# Supplementary material for: Nuclear lamina component KAKU4 regulates chromatin states and transcriptional regulation in the Arabidopsis genome
Source: BMC Biol. 2024 Apr 12;22:80. doi: 10.1186/s12915-024-01882-5 (PMC11015597; doi:10.1186/s12915-024-01882-5)
Supplement: Supplementary file 2 — Additional file 2: Table S1. Lamin-like proteins and their associated proteins. [file 12915_2024_1882_MOESM2_ESM.xlsx]

## Sheet: PPI network
Supplementary Table1 | Lamin-like protein and their association proteins
Gene A		Gene B		Interaction method	Category	Pubmed id	Source	Note
AT4G31430	KAKU4	AT1G67230	CRWN1	Two-hybrid	Protein-protein interaction validated by experiments	Pubmed:24824484	Literature	-
AT4G31430	KAKU4	AT1G67230	CRWN1	Two-hybrid	Protein-protein interaction validated by experiments	Pubmed:37095224	Literature	-
AT1G67230	CRWN1	AT4G31430	KAKU4	PL-LFQMS	MS detection of single protein	Pubmed:34822788	Literature	Enriched candidates (p value < 0.1 and fold-change > 2 compared with both controls)
AT4G31430	KAKU4	AT1G67230	CRWN1	PL-LFQMS	MS detection of single protein	Pubmed:34822788	Literature	Enriched candidates (p value < 0.1, fold-change > 2, and PSM > 0.5 as cutoffs)
AT4G31430	KAKU4	AT1G67230	CRWN1	IP-MS	MS detection of single protein	Pubmed:24824484	Literature	Only one IP-MS result but have other evidence
AT5G46070	GBPL3	AT5G65770	CRWN4	Two-hybrid	Protein-protein interaction validated by experiments	Pubmed:37095224	Literature	-
AT5G46070	GBPL3	AT5G65770	CRWN4	Fluorescence co-localization	Protein-protein interaction validated by experiments	Pubmed:37095224	Literature	-
AT5G46070	GBPL3	AT5G65770	CRWN4	PL-LFQMS	MS detection of single protein	Pubmed:36269771	Literature	Enriched candidates ( fold-change > 4 and p-value < 0.01 as cutoffs compared to control samples)
AT5G46070	GBPL3	AT5G65770	CRWN4	IP-MS	MS detection of single protein	Pubmed:34040255	Literature	Two repetitions
AT5G46070	GBPL3	AT5G65770	CRWN4	CF-MS	Detection of large-scale CF-MS	Pubmed:32191846	Literature	CF-MS>0.2
AT5G46070	GBPL3	AT1G67230	CRWN1	Fluorescence co-localization	Protein-protein interaction validated by experiments	Pubmed:37095224	Literature	-
AT5G46070	GBPL3	AT1G67230	CRWN1	BiFC	Protein-protein interaction validated by experiments	Pubmed:36269771	Literature	-
AT1G67230	CRWN1	AT5G46070	GBPL3	PL-LFQMS	MS detection of single protein	Pubmed:34822788	Literature	Enriched candidates (p value < 0.1 and fold-change > 2 compared with both controls)
AT5G46070	GBPL3	AT1G67230	CRWN1	PL-LFQMS	MS detection of single protein	Pubmed:36269771	Literature	Enriched candidates ( fold-change > 4 and p-value < 0.01 as cutoffs compared to control samples)
AT5G46070	GBPL3	AT1G67230	CRWN1	IP-MS	MS detection of single protein	Pubmed:34040255	Literature	Two repetitions
AT5G46070	GBPL3	AT4G31430	KAKU4	Fluorescence co-localization	Protein-protein interaction validated by experiments	Pubmed:37095224	Literature	-
AT4G31430	KAKU4	AT5G46070	GBPL3	PL-LFQMS	MS detection of single protein	Pubmed:34822788	Literature	Enriched candidates (p value < 0.1, fold-change > 2, and PSM > 0.5 as cutoffs)
AT5G46070	GBPL3	AT4G31430	KAKU4	PL-LFQMS	MS detection of single protein	Pubmed:36269771	Literature	Enriched candidates ( fold-change > 4 and p-value < 0.01 as cutoffs compared to control samples)
AT5G46070	GBPL3	AT4G31430	KAKU4	IP-MS	MS detection of single protein	Pubmed:34040255	Literature	Two repetitions
AT1G67230	CRWN1	AT5G04990	SUN1	FRET	Protein-protein interaction validated by experiments	Biogrid 24667841	BIOGRID	-
AT1G67230	CRWN1	AT5G04990	SUN1	PL-LFQMS	MS detection of single protein	Pubmed:34822788	Literature	Enriched candidates (p value < 0.1 and fold-change > 2 compared with both controls)
AT5G04990	SUN1	AT1G67230	CRWN1	PL-LFQMS	MS detection of single protein	Pubmed:32601417	Literature	Fold change > 2, P < 0.01 compared with both controls (linear model F-test, n = 3 biologically independent samples) and normalized average PSM > 1
AT5G04990	SUN1	AT1G67230	CRWN1	PL-LFQMS	MS detection of single protein	Pubmed:32601292	Literature	Enriched candidates (logFC > 2 and p_value < 0.05 compared to both controls)
AT4G31430	KAKU4	AT5G65770	CRWN4	Two-hybrid	Protein-protein interaction validated by experiments	Pubmed:37095224	Literature	-
AT4G31430	KAKU4	AT5G65770	CRWN4	PL-LFQMS	MS detection of single protein	Pubmed:34822788	Literature	Not Enriched candidates (in the raw data), but it is shown in the figure in the main text of the article
AT4G31430	KAKU4	AT5G65770	CRWN4	IP-MS	MS detection of single protein	Pubmed:24824484	Literature	Only one IP-MS result but have other evidence
AT5G04990	SUN1	AT3G10730	SUN2	FRET	Protein-protein interaction validated by experiments	Biogrid 19807882	BIOGRID	-
AT5G04990	SUN1	AT3G10730	SUN2	PCA	Protein-protein interaction validated by experiments	Pubmed:25217773	Literature	-
AT5G04990	SUN1	AT3G10730	SUN2	Two-hybrid	Protein-protein interaction validated by experiments	Pubmed:25330379	Literature	-
AT5G04990	SUN1	AT4G26455	WIP1	Affinity Capture-Western	Protein-protein interaction validated by experiments	Pubmed:22270916	Literature	-
AT5G04990	SUN1	AT4G26455	WIP1	PCA	Protein-protein interaction validated by experiments	Pubmed:25217773	Literature	-
AT4G26455	WIP1	AT5G04990	SUN1	PL-LFQMS	MS detection of single protein	Pubmed:32601417	Literature	Fold change > 2, P < 0.01 compared with both controls (linear model F-test, n = 3 biologically independent samples) and normalized average PSM > 1
AT3G10730	SUN2	AT4G26455	WIP1	Affinity Capture-Western	Protein-protein interaction validated by experiments	Pubmed:22270916/26409047	Literature	-
AT3G10730	SUN2	AT4G26455	WIP1	PCA	Protein-protein interaction validated by experiments	Pubmed:25217773	Literature	-
AT4G26455	WIP1	AT3G10730	SUN2	PL-LFQMS	MS detection of single protein	Pubmed:32601417	Literature	Fold change > 2, P < 0.01 compared with both controls (linear model F-test, n = 3 biologically independent samples) and normalized average PSM > 1
AT5G46070	GBPL3	AT1G68790	CRWN3	BiFC	Protein-protein interaction validated by experiments	Pubmed:36269771	Literature	-
AT5G46070	GBPL3	AT1G68790	CRWN3	PL-LFQMS	MS detection of single protein	Pubmed:36269771	Literature	Enriched candidates ( fold-change > 4 and p-value < 0.01 as cutoffs compared to control samples)
AT5G46070	GBPL3	AT1G68790	CRWN3	IP-MS	MS detection of single protein	Pubmed:34040255	Literature	Two repetitions
AT1G28760	PNET2_A	AT4G31430	KAKU4	Co-IP	Protein-protein interaction validated by experiments	Pubmed:34822788	Literature	-
AT1G28760	PNET2_A	AT4G31430	KAKU4	BiFC	Protein-protein interaction validated by experiments	Pubmed:34822788	Literature	-
AT1G28760	PNET2_A	AT4G31430	KAKU4	PL-LFQMS	MS detection of single protein	Pubmed:34822788	Literature	Enriched candidates (p value < 0.1, fold-change > 2, and PSM > 0.5 as cutoffs)
AT4G31160	DCAF1	AT4G05420	DDB1A	Affinity Capture-Western	Protein-protein interaction validated by experiments	Pubmed:18552200	Literature	-
AT4G31160	DCAF1	AT4G05420	DDB1A	Co-IP	Protein-protein interaction validated by experiments	Pubmed:18552200	Literature	-
AT4G05420	DDB1A	AT4G31160	DCAF1	Two-hybrid	Protein-protein interaction validated by experiments	Pubmed:18552200	Literature	-
AT5G46210	ATCUL4	AT4G05420	DDB1A	Reconstituted Complex	Protein-protein interaction validated by experiments	Pubmed:16792691/20061554	Literature	-
AT5G46210	ATCUL4	AT4G05420	DDB1A	Affinity Capture-Western	Protein-protein interaction validated by experiments	Pubmed:20061554	Literature	-
AT4G05420	DDB1A	AT5G46210	ATCUL4	Two-hybrid	Protein-protein interaction validated by experiments	Pubmed:16792691/16844902/18223036/20525848/21421380	Literature	-
AT4G05420	DDB1A	AT5G58230	ATMSI1	PCA	Protein-protein interaction validated by experiments	Pubmed:21240189	Literature	-
AT4G05420	DDB1A	AT5G58230	ATMSI1	Reconstituted Complex	Protein-protein interaction validated by experiments	Pubmed:21240189	Literature	-
AT4G05420	DDB1A	AT5G58230	ATMSI1	Two-hybrid	Protein-protein interaction validated by experiments	Pubmed:21240189	Literature	-
AT3G03140	PWO1	AT1G67230	CRWN1	Two-hybrid	Protein-protein interaction validated by experiments	Pubmed:30914470	Literature	-
AT3G03140	PWO1	AT1G67230	CRWN1	FRET	Protein-protein interaction validated by experiments	Pubmed:30914470	Literature	-
AT3G03140	PWO1	AT1G67230	CRWN1	CoIP-MS	MS detection of single protein	Pubmed:30914470	Literature	Significantlyenriched proteins were scored in mass-spectrometry analysis based on the cut-off p-value<0.05. Log2 ratiocorresponds to the enrichment of proteins in PWO1:PWO1-GFP over the wild type control (Col-0),measured in LFQ intensity values. Plastid-encoded proteins were removed.
AT1G67230	CRWN1	AT3G10730	SUN2	FRET	Protein-protein interaction validated by experiments	Biogrid 24667841	BIOGRID	-
AT1G67230	CRWN1	AT3G10730	SUN2	PL-LFQMS	MS detection of single protein	Pubmed:34822788	Literature	Enriched candidates (p value < 0.1 and fold-change > 2 compared with both controls)
AT1G67230	CRWN1	AT4G35580	NTL9	Two-hybrid	Protein-protein interaction validated by experiments	Pubmed:28943325	Literature	-
AT1G67230	CRWN1	AT4G35580	NTL9	luc	Protein-protein interaction validated by experiments	Pubmed:28943325	Literature	-
AT1G67230	CRWN1	AT5G65770	CRWN4	Two-hybrid	Protein-protein interaction validated by experiments	Pubmed:37095224	Literature	-
AT1G67230	CRWN1	AT5G65770	CRWN4	PL-LFQMS	MS detection of single protein	Pubmed:34822788	Literature	Enriched candidates (p value < 0.1 and fold-change > 2 compared with both controls)
AT1G28760	PNET2_A	AT5G65770	CRWN4	Two-hybrid	Protein-protein interaction validated by experiments	Pubmed:34822788	Literature	-
AT1G28760	PNET2_A	AT5G65770	CRWN4	PL-LFQMS	MS detection of single protein	Pubmed:34822788	Literature	Enriched candidates (p value < 0.1, fold-change > 2, and PSM > 0.5 as cutoffs)
AT5G67610	PNET2_B	AT1G67230	CRWN1	Two-hybrid	Protein-protein interaction validated by experiments	Pubmed:34822788	Literature	-
AT5G67610	PNET2_B	AT1G67230	CRWN1	PL-LFQMS	MS detection of single protein	Pubmed:34822788	Literature	Enriched candidates (p value < 0.1, fold-change > 2, and PSM > 0.5 as cutoffs)
AT5G67610	PNET2_B	AT5G65770	CRWN4	Two-hybrid	Protein-protein interaction validated by experiments	Pubmed:34822788	Literature	-
AT5G67610	PNET2_B	AT5G65770	CRWN4	PL-LFQMS	MS detection of single protein	Pubmed:34822788	Literature	Enriched candidates (p value < 0.1, fold-change > 2, and PSM > 0.5 as cutoffs)
AT5G46070	GBPL3	AT1G13220	CRWN2	Two-hybrid	Protein-protein interaction validated by experiments	Pubmed:36269771	Literature	-
AT5G46070	GBPL3	AT1G13220	CRWN2	PL-LFQMS	MS detection of single protein	Pubmed:36269771	Literature	Enriched candidates ( fold-change > 4 and p-value < 0.01 as cutoffs compared to control samples)
AT5G20020	RAN2	AT1G28760	PNET2_A	Affinity Capture-Western	Protein-protein interaction validated by experiments	Biogrid 25946333	BIOGRID	-
AT5G20020	RAN2	AT1G28760	PNET2_A	Co-IP	Protein-protein interaction validated by experiments	Biogrid 25946333	BIOGRID	-
AT5G20020	RAN2	AT5G67610	PNET2_B	Affinity Capture-Western	Protein-protein interaction validated by experiments	Biogrid 25946333	BIOGRID	-
AT5G20020	RAN2	AT5G67610	PNET2_B	Co-IP	Protein-protein interaction validated by experiments	Biogrid 25946333	BIOGRID	-
AT4G31160	DCAF1	AT5G46210	ATCUL4	Affinity Capture-Western	Protein-protein interaction validated by experiments	Pubmed:18552200	Literature	-
AT4G31160	DCAF1	AT5G46210	ATCUL4	Co-IP	Protein-protein interaction validated by experiments	Pubmed:18552200	Literature	-
AT5G46210	ATCUL4	AT5G58230	ATMSI1	Affinity Capture-Western	Protein-protein interaction validated by experiments	Pubmed:21240189	Literature	-
AT5G46210	ATCUL4	AT5G58230	ATMSI1	Co-IP	Protein-protein interaction validated by experiments	Pubmed:21240189	Literature	-
AT4G22150	PUX3	AT4G31430	KAKU4	BiFC	Protein-protein interaction validated by experiments	Pubmed:32601292	Literature	-
AT4G04210	PUX4	AT4G31430	KAKU4	BiFC	Protein-protein interaction validated by experiments	Pubmed:32601292	Literature	-
AT4G15410	PUX5	AT4G31430	KAKU4	BiFC	Protein-protein interaction validated by experiments	Pubmed:32601292	Literature	-
AT1G67230	CRWN1	AT4G18470	SNI1	luc	Protein-protein interaction validated by experiments	Pubmed:28943325	Literature	-
AT4G35580	NTL9	AT4G18470	SNI1	luc	Protein-protein interaction validated by experiments	Pubmed:28943325	Literature	-
AT1G68790	CRWN3	AT1G19050	ARR7	Two-hybrid	Protein-protein interaction validated by experiments	Biogrid 18642946	BIOGRID	-
AT1G68790	CRWN3	AT3G48100	ARR5	Two-hybrid	Protein-protein interaction validated by experiments	Biogrid 18642946	BIOGRID	-
AT3G05830	NEAP1	AT5G04990	SUN1	Two-hybrid	Protein-protein interaction validated by experiments	Pubmed:27630107	Literature	-
AT3G05830	NEAP1	AT3G10730	SUN2	Two-hybrid	Protein-protein interaction validated by experiments	Pubmed:27630107	Literature	-
AT1G09470	NEAP3	AT5G04990	SUN1	Two-hybrid	Protein-protein interaction validated by experiments	Pubmed:27630107	Literature	-
AT1G09470	NEAP3	AT3G10730	SUN2	Two-hybrid	Protein-protein interaction validated by experiments	Pubmed:27630107	Literature	-
AT1G28760	PNET2_A	AT1G67230	CRWN1	Two-hybrid	Protein-protein interaction validated by experiments	Pubmed:34822788	Literature	-
AT5G67610	PNET2_B	AT4G31430	KAKU4	BiFC	Protein-protein interaction validated by experiments	Pubmed:34822788	Literature	-
AT1G07860	F24B9.36	AT5G67610	PNET2_B	PCA	Protein-protein interaction validated by experiments	Biogrid 24833385	BIOGRID	-
AT3G12180	AT3G12180	AT5G67610	PNET2_B	PCA	Protein-protein interaction validated by experiments	Biogrid 24833385	BIOGRID	-
AT3G13175	PRCE1	AT5G67610	PNET2_B	PCA	Protein-protein interaction validated by experiments	Biogrid 24833385	BIOGRID	-
AT3G66654	T8E24.14	AT5G67610	PNET2_B	PCA	Protein-protein interaction validated by experiments	Biogrid 24833385	BIOGRID	-
AT5G49540	K6M13.9	AT5G67610	PNET2_B	PCA	Protein-protein interaction validated by experiments	Biogrid 24833385	BIOGRID	-
AT2G26180	IQD6	AT5G67610	PNET2_B	PCA	Protein-protein interaction validated by experiments	Biogrid 24833385	BIOGRID	-
AT5G06320	NHL3	AT5G67610	PNET2_B	PCA	Protein-protein interaction validated by experiments	Biogrid 24833385	BIOGRID	-
AT1G11890	SEC22	AT5G67610	PNET2_B	PCA	Protein-protein interaction validated by experiments	Biogrid 24833385	BIOGRID	-
AT4G25360	TBL18	AT5G67610	PNET2_B	PCA	Protein-protein interaction validated by experiments	Biogrid 24833385	BIOGRID	-
AT1G73720	SMU1	AT2G26460	SMU2	Reconstituted Complex	Protein-protein interaction validated by experiments	Pubmed:19734266	Literature	-
AT2G02470	AL6	AT3G11200	AL2	Two-hybrid	Protein-protein interaction validated by experiments	Pubmed:24465219	Literature	-
AT2G02470	AL6	AT1G14510	AL7	Two-hybrid	Protein-protein interaction validated by experiments	Pubmed:24465219	Literature	-
AT1G07360	MAC5A	AT2G29580	MAC5B	Two-hybrid	Protein-protein interaction validated by experiments	Pubmed:24465219	Literature	-
AT4G18470	SNI1	AT5G28640	GIF1	Two-hybrid	Protein-protein interaction validated by experiments	Pubmed:24465219	Literature	-
AT1G14510	AL7	AT5G28640	GIF1	Two-hybrid	Protein-protein interaction validated by experiments	Pubmed:24465219	Literature	-
AT3G48100	ARR5	AT5G28640	GIF1	Two-hybrid	Protein-protein interaction validated by experiments	Pubmed:24465219	Literature	-
AT5G04990	SUN1	AT4G31430	KAKU4	PL-LFQMS	MS detection of single protein	Pubmed:32601292	Literature	Enriched candidates (logFC > 2 and p_value < 0.05 compared to both controls)
AT5G04990	SUN1	AT4G31430	KAKU4	PL-LFQMS	MS detection of single protein	Pubmed:32601417	Literature	Fold change > 2, P < 0.01 compared with both controls (linear model F-test, n = 3 biologically independent samples) and normalized average PSM > 1
AT5G04990	SUN1	AT5G65770	CRWN4	PL-LFQMS	MS detection of single protein	Pubmed:32601292	Literature	Enriched candidates (logFC > 2 and p_value < 0.05 compared to both controls)
AT5G04990	SUN1	AT5G65770	CRWN4	PL-LFQMS	MS detection of single protein	Pubmed:32601417	Literature	Fold change > 2, P < 0.01 compared with both controls (linear model F-test, n = 3 biologically independent samples) and normalized average PSM > 1
AT5G04990	SUN1	AT1G68790	CRWN3	PL-LFQMS	MS detection of single protein	Pubmed:32601292	Literature	Enriched candidates (logFC > 2 and p_value < 0.05 compared to both controls)
AT5G04990	SUN1	AT1G68790	CRWN3	PL-LFQMS	MS detection of single protein	Pubmed:32601417	Literature	Fold change > 2, P < 0.01 compared with both controls (linear model F-test, n = 3 biologically independent samples) and normalized average PSM > 1
AT5G04990	SUN1	AT4G04210	PUX4	PL-LFQMS	MS detection of single protein	Pubmed:32601417	Literature	Fold change > 2, P < 0.01 compared with both controls (linear model F-test, n = 3 biologically independent samples) and normalized average PSM > 1
AT5G04990	SUN1	AT4G04210	PUX4	PL-LFQMS	MS detection of single protein	Pubmed:32601292	Literature	Enriched candidates (logFC > 2 and p_value < 0.05 compared to both controls)
AT5G04990	SUN1	AT5G48810	ATB5-B	PL-LFQMS	MS detection of single protein	Pubmed:32601292	Literature	Enriched candidates (logFC > 2 and p_value < 0.05 compared to both controls)
AT5G04990	SUN1	AT5G48810	ATB5-B	PL-LFQMS	MS detection of single protein	Pubmed:32601417	Literature	Fold change > 2, P < 0.01 compared with both controls (linear model F-test, n = 3 biologically independent samples) and normalized average PSM > 1
AT5G04990	SUN1	AT4G15410	PUX5	PL-LFQMS	MS detection of single protein	Pubmed:32601417	Literature	Fold change > 2, P < 0.01 compared with both controls (linear model F-test, n = 3 biologically independent samples) and normalized average PSM > 1
AT5G04990	SUN1	AT4G15410	PUX5	PL-LFQMS	MS detection of single protein	Pubmed:32601292	Literature	Enriched candidates (logFC > 2 and p_value < 0.05 compared to both controls)
AT5G04990	SUN1	AT5G46070	GBPL3	PL-LFQMS	MS detection of single protein	Pubmed:32601417	Literature	Fold change > 2, P < 0.01 compared with both controls (linear model F-test, n = 3 biologically independent samples) and normalized average PSM > 1
AT5G04990	SUN1	AT5G46070	GBPL3	PL-LFQMS	MS detection of single protein	Pubmed:32601292	Literature	Enriched candidates (logFC > 2 and p_value < 0.05 compared to both controls)
AT5G04990	SUN1	AT2G21270	UFD1B	PL-LFQMS	MS detection of single protein	Pubmed:32601292	Literature	Enriched candidates (logFC > 2 and p_value < 0.05 compared to both controls)
AT5G04990	SUN1	AT2G21270	UFD1B	PL-LFQMS	MS detection of single protein	Pubmed:32601417	Literature	Fold change > 2, P < 0.01 compared with both controls (linear model F-test, n = 3 biologically independent samples) and normalized average PSM > 1
AT5G04990	SUN1	AT4G38930	UFD1C	PL-LFQMS	MS detection of single protein	Pubmed:32601417	Literature	Fold change > 2, P < 0.01 compared with both controls (linear model F-test, n = 3 biologically independent samples) and normalized average PSM > 1
AT5G04990	SUN1	AT4G38930	UFD1C	PL-LFQMS	MS detection of single protein	Pubmed:32601292	Literature	Enriched candidates (logFC > 2 and p_value < 0.05 compared to both controls)
AT5G04990	SUN1	AT5G46070	GBPL3	PL-LFQMS	MS detection of single protein	Pubmed:32601417	Literature	Fold change > 2, P < 0.01 compared with both controls (linear model F-test, n = 3 biologically independent samples) and normalized average PSM > 1
AT5G46070	GBPL3	AT5G04990	SUN1	PL-LFQMS	MS detection of single protein	Pubmed:36269771	Literature	Enriched candidates ( fold-change > 4 and p-value < 0.01 as cutoffs compared to control samples)
AT5G46070	GBPL3	AT3G10650	NUP1/NUP136	IP-MS	MS detection of single protein	Pubmed:34040255	Literature	Two repetitions
AT5G46070	GBPL3	AT3G10650	NUP1/NUP136	PL-LFQMS	MS detection of single protein	Pubmed:36269771	Literature	Enriched candidates ( fold-change > 4 and p-value < 0.01 as cutoffs compared to control samples)
AT4G31430	KAKU4	AT1G74560	NRP1	PL-LFQMS	MS detection of single protein	Pubmed:34822788	Literature	Enriched candidates (p value < 0.1, fold-change > 2, and PSM > 0.5 as cutoffs)
AT4G31430	KAKU4	AT4G31160	DCAF1	PL-LFQMS	MS detection of single protein	Pubmed:34822788	Literature	Enriched candidates (p value < 0.1, fold-change > 2, and PSM > 0.5 as cutoffs)
AT4G31430	KAKU4	AT1G18800	NRP2	PL-LFQMS	MS detection of single protein	Pubmed:34822788	Literature	Enriched candidates (p value < 0.1, fold-change > 2, and PSM > 0.5 as cutoffs)
AT4G31430	KAKU4	AT1G68790	CRWN3	PL-LFQMS	MS detection of single protein	Pubmed:34822788	Literature	Enriched candidates (p value < 0.1, fold-change > 2, and PSM > 0.5 as cutoffs)
AT4G31430	KAKU4	AT5G35330	MBD2	PL-LFQMS	MS detection of single protein	Pubmed:34822788	Literature	Enriched candidates (p value < 0.1, fold-change > 2, and PSM > 0.5 as cutoffs)
AT4G31430	KAKU4	AT1G73720	SMU1	PL-LFQMS	MS detection of single protein	Pubmed:34822788	Literature	Enriched candidates (p value < 0.1, fold-change > 2, and PSM > 0.5 as cutoffs)
AT4G31430	KAKU4	AT3G58110	ECAP	PL-LFQMS	MS detection of single protein	Pubmed:34822788	Literature	Enriched candidates (p value < 0.1, fold-change > 2, and PSM > 0.5 as cutoffs)
AT4G31430	KAKU4	AT3G54150	EFD	PL-LFQMS	MS detection of single protein	Pubmed:34822788	Literature	Enriched candidates (p value < 0.1, fold-change > 2, and PSM > 0.5 as cutoffs)
AT4G31430	KAKU4	AT2G26460	SMU2	PL-LFQMS	MS detection of single protein	Pubmed:34822788	Literature	Enriched candidates (p value < 0.1, fold-change > 2, and PSM > 0.5 as cutoffs)
AT4G31430	KAKU4	AT3G11200	AL2	PL-LFQMS	MS detection of single protein	Pubmed:34822788	Literature	Enriched candidates (p value < 0.1, fold-change > 2, and PSM > 0.5 as cutoffs)
AT4G31430	KAKU4	AT4G26110	NAP1;1	PL-LFQMS	MS detection of single protein	Pubmed:34822788	Literature	Enriched candidates (p value < 0.1, fold-change > 2, and PSM > 0.5 as cutoffs)
AT4G31430	KAKU4	AT2G25970	ATKH8	PL-LFQMS	MS detection of single protein	Pubmed:34822788	Literature	Enriched candidates (p value < 0.1, fold-change > 2, and PSM > 0.5 as cutoffs)
AT4G31430	KAKU4	AT1G13220	CRWN2	PL-LFQMS	MS detection of single protein	Pubmed:34822788	Literature	Enriched candidates (p value < 0.1, fold-change > 2, and PSM > 0.5 as cutoffs)
AT4G31430	KAKU4	AT3G55610	P5CS2	PL-LFQMS	MS detection of single protein	Pubmed:34822788	Literature	Enriched candidates (p value < 0.1, fold-change > 2, and PSM > 0.5 as cutoffs)
AT4G31430	KAKU4	AT4G29510	PRMT11	PL-LFQMS	MS detection of single protein	Pubmed:34822788	Literature	Enriched candidates (p value < 0.1, fold-change > 2, and PSM > 0.5 as cutoffs)
AT4G31430	KAKU4	AT3G10650	NUP1/NUP136	PL-LFQMS	MS detection of single protein	Pubmed:34822788	Literature	Enriched candidates (p value < 0.1, fold-change > 2, and PSM > 0.5 as cutoffs)
AT4G31430	KAKU4	AT5G38840	AT5G38840	PL-LFQMS	MS detection of single protein	Pubmed:34822788	Literature	Enriched candidates (p value < 0.1, fold-change > 2, and PSM > 0.5 as cutoffs)
AT4G31430	KAKU4	AT1G14510	AL7	PL-LFQMS	MS detection of single protein	Pubmed:34822788	Literature	Enriched candidates (p value < 0.1, fold-change > 2, and PSM > 0.5 as cutoffs)
AT4G31430	KAKU4	AT4G11790	Nup50c	PL-LFQMS	MS detection of single protein	Pubmed:34822788	Literature	Enriched candidates (p value < 0.1, fold-change > 2, and PSM > 0.5 as cutoffs)
AT4G31430	KAKU4	AT5G08550	ILP1	PL-LFQMS	MS detection of single protein	Pubmed:34822788	Literature	Enriched candidates (p value < 0.1, fold-change > 2, and PSM > 0.5 as cutoffs)
AT4G31430	KAKU4	AT1G73350	AT1G73350	PL-LFQMS	MS detection of single protein	Pubmed:34822788	Literature	Enriched candidates (p value < 0.1, fold-change > 2, and PSM > 0.5 as cutoffs)
AT4G31430	KAKU4	AT4G38040	AT4G38040	PL-LFQMS	MS detection of single protein	Pubmed:34822788	Literature	Enriched candidates (p value < 0.1, fold-change > 2, and PSM > 0.5 as cutoffs)
AT4G31430	KAKU4	AT5G38480	GRF3	PL-LFQMS	MS detection of single protein	Pubmed:34822788	Literature	Enriched candidates (p value < 0.1, fold-change > 2, and PSM > 0.5 as cutoffs)
AT4G31430	KAKU4	AT3G11910	AtUBP13	PL-LFQMS	MS detection of single protein	Pubmed:34822788	Literature	Enriched candidates (p value < 0.1, fold-change > 2, and PSM > 0.5 as cutoffs)
AT4G31430	KAKU4	AT3G08780	BCSAP	PL-LFQMS	MS detection of single protein	Pubmed:34822788	Literature	Enriched candidates (p value < 0.1, fold-change > 2, and PSM > 0.5 as cutoffs)
AT4G31430	KAKU4	AT2G35810	AT2G35810	PL-LFQMS	MS detection of single protein	Pubmed:34822788	Literature	Enriched candidates (p value < 0.1, fold-change > 2, and PSM > 0.5 as cutoffs)
AT4G31430	KAKU4	AT3G06670	PP4R3	PL-LFQMS	MS detection of single protein	Pubmed:34822788	Literature	Enriched candidates (p value < 0.1, fold-change > 2, and PSM > 0.5 as cutoffs)
AT4G31430	KAKU4	AT4G12610	ATRAP74	PL-LFQMS	MS detection of single protein	Pubmed:34822788	Literature	Enriched candidates (p value < 0.1, fold-change > 2, and PSM > 0.5 as cutoffs)
AT4G31430	KAKU4	AT3G07750	RRP42	PL-LFQMS	MS detection of single protein	Pubmed:34822788	Literature	Enriched candidates (p value < 0.1, fold-change > 2, and PSM > 0.5 as cutoffs)
AT4G31430	KAKU4	AT1G65440	GTB1	PL-LFQMS	MS detection of single protein	Pubmed:34822788	Literature	Enriched candidates (p value < 0.1, fold-change > 2, and PSM > 0.5 as cutoffs)
AT4G31430	KAKU4	AT5G58230	ATMSI1	PL-LFQMS	MS detection of single protein	Pubmed:34822788	Literature	Enriched candidates (p value < 0.1, fold-change > 2, and PSM > 0.5 as cutoffs)
AT4G31430	KAKU4	AT1G79380	RGLG4	PL-LFQMS	MS detection of single protein	Pubmed:34822788	Literature	Enriched candidates (p value < 0.1, fold-change > 2, and PSM > 0.5 as cutoffs)
AT4G31430	KAKU4	AT3G28730	HMG, SSRP1	PL-LFQMS	MS detection of single protein	Pubmed:34822788	Literature	Enriched candidates (p value < 0.1, fold-change > 2, and PSM > 0.5 as cutoffs)
AT4G31430	KAKU4	AT5G09390	CD2B	PL-LFQMS	MS detection of single protein	Pubmed:34822788	Literature	Enriched candidates (p value < 0.1, fold-change > 2, and PSM > 0.5 as cutoffs)
AT4G31430	KAKU4	AT2G37050	SIMP1	PL-LFQMS	MS detection of single protein	Pubmed:34822788	Literature	Enriched candidates (p value < 0.1, fold-change > 2, and PSM > 0.5 as cutoffs)
AT4G31430	KAKU4	AT4G38600	KAK	PL-LFQMS	MS detection of single protein	Pubmed:34822788	Literature	Enriched candidates (p value < 0.1, fold-change > 2, and PSM > 0.5 as cutoffs)
AT4G31430	KAKU4	AT5G20200	NUP82	PL-LFQMS	MS detection of single protein	Pubmed:34822788	Literature	Enriched candidates (p value < 0.1, fold-change > 2, and PSM > 0.5 as cutoffs)
AT4G31430	KAKU4	AT1G80490	TPR1	PL-LFQMS	MS detection of single protein	Pubmed:34822788	Literature	Enriched candidates (p value < 0.1, fold-change > 2, and PSM > 0.5 as cutoffs)
AT4G31430	KAKU4	AT1G52160	TRZ3	PL-LFQMS	MS detection of single protein	Pubmed:34822788	Literature	Enriched candidates (p value < 0.1, fold-change > 2, and PSM > 0.5 as cutoffs)
AT4G31430	KAKU4	AT3G42790	AL3	PL-LFQMS	MS detection of single protein	Pubmed:34822788	Literature	Enriched candidates (p value < 0.1, fold-change > 2, and PSM > 0.5 as cutoffs)
AT4G31430	KAKU4	AT1G14850	NUP155	PL-LFQMS	MS detection of single protein	Pubmed:34822788	Literature	Enriched candidates (p value < 0.1, fold-change > 2, and PSM > 0.5 as cutoffs)
AT4G31430	KAKU4	AT3G14120	NUP107	PL-LFQMS	MS detection of single protein	Pubmed:34822788	Literature	Enriched candidates (p value < 0.1, fold-change > 2, and PSM > 0.5 as cutoffs)
AT4G31430	KAKU4	AT4G17330	ATG2484-1	PL-LFQMS	MS detection of single protein	Pubmed:34822788	Literature	Enriched candidates (p value < 0.1, fold-change > 2, and PSM > 0.5 as cutoffs)
AT4G31430	KAKU4	AT5G05670	AT5G05670	PL-LFQMS	MS detection of single protein	Pubmed:34822788	Literature	Enriched candidates (p value < 0.1, fold-change > 2, and PSM > 0.5 as cutoffs)
AT4G31430	KAKU4	AT5G11500	AT5G11500	PL-LFQMS	MS detection of single protein	Pubmed:34822788	Literature	Enriched candidates (p value < 0.1, fold-change > 2, and PSM > 0.5 as cutoffs)
AT4G31430	KAKU4	AT1G17070	STIPL1	PL-LFQMS	MS detection of single protein	Pubmed:34822788	Literature	Enriched candidates (p value < 0.1, fold-change > 2, and PSM > 0.5 as cutoffs)
AT4G31430	KAKU4	AT5G56950	NAP1;3	PL-LFQMS	MS detection of single protein	Pubmed:34822788	Literature	Enriched candidates (p value < 0.1, fold-change > 2, and PSM > 0.5 as cutoffs)
AT4G31430	KAKU4	AT3G42660	EOL1	PL-LFQMS	MS detection of single protein	Pubmed:34822788	Literature	Enriched candidates (p value < 0.1, fold-change > 2, and PSM > 0.5 as cutoffs)
AT4G31430	KAKU4	AT2G21270	UFD1B	PL-LFQMS	MS detection of single protein	Pubmed:34822788	Literature	Enriched candidates (p value < 0.1, fold-change > 2, and PSM > 0.5 as cutoffs)
AT4G31430	KAKU4	AT3G49430	SR34A	PL-LFQMS	MS detection of single protein	Pubmed:34822788	Literature	Enriched candidates (p value < 0.1, fold-change > 2, and PSM > 0.5 as cutoffs)
AT4G31430	KAKU4	AT1G52380	Nup50a	PL-LFQMS	MS detection of single protein	Pubmed:34822788	Literature	Enriched candidates (p value < 0.1, fold-change > 2, and PSM > 0.5 as cutoffs)
AT4G31430	KAKU4	AT3G54620	ATBZIP25	PL-LFQMS	MS detection of single protein	Pubmed:34822788	Literature	Enriched candidates (p value < 0.1, fold-change > 2, and PSM > 0.5 as cutoffs)
AT4G31430	KAKU4	AT2G05120	NUP133	PL-LFQMS	MS detection of single protein	Pubmed:34822788	Literature	Enriched candidates (p value < 0.1, fold-change > 2, and PSM > 0.5 as cutoffs)
AT4G31430	KAKU4	AT2G06510	ATRPA1A	PL-LFQMS	MS detection of single protein	Pubmed:34822788	Literature	Enriched candidates (p value < 0.1, fold-change > 2, and PSM > 0.5 as cutoffs)
AT4G31430	KAKU4	AT5G26210	AL4	PL-LFQMS	MS detection of single protein	Pubmed:34822788	Literature	Enriched candidates (p value < 0.1, fold-change > 2, and PSM > 0.5 as cutoffs)
AT4G31430	KAKU4	AT3G07220	AtFHA2	PL-LFQMS	MS detection of single protein	Pubmed:34822788	Literature	Enriched candidates (p value < 0.1, fold-change > 2, and PSM > 0.5 as cutoffs)
AT4G31430	KAKU4	AT5G12250	TUB6	PL-LFQMS	MS detection of single protein	Pubmed:34822788	Literature	Enriched candidates (p value < 0.1, fold-change > 2, and PSM > 0.5 as cutoffs)
AT4G31430	KAKU4	AT1G79350	EMB1135	PL-LFQMS	MS detection of single protein	Pubmed:34822788	Literature	Enriched candidates (p value < 0.1, fold-change > 2, and PSM > 0.5 as cutoffs)
AT4G31430	KAKU4	AT5G56010	HSP81-3	PL-LFQMS	MS detection of single protein	Pubmed:34822788	Literature	Enriched candidates (p value < 0.1, fold-change > 2, and PSM > 0.5 as cutoffs)
AT4G31430	KAKU4	AT4G32960	AT4G32960	PL-LFQMS	MS detection of single protein	Pubmed:34822788	Literature	Enriched candidates (p value < 0.1, fold-change > 2, and PSM > 0.5 as cutoffs)
AT4G31430	KAKU4	AT2G19480	NAP1;2	PL-LFQMS	MS detection of single protein	Pubmed:34822788	Literature	Enriched candidates (p value < 0.1, fold-change > 2, and PSM > 0.5 as cutoffs)
AT4G31430	KAKU4	AT4G32200	ASY2	PL-LFQMS	MS detection of single protein	Pubmed:34822788	Literature	Enriched candidates (p value < 0.1, fold-change > 2, and PSM > 0.5 as cutoffs)
AT4G31430	KAKU4	AT3G26560	AT3G26560	PL-LFQMS	MS detection of single protein	Pubmed:34822788	Literature	Enriched candidates (p value < 0.1, fold-change > 2, and PSM > 0.5 as cutoffs)
AT4G31430	KAKU4	AT2G47250	AT2G47250	PL-LFQMS	MS detection of single protein	Pubmed:34822788	Literature	Enriched candidates (p value < 0.1, fold-change > 2, and PSM > 0.5 as cutoffs)
AT4G31430	KAKU4	AT3G11130	AtCHC1	PL-LFQMS	MS detection of single protein	Pubmed:34822788	Literature	Enriched candidates (p value < 0.1, fold-change > 2, and PSM > 0.5 as cutoffs)
AT4G31430	KAKU4	AT2G18960	AHA1	PL-LFQMS	MS detection of single protein	Pubmed:34822788	Literature	Enriched candidates (p value < 0.1, fold-change > 2, and PSM > 0.5 as cutoffs)
AT4G31430	KAKU4	AT2G45810	RH6	PL-LFQMS	MS detection of single protein	Pubmed:34822788	Literature	Enriched candidates (p value < 0.1, fold-change > 2, and PSM > 0.5 as cutoffs)
AT4G31430	KAKU4	AT5G22780	AT5G22780	PL-LFQMS	MS detection of single protein	Pubmed:34822788	Literature	Enriched candidates (p value < 0.1, fold-change > 2, and PSM > 0.5 as cutoffs)
AT4G31430	KAKU4	AT2G29580	MAC5B	PL-LFQMS	MS detection of single protein	Pubmed:34822788	Literature	Enriched candidates (p value < 0.1, fold-change > 2, and PSM > 0.5 as cutoffs)
AT4G31430	KAKU4	AT2G13540	ABH1	PL-LFQMS	MS detection of single protein	Pubmed:34822788	Literature	Enriched candidates (p value < 0.1, fold-change > 2, and PSM > 0.5 as cutoffs)
AT4G31430	KAKU4	AT4G28400	AT4G28400	PL-LFQMS	MS detection of single protein	Pubmed:34822788	Literature	Enriched candidates (p value < 0.1, fold-change > 2, and PSM > 0.5 as cutoffs)
AT4G31430	KAKU4	AT5G08450	HDC1	PL-LFQMS	MS detection of single protein	Pubmed:34822788	Literature	Enriched candidates (p value < 0.1, fold-change > 2, and PSM > 0.5 as cutoffs)
AT4G31430	KAKU4	AT3G60600	PNET11, VAP27	PL-LFQMS	MS detection of single protein	Pubmed:34822788	Literature	Enriched candidates (p value < 0.1, fold-change > 2, and PSM > 0.5 as cutoffs)
AT4G31430	KAKU4	AT5G46210	ATCUL4	PL-LFQMS	MS detection of single protein	Pubmed:34822788	Literature	Enriched candidates (p value < 0.1, fold-change > 2, and PSM > 0.5 as cutoffs)
AT4G31430	KAKU4	AT3G54230	SUA	PL-LFQMS	MS detection of single protein	Pubmed:34822788	Literature	Enriched candidates (p value < 0.1, fold-change > 2, and PSM > 0.5 as cutoffs)
AT4G31430	KAKU4	AT2G20330	OZS3	PL-LFQMS	MS detection of single protein	Pubmed:34822788	Literature	Enriched candidates (p value < 0.1, fold-change > 2, and PSM > 0.5 as cutoffs)
AT4G31430	KAKU4	AT2G02160	C3H17	PL-LFQMS	MS detection of single protein	Pubmed:34822788	Literature	Enriched candidates (p value < 0.1, fold-change > 2, and PSM > 0.5 as cutoffs)
AT4G31430	KAKU4	AT4G30600	AT4G30600	PL-LFQMS	MS detection of single protein	Pubmed:34822788	Literature	Enriched candidates (p value < 0.1, fold-change > 2, and PSM > 0.5 as cutoffs)
AT4G31430	KAKU4	AT3G57410	VLN3	PL-LFQMS	MS detection of single protein	Pubmed:34822788	Literature	Enriched candidates (p value < 0.1, fold-change > 2, and PSM > 0.5 as cutoffs)
AT4G31430	KAKU4	AT4G02150	IMPA-3	PL-LFQMS	MS detection of single protein	Pubmed:34822788	Literature	Enriched candidates (p value < 0.1, fold-change > 2, and PSM > 0.5 as cutoffs)
AT4G31430	KAKU4	AT5G48810	PNET10, ATB5-B	PL-LFQMS	MS detection of single protein	Pubmed:34822788	Literature	Enriched candidates (p value < 0.1, fold-change > 2, and PSM > 0.5 as cutoffs)
AT4G15410	PUX5	AT5G65770	CRWN4	PL-LFQMS	MS detection of single protein	Pubmed:32601292	Literature	Enriched candidates (logFC > 1.5 and p_value < 0.01 compared to both controls, and NormPSM_PUX5 > 2)
AT4G15410	PUX5	AT1G67230	CRWN1	PL-LFQMS	MS detection of single protein	Pubmed:32601292	Literature	Enriched candidates (logFC > 1.5 and p_value < 0.01 compared to both controls, and NormPSM_PUX5 > 2)
AT5G04990	SUN1	AT1G13220	CRWN2	PL-LFQMS	MS detection of single protein	Pubmed:32601292	Literature	Enriched candidates (logFC > 2 and p_value < 0.05 compared to both controls)
AT5G28640	GIF1	AT5G58230	ATMSI1	Affinity Capture-MS	MS detection of single protein	Biogrid 24888433	BIOGRID	Log2 protein enrichment ratio: protein enrichment values with significant differences at a false discovery rate (FDR) 0.05 with respect to plants without the transgene.
AT5G28640	GIF1	AT4G17330	ATG2484-1	Affinity Capture-MS	MS detection of single protein	Biogrid 24888433	BIOGRID	Log2 protein enrichment ratio: protein enrichment values with significant differences at a false discovery rate (FDR) 0.05 with respect to plants without the transgene.
AT5G28640	GIF1	AT3G58110	ECAP	Affinity Capture-MS	MS detection of single protein	Biogrid 24888433	BIOGRID	Log2 protein enrichment ratio: protein enrichment values with significant differences at a false discovery rate (FDR) 0.05 with respect to plants without the transgene.
AT5G28640	GIF1	AT1G67230	CRWN1	Affinity Capture-MS	MS detection of single protein	Biogrid 24888433	BIOGRID	Log2 protein enrichment ratio: protein enrichment values with significant differences at a false discovery rate (FDR) 0.05 with respect to plants without the transgene.
AT5G28640	GIF1	AT5G26210	AL4	Affinity Capture-MS	MS detection of single protein	Biogrid 24888433	BIOGRID	Log2 protein enrichment ratio: protein enrichment values with significant differences at a false discovery rate (FDR) 0.05 with respect to plants without the transgene.
AT1G67230	CRWN1	AT5G45930	CHL I2	PL-LFQMS	MS detection of single protein	Pubmed:34822788	Literature	Enriched candidates (p value < 0.1 and fold-change > 2 compared with both controls)
AT1G67230	CRWN1	AT4G01690	HEMG1	PL-LFQMS	MS detection of single protein	Pubmed:34822788	Literature	Enriched candidates (p value < 0.1 and fold-change > 2 compared with both controls)
AT1G67230	CRWN1	AT1G79040	PSBR	PL-LFQMS	MS detection of single protein	Pubmed:34822788	Literature	Enriched candidates (p value < 0.1 and fold-change > 2 compared with both controls)
AT1G67230	CRWN1	AT5G48240	AT5G48240	PL-LFQMS	MS detection of single protein	Pubmed:34822788	Literature	Enriched candidates (p value < 0.1 and fold-change > 2 compared with both controls)
AT1G67230	CRWN1	AT1G70600	AT1G70600	PL-LFQMS	MS detection of single protein	Pubmed:34822788	Literature	Enriched candidates (p value < 0.1 and fold-change > 2 compared with both controls)
AT1G67230	CRWN1	AT1G78570	ATRHM1	PL-LFQMS	MS detection of single protein	Pubmed:34822788	Literature	Enriched candidates (p value < 0.1 and fold-change > 2 compared with both controls)
AT1G67230	CRWN1	AT1G67090	RBCS1A	PL-LFQMS	MS detection of single protein	Pubmed:34822788	Literature	Enriched candidates (p value < 0.1 and fold-change > 2 compared with both controls)
AT1G67230	CRWN1	AT5G19940	FBN6	PL-LFQMS	MS detection of single protein	Pubmed:34822788	Literature	Enriched candidates (p value < 0.1 and fold-change > 2 compared with both controls)
AT1G67230	CRWN1	AT1G67430	AT1G67430	PL-LFQMS	MS detection of single protein	Pubmed:34822788	Literature	Enriched candidates (p value < 0.1 and fold-change > 2 compared with both controls)
AT1G67230	CRWN1	AT5G56010	HSP81-3	PL-LFQMS	MS detection of single protein	Pubmed:34822788	Literature	Enriched candidates (p value < 0.1 and fold-change > 2 compared with both controls)
AT1G67230	CRWN1	AT5G65930	KCBP	PL-LFQMS	MS detection of single protein	Pubmed:34822788	Literature	Enriched candidates (p value < 0.1 and fold-change > 2 compared with both controls)
AT1G67230	CRWN1	AT5G13420	TRA2	PL-LFQMS	MS detection of single protein	Pubmed:34822788	Literature	Enriched candidates (p value < 0.1 and fold-change > 2 compared with both controls)
AT1G67230	CRWN1	AT5G17170	ENH1	PL-LFQMS	MS detection of single protein	Pubmed:34822788	Literature	Enriched candidates (p value < 0.1 and fold-change > 2 compared with both controls)
AT1G67230	CRWN1	AT3G55610	P5CS2	PL-LFQMS	MS detection of single protein	Pubmed:34822788	Literature	Enriched candidates (p value < 0.1 and fold-change > 2 compared with both controls)
AT1G67230	CRWN1	AT1G02890	AT1G02890	PL-LFQMS	MS detection of single protein	Pubmed:34822788	Literature	Enriched candidates (p value < 0.1 and fold-change > 2 compared with both controls)
AT1G67230	CRWN1	AT5G67380	ATCKA1	PL-LFQMS	MS detection of single protein	Pubmed:34822788	Literature	Enriched candidates (p value < 0.1 and fold-change > 2 compared with both controls)
AT1G67230	CRWN1	AT3G13470	Cpn60beta2	PL-LFQMS	MS detection of single protein	Pubmed:34822788	Literature	Enriched candidates (p value < 0.1 and fold-change > 2 compared with both controls)
AT1G67230	CRWN1	AT1G17370	UBP1B	PL-LFQMS	MS detection of single protein	Pubmed:34822788	Literature	Enriched candidates (p value < 0.1 and fold-change > 2 compared with both controls)
AT1G67230	CRWN1	AT1G09100	RPT5B	PL-LFQMS	MS detection of single protein	Pubmed:34822788	Literature	Enriched candidates (p value < 0.1 and fold-change > 2 compared with both controls)
AT1G67230	CRWN1	AT5G58330	NADP-MDH	PL-LFQMS	MS detection of single protein	Pubmed:34822788	Literature	Enriched candidates (p value < 0.1 and fold-change > 2 compared with both controls)
AT1G67230	CRWN1	AT3G12030	AT3G12030	PL-LFQMS	MS detection of single protein	Pubmed:34822788	Literature	Enriched candidates (p value < 0.1 and fold-change > 2 compared with both controls)
AT1G67230	CRWN1	AT1G45000	RPT4B	PL-LFQMS	MS detection of single protein	Pubmed:34822788	Literature	Enriched candidates (p value < 0.1 and fold-change > 2 compared with both controls)
AT1G67230	CRWN1	AT4G12880	ENODL19	PL-LFQMS	MS detection of single protein	Pubmed:34822788	Literature	Enriched candidates (p value < 0.1 and fold-change > 2 compared with both controls)
AT1G67230	CRWN1	AT4G11790	Nup50c	PL-LFQMS	MS detection of single protein	Pubmed:34822788	Literature	Enriched candidates (p value < 0.1 and fold-change > 2 compared with both controls)
AT1G67230	CRWN1	AT3G62310	AT3G62310	PL-LFQMS	MS detection of single protein	Pubmed:34822788	Literature	Enriched candidates (p value < 0.1 and fold-change > 2 compared with both controls)
AT1G67230	CRWN1	AT3G50820	OEC33	PL-LFQMS	MS detection of single protein	Pubmed:34822788	Literature	Enriched candidates (p value < 0.1 and fold-change > 2 compared with both controls)
AT1G67230	CRWN1	AT5G03630	ATMDAR2	PL-LFQMS	MS detection of single protein	Pubmed:34822788	Literature	Enriched candidates (p value < 0.1 and fold-change > 2 compared with both controls)
AT1G67230	CRWN1	AT3G05070	AT3G05070	PL-LFQMS	MS detection of single protein	Pubmed:34822788	Literature	Enriched candidates (p value < 0.1 and fold-change > 2 compared with both controls)
AT1G67230	CRWN1	AT1G06000	UGT89C1	PL-LFQMS	MS detection of single protein	Pubmed:34822788	Literature	Enriched candidates (p value < 0.1 and fold-change > 2 compared with both controls)
AT1G67230	CRWN1	AT4G04040	MEE51	PL-LFQMS	MS detection of single protein	Pubmed:34822788	Literature	Enriched candidates (p value < 0.1 and fold-change > 2 compared with both controls)
AT1G67230	CRWN1	AT5G07440	GDH2	PL-LFQMS	MS detection of single protein	Pubmed:34822788	Literature	Enriched candidates (p value < 0.1 and fold-change > 2 compared with both controls)
AT1G67230	CRWN1	AT1G09310	SVB2	PL-LFQMS	MS detection of single protein	Pubmed:34822788	Literature	Enriched candidates (p value < 0.1 and fold-change > 2 compared with both controls)
AT1G67230	CRWN1	AT4G20890	TUB9	PL-LFQMS	MS detection of single protein	Pubmed:34822788	Literature	Enriched candidates (p value < 0.1 and fold-change > 2 compared with both controls)
AT1G67230	CRWN1	AT4G31990	AAT3	PL-LFQMS	MS detection of single protein	Pubmed:34822788	Literature	Enriched candidates (p value < 0.1 and fold-change > 2 compared with both controls)
AT1G67230	CRWN1	AT3G29360	UGD2	PL-LFQMS	MS detection of single protein	Pubmed:34822788	Literature	Enriched candidates (p value < 0.1 and fold-change > 2 compared with both controls)
AT1G67230	CRWN1	AT1G04270	RPS15	PL-LFQMS	MS detection of single protein	Pubmed:34822788	Literature	Enriched candidates (p value < 0.1 and fold-change > 2 compared with both controls)
AT1G67230	CRWN1	AT4G05180	PSBQ-2	PL-LFQMS	MS detection of single protein	Pubmed:34822788	Literature	Enriched candidates (p value < 0.1 and fold-change > 2 compared with both controls)
AT1G67230	CRWN1	AT1G14250	AT1G14250	PL-LFQMS	MS detection of single protein	Pubmed:34822788	Literature	Enriched candidates (p value < 0.1 and fold-change > 2 compared with both controls)
AT1G67230	CRWN1	AT1G10140	AT1G10140	PL-LFQMS	MS detection of single protein	Pubmed:34822788	Literature	Enriched candidates (p value < 0.1 and fold-change > 2 compared with both controls)
AT1G67230	CRWN1	AT1G02560	CLPP5	PL-LFQMS	MS detection of single protein	Pubmed:34822788	Literature	Enriched candidates (p value < 0.1 and fold-change > 2 compared with both controls)
AT1G67230	CRWN1	AT4G03280	PETC	PL-LFQMS	MS detection of single protein	Pubmed:34822788	Literature	Enriched candidates (p value < 0.1 and fold-change > 2 compared with both controls)
AT1G67230	CRWN1	AT5G15550	ATPEP2	PL-LFQMS	MS detection of single protein	Pubmed:34822788	Literature	Enriched candidates (p value < 0.1 and fold-change > 2 compared with both controls)
AT1G67230	CRWN1	AT5G61410	EMB2728	PL-LFQMS	MS detection of single protein	Pubmed:34822788	Literature	Enriched candidates (p value < 0.1 and fold-change > 2 compared with both controls)
AT1G67230	CRWN1	AT1G47600	BGLU34	PL-LFQMS	MS detection of single protein	Pubmed:34822788	Literature	Enriched candidates (p value < 0.1 and fold-change > 2 compared with both controls)
AT1G67230	CRWN1	AT2G33210	HSP60-2	PL-LFQMS	MS detection of single protein	Pubmed:34822788	Literature	Enriched candidates (p value < 0.1 and fold-change > 2 compared with both controls)
AT1G67230	CRWN1	AT2G45810	RH6	PL-LFQMS	MS detection of single protein	Pubmed:34822788	Literature	Enriched candidates (p value < 0.1 and fold-change > 2 compared with both controls)
AT1G67230	CRWN1	AT5G51970	ATSDH	PL-LFQMS	MS detection of single protein	Pubmed:34822788	Literature	Enriched candidates (p value < 0.1 and fold-change > 2 compared with both controls)
AT1G67230	CRWN1	AT4G09650	ATPD	PL-LFQMS	MS detection of single protein	Pubmed:34822788	Literature	Enriched candidates (p value < 0.1 and fold-change > 2 compared with both controls)
AT1G67230	CRWN1	AT1G18500	MAML-4	PL-LFQMS	MS detection of single protein	Pubmed:34822788	Literature	Enriched candidates (p value < 0.1 and fold-change > 2 compared with both controls)
AT1G67230	CRWN1	AT2G18960	AHA1	PL-LFQMS	MS detection of single protein	Pubmed:34822788	Literature	Enriched candidates (p value < 0.1 and fold-change > 2 compared with both controls)
AT1G67170	FLL2	AT1G67230	CRWN1	clnip-MS	MS detection of single protein	Pubmed:31043738	Literature	Three Repeats
AT3G03140	PWO1	AT5G65770	CRWN4	CoIP-MS	MS detection of single protein	Pubmed:30914470	Literature	Significantlyenriched proteins were scored in mass-spectrometry analysis based on the cut-off p-value<0.05. Log2 ratiocorresponds to the enrichment of proteins in PWO1:PWO1-GFP over the wild type control (Col-0),measured in LFQ intensity values. Plastid-encoded proteins were removed.
AT3G05830	NEAP1	AT4G04210	PUX4	PL-LFQMS	MS detection of single protein	Pubmed:32601417	Literature	Fold change > 2, P < 0.01 compared with both controls (linear model F-test, n = 3 biologically independent samples) and normalized average PSM > 1
AT3G05830	NEAP1	AT2G21270	UFD1B	PL-LFQMS	MS detection of single protein	Pubmed:32601417	Literature	Fold change > 2, P < 0.01 compared with both controls (linear model F-test, n = 3 biologically independent samples) and normalized average PSM > 1
AT3G05830	NEAP1	AT4G15410	PUX5	PL-LFQMS	MS detection of single protein	Pubmed:32601417	Literature	Fold change > 2, P < 0.01 compared with both controls (linear model F-test, n = 3 biologically independent samples) and normalized average PSM > 1
AT3G05830	NEAP1	AT5G19740	LAMP1	PL-LFQMS	MS detection of single protein	Pubmed:32601417	Literature	Fold change > 2, P < 0.01 compared with both controls (linear model F-test, n = 3 biologically independent samples) and normalized average PSM > 1
AT3G05830	NEAP1	AT1G62810	CUAO1	PL-LFQMS	MS detection of single protein	Pubmed:32601417	Literature	Fold change > 2, P < 0.01 compared with both controls (linear model F-test, n = 3 biologically independent samples) and normalized average PSM > 1
AT3G05830	NEAP1	AT4G22150	PUX3	PL-LFQMS	MS detection of single protein	Pubmed:32601417	Literature	Fold change > 2, P < 0.01 compared with both controls (linear model F-test, n = 3 biologically independent samples) and normalized average PSM > 1
AT3G05830	NEAP1	AT4G38930	UFD1C	PL-LFQMS	MS detection of single protein	Pubmed:32601417	Literature	Fold change > 2, P < 0.01 compared with both controls (linear model F-test, n = 3 biologically independent samples) and normalized average PSM > 1
AT3G05830	NEAP1	AT2G21250	AT2G21250	PL-LFQMS	MS detection of single protein	Pubmed:32601417	Literature	Fold change > 2, P < 0.01 compared with both controls (linear model F-test, n = 3 biologically independent samples) and normalized average PSM > 1
AT3G05830	NEAP1	AT3G57990	OEP40	PL-LFQMS	MS detection of single protein	Pubmed:32601417	Literature	Fold change > 2, P < 0.01 compared with both controls (linear model F-test, n = 3 biologically independent samples) and normalized average PSM > 1
AT3G05830	NEAP1	AT4G17620	DXO1	PL-LFQMS	MS detection of single protein	Pubmed:32601417	Literature	Fold change > 2, P < 0.01 compared with both controls (linear model F-test, n = 3 biologically independent samples) and normalized average PSM > 1
AT3G05830	NEAP1	AT1G29320	AT1G29320	PL-LFQMS	MS detection of single protein	Pubmed:32601417	Literature	Fold change > 2, P < 0.01 compared with both controls (linear model F-test, n = 3 biologically independent samples) and normalized average PSM > 1
AT3G05830	NEAP1	AT1G23820	SPDS1	PL-LFQMS	MS detection of single protein	Pubmed:32601417	Literature	Fold change > 2, P < 0.01 compared with both controls (linear model F-test, n = 3 biologically independent samples) and normalized average PSM > 1
AT3G05830	NEAP1	AT5G58710	ROC7	PL-LFQMS	MS detection of single protein	Pubmed:32601417	Literature	Fold change > 2, P < 0.01 compared with both controls (linear model F-test, n = 3 biologically independent samples) and normalized average PSM > 1
AT3G05830	NEAP1	AT3G46280	AT3G46280	PL-LFQMS	MS detection of single protein	Pubmed:32601417	Literature	Fold change > 2, P < 0.01 compared with both controls (linear model F-test, n = 3 biologically independent samples) and normalized average PSM > 1
AT1G28760	PNET2_A	AT5G61790	ATCNX1	PL-LFQMS	MS detection of single protein	Pubmed:34822788	Literature	Enriched candidates (p value < 0.1, fold-change > 2, and PSM > 0.5 as cutoffs)
AT1G28760	PNET2_A	AT2G34560	AtCCP1	PL-LFQMS	MS detection of single protein	Pubmed:34822788	Literature	Enriched candidates (p value < 0.1, fold-change > 2, and PSM > 0.5 as cutoffs)
AT1G28760	PNET2_A	AT1G73720	SMU1	PL-LFQMS	MS detection of single protein	Pubmed:34822788	Literature	Enriched candidates (p value < 0.1, fold-change > 2, and PSM > 0.5 as cutoffs)
AT1G28760	PNET2_A	AT1G79380	RGLG4	PL-LFQMS	MS detection of single protein	Pubmed:34822788	Literature	Enriched candidates (p value < 0.1, fold-change > 2, and PSM > 0.5 as cutoffs)
AT1G28760	PNET2_A	AT1G56330	ATSAR1	PL-LFQMS	MS detection of single protein	Pubmed:34822788	Literature	Enriched candidates (p value < 0.1, fold-change > 2, and PSM > 0.5 as cutoffs)
AT1G28760	PNET2_A	AT5G48810	ATB5-B	PL-LFQMS	MS detection of single protein	Pubmed:34822788	Literature	Enriched candidates (p value < 0.1, fold-change > 2, and PSM > 0.5 as cutoffs)
AT1G28760	PNET2_A	AT1G45201	AT1G45201	PL-LFQMS	MS detection of single protein	Pubmed:34822788	Literature	Enriched candidates (p value < 0.1, fold-change > 2, and PSM > 0.5 as cutoffs)
AT1G28760	PNET2_A	AT1G52740	HTA9	PL-LFQMS	MS detection of single protein	Pubmed:34822788	Literature	Enriched candidates (p value < 0.1, fold-change > 2, and PSM > 0.5 as cutoffs)
AT1G28760	PNET2_A	AT5G20720	ATCPN21	PL-LFQMS	MS detection of single protein	Pubmed:34822788	Literature	Enriched candidates (p value < 0.1, fold-change > 2, and PSM > 0.5 as cutoffs)
AT1G28760	PNET2_A	AT2G19460	AT2G19460	PL-LFQMS	MS detection of single protein	Pubmed:34822788	Literature	Enriched candidates (p value < 0.1, fold-change > 2, and PSM > 0.5 as cutoffs)
AT1G28760	PNET2_A	AT3G53650	HTB6	PL-LFQMS	MS detection of single protein	Pubmed:34822788	Literature	Enriched candidates (p value < 0.1, fold-change > 2, and PSM > 0.5 as cutoffs)
AT1G28760	PNET2_A	AT4G39260	RBGA6	PL-LFQMS	MS detection of single protein	Pubmed:34822788	Literature	Enriched candidates (p value < 0.1, fold-change > 2, and PSM > 0.5 as cutoffs)
AT1G28760	PNET2_A	AT2G27720	AT2G27720	PL-LFQMS	MS detection of single protein	Pubmed:34822788	Literature	Enriched candidates (p value < 0.1, fold-change > 2, and PSM > 0.5 as cutoffs)
AT1G28760	PNET2_A	AT1G08160	AT1G08160	PL-LFQMS	MS detection of single protein	Pubmed:34822788	Literature	Enriched candidates (p value < 0.1, fold-change > 2, and PSM > 0.5 as cutoffs)
AT1G28760	PNET2_A	AT5G38410	RBCS3B	PL-LFQMS	MS detection of single protein	Pubmed:34822788	Literature	Enriched candidates (p value < 0.1, fold-change > 2, and PSM > 0.5 as cutoffs)
AT1G28760	PNET2_A	AT1G56410	ERD2	PL-LFQMS	MS detection of single protein	Pubmed:34822788	Literature	Enriched candidates (p value < 0.1, fold-change > 2, and PSM > 0.5 as cutoffs)
AT1G28760	PNET2_A	AT2G47110	UBI6	PL-LFQMS	MS detection of single protein	Pubmed:34822788	Literature	Enriched candidates (p value < 0.1, fold-change > 2, and PSM > 0.5 as cutoffs)
AT1G28760	PNET2_A	AT3G20670	HTA13	PL-LFQMS	MS detection of single protein	Pubmed:34822788	Literature	Enriched candidates (p value < 0.1, fold-change > 2, and PSM > 0.5 as cutoffs)
AT1G28760	PNET2_A	AT5G05680	EMB2789	PL-LFQMS	MS detection of single protein	Pubmed:34822788	Literature	Enriched candidates (p value < 0.1, fold-change > 2, and PSM > 0.5 as cutoffs)
AT1G28760	PNET2_A	AT1G04270	RPS15	PL-LFQMS	MS detection of single protein	Pubmed:34822788	Literature	Enriched candidates (p value < 0.1, fold-change > 2, and PSM > 0.5 as cutoffs)
AT1G28760	PNET2_A	ATCG00840	RPL23.1	PL-LFQMS	MS detection of single protein	Pubmed:34822788	Literature	Enriched candidates (p value < 0.1, fold-change > 2, and PSM > 0.5 as cutoffs)
AT1G28760	PNET2_A	ATCG01120	ATCG01120 (RPS15)	PL-LFQMS	MS detection of single protein	Pubmed:34822788	Literature	Enriched candidates (p value < 0.1, fold-change > 2, and PSM > 0.5 as cutoffs)
AT1G28760	PNET2_A	AT5G60160	DAP1	PL-LFQMS	MS detection of single protein	Pubmed:34822788	Literature	Enriched candidates (p value < 0.1, fold-change > 2, and PSM > 0.5 as cutoffs)
AT1G28760	PNET2_A	AT5G20010	RAN-1	PL-LFQMS	MS detection of single protein	Pubmed:34822788	Literature	Enriched candidates (p value < 0.1, fold-change > 2, and PSM > 0.5 as cutoffs)
AT1G28760	PNET2_A	AT4G32470	AT4G32470	PL-LFQMS	MS detection of single protein	Pubmed:34822788	Literature	Enriched candidates (p value < 0.1, fold-change > 2, and PSM > 0.5 as cutoffs)
AT1G28760	PNET2_A	AT3G46940	DUT1	PL-LFQMS	MS detection of single protein	Pubmed:34822788	Literature	Enriched candidates (p value < 0.1, fold-change > 2, and PSM > 0.5 as cutoffs)
AT1G28760	PNET2_A	AT5G59870	HTA6	PL-LFQMS	MS detection of single protein	Pubmed:34822788	Literature	Enriched candidates (p value < 0.1, fold-change > 2, and PSM > 0.5 as cutoffs)
AT5G67610	PNET2_B	AT3G49010	ATBBC1	PL-LFQMS	MS detection of single protein	Pubmed:34822788	Literature	Enriched candidates (p value < 0.1, fold-change > 2, and PSM > 0.5 as cutoffs)
AT5G67610	PNET2_B	AT1G07790	HTB1	PL-LFQMS	MS detection of single protein	Pubmed:34822788	Literature	Enriched candidates (p value < 0.1, fold-change > 2, and PSM > 0.5 as cutoffs)
AT5G67610	PNET2_B	AT3G45980	H2B	PL-LFQMS	MS detection of single protein	Pubmed:34822788	Literature	Enriched candidates (p value < 0.1, fold-change > 2, and PSM > 0.5 as cutoffs)
AT5G67610	PNET2_B	AT4G21585	ENDO4	PL-LFQMS	MS detection of single protein	Pubmed:34822788	Literature	Enriched candidates (p value < 0.1, fold-change > 2, and PSM > 0.5 as cutoffs)
AT5G67610	PNET2_B	AT5G59910	HTB4	PL-LFQMS	MS detection of single protein	Pubmed:34822788	Literature	Enriched candidates (p value < 0.1, fold-change > 2, and PSM > 0.5 as cutoffs)
AT5G67610	PNET2_B	AT4G26230	AT4G26230	PL-LFQMS	MS detection of single protein	Pubmed:34822788	Literature	Enriched candidates (p value < 0.1, fold-change > 2, and PSM > 0.5 as cutoffs)
AT5G67610	PNET2_B	AT1G57660	AT1G57660	PL-LFQMS	MS detection of single protein	Pubmed:34822788	Literature	Enriched candidates (p value < 0.1, fold-change > 2, and PSM > 0.5 as cutoffs)
AT5G67610	PNET2_B	AT1G12330	AT1G12330	PL-LFQMS	MS detection of single protein	Pubmed:34822788	Literature	Enriched candidates (p value < 0.1, fold-change > 2, and PSM > 0.5 as cutoffs)
AT5G67610	PNET2_B	AT2G42740	RPL16A	PL-LFQMS	MS detection of single protein	Pubmed:34822788	Literature	Enriched candidates (p value < 0.1, fold-change > 2, and PSM > 0.5 as cutoffs)
AT5G67610	PNET2_B	AT3G22120	CWLP	PL-LFQMS	MS detection of single protein	Pubmed:34822788	Literature	Enriched candidates (p value < 0.1, fold-change > 2, and PSM > 0.5 as cutoffs)
AT5G67610	PNET2_B	AT4G36195	AT4G36195	PL-LFQMS	MS detection of single protein	Pubmed:34822788	Literature	Enriched candidates (p value < 0.1, fold-change > 2, and PSM > 0.5 as cutoffs)
AT5G67610	PNET2_B	AT5G58270	ABCB25	PL-LFQMS	MS detection of single protein	Pubmed:34822788	Literature	Enriched candidates (p value < 0.1, fold-change > 2, and PSM > 0.5 as cutoffs)
AT5G67610	PNET2_B	AT5G67610	AT5G67610	PL-LFQMS	MS detection of single protein	Pubmed:34822788	Literature	Enriched candidates (p value < 0.1, fold-change > 2, and PSM > 0.5 as cutoffs)
AT5G67610	PNET2_B	AT3G57490	AT3G57490	PL-LFQMS	MS detection of single protein	Pubmed:34822788	Literature	Enriched candidates (p value < 0.1, fold-change > 2, and PSM > 0.5 as cutoffs)
AT5G67610	PNET2_B	AT2G21330	AtFBA1	PL-LFQMS	MS detection of single protein	Pubmed:34822788	Literature	Enriched candidates (p value < 0.1, fold-change > 2, and PSM > 0.5 as cutoffs)
AT5G67610	PNET2_B	AT3G13920	EIF4A1	PL-LFQMS	MS detection of single protein	Pubmed:34822788	Literature	Enriched candidates (p value < 0.1, fold-change > 2, and PSM > 0.5 as cutoffs)
AT5G67610	PNET2_B	AT1G02810	PMEI-PME7	PL-LFQMS	MS detection of single protein	Pubmed:34822788	Literature	Enriched candidates (p value < 0.1, fold-change > 2, and PSM > 0.5 as cutoffs)
AT5G67610	PNET2_B	AT1G04120	ABCC5	PL-LFQMS	MS detection of single protein	Pubmed:34822788	Literature	Enriched candidates (p value < 0.1, fold-change > 2, and PSM > 0.5 as cutoffs)
AT5G67610	PNET2_B	AT4G15370	BARS1	PL-LFQMS	MS detection of single protein	Pubmed:34822788	Literature	Enriched candidates (p value < 0.1, fold-change > 2, and PSM > 0.5 as cutoffs)
AT5G67610	PNET2_B	AT1G09270	IMPA-4	PL-LFQMS	MS detection of single protein	Pubmed:34822788	Literature	Enriched candidates (p value < 0.1, fold-change > 2, and PSM > 0.5 as cutoffs)
AT5G67610	PNET2_B	AT2G30860	ATGSTF7	PL-LFQMS	MS detection of single protein	Pubmed:34822788	Literature	Enriched candidates (p value < 0.1, fold-change > 2, and PSM > 0.5 as cutoffs)
AT5G67610	PNET2_B	AT5G07090	AT5G07090	PL-LFQMS	MS detection of single protein	Pubmed:34822788	Literature	Enriched candidates (p value < 0.1, fold-change > 2, and PSM > 0.5 as cutoffs)
AT5G67610	PNET2_B	AT1G61150	AT1G61150	PL-LFQMS	MS detection of single protein	Pubmed:34822788	Literature	Enriched candidates (p value < 0.1, fold-change > 2, and PSM > 0.5 as cutoffs)
AT5G67610	PNET2_B	AT5G20320	ATDCL4	PL-LFQMS	MS detection of single protein	Pubmed:34822788	Literature	Enriched candidates (p value < 0.1, fold-change > 2, and PSM > 0.5 as cutoffs)
AT5G67610	PNET2_B	AT2G02470	AL6	PL-LFQMS	MS detection of single protein	Pubmed:34822788	Literature	Enriched candidates (p value < 0.1, fold-change > 2, and PSM > 0.5 as cutoffs)
AT5G67610	PNET2_B	AT5G02450	AT5G02450	PL-LFQMS	MS detection of single protein	Pubmed:34822788	Literature	Enriched candidates (p value < 0.1, fold-change > 2, and PSM > 0.5 as cutoffs)
AT5G67610	PNET2_B	AT1G20620	ROG1	PL-LFQMS	MS detection of single protein	Pubmed:34822788	Literature	Enriched candidates (p value < 0.1, fold-change > 2, and PSM > 0.5 as cutoffs)
AT5G67610	PNET2_B	AT3G58570	RH52	PL-LFQMS	MS detection of single protein	Pubmed:34822788	Literature	Enriched candidates (p value < 0.1, fold-change > 2, and PSM > 0.5 as cutoffs)
AT5G67610	PNET2_B	AT4G36190	AT4G36190	PL-LFQMS	MS detection of single protein	Pubmed:34822788	Literature	Enriched candidates (p value < 0.1, fold-change > 2, and PSM > 0.5 as cutoffs)
AT5G67610	PNET2_B	AT3G46440	UXS5	PL-LFQMS	MS detection of single protein	Pubmed:34822788	Literature	Enriched candidates (p value < 0.1, fold-change > 2, and PSM > 0.5 as cutoffs)
AT5G67610	PNET2_B	AT2G19860	HXK2	PL-LFQMS	MS detection of single protein	Pubmed:34822788	Literature	Enriched candidates (p value < 0.1, fold-change > 2, and PSM > 0.5 as cutoffs)
AT5G67610	PNET2_B	AT3G14990	DJ1A	PL-LFQMS	MS detection of single protein	Pubmed:34822788	Literature	Enriched candidates (p value < 0.1, fold-change > 2, and PSM > 0.5 as cutoffs)
AT5G67610	PNET2_B	AT3G13200	EMB2769	PL-LFQMS	MS detection of single protein	Pubmed:34822788	Literature	Enriched candidates (p value < 0.1, fold-change > 2, and PSM > 0.5 as cutoffs)
AT5G67610	PNET2_B	AT3G46280	AT3G46280	PL-LFQMS	MS detection of single protein	Pubmed:34822788	Literature	Enriched candidates (p value < 0.1, fold-change > 2, and PSM > 0.5 as cutoffs)
AT5G67610	PNET2_B	AT4G27090	RPL14B	PL-LFQMS	MS detection of single protein	Pubmed:34822788	Literature	Enriched candidates (p value < 0.1, fold-change > 2, and PSM > 0.5 as cutoffs)
AT5G67610	PNET2_B	AT4G18800	ATHSGBP	PL-LFQMS	MS detection of single protein	Pubmed:34822788	Literature	Enriched candidates (p value < 0.1, fold-change > 2, and PSM > 0.5 as cutoffs)
AT5G67610	PNET2_B	AT1G23410	RPS27AA	PL-LFQMS	MS detection of single protein	Pubmed:34822788	Literature	Enriched candidates (p value < 0.1, fold-change > 2, and PSM > 0.5 as cutoffs)
AT5G67610	PNET2_B	AT4G26390	AT4G26390	PL-LFQMS	MS detection of single protein	Pubmed:34822788	Literature	Enriched candidates (p value < 0.1, fold-change > 2, and PSM > 0.5 as cutoffs)
AT5G67610	PNET2_B	AT3G12740	ALIS1	PL-LFQMS	MS detection of single protein	Pubmed:34822788	Literature	Enriched candidates (p value < 0.1, fold-change > 2, and PSM > 0.5 as cutoffs)
AT5G67610	PNET2_B	AT3G18790	AT3G18790	PL-LFQMS	MS detection of single protein	Pubmed:34822788	Literature	Enriched candidates (p value < 0.1, fold-change > 2, and PSM > 0.5 as cutoffs)
AT5G67610	PNET2_B	AT3G04400	emb2171	PL-LFQMS	MS detection of single protein	Pubmed:34822788	Literature	Enriched candidates (p value < 0.1, fold-change > 2, and PSM > 0.5 as cutoffs)
AT5G67610	PNET2_B	AT2G21660	ATGRP7	PL-LFQMS	MS detection of single protein	Pubmed:34822788	Literature	Enriched candidates (p value < 0.1, fold-change > 2, and PSM > 0.5 as cutoffs)
AT5G67610	PNET2_B	AT4G21150	HAP6	PL-LFQMS	MS detection of single protein	Pubmed:34822788	Literature	Enriched candidates (p value < 0.1, fold-change > 2, and PSM > 0.5 as cutoffs)
AT5G67610	PNET2_B	AT2G37050	SIMP1	PL-LFQMS	MS detection of single protein	Pubmed:34822788	Literature	Enriched candidates (p value < 0.1, fold-change > 2, and PSM > 0.5 as cutoffs)
AT5G67610	PNET2_B	AT3G09200	AT3G09200	PL-LFQMS	MS detection of single protein	Pubmed:34822788	Literature	Enriched candidates (p value < 0.1, fold-change > 2, and PSM > 0.5 as cutoffs)
AT5G67610	PNET2_B	AT5G61580	PFK4	PL-LFQMS	MS detection of single protein	Pubmed:34822788	Literature	Enriched candidates (p value < 0.1, fold-change > 2, and PSM > 0.5 as cutoffs)
AT5G67610	PNET2_B	AT3G61870	AT3G61870	PL-LFQMS	MS detection of single protein	Pubmed:34822788	Literature	Enriched candidates (p value < 0.1, fold-change > 2, and PSM > 0.5 as cutoffs)
AT5G67610	PNET2_B	AT5G62880	ARAC10	PL-LFQMS	MS detection of single protein	Pubmed:34822788	Literature	Enriched candidates (p value < 0.1, fold-change > 2, and PSM > 0.5 as cutoffs)
AT5G67610	PNET2_B	AT2G36170	UBQ2	PL-LFQMS	MS detection of single protein	Pubmed:34822788	Literature	Enriched candidates (p value < 0.1, fold-change > 2, and PSM > 0.5 as cutoffs)
AT5G67610	PNET2_B	AT3G01720	ATSERGT1	PL-LFQMS	MS detection of single protein	Pubmed:34822788	Literature	Enriched candidates (p value < 0.1, fold-change > 2, and PSM > 0.5 as cutoffs)
AT5G67610	PNET2_B	AT3G58810	MTPA2	PL-LFQMS	MS detection of single protein	Pubmed:34822788	Literature	Enriched candidates (p value < 0.1, fold-change > 2, and PSM > 0.5 as cutoffs)
AT5G67610	PNET2_B	AT5G39740	RPL5B	PL-LFQMS	MS detection of single protein	Pubmed:34822788	Literature	Enriched candidates (p value < 0.1, fold-change > 2, and PSM > 0.5 as cutoffs)
AT5G67610	PNET2_B	AT2G16280	KCS9	PL-LFQMS	MS detection of single protein	Pubmed:34822788	Literature	Enriched candidates (p value < 0.1, fold-change > 2, and PSM > 0.5 as cutoffs)
AT5G67610	PNET2_B	AT2G38770	EMB2765	PL-LFQMS	MS detection of single protein	Pubmed:34822788	Literature	Enriched candidates (p value < 0.1, fold-change > 2, and PSM > 0.5 as cutoffs)
AT5G67610	PNET2_B	AT2G39780	RNS2	PL-LFQMS	MS detection of single protein	Pubmed:34822788	Literature	Enriched candidates (p value < 0.1, fold-change > 2, and PSM > 0.5 as cutoffs)
AT5G67610	PNET2_B	AT4G29700	AT4G29700	PL-LFQMS	MS detection of single protein	Pubmed:34822788	Literature	Enriched candidates (p value < 0.1, fold-change > 2, and PSM > 0.5 as cutoffs)
AT5G67610	PNET2_B	AT5G10260	AtRABH1e	PL-LFQMS	MS detection of single protein	Pubmed:34822788	Literature	Enriched candidates (p value < 0.1, fold-change > 2, and PSM > 0.5 as cutoffs)
AT5G67610	PNET2_B	AT5G58140	NPL1	PL-LFQMS	MS detection of single protein	Pubmed:34822788	Literature	Enriched candidates (p value < 0.1, fold-change > 2, and PSM > 0.5 as cutoffs)
AT5G67610	PNET2_B	AT4G04320	AT4G04320	PL-LFQMS	MS detection of single protein	Pubmed:34822788	Literature	Enriched candidates (p value < 0.1, fold-change > 2, and PSM > 0.5 as cutoffs)
AT5G67610	PNET2_B	AT1G25450	CER60	PL-LFQMS	MS detection of single protein	Pubmed:34822788	Literature	Enriched candidates (p value < 0.1, fold-change > 2, and PSM > 0.5 as cutoffs)
AT5G67610	PNET2_B	AT2G29580	MAC5B	PL-LFQMS	MS detection of single protein	Pubmed:34822788	Literature	Enriched candidates (p value < 0.1, fold-change > 2, and PSM > 0.5 as cutoffs)
AT5G67610	PNET2_B	AT4G08850	MIK2	PL-LFQMS	MS detection of single protein	Pubmed:34822788	Literature	Enriched candidates (p value < 0.1, fold-change > 2, and PSM > 0.5 as cutoffs)
AT5G67610	PNET2_B	AT3G10730	SUN2	PL-LFQMS	MS detection of single protein	Pubmed:34822788	Literature	Enriched candidates (p value < 0.1, fold-change > 2, and PSM > 0.5 as cutoffs)
AT5G67610	PNET2_B	AT5G53370	ATPMEPCRF	PL-LFQMS	MS detection of single protein	Pubmed:34822788	Literature	Enriched candidates (p value < 0.1, fold-change > 2, and PSM > 0.5 as cutoffs)
AT5G67610	PNET2_B	AT1G34430	EMB3003	PL-LFQMS	MS detection of single protein	Pubmed:34822788	Literature	Enriched candidates (p value < 0.1, fold-change > 2, and PSM > 0.5 as cutoffs)
AT5G67610	PNET2_B	AT1G49600	ATRBP47A	PL-LFQMS	MS detection of single protein	Pubmed:34822788	Literature	Enriched candidates (p value < 0.1, fold-change > 2, and PSM > 0.5 as cutoffs)
AT5G67610	PNET2_B	AT5G27470	AT5G27470	PL-LFQMS	MS detection of single protein	Pubmed:34822788	Literature	Enriched candidates (p value < 0.1, fold-change > 2, and PSM > 0.5 as cutoffs)
AT5G67610	PNET2_B	AT4G17520	HLN	PL-LFQMS	MS detection of single protein	Pubmed:34822788	Literature	Enriched candidates (p value < 0.1, fold-change > 2, and PSM > 0.5 as cutoffs)
AT5G67610	PNET2_B	AT1G26750	AT1G26750	PL-LFQMS	MS detection of single protein	Pubmed:34822788	Literature	Enriched candidates (p value < 0.1, fold-change > 2, and PSM > 0.5 as cutoffs)
AT5G67610	PNET2_B	AT1G62660	VI1	PL-LFQMS	MS detection of single protein	Pubmed:34822788	Literature	Enriched candidates (p value < 0.1, fold-change > 2, and PSM > 0.5 as cutoffs)
AT5G67610	PNET2_B	AT1G79380	RGLG4	PL-LFQMS	MS detection of single protein	Pubmed:34822788	Literature	Enriched candidates (p value < 0.1, fold-change > 2, and PSM > 0.5 as cutoffs)
AT5G67610	PNET2_B	AT5G23540	AT5G23540	PL-LFQMS	MS detection of single protein	Pubmed:34822788	Literature	Enriched candidates (p value < 0.1, fold-change > 2, and PSM > 0.5 as cutoffs)
AT5G67610	PNET2_B	AT3G53460	CP29A	PL-LFQMS	MS detection of single protein	Pubmed:34822788	Literature	Enriched candidates (p value < 0.1, fold-change > 2, and PSM > 0.5 as cutoffs)
AT5G67610	PNET2_B	AT5G20250	DIN10	PL-LFQMS	MS detection of single protein	Pubmed:34822788	Literature	Enriched candidates (p value < 0.1, fold-change > 2, and PSM > 0.5 as cutoffs)
AT5G67610	PNET2_B	AT5G04280	AtRZ-1c	PL-LFQMS	MS detection of single protein	Pubmed:34822788	Literature	Enriched candidates (p value < 0.1, fold-change > 2, and PSM > 0.5 as cutoffs)
AT5G67610	PNET2_B	AT2G42500	PP2A-3	PL-LFQMS	MS detection of single protein	Pubmed:34822788	Literature	Enriched candidates (p value < 0.1, fold-change > 2, and PSM > 0.5 as cutoffs)
AT5G67610	PNET2_B	AT2G35635	RUB2	PL-LFQMS	MS detection of single protein	Pubmed:34822788	Literature	Enriched candidates (p value < 0.1, fold-change > 2, and PSM > 0.5 as cutoffs)
AT5G67610	PNET2_B	AT1G14040	PHO1;H3	PL-LFQMS	MS detection of single protein	Pubmed:34822788	Literature	Enriched candidates (p value < 0.1, fold-change > 2, and PSM > 0.5 as cutoffs)
AT5G67610	PNET2_B	AT5G61790	ATCNX1	PL-LFQMS	MS detection of single protein	Pubmed:34822788	Literature	Enriched candidates (p value < 0.1, fold-change > 2, and PSM > 0.5 as cutoffs)
AT5G67610	PNET2_B	AT4G23230	CRK15	PL-LFQMS	MS detection of single protein	Pubmed:34822788	Literature	Enriched candidates (p value < 0.1, fold-change > 2, and PSM > 0.5 as cutoffs)
AT5G67610	PNET2_B	AT1G13690	ATE1	PL-LFQMS	MS detection of single protein	Pubmed:34822788	Literature	Enriched candidates (p value < 0.1, fold-change > 2, and PSM > 0.5 as cutoffs)
AT5G67610	PNET2_B	AT4G05420	DDB1A	PL-LFQMS	MS detection of single protein	Pubmed:34822788	Literature	Enriched candidates (p value < 0.1, fold-change > 2, and PSM > 0.5 as cutoffs)
AT5G67610	PNET2_B	AT1G58400	AT1G58400	PL-LFQMS	MS detection of single protein	Pubmed:34822788	Literature	Enriched candidates (p value < 0.1, fold-change > 2, and PSM > 0.5 as cutoffs)
AT5G67610	PNET2_B	AT1G64390	AtGH9C2	PL-LFQMS	MS detection of single protein	Pubmed:34822788	Literature	Enriched candidates (p value < 0.1, fold-change > 2, and PSM > 0.5 as cutoffs)
AT5G67610	PNET2_B	AT1G02335	GL22	PL-LFQMS	MS detection of single protein	Pubmed:34822788	Literature	Enriched candidates (p value < 0.1, fold-change > 2, and PSM > 0.5 as cutoffs)
AT5G67610	PNET2_B	AT4G31080	LNP2.2	PL-LFQMS	MS detection of single protein	Pubmed:34822788	Literature	Enriched candidates (p value < 0.1, fold-change > 2, and PSM > 0.5 as cutoffs)
AT5G67610	PNET2_B	AT1G07360	MAC5A	PL-LFQMS	MS detection of single protein	Pubmed:34822788	Literature	Enriched candidates (p value < 0.1, fold-change > 2, and PSM > 0.5 as cutoffs)
AT5G67610	PNET2_B	AT1G17290	AlaAT1	PL-LFQMS	MS detection of single protein	Pubmed:34822788	Literature	Enriched candidates (p value < 0.1, fold-change > 2, and PSM > 0.5 as cutoffs)
AT5G67610	PNET2_B	AT1G15250	RPL37A	PL-LFQMS	MS detection of single protein	Pubmed:34822788	Literature	Enriched candidates (p value < 0.1, fold-change > 2, and PSM > 0.5 as cutoffs)
AT5G67610	PNET2_B	AT5G10560	BXL6	PL-LFQMS	MS detection of single protein	Pubmed:34822788	Literature	Enriched candidates (p value < 0.1, fold-change > 2, and PSM > 0.5 as cutoffs)
AT5G67610	PNET2_B	AT1G04510	MAC3A	PL-LFQMS	MS detection of single protein	Pubmed:34822788	Literature	Enriched candidates (p value < 0.1, fold-change > 2, and PSM > 0.5 as cutoffs)
AT5G67610	PNET2_B	AT3G51890	CLC3	PL-LFQMS	MS detection of single protein	Pubmed:34822788	Literature	Enriched candidates (p value < 0.1, fold-change > 2, and PSM > 0.5 as cutoffs)
AT5G67610	PNET2_B	AT3G18165	MOS4	PL-LFQMS	MS detection of single protein	Pubmed:34822788	Literature	Enriched candidates (p value < 0.1, fold-change > 2, and PSM > 0.5 as cutoffs)
AT5G20200	NUP82	AT4G11790	Nup50c	PL-LFQMS	MS detection of single protein	Pubmed:32601417	Literature	Fold change > 2, P < 0.01 compared with both controls (linear model F-test, n = 3 biologically independent samples) and normalized average PSM > 1
AT5G20200	NUP82	AT2G05120	NUP133	PL-LFQMS	MS detection of single protein	Pubmed:32601417	Literature	Fold change > 2, P < 0.01 compared with both controls (linear model F-test, n = 3 biologically independent samples) and normalized average PSM > 1
AT5G20200	NUP82	AT3G10650	NUP1/NUP136	PL-LFQMS	MS detection of single protein	Pubmed:32601417	Literature	Fold change > 2, P < 0.01 compared with both controls (linear model F-test, n = 3 biologically independent samples) and normalized average PSM > 1
AT5G20200	NUP82	AT3G14120	NUP107	PL-LFQMS	MS detection of single protein	Pubmed:32601417	Literature	Fold change > 2, P < 0.01 compared with both controls (linear model F-test, n = 3 biologically independent samples) and normalized average PSM > 1
AT5G20200	NUP82	AT1G52380	Nup50a	PL-LFQMS	MS detection of single protein	Pubmed:32601417	Literature	Fold change > 2, P < 0.01 compared with both controls (linear model F-test, n = 3 biologically independent samples) and normalized average PSM > 1
AT5G20200	NUP82	AT1G14850	NUP155	PL-LFQMS	MS detection of single protein	Pubmed:32601417	Literature	Fold change > 2, P < 0.01 compared with both controls (linear model F-test, n = 3 biologically independent samples) and normalized average PSM > 1
AT5G04990	SUN1	AT4G36195	AT4G36195	PL-LFQMS	MS detection of single protein	Pubmed:32601417	Literature	Fold change > 2, P < 0.01 compared with both controls (linear model F-test, n = 3 biologically independent samples) and normalized average PSM > 1
AT4G26455	WIP1	AT4G17330	ATG2484-1	PL-LFQMS	MS detection of single protein	Pubmed:32601417	Literature	Fold change > 2, P < 0.01 compared with both controls (linear model F-test, n = 3 biologically independent samples) and normalized average PSM > 1
AT4G26455	WIP1	AT1G29320	AT1G29320	PL-LFQMS	MS detection of single protein	Pubmed:32601417	Literature	Fold change > 2, P < 0.01 compared with both controls (linear model F-test, n = 3 biologically independent samples) and normalized average PSM > 1
AT1G54385	SINE1	AT2G37050	SIMP1	PL-LFQMS	MS detection of single protein	Pubmed:32601417	Literature	Fold change > 2, P < 0.01 compared with both controls (linear model F-test, n = 3 biologically independent samples) and normalized average PSM > 1
AT1G54385	SINE1	AT4G04210	PUX4	PL-LFQMS	MS detection of single protein	Pubmed:32601417	Literature	Fold change > 2, P < 0.01 compared with both controls (linear model F-test, n = 3 biologically independent samples) and normalized average PSM > 1
AT1G54385	SINE1	AT5G04990	SUN1	PL-LFQMS	MS detection of single protein	Pubmed:32601417	Literature	Fold change > 2, P < 0.01 compared with both controls (linear model F-test, n = 3 biologically independent samples) and normalized average PSM > 1
AT1G54385	SINE1	AT4G22150	PUX3	PL-LFQMS	MS detection of single protein	Pubmed:32601417	Literature	Fold change > 2, P < 0.01 compared with both controls (linear model F-test, n = 3 biologically independent samples) and normalized average PSM > 1
AT1G54385	SINE1	AT5G48810	ATB5-B	PL-LFQMS	MS detection of single protein	Pubmed:32601417	Literature	Fold change > 2, P < 0.01 compared with both controls (linear model F-test, n = 3 biologically independent samples) and normalized average PSM > 1
AT1G54385	SINE1	AT3G60600	VAP27	PL-LFQMS	MS detection of single protein	Pubmed:32601417	Literature	Fold change > 2, P < 0.01 compared with both controls (linear model F-test, n = 3 biologically independent samples) and normalized average PSM > 1
AT1G54385	SINE1	AT2G21270	UFD1B	PL-LFQMS	MS detection of single protein	Pubmed:32601417	Literature	Fold change > 2, P < 0.01 compared with both controls (linear model F-test, n = 3 biologically independent samples) and normalized average PSM > 1
AT1G54385	SINE1	AT4G38930	UFD1C	PL-LFQMS	MS detection of single protein	Pubmed:32601417	Literature	Fold change > 2, P < 0.01 compared with both controls (linear model F-test, n = 3 biologically independent samples) and normalized average PSM > 1
AT1G54385	SINE1	AT3G10730	SUN2	PL-LFQMS	MS detection of single protein	Pubmed:32601417	Literature	Fold change > 2, P < 0.01 compared with both controls (linear model F-test, n = 3 biologically independent samples) and normalized average PSM > 1
AT1G54385	SINE1	AT4G15410	PUX5	PL-LFQMS	MS detection of single protein	Pubmed:32601417	Literature	Fold change > 2, P < 0.01 compared with both controls (linear model F-test, n = 3 biologically independent samples) and normalized average PSM > 1
AT4G15410	PUX5	AT2G21270	UFD1B	PL-LFQMS	MS detection of single protein	Pubmed:32601292	Literature	Enriched candidates (logFC > 1.5 and p_value < 0.01 compared to both controls, and NormPSM_PUX5 > 2)
AT4G15410	PUX5	AT3G13920	EIF4A1	PL-LFQMS	MS detection of single protein	Pubmed:32601292	Literature	Enriched candidates (logFC > 1.5 and p_value < 0.01 compared to both controls, and NormPSM_PUX5 > 2)
AT4G15410	PUX5	AT5G38480	GRF3	PL-LFQMS	MS detection of single protein	Pubmed:32601292	Literature	Enriched candidates (logFC > 1.5 and p_value < 0.01 compared to both controls, and NormPSM_PUX5 > 2)
AT4G15410	PUX5	AT5G56950	NAP1;3	PL-LFQMS	MS detection of single protein	Pubmed:32601292	Literature	Enriched candidates (logFC > 1.5 and p_value < 0.01 compared to both controls, and NormPSM_PUX5 > 2)
AT4G15410	PUX5	AT4G38930	UFD1C	PL-LFQMS	MS detection of single protein	Pubmed:32601292	Literature	Enriched candidates (logFC > 1.5 and p_value < 0.01 compared to both controls, and NormPSM_PUX5 > 2)
AT4G15410	PUX5	AT4G22150	PUX3	PL-LFQMS	MS detection of single protein	Pubmed:32601292	Literature	Enriched candidates (logFC > 1.5 and p_value < 0.01 compared to both controls, and NormPSM_PUX5 > 2)
AT4G15410	PUX5	AT1G80490	TPR1	PL-LFQMS	MS detection of single protein	Pubmed:32601292	Literature	Enriched candidates (logFC > 1.5 and p_value < 0.01 compared to both controls, and NormPSM_PUX5 > 2)
AT4G15410	PUX5	AT2G39780	RNS2	PL-LFQMS	MS detection of single protein	Pubmed:32601292	Literature	Enriched candidates (logFC > 1.5 and p_value < 0.01 compared to both controls, and NormPSM_PUX5 > 2)
AT4G15410	PUX5	AT2G34560	AtCCP1	PL-LFQMS	MS detection of single protein	Pubmed:32601292	Literature	Enriched candidates (logFC > 1.5 and p_value < 0.01 compared to both controls, and NormPSM_PUX5 > 2)
AT4G15410	PUX5	AT1G14250	AT1G14250	PL-LFQMS	MS detection of single protein	Pubmed:32601292	Literature	Enriched candidates (logFC > 1.5 and p_value < 0.01 compared to both controls, and NormPSM_PUX5 > 2)
AT4G15410	PUX5	AT4G21585	ENDO4	PL-LFQMS	MS detection of single protein	Pubmed:32601292	Literature	Enriched candidates (logFC > 1.5 and p_value < 0.01 compared to both controls, and NormPSM_PUX5 > 2)
AT4G15410	PUX5	AT5G65930	KCBP	PL-LFQMS	MS detection of single protein	Pubmed:32601292	Literature	Enriched candidates (logFC > 1.5 and p_value < 0.01 compared to both controls, and NormPSM_PUX5 > 2)
AT4G15410	PUX5	AT4G04210	PUX4	PL-LFQMS	MS detection of single protein	Pubmed:32601292	Literature	Enriched candidates (logFC > 1.5 and p_value < 0.01 compared to both controls, and NormPSM_PUX5 > 2)
AT4G15410	PUX5	AT4G36195	AT4G36195	PL-LFQMS	MS detection of single protein	Pubmed:32601292	Literature	Enriched candidates (logFC > 1.5 and p_value < 0.01 compared to both controls, and NormPSM_PUX5 > 2)
AT4G15410	PUX5	AT5G46210	ATCUL4	PL-LFQMS	MS detection of single protein	Pubmed:32601292	Literature	Enriched candidates (logFC > 1.5 and p_value < 0.01 compared to both controls, and NormPSM_PUX5 > 2)
AT4G15410	PUX5	AT4G29700	AT4G29700	PL-LFQMS	MS detection of single protein	Pubmed:32601292	Literature	Enriched candidates (logFC > 1.5 and p_value < 0.01 compared to both controls, and NormPSM_PUX5 > 2)
AT4G15410	PUX5	AT2G25970	ATKH8	PL-LFQMS	MS detection of single protein	Pubmed:32601292	Literature	Enriched candidates (logFC > 1.5 and p_value < 0.01 compared to both controls, and NormPSM_PUX5 > 2)
AT4G15410	PUX5	AT1G14510	AL7	PL-LFQMS	MS detection of single protein	Pubmed:32601292	Literature	Enriched candidates (logFC > 1.5 and p_value < 0.01 compared to both controls, and NormPSM_PUX5 > 2)
AT4G15410	PUX5	AT1G62810	CUAO1	PL-LFQMS	MS detection of single protein	Pubmed:32601292	Literature	Enriched candidates (logFC > 1.5 and p_value < 0.01 compared to both controls, and NormPSM_PUX5 > 2)
AT4G15410	PUX5	AT4G32200	ASY2	PL-LFQMS	MS detection of single protein	Pubmed:32601292	Literature	Enriched candidates (logFC > 1.5 and p_value < 0.01 compared to both controls, and NormPSM_PUX5 > 2)
AT4G15410	PUX5	AT5G19940	FBN6	PL-LFQMS	MS detection of single protein	Pubmed:32601292	Literature	Enriched candidates (logFC > 1.5 and p_value < 0.01 compared to both controls, and NormPSM_PUX5 > 2)
AT4G15410	PUX5	AT1G52380	Nup50a	PL-LFQMS	MS detection of single protein	Pubmed:32601292	Literature	Enriched candidates (logFC > 1.5 and p_value < 0.01 compared to both controls, and NormPSM_PUX5 > 2)
AT4G15410	PUX5	AT1G09270	IMPA-4	PL-LFQMS	MS detection of single protein	Pubmed:32601292	Literature	Enriched candidates (logFC > 1.5 and p_value < 0.01 compared to both controls, and NormPSM_PUX5 > 2)
AT4G15410	PUX5	AT5G46070	GBPL3	PL-LFQMS	MS detection of single protein	Pubmed:32601292	Literature	Enriched candidates (logFC > 1.5 and p_value < 0.01 compared to both controls, and NormPSM_PUX5 > 2)
AT4G15410	PUX5	AT1G79380	RGLG4	PL-LFQMS	MS detection of single protein	Pubmed:32601292	Literature	Enriched candidates (logFC > 1.5 and p_value < 0.01 compared to both controls, and NormPSM_PUX5 > 2)
AT5G46070	GBPL3	AT2G13540	ABH1	PL-LFQMS	MS detection of single protein	Pubmed:36269771	Literature	Enriched candidates ( fold-change > 4 and p-value < 0.01 as cutoffs compared to control samples)
AT5G46070	GBPL3	AT2G47250	AT2G47250	PL-LFQMS	MS detection of single protein	Pubmed:36269771	Literature	Enriched candidates ( fold-change > 4 and p-value < 0.01 as cutoffs compared to control samples)
AT5G46070	GBPL3	AT3G26560	AT3G26560	PL-LFQMS	MS detection of single protein	Pubmed:36269771	Literature	Enriched candidates ( fold-change > 4 and p-value < 0.01 as cutoffs compared to control samples)
AT5G46070	GBPL3	AT3G62310	AT3G62310	PL-LFQMS	MS detection of single protein	Pubmed:36269771	Literature	Enriched candidates ( fold-change > 4 and p-value < 0.01 as cutoffs compared to control samples)
AT5G46070	GBPL3	AT4G28400	AT4G28400	PL-LFQMS	MS detection of single protein	Pubmed:36269771	Literature	Enriched candidates ( fold-change > 4 and p-value < 0.01 as cutoffs compared to control samples)
AT5G46070	GBPL3	AT5G11500	AT5G11500	PL-LFQMS	MS detection of single protein	Pubmed:36269771	Literature	Enriched candidates ( fold-change > 4 and p-value < 0.01 as cutoffs compared to control samples)
AT5G46070	GBPL3	AT5G46210	ATCUL4	PL-LFQMS	MS detection of single protein	Pubmed:36269771	Literature	Enriched candidates ( fold-change > 4 and p-value < 0.01 as cutoffs compared to control samples)
AT5G46070	GBPL3	AT4G17330	ATG2484-1	PL-LFQMS	MS detection of single protein	Pubmed:36269771	Literature	Enriched candidates ( fold-change > 4 and p-value < 0.01 as cutoffs compared to control samples)
AT5G46070	GBPL3	AT2G25970	ATKH8	PL-LFQMS	MS detection of single protein	Pubmed:36269771	Literature	Enriched candidates ( fold-change > 4 and p-value < 0.01 as cutoffs compared to control samples)
AT5G46070	GBPL3	AT5G58230	ATMSI1	PL-LFQMS	MS detection of single protein	Pubmed:36269771	Literature	Enriched candidates ( fold-change > 4 and p-value < 0.01 as cutoffs compared to control samples)
AT5G46070	GBPL3	AT4G12610	ATRAP74	PL-LFQMS	MS detection of single protein	Pubmed:36269771	Literature	Enriched candidates ( fold-change > 4 and p-value < 0.01 as cutoffs compared to control samples)
AT5G46070	GBPL3	AT2G06510	ATRPA1A	PL-LFQMS	MS detection of single protein	Pubmed:36269771	Literature	Enriched candidates ( fold-change > 4 and p-value < 0.01 as cutoffs compared to control samples)
AT5G46070	GBPL3	AT3G11910	AtUBP13	PL-LFQMS	MS detection of single protein	Pubmed:36269771	Literature	Enriched candidates ( fold-change > 4 and p-value < 0.01 as cutoffs compared to control samples)
AT5G46070	GBPL3	AT2G02160	C3H17	PL-LFQMS	MS detection of single protein	Pubmed:36269771	Literature	Enriched candidates ( fold-change > 4 and p-value < 0.01 as cutoffs compared to control samples)
AT5G46070	GBPL3	AT2G38770	EMB2765	PL-LFQMS	MS detection of single protein	Pubmed:36269771	Literature	Enriched candidates ( fold-change > 4 and p-value < 0.01 as cutoffs compared to control samples)
AT5G46070	GBPL3	AT5G08450	HDC1	PL-LFQMS	MS detection of single protein	Pubmed:36269771	Literature	Enriched candidates ( fold-change > 4 and p-value < 0.01 as cutoffs compared to control samples)
AT5G46070	GBPL3	AT5G08550	ILP1	PL-LFQMS	MS detection of single protein	Pubmed:36269771	Literature	Enriched candidates ( fold-change > 4 and p-value < 0.01 as cutoffs compared to control samples)
AT5G46070	GBPL3	AT1G07360	MAC5A	PL-LFQMS	MS detection of single protein	Pubmed:36269771	Literature	Enriched candidates ( fold-change > 4 and p-value < 0.01 as cutoffs compared to control samples)
AT5G46070	GBPL3	AT1G52380	Nup50a	PL-LFQMS	MS detection of single protein	Pubmed:36269771	Literature	Enriched candidates ( fold-change > 4 and p-value < 0.01 as cutoffs compared to control samples)
AT5G46070	GBPL3	AT4G11790	Nup50c	PL-LFQMS	MS detection of single protein	Pubmed:36269771	Literature	Enriched candidates ( fold-change > 4 and p-value < 0.01 as cutoffs compared to control samples)
AT5G46070	GBPL3	AT5G20200	NUP82	PL-LFQMS	MS detection of single protein	Pubmed:36269771	Literature	Enriched candidates ( fold-change > 4 and p-value < 0.01 as cutoffs compared to control samples)
AT5G46070	GBPL3	AT2G20330	OZS3	PL-LFQMS	MS detection of single protein	Pubmed:36269771	Literature	Enriched candidates ( fold-change > 4 and p-value < 0.01 as cutoffs compared to control samples)
AT5G46070	GBPL3	AT1G73720	SMU1	PL-LFQMS	MS detection of single protein	Pubmed:36269771	Literature	Enriched candidates ( fold-change > 4 and p-value < 0.01 as cutoffs compared to control samples)
AT5G46070	GBPL3	AT2G26460	SMU2	PL-LFQMS	MS detection of single protein	Pubmed:36269771	Literature	Enriched candidates ( fold-change > 4 and p-value < 0.01 as cutoffs compared to control samples)
AT5G46070	GBPL3	AT3G28730	SSRP1	PL-LFQMS	MS detection of single protein	Pubmed:36269771	Literature	Enriched candidates ( fold-change > 4 and p-value < 0.01 as cutoffs compared to control samples)
AT5G46070	GBPL3	AT1G17070	STIPL1	PL-LFQMS	MS detection of single protein	Pubmed:36269771	Literature	Enriched candidates ( fold-change > 4 and p-value < 0.01 as cutoffs compared to control samples)
AT5G46070	GBPL3	AT3G54230	SUA	PL-LFQMS	MS detection of single protein	Pubmed:36269771	Literature	Enriched candidates ( fold-change > 4 and p-value < 0.01 as cutoffs compared to control samples)
AT5G46070	GBPL3	AT3G10730	SUN2	PL-LFQMS	MS detection of single protein	Pubmed:36269771	Literature	Enriched candidates ( fold-change > 4 and p-value < 0.01 as cutoffs compared to control samples)
AT5G46070	GBPL3	AT1G80490	TPR1	PL-LFQMS	MS detection of single protein	Pubmed:36269771	Literature	Enriched candidates ( fold-change > 4 and p-value < 0.01 as cutoffs compared to control samples)
AT5G46070	GBPL3	AT1G52160	TRZ3	PL-LFQMS	MS detection of single protein	Pubmed:36269771	Literature	Enriched candidates ( fold-change > 4 and p-value < 0.01 as cutoffs compared to control samples)
AT5G46070	GBPL3	AT1G23410	RPS27AA	IP-MS	MS detection of single protein	Pubmed:34040255	Literature	Two repetitions
AT5G46070	GBPL3	AT5G17170	ENH1	IP-MS	MS detection of single protein	Pubmed:34040255	Literature	Two repetitions
AT5G46070	GBPL3	AT1G56410	ERD2	IP-MS	MS detection of single protein	Pubmed:34040255	Literature	Two repetitions
AT5G46070	GBPL3	AT3G49010	ATBBC1	IP-MS	MS detection of single protein	Pubmed:34040255	Literature	Two repetitions
AT5G46070	GBPL3	AT5G61410	EMB2728	IP-MS	MS detection of single protein	Pubmed:34040255	Literature	Two repetitions
AT5G46070	GBPL3	AT5G38480	GRF3	IP-MS	MS detection of single protein	Pubmed:34040255	Literature	Two repetitions
AT5G46070	GBPL3	AT2G19480	NAP1;2	IP-MS	MS detection of single protein	Pubmed:34040255	Literature	Two repetitions
AT5G46070	GBPL3	AT1G20620	ROG1	IP-MS	MS detection of single protein	Pubmed:34040255	Literature	Two repetitions
AT5G46070	GBPL3	AT5G20010	RAN-1	IP-MS	MS detection of single protein	Pubmed:34040255	Literature	Two repetitions
AT5G46070	GBPL3	AT1G26750	AT1G26750	CF-MS	MS detection of single protein	Pubmed:32191846	Literature	CF-MS>0.2
AT5G46070	GBPL3	AT2G29580	MAC5B	CF-MS	MS detection of single protein	Pubmed:32191846	Literature	CF-MS>0.2
AT5G46070	GBPL3	AT5G59910	HTB4	CF-MS	MS detection of single protein	Pubmed:32191846	Literature	CF-MS>0.2
AT5G46070	GBPL3	AT3G14120	NUP107	CF-MS	MS detection of single protein	Pubmed:32191846	Literature	CF-MS>0.2
AT5G46070	GBPL3	AT3G18790	AT3G18790	CF-MS	MS detection of single protein	Pubmed:32191846	Literature	CF-MS>0.2
AT5G46070	GBPL3	AT3G18165	MOS4	CF-MS	MS detection of single protein	Pubmed:32191846	Literature	CF-MS>0.2
AT5G46070	GBPL3	AT4G38600	KAK	CF-MS	MS detection of single protein	Pubmed:32191846	Literature	CF-MS>0.2
AT4G31430	KAKU4	AT5G20150	SPX1	Two-hybrid	Detection of large-scale yeast two-hybrid	Pubmed:21798944	Literature	-
AT4G31430	KAKU4	AT5G02040	PRA1.A1	Two-hybrid	Detection of large-scale yeast two-hybrid	Pubmed:21798944	Literature	-
AT4G31430	KAKU4	AT4G22720	AT4G22720	Two-hybrid	Detection of large-scale yeast two-hybrid	Pubmed:21798944	Literature	-
AT4G31430	KAKU4	AT1G21140	VTL1	Two-hybrid	Detection of large-scale yeast two-hybrid	Pubmed:21798944	Literature	-
AT4G31430	KAKU4	AT5G41520	RPS10B	Two-hybrid	Detection of large-scale yeast two-hybrid	Pubmed:21798944	Literature	-
AT4G31430	KAKU4	AT4G33350	TIC22-IV	Two-hybrid	Detection of large-scale yeast two-hybrid	Pubmed:21798944	Literature	-
AT4G26110	NAP1;1	AT5G56950	NAP1;3	Two-hybrid	Detection of large-scale yeast two-hybrid	Pubmed:21798944	Literature	-
AT3G13175	PRCE1	AT4G35580	NTL9	Two-hybrid	Detection of large-scale yeast two-hybrid	Pubmed:21798944	Literature	-
AT1G14510	AL7	AT3G11200	AL2	Two-hybrid	Detection of large-scale yeast two-hybrid	Pubmed:21798944	Literature	-
AT4G35580	NTL9	AT5G02040	PRA1.A1	Two-hybrid	Detection of large-scale yeast two-hybrid	Pubmed:21798944	Literature	-
AT1G56330	ATSAR1	AT4G35580	NTL9	Two-hybrid	Detection of large-scale yeast two-hybrid	Pubmed:21798944	Literature	-
AT4G35580	NTL9	AT5G62880	ARAC10	Two-hybrid	Detection of large-scale yeast two-hybrid	Pubmed:21798944	Literature	-
AT1G07860	F24B9.36	AT4G35580	NTL9	Two-hybrid	Detection of large-scale yeast two-hybrid	Pubmed:21798944	Literature	-
AT1G79040	PSBR	AT4G35580	NTL9	Two-hybrid	Detection of large-scale yeast two-hybrid	Pubmed:21798944	Literature	-
AT3G13175	PRCE1	AT3G60600	VAP27	Two-hybrid	Detection of large-scale yeast two-hybrid	Pubmed:21798944	Literature	-
AT1G56330	ATSAR1	AT5G02040	PRA1.A1	Two-hybrid	Detection of large-scale yeast two-hybrid	Pubmed:21798944	Literature	-
AT4G35580	NTL9	AT5G49540	K6M13.9	Two-hybrid	Detection of large-scale yeast two-hybrid	Pubmed:21798944	Literature	-
AT4G35580	NTL9	AT5G17170	ENH1	Two-hybrid	Detection of large-scale yeast two-hybrid	Pubmed:21798944	Literature	-
AT2G19480	NAP1;2	AT4G26110	NAP1;1	Two-hybrid	Detection of large-scale yeast two-hybrid	Pubmed:21798944	Literature	-
AT3G54230	SUA	AT3G62310	AT3G62310	Two-hybrid	Detection of large-scale yeast two-hybrid	Pubmed:21798944	Literature	-
AT1G09100	RPT5B	AT1G45000	RPT4B	Two-hybrid	Detection of large-scale yeast two-hybrid	Pubmed:21798944	Literature	-
AT1G45000	RPT4B	AT1G09100	RPT5B	CF-MS	Detection of large-scale CF-MS	Pubmed:32191846	Literature	0<CF-MS<1
AT1G67430	AT1G67430	AT5G02450	AT5G02450	CF-MS	Detection of large-scale CF-MS	Pubmed:32191846	Literature	0<CF-MS<1
AT1G57660	AT1G57660	AT1G67430	AT1G67430	CF-MS	Detection of large-scale CF-MS	Pubmed:32191846	Literature	0<CF-MS<1
AT5G23540	AT5G23540	AT1G09100	RPT5B	CF-MS	Detection of large-scale CF-MS	Pubmed:32191846	Literature	0<CF-MS<1
AT1G57660	AT1G57660	AT4G26230	AT4G26230	CF-MS	Detection of large-scale CF-MS	Pubmed:32191846	Literature	0<CF-MS<1
AT1G57660	AT1G57660	AT5G02450	AT5G02450	CF-MS	Detection of large-scale CF-MS	Pubmed:32191846	Literature	0<CF-MS<1
AT5G23540	AT5G23540	AT1G45000	RPT4B	CF-MS	Detection of large-scale CF-MS	Pubmed:32191846	Literature	0<CF-MS<1
AT3G09200	AT3G09200	AT2G27720	AT2G27720	CF-MS	Detection of large-scale CF-MS	Pubmed:32191846	Literature	0<CF-MS<1
AT5G07090	AT5G07090	AT3G57490	AT3G57490	CF-MS	Detection of large-scale CF-MS	Pubmed:32191846	Literature	0<CF-MS<1
AT2G38770	EMB2765	AT3G18790	AT3G18790	CF-MS	Detection of large-scale CF-MS	Pubmed:32191846	Literature	0<CF-MS<1
AT3G49010	ATBBC1	AT5G02450	AT5G02450	CF-MS	Detection of large-scale CF-MS	Pubmed:32191846	Literature	0<CF-MS<1
AT2G42740	RPL16A	AT1G67430	AT1G67430	CF-MS	Detection of large-scale CF-MS	Pubmed:32191846	Literature	0<CF-MS<1
AT2G33210	HSP60-2	AT3G13470	Cpn60beta2	CF-MS	Detection of large-scale CF-MS	Pubmed:32191846	Literature	0<CF-MS<1
AT3G49010	ATBBC1	AT1G67430	AT1G67430	CF-MS	Detection of large-scale CF-MS	Pubmed:32191846	Literature	0<CF-MS<1
AT4G26230	AT4G26230	AT5G02450	AT5G02450	CF-MS	Detection of large-scale CF-MS	Pubmed:32191846	Literature	0<CF-MS<1
AT1G74560	NRP1	AT2G19480	NAP1;2	CF-MS	Detection of large-scale CF-MS	Pubmed:32191846	Literature	0<CF-MS<1
AT1G74560	NRP1	AT4G26110	NAP1;1	CF-MS	Detection of large-scale CF-MS	Pubmed:32191846	Literature	0<CF-MS<1
AT1G74560	NRP1	AT5G56950	NAP1;3	CF-MS	Detection of large-scale CF-MS	Pubmed:32191846	Literature	0<CF-MS<1
AT1G18800	NRP2	AT2G19480	NAP1;2	CF-MS	Detection of large-scale CF-MS	Pubmed:32191846	Literature	0<CF-MS<1
AT1G18800	NRP2	AT4G26110	NAP1;1	CF-MS	Detection of large-scale CF-MS	Pubmed:32191846	Literature	0<CF-MS<1
AT1G18800	NRP2	AT5G56950	NAP1;3	CF-MS	Detection of large-scale CF-MS	Pubmed:32191846	Literature	0<CF-MS<1
AT1G67430	AT1G67430	AT5G39740	RPL5B	CF-MS	Detection of large-scale CF-MS	Pubmed:32191846	Literature	0<CF-MS<1
AT5G02450	AT5G02450	AT1G15250	RPL37A	CF-MS	Detection of large-scale CF-MS	Pubmed:32191846	Literature	0<CF-MS<1
AT5G07090	AT5G07090	AT1G67430	AT1G67430	CF-MS	Detection of large-scale CF-MS	Pubmed:32191846	Literature	0<CF-MS<1
AT1G57660	AT1G57660	AT1G15250	RPL37A	CF-MS	Detection of large-scale CF-MS	Pubmed:32191846	Literature	0<CF-MS<1
AT5G07090	AT5G07090	AT5G02450	AT5G02450	CF-MS	Detection of large-scale CF-MS	Pubmed:32191846	Literature	0<CF-MS<1
AT1G14510	AL7	AT5G26210	AL4	CF-MS	Detection of large-scale CF-MS	Pubmed:32191846	Literature	0<CF-MS<1
AT2G02470	AL6	AT5G26210	AL4	CF-MS	Detection of large-scale CF-MS	Pubmed:32191846	Literature	0<CF-MS<1
AT3G49010	ATBBC1	AT4G27090	RPL14B	CF-MS	Detection of large-scale CF-MS	Pubmed:32191846	Literature	0<CF-MS<1
AT3G57490	AT3G57490	AT1G04270	RPS15	CF-MS	Detection of large-scale CF-MS	Pubmed:32191846	Literature	0<CF-MS<1
AT3G09200	AT3G09200	AT2G42740	RPL16A	CF-MS	Detection of large-scale CF-MS	Pubmed:32191846	Literature	0<CF-MS<1
AT1G67430	AT1G67430	AT4G26230	AT4G26230	CF-MS	Detection of large-scale CF-MS	Pubmed:32191846	Literature	0<CF-MS<1
AT5G07090	AT5G07090	AT1G04270	RPS15	CF-MS	Detection of large-scale CF-MS	Pubmed:32191846	Literature	0<CF-MS<1
AT2G42740	RPL16A	AT5G39740	RPL5B	CF-MS	Detection of large-scale CF-MS	Pubmed:32191846	Literature	0<CF-MS<1
AT5G38840	AT5G38840	AT3G07750	RRP42	CF-MS	Detection of large-scale CF-MS	Pubmed:32191846	Literature	0<CF-MS<1
AT1G57660	AT1G57660	AT4G27090	RPL14B	CF-MS	Detection of large-scale CF-MS	Pubmed:32191846	Literature	0<CF-MS<1
AT5G07090	AT5G07090	AT3G49010	ATBBC1	CF-MS	Detection of large-scale CF-MS	Pubmed:32191846	Literature	0<CF-MS<1
AT5G07090	AT5G07090	AT5G39740	RPL5B	CF-MS	Detection of large-scale CF-MS	Pubmed:32191846	Literature	0<CF-MS<1
AT5G07090	AT5G07090	AT1G09100	RPT5B	CF-MS	Detection of large-scale CF-MS	Pubmed:32191846	Literature	0<CF-MS<1
AT3G42790	AL3	AT5G26210	AL4	CF-MS	Detection of large-scale CF-MS	Pubmed:32191846	Literature	0<CF-MS<1
AT1G57660	AT1G57660	AT5G07090	AT5G07090	CF-MS	Detection of large-scale CF-MS	Pubmed:32191846	Literature	0<CF-MS<1
AT3G49010	ATBBC1	AT5G39740	RPL5B	CF-MS	Detection of large-scale CF-MS	Pubmed:32191846	Literature	0<CF-MS<1
AT2G42740	RPL16A	AT5G02450	AT5G02450	CF-MS	Detection of large-scale CF-MS	Pubmed:32191846	Literature	0<CF-MS<1
AT5G07090	AT5G07090	AT2G42740	RPL16A	CF-MS	Detection of large-scale CF-MS	Pubmed:32191846	Literature	0<CF-MS<1
AT4G05420	DDB1A	AT3G07750	RRP42	CF-MS	Detection of large-scale CF-MS	Pubmed:32191846	Literature	0<CF-MS<1
AT3G09200	AT3G09200	AT5G07090	AT5G07090	CF-MS	Detection of large-scale CF-MS	Pubmed:32191846	Literature	0<CF-MS<1
AT1G57660	AT1G57660	AT1G04270	RPS15	CF-MS	Detection of large-scale CF-MS	Pubmed:32191846	Literature	0<CF-MS<1
AT1G67430	AT1G67430	AT1G15250	RPL37A	CF-MS	Detection of large-scale CF-MS	Pubmed:32191846	Literature	0<CF-MS<1
AT2G33210	HSP60-2	AT5G23540	AT5G23540	CF-MS	Detection of large-scale CF-MS	Pubmed:32191846	Literature	0<CF-MS<1
AT3G09200	AT3G09200	AT1G67430	AT1G67430	CF-MS	Detection of large-scale CF-MS	Pubmed:32191846	Literature	0<CF-MS<1
AT3G49010	ATBBC1	AT2G42740	RPL16A	CF-MS	Detection of large-scale CF-MS	Pubmed:32191846	Literature	0<CF-MS<1
AT1G57660	AT1G57660	AT3G11130	AtCHC1	CF-MS	Detection of large-scale CF-MS	Pubmed:32191846	Literature	0<CF-MS<1
AT5G39740	RPL5B	AT5G02450	AT5G02450	CF-MS	Detection of large-scale CF-MS	Pubmed:32191846	Literature	0<CF-MS<1
AT4G26230	AT4G26230	AT1G15250	RPL37A	CF-MS	Detection of large-scale CF-MS	Pubmed:32191846	Literature	0<CF-MS<1
AT3G18790	AT3G18790	AT1G13690	ATE1	CF-MS	Detection of large-scale CF-MS	Pubmed:32191846	Literature	0<CF-MS<1
AT3G07750	RRP42	AT1G73720	SMU1	CF-MS	Detection of large-scale CF-MS	Pubmed:32191846	Literature	0<CF-MS<1
AT3G49010	ATBBC1	AT3G57490	AT3G57490	CF-MS	Detection of large-scale CF-MS	Pubmed:32191846	Literature	0<CF-MS<1
AT1G57660	AT1G57660	AT3G04400	emb2171	CF-MS	Detection of large-scale CF-MS	Pubmed:32191846	Literature	0<CF-MS<1
AT5G07090	AT5G07090	AT5G41520	RPS10B	CF-MS	Detection of large-scale CF-MS	Pubmed:32191846	Literature	0<CF-MS<1
AT1G57660	AT1G57660	AT3G49010	ATBBC1	CF-MS	Detection of large-scale CF-MS	Pubmed:32191846	Literature	0<CF-MS<1
AT3G09200	AT3G09200	AT5G39740	RPL5B	CF-MS	Detection of large-scale CF-MS	Pubmed:32191846	Literature	0<CF-MS<1
AT3G57490	AT3G57490	AT1G09100	RPT5B	CF-MS	Detection of large-scale CF-MS	Pubmed:32191846	Literature	0<CF-MS<1
AT3G07750	RRP42	AT1G65440	GTB1	CF-MS	Detection of large-scale CF-MS	Pubmed:32191846	Literature	0<CF-MS<1
AT1G57660	AT1G57660	AT3G09200	AT3G09200	CF-MS	Detection of large-scale CF-MS	Pubmed:32191846	Literature	0<CF-MS<1
AT1G45000	RPT4B	AT3G57490	AT3G57490	CF-MS	Detection of large-scale CF-MS	Pubmed:32191846	Literature	0<CF-MS<1
AT1G65440	GTB1	AT1G73720	SMU1	CF-MS	Detection of large-scale CF-MS	Pubmed:32191846	Literature	0<CF-MS<1
AT3G07750	RRP42	AT5G56010	HSP81-3	CF-MS	Detection of large-scale CF-MS	Pubmed:32191846	Literature	0<CF-MS<1
AT3G09200	AT3G09200	AT3G49010	ATBBC1	CF-MS	Detection of large-scale CF-MS	Pubmed:32191846	Literature	0<CF-MS<1
AT2G38770	EMB2765	AT5G58230	ATMSI1	CF-MS	Detection of large-scale CF-MS	Pubmed:32191846	Literature	0<CF-MS<1
AT2G42740	RPL16A	AT2G27720	AT2G27720	CF-MS	Detection of large-scale CF-MS	Pubmed:32191846	Literature	0<CF-MS<1
AT4G05420	DDB1A	AT5G56010	HSP81-3	CF-MS	Detection of large-scale CF-MS	Pubmed:32191846	Literature	0<CF-MS<1
AT3G04400	emb2171	AT5G02450	AT5G02450	CF-MS	Detection of large-scale CF-MS	Pubmed:32191846	Literature	0<CF-MS<1
AT3G04400	emb2171	AT4G27090	RPL14B	CF-MS	Detection of large-scale CF-MS	Pubmed:32191846	Literature	0<CF-MS<1
AT3G57490	AT3G57490	AT1G67430	AT1G67430	CF-MS	Detection of large-scale CF-MS	Pubmed:32191846	Literature	0<CF-MS<1
AT4G27090	RPL14B	AT5G02450	AT5G02450	CF-MS	Detection of large-scale CF-MS	Pubmed:32191846	Literature	0<CF-MS<1
AT3G04400	emb2171	AT4G26230	AT4G26230	CF-MS	Detection of large-scale CF-MS	Pubmed:32191846	Literature	0<CF-MS<1
AT2G19480	NAP1;2	AT1G65440	GTB1	CF-MS	Detection of large-scale CF-MS	Pubmed:32191846	Literature	0<CF-MS<1
AT4G26110	NAP1;1	AT1G65440	GTB1	CF-MS	Detection of large-scale CF-MS	Pubmed:32191846	Literature	0<CF-MS<1
AT5G56950	NAP1;3	AT1G65440	GTB1	CF-MS	Detection of large-scale CF-MS	Pubmed:32191846	Literature	0<CF-MS<1
AT5G23540	AT5G23540	AT5G61790	ATCNX1	CF-MS	Detection of large-scale CF-MS	Pubmed:32191846	Literature	0<CF-MS<1
AT1G04270	RPS15	AT5G02450	AT5G02450	CF-MS	Detection of large-scale CF-MS	Pubmed:32191846	Literature	0<CF-MS<1
AT5G58230	ATMSI1	AT3G18790	AT3G18790	CF-MS	Detection of large-scale CF-MS	Pubmed:32191846	Literature	0<CF-MS<1
AT3G09200	AT3G09200	AT5G02450	AT5G02450	CF-MS	Detection of large-scale CF-MS	Pubmed:32191846	Literature	0<CF-MS<1
AT1G67430	AT1G67430	AT4G27090	RPL14B	CF-MS	Detection of large-scale CF-MS	Pubmed:32191846	Literature	0<CF-MS<1
AT3G11130	AtCHC1	AT1G67430	AT1G67430	CF-MS	Detection of large-scale CF-MS	Pubmed:32191846	Literature	0<CF-MS<1
AT3G04400	emb2171	AT1G67430	AT1G67430	CF-MS	Detection of large-scale CF-MS	Pubmed:32191846	Literature	0<CF-MS<1
AT5G07090	AT5G07090	AT1G45000	RPT4B	CF-MS	Detection of large-scale CF-MS	Pubmed:32191846	Literature	0<CF-MS<1
AT5G56010	HSP81-3	AT5G38480	GRF3	CF-MS	Detection of large-scale CF-MS	Pubmed:32191846	Literature	0<CF-MS<1
AT4G27090	RPL14B	AT4G26230	AT4G26230	CF-MS	Detection of large-scale CF-MS	Pubmed:32191846	Literature	0<CF-MS<1
AT1G04270	RPS15	AT4G26230	AT4G26230	CF-MS	Detection of large-scale CF-MS	Pubmed:32191846	Literature	0<CF-MS<1
AT5G07090	AT5G07090	AT5G23540	AT5G23540	CF-MS	Detection of large-scale CF-MS	Pubmed:32191846	Literature	0<CF-MS<1
AT2G38770	EMB2765	AT1G04510	MAC3A	CF-MS	Detection of large-scale CF-MS	Pubmed:32191846	Literature	0<CF-MS<1
AT3G04400	emb2171	AT3G49010	ATBBC1	CF-MS	Detection of large-scale CF-MS	Pubmed:32191846	Literature	0<CF-MS<1
AT5G03630	ATMDAR2	AT5G13420	TRA2	CF-MS	Detection of large-scale CF-MS	Pubmed:32191846	Literature	0<CF-MS<1
AT1G23820	SPDS1	AT1G17290	AlaAT1	CF-MS	Detection of large-scale CF-MS	Pubmed:32191846	Literature	0<CF-MS<1
AT1G04270	RPS15	AT4G27090	RPL14B	CF-MS	Detection of large-scale CF-MS	Pubmed:32191846	Literature	0<CF-MS<1
AT2G05120	NUP133	AT3G14120	NUP107	CF-MS	Detection of large-scale CF-MS	Pubmed:32191846	Literature	0<CF-MS<1
AT2G42500	PP2A-3	AT4G05420	DDB1A	CF-MS	Detection of large-scale CF-MS	Pubmed:32191846	Literature	0<CF-MS<1
AT2G42740	RPL16A	AT1G15250	RPL37A	CF-MS	Detection of large-scale CF-MS	Pubmed:32191846	Literature	0<CF-MS<1
AT1G57660	AT1G57660	AT5G39740	RPL5B	CF-MS	Detection of large-scale CF-MS	Pubmed:32191846	Literature	0<CF-MS<1
AT3G28730	SSRP1	AT3G18790	AT3G18790	CF-MS	Detection of large-scale CF-MS	Pubmed:32191846	Literature	0<CF-MS<1
AT3G09200	AT3G09200	AT3G11130	AtCHC1	CF-MS	Detection of large-scale CF-MS	Pubmed:32191846	Literature	0<CF-MS<1
AT1G04510	MAC3A	AT3G18790	AT3G18790	CF-MS	Detection of large-scale CF-MS	Pubmed:32191846	Literature	0<CF-MS<1
AT1G57660	AT1G57660	AT1G70600	AT1G70600	CF-MS	Detection of large-scale CF-MS	Pubmed:32191846	Literature	0<CF-MS<1
AT3G42790	AL3	AT1G14510	AL7	CF-MS	Detection of large-scale CF-MS	Pubmed:32191846	Literature	0<CF-MS<1
AT3G42790	AL3	AT2G02470	AL6	CF-MS	Detection of large-scale CF-MS	Pubmed:32191846	Literature	0<CF-MS<1
AT1G17290	AlaAT1	AT5G38480	GRF3	CF-MS	Detection of large-scale CF-MS	Pubmed:32191846	Literature	0<CF-MS<1
AT4G05420	DDB1A	AT1G02560	CLPP5	CF-MS	Detection of large-scale CF-MS	Pubmed:32191846	Literature	0<CF-MS<1
AT1G67430	AT1G67430	AT2G27720	AT2G27720	CF-MS	Detection of large-scale CF-MS	Pubmed:32191846	Literature	0<CF-MS<1
AT5G07090	AT5G07090	AT3G11130	AtCHC1	CF-MS	Detection of large-scale CF-MS	Pubmed:32191846	Literature	0<CF-MS<1
AT3G09200	AT3G09200	AT3G57490	AT3G57490	CF-MS	Detection of large-scale CF-MS	Pubmed:32191846	Literature	0<CF-MS<1
AT1G07360	MAC5A	AT3G18790	AT3G18790	CF-MS	Detection of large-scale CF-MS	Pubmed:32191846	Literature	0<CF-MS<1
AT3G09200	AT3G09200	AT4G27090	RPL14B	CF-MS	Detection of large-scale CF-MS	Pubmed:32191846	Literature	0<CF-MS<1
GeneA：bait protein GeneB：target protein

## Sheet: Classification
Supplementary Table S1 | Lamin-like protein and their association proteins
Ath	Alias	Description	Chromatin, epigenetic	Nuclear pore, nuclear membrane	Ubiquitin	PSPredictor_potential_phase_separation_proteins	SA		JA		ABA		flowering
AT1G67230	CRWN1	little nuclei1,Encodes a nuclear coiled-coil protein related to the carrot peripheral nuclear protein NMCP1 that is involved in the determination of plant nuclear structure.				√	√	PMID: 28943325 PMID: 30696746
AT1G13220	CRWN2	nuclear matrix constituent protein-related,Encodes a nuclear coiled-coil protein related to the carrot peripheral nuclear protein NMCP1 that is involved in the determination of plant nuclear structure.				√	√	PMID: 30696746
AT1G68790	CRWN3	little nuclei3,
AT5G65770	CRWN4	little nuclei4,				√	√	PMID: 30696746
AT4G31430	KAKU4	protein_coding				√							√	PMID: 32777040
AT3G05830	NEAP1	Encodes alpha-helical IF (intermediate filament)-like protein.
AT1G09470	NEAP3	protein_coding
AT1G28760	PNET2_A	Uncharacterized conserved protein (DUF2215),
AT5G67610	PNET2_B	Uncharacterized conserved protein (DUF2215),
AT4G31990	AAT3	aspartate aminotransferase 5,Encodes a plastid-localized aspartate aminotransferase. Does not display any PAT (glutamate/aspartate-prephenate aminotransferase) activity even in the presence of a high concentration of prephenate.
AT5G58270	ABCB25	ABC transporter of the mitochondrion 3,Encodes a mitochondrial half-molecule ABC transporter, a member of ATM subfamily. Mutants are dwarfed, chlorotic plants with altered leaf morphology. ATM3 transcription is induced by Cd(II) or Pb(II). Involved in heavy metal resistance. Arabidopsis thaliana has three ATM genes, namely ATM1, ATM2 and ATM3. Only ATM3 has an important function for plant growth.…
AT1G04120	ABCC5	multidrug resistance-associated protein 5,encodes a high-affinity inositol hexakisphosphate transporter that plays a role in guard cell signaling and phytate storage. It is a member of MRP subfamily / ABC transporter subfamily C.
AT2G13540	ABH1	ARM repeat superfamily protein,Encodes a nuclear cap-binding protein that forms a heterodimeric complex with CBP20 and is involved in ABA signaling and flowering. Mutants are early flowering and exhibit hypersensitive response to ABA in germination inhibition.Loss of ABH1 function results in abnormal processing of mRNAs for several important floral regulators (FLC, CO, FLM). Analysis of loss of f…									√	PMID: 23196831	√	PMID: 23196831
AT2G18960	AHA1	H(+)-ATPase 1,Encodes a plasma membrane proton ATPase. Mutants have a reduced ability to close their stomata in response to drought and are affected in stomatal but not seed responsiveness to ABA.									√	Publication:501734334(TAIR)
AT3G11200	AL2	alfin-like 2,AL2 encodes a member of the Alfin-Like family of nuclear-localized PhD domain containing homeodomain proteins. Binds to H3K4 di or trimethylated DNA.	√
AT3G42790	AL3	alfin-like 3,AL3 encodes a member of the Alfin-Like family of nuclear-localized PhD domain containing homeodomain proteins. Binds to H3K4 di or trimethylated DNA.	√
AT5G26210	AL4	alfin-like 4,AL4 encodes a member of the Alfin-Like family of nuclear-localized PhD domain containing homeodomain proteins. Binds to H3K4 di or trimethylated DNA.	√			√
AT2G02470	AL6	alfin-like 6,AL6 encodes a member of the Alfin-Like family of nuclear-localized PhD domain containing homeodomain proteins. Binds to H3K4 di or trimethylated DNA.	√
AT1G14510	AL7	alfin-like 7,AL7 encodes a member of the Alfin-Like family of nuclear-localized PhD domain containing homeodomain proteins. Binds to H3K4 di or trimethylated DNA.	√
AT1G17290	AlaAT1	alanine aminotransferas,Encodes for alanine aminotransferase (ALAAT1), involved in alanine catabolism during plants recovery from hypoxia
AT3G12740	ALIS1	ALA-interacting subunit 1,Physically interacts with ALA3, and is required for the phospholipid translocase activity of ALA3.
AT5G62880	ARAC10	RAC-like 10,A member of ROP GTPase gene family.
AT3G48100	ARR5	response regulator 5,Encodes a transcription repressor that mediates a negative feedback loop in cytokinin signalling. ARR5 expression is upregulated by Class I KNOX genes. Arr5 protein is stabilized by cytokinin in a two-component phosphorelay.
AT1G19050	ARR7	response regulator 7,Encodes a member of the Arabidopsis response regulator (ARR) family, most closely related to ARR15. A two-component response regulator protein containing a phosphate accepting domain in the receiver domain but lacking a DNA binding domain in the output domain. Involved in response to cytokinin and meristem stem cell maintenance. Arr7 protein is stabilized by cytokinin.
AT4G32200	ASY2	DNA-binding HORMA family protein,meiotic asynaptic mutant 2, homologue of ASY1
AT1G02890	AT1G02890	AAA-type ATPase family protein,				√
AT1G08160	AT1G08160	Late embryogenesis abundant (LEA) hydroxyproline-rich glycoprotein family,
AT1G10140	AT1G10140	Uncharacterised conserved protein UCP031279,
AT1G12330	AT1G12330	protein_coding
AT1G14250	AT1G14250	GDA1/CD39 nucleoside phosphatase family protein,				√
AT1G26750	AT1G26750	protein_coding
AT1G29320	AT1G29320	Transducin/WD40 repeat-like superfamily protein,
AT1G45201	AT1G45201	triacylglycerol lipase-like 1,Target of AtGRP7 regulation.
AT1G57660	AT1G57660	Translation protein SH3-like family protein,
AT1G58400	AT1G58400	Disease resistance protein (CC-NBS-LRR class) family,
AT1G61150	AT1G61150	LisH and RanBPM domains containing protein,
AT1G67430	AT1G67430	Ribosomal protein L22p/L17e family protein,
AT1G70600	AT1G70600	Ribosomal protein L18e/L15 superfamily protein,
AT1G73350	AT1G73350	protein_coding
AT2G19460	AT2G19460	Protein of unknown function (DUF3511),				√
AT2G21250	AT2G21250	NAD(P)-linked oxidoreductase superfamily protein,
AT2G27720	AT2G27720	60S acidic ribosomal protein family,
AT2G35810	AT2G35810	protein_coding
AT2G47250	AT2G47250	RNA helicase family protein,
AT3G05070	AT3G05070	protein_coding
AT3G09200	AT3G09200	Ribosomal protein L10 family protein,
AT3G12030	AT3G12030	Protein of unknown function DUF106, transmembrane,
AT3G12180	AT3G12180	Cornichon family protein,
AT3G18790	AT3G18790	protein_coding
AT3G26560	AT3G26560	ATP-dependent RNA helicase, putative,
AT3G46280	AT3G46280	protein kinase-related,				√
AT3G57490	AT3G57490	Ribosomal protein S5 family protein,
AT3G61870	AT3G61870	protein_coding
AT3G62310	AT3G62310	RNA helicase family protein,
AT4G04320	AT4G04320	malonyl-CoA decarboxylase family protein,
AT4G22720	AT4G22720	Actin-like ATPase superfamily protein,
AT4G26230	AT4G26230	Ribosomal protein L31e family protein,
AT4G26390	AT4G26390	Pyruvate kinase family protein,
AT4G28400	AT4G28400	Protein phosphatase 2C family protein,
AT4G29700	AT4G29700	Alkaline-phosphatase-like family protein,
AT4G30600	AT4G30600	signal recognition particle receptor alpha subunit family protein,
AT4G32470	AT4G32470	Cytochrome bd ubiquinol oxidase, 14kDa subunit,
AT4G32960	AT4G32960	protein_coding
AT4G36190	AT4G36190	Serine carboxypeptidase S28 family protein,
AT4G36195	AT4G36195	Serine carboxypeptidase S28 family protein,
AT4G38040	AT4G38040	Exostosin family protein,
AT5G02450	AT5G02450	Ribosomal protein L36e family protein,
AT5G05670	AT5G05670	signal recognition particle binding,
AT5G07090	AT5G07090	Ribosomal protein S4 (RPS4A) family protein,
AT5G11500	AT5G11500	protein_coding
AT5G22780	AT5G22780	Adaptor protein complex AP-2, alpha subunit,
AT5G23540	AT5G23540	Mov34/MPN/PAD-1 family protein,
AT5G27470	AT5G27470	seryl-tRNA synthetase / serine--tRNA ligase,
AT5G38840	AT5G38840	SMAD/FHA domain-containing protein ,				√
AT5G48240	AT5G48240	protein_coding
AT5G48810	ATB5-B	cytochrome B5 isoform D,Encodes a cytochrome b5 isoform that localizes to the ER. The C-terminal portion of the protein appears to be capable of inserting into a plant microsomal membrane in vitro and the protein appears to be subject to glycosylation.
AT3G49010	ATBBC1	breast basic conserved 1,Encodes 60S ribosomal protein L13. Homolog of human breast basic conserved 1 (BBC1).
AT3G54620	ATBZIP25	basic leucine zipper 25,bZIP transcription factor-like protein mRNA				√
AT2G34560	AtCCP1	P-loop containing nucleoside triphosphate hydrolases superfamily protein,
ATCG01120	ATCG01120 (RPS15)	chloroplast ribosomal protein S15,encodes a chloroplast ribosomal protein S15, a constituent of the small subunit of the ribosomal complex
AT3G11130	AtCHC1	Clathrin, heavy chain,
AT5G67380	ATCKA1	casein kinase alpha 1,casein kinase II catalytic subunit alpha
AT5G61790	ATCNX1	calnexin 1,
AT5G20720	ATCPN21	chaperonin 20,Encodes a chloroplast co-chaperonin with similarity to CPN21 from spinach, E.coli GroES.
AT5G46210	ATCUL4	cullin4,Arabidopsis CULLIN4 (CUL4) forms an E3 ubiquitin ligase with the CDD complex and a common catalytic subunit RBX1 in mediating light control of development. This CUL4-based E3 ligase is essential for the repression of photomorphogenesis. The partial loss of CUL4 function resulted in a constitutive photomorphogenic phenotype with respect to morphogenesis and light-regulated gene expression.…			√
AT5G20320	ATDCL4	dicer-like 4,Encodes an RNase III-like enzyme that catalyzes processing of trans-acting small interfering RNA precursors in a distinct small RNA biogenesis pathway. The protein is also involved in the production of 21-nt primary siRNAs from both inverted-repeat constructs and endogenous sequences, as well as the RDR6-dependent 21-nt secondary siRNAs involved in long-range cell-to-cell signaling. …
AT1G13690	ATE1	ATPase E1,AtE1 - stimulates the ATPase activity of DnaK/DnaJ
AT2G21330	AtFBA1	fructose-bisphosphate aldolase 1,
AT3G07220	AtFHA2	SMAD/FHA domain-containing protein ,	√										√	PMID: 32396248 PMID: 23192389
AT4G17330	ATG2484-1	G2484-1 protein,gene of unknown function expressed in seedlings, flower buds and stems				√
AT1G64390	AtGH9C2	glycosyl hydrolase 9C2,				√
AT2G21660	ATGRP7	cold, circadian rhythm, and rna binding 2,Encodes a small glycine-rich RNA binding protein that is part of a negative-feedback loop through which AtGRP7 regulates the circadian oscillations of its own transcript. Gene expression is induced by cold. GRP7 appears to promote stomatal opening and reduce tolerance under salt and dehydration stress conditions, but, promotes stomatal closing and thereby…				√
AT2G30860	ATGSTF7	glutathione S-transferase PHI 9,Encodes glutathione transferase belonging to the phi class of GSTs. Naming convention according to Wagner et al. (2002).
AT4G18800	ATHSGBP	RAB GTPase homolog A1D,
AT2G25970	ATKH8	KH domain-containing protein,				√
AT5G03630	ATMDAR2	Pyridine nucleotide-disulphide oxidoreductase family protein,
AT5G58230	ATMSI1	Transducin/WD40 repeat-like superfamily protein,Encodes a WD-40 repeat containing protein that functions in chromatin assembly as part of the CAF1 and FIE complex. Mutants exhibit parthenogenetic development that includes proliferation of unfertilized endosperm and embryos. In heterozygous plants 50% of embryos abort. Of the aborted embryos the early aborted class are homozygous and the later abo…	√										√	PMID: 34807487 PMID: 31289216
AT4G09650	ATPD	ATP synthase delta-subunit gene,Encodes the chloroplast ATPase delta-subunit.
AT5G15550	ATPEP2	Transducin/WD40 repeat-like superfamily protein,
AT5G53370	ATPMEPCRF	pectin methylesterase PCR fragment F,
AT5G10260	AtRABH1e	RAB GTPase homolog H1E,
AT4G12610	ATRAP74	transcription activators;DNA binding;RNA polymerase II transcription factors;catalytics;transcription initiation factors,				√
AT1G49600	ATRBP47A	RNA-binding protein 47A,				√
AT1G78570	ATRHM1	rhamnose biosynthesis 1,Encodes a UDP-L-Rhamnose synthase involved in the biosynthesis of rhamnose, a major monosaccharide component of pectin. Catalyzes the conversion of UDP-D-Glc to UDP-L-Rha. The dehydrogenase domain of RHM1 was shown to catalyze the conversion of UDP-D-Glc to the reaction intermediate UDP-4-keto-6-deoxy-D-Glc using recombinant protein assay but the activity of the full-lengt…
AT2G06510	ATRPA1A	replication protein A 1A,Encodes a homolog of Replication Protein A that is involved in meiosis I in pollen mother cells. rpa1a mutants have a reduced number of class I crossovers. The protein is located in chromatin-associated foci in early leptotene and can be detected in these foci until late pachytene of meiosis I.	√			√							√	PMID: 19153602 PMID: 29974976
AT5G04280	AtRZ-1c	RNA-binding (RRM/RBD/RNP motifs) family protein with retrovirus zinc finger-like domain,				√
AT1G56330	ATSAR1	secretion-associated RAS 1B,Encodes a small GTP-binding protein implicated in ER to cis-Golgi transport of other proteins. A member of ARF-like GTPase family. A thaliana has 21 members, in two subfamilies, ARF and ARF-like (ARL) GTPases. The protein is found associated to the ER and free in the cytosol.
AT5G51970	ATSDH	GroES-like zinc-binding alcohol dehydrogenase family protein,Encodes a putative sorbitol dehydrogenase that can be thiolated in vitro.
AT3G01720	ATSERGT1	protein_coding
AT3G11910	AtUBP13	ubiquitin-specific protease 13,	√		√
AT4G15370	BARS1	baruol synthase 1,Encodes an oxidosqualene cyclase that primarily produces the tetracyclic triterpene baruol in vitro and when expressed in yeast. It can also make 22 other minor triterpenoid products with varying numbers of rings.
AT3G08780	BCSAP	protein_coding
AT1G47600	BGLU34	beta glucosidase 34,Encodes a myrosinase. Over-expression led to a glucosinolate profile change.
AT5G10560	BXL6	Glycosyl hydrolase family protein,
AT2G02160	C3H17	CCCH-type zinc finger family protein,				√
AT5G09390	CD2B	CD2-binding protein-related,
AT1G25450	CER60	3-ketoacyl-CoA synthase 5,Encodes KCS5, a member of the 3-ketoacyl-CoA synthase family involved in the biosynthesis of VLCFA (very long chain fatty acids).
AT5G45930	CHL I2	magnesium chelatase i2,encodes a second Chl I gene (CHLI2), a subunit of magnesium chelatase which is required for chlorophyll biosynthesis. Has ATPase activity, regulated by TRX-f. Involved in the assembly of the Mg chelatase complex.
AT3G51890	CLC3	Clathrin light chain protein,				√
AT1G02560	CLPP5	nuclear encoded CLP protease 5,One of several nuclear-encoded ClpPs (caseinolytic protease). Contains a highly conserved catalytic triad of Ser-type proteases (Ser-His-Asp). The name reflects nomenclature described in Adam et. al (2001).
AT3G53460	CP29A	chloroplast RNA-binding protein 29,Encodes a nuclear gene with a consensus RNA-binding domain that is localized to the chloroplast.				√
AT3G13470	Cpn60beta2	TCP-1/cpn60 chaperonin family protein,
AT4G23230	CRK15	cysteine-rich RLK (RECEPTOR-like protein kinase) 15,Encodes a cysteine-rich receptor-like protein kinase.
AT1G62810	CUAO1	Copper amine oxidase family protein,
AT3G22120	CWLP	cell wall-plasma membrane linker protein,cell wall-plasma membrane linker protein homolog (CWLP)				√
AT5G60160	DAP1	Zn-dependent exopeptidases superfamily protein,
AT4G31160	DCAF1	DDB1-CUL4 associated factor 1,Encodes a DCAF/DWD protein capable of interacting with DDB1 and associating with CUL4, likely as part of a nuclear ubiquitin ligase complex. DCAF1 appears to be required for plant embryogenesis and to affect several other developmental processes including leaf, shoot, and flower development.			√
AT4G05420	DDB1A	damaged DNA binding protein 1A,Structurally similar to damaged DNA binding proteins.DDB1a is part of a 350 KDa nuclear localized DET1 protein complex. This complex may physically interact with histone tails and while bound to chromatin- repress transcription of genes involved in photomorphogenesis.
AT5G20250	DIN10	Raffinose synthase family protein,encodes a member of glycosyl hydrolase family 36. Expression is induced within 3 hours of dark treatment, in senescing leaves and treatment with exogenous photosynthesis inhibitor. Induction of gene expression was suppressed in excised leaves supplied with sugar. The authors suggest that the gene's expression pattern is responding to the level of sugar in the cel…				√
AT3G14990	DJ1A	Class I glutamine amidotransferase-like superfamily protein,
AT3G46940	DUT1	DUTP-PYROPHOSPHATASE-LIKE 1,
AT4G17620	DXO1	glycine-rich protein,				√
AT3G58110	ECAP	protein_coding							√	PMID: 31706031 PMID: 34942029
AT3G54150	EFD	S-adenosyl-L-methionine-dependent methyltransferases superfamily protein,	√										√	PMID: 24697753
AT3G13920	EIF4A1	eukaryotic translation initiation factor 4A1,eukaryotic translation initiation factor 4A-1
AT1G79350	EMB1135	RING/FYVE/PHD zinc finger superfamily protein,	√
AT3G04400	emb2171	Ribosomal protein L14p/L23e family protein,
AT5G61410	EMB2728	D-ribulose-5-phosphate-3-epimerase,Arabidopsis thaliana ribulose-5-phosphate-3-epimerase mRNA
AT2G38770	EMB2765	P-loop containing nucleoside triphosphate hydrolases superfamily protein,
AT3G13200	EMB2769	Cwf15 / Cwc15 cell cycle control family protein,				√
AT5G05680	EMB2789	nuclear pore complex protein-related,Encodes MOS7 (Modifier of snc1,7), homologous to human and Drosophila melanogaster nucleoporin Nup88. Resides at the nuclear envelope. Modulates the nuclear concentrations of certain defense proteins regulates defense outputs.					√	PMID: 27569911
AT1G34430	EMB3003	2-oxoacid dehydrogenases acyltransferase family protein,
AT4G21585	ENDO4	endonuclease 4,Encodes a putative endonuclease but no demonstrable endonuclease activity, either towards single stranded DNA or mismatches, has been seen in vitro.
AT5G17170	ENH1	rubredoxin family protein,
AT4G12880	ENODL19	early nodulin-like protein 19,
AT3G42660	EOL1	transducin family protein / WD-40 repeat family protein,	√
AT1G56410	ERD2	heat shock protein 70 (Hsp 70) family protein,encodes a heat shock protein whose gene expression is induced by heat and dehydration.				√
AT1G07860	F24B9.36	protein_coding
AT5G19940	FBN6	Plastid-lipid associated protein PAP / fibrillin family protein,
AT1G67170	FLL2	protein_coding				√
AT5G46070	GBPL3	Guanylate-binding family protein,				√	√	PMID: 34040255
AT5G07440	GDH2	glutamate dehydrogenase 2,Encodes the beta-subunit of the glutamate dehydrogenase. The enzyme is almost exclusively found in the mitochondria of stem and leaf companion cells.
AT5G28640	GIF1	SSXT family protein,Encodes a protein with similarity to mammalian transcriptional coactivator that is involved in cell proliferation during leaf and flower development. Loss of function mutations have narrow, pointed leaves and narrow floral organs. AN3 interacts with members of the growth regulating factor (GRF) family of transcription factors.				√
AT1G02335	GL22	germin-like protein subfamily 2 member 2 precursor,
AT5G38480	GRF3	general regulatory factor 3,general regulatory factor, a 14-3-3 gene
AT1G65440	GTB1	global transcription factor group B1,Related to yeast Spt6 protein, which functions as part of a protein complex in transcription initiation and also plays a role in chromatin structure / assembly.	√			√
AT3G45980	H2B	Histone superfamily protein,Encodes a histone 2B (H2B) protein. This protein can be ubiquitinated in planta, and this modification depends on the HUB1 and HUB2 E3 ubiquitin ligases as well as the UBC1 and UBC2 E2 ubiquitin conjugating enzymes. Lysine 146 appears to be the site of the ubiquitin addition.	√
AT4G21150	HAP6	ribophorin II (RPN2) family protein,
AT5G08450	HDC1	protein_coding	√
AT4G01690	HEMG1	Flavin containing amine oxidoreductase family,Encodes protoporphyrinogen oxidase (PPOX).				√
AT4G17520	HLN	Hyaluronan / mRNA binding family,				√
AT2G33210	HSP60-2	heat shock protein 60-2,
AT5G56010	HSP81-3	heat shock protein 81-3,A member of heat shock protein 90 (HSP90) gene family. Expressed in all tissues and abundant in root apical meristem, pollen and tapetum. Expression is NOT heat-induced but induced by IAA and NaCl. Overexpression reduced tolerance to heat and conferred higher tolerance to calcium.
AT3G20670	HTA13	histone H2A 13,Encodes HTA13, a histone H2A protein.	√
AT5G59870	HTA6	histone H2A 6,Encodes HTA6, a histone H2A protein.	√
AT1G52740	HTA9	histone H2A protein 9,Encodes HTA9, a histone H2A protein.	√
AT1G07790	HTB1	Histone superfamily protein,Encodes a histone 2B (H2B) protein.	√
AT5G59910	HTB4	Histone superfamily protein,	√
AT3G53650	HTB6	Histone superfamily protein,	√
AT2G19860	HXK2	hexokinase 2,Encodes a protein with hexokinase activity (AtHXK2) and acts as a sensor for plant sugar responses.
AT5G08550	ILP1	GC-rich sequence DNA-binding factor-like protein,Encodes a transcriptional repressor that is homologous to the C-terminal region of mammalian GC binding factor. It regulates endoreduplication through control of CYC2A expression.				√
AT4G02150	IMPA-3	ARM repeat superfamily protein,Encodes IMPORTIN ALPHA 3. Mutant plants act as suppressors of snc1 response and salicylic acid accumulation. Located in the nucleus. Involved in protein import. Protein interacts with Agrobacterium proteins VirD2 and VirE2. Is not individually essential for Agrobacterium-mediated root transformation, but when overexpressed can rescue the impa-4 decreased transformat…		√
AT1G09270	IMPA-4	importin alpha isoform 4,Protein interacts with Agrobacterium proteins VirD2 and VirE2.		√
AT2G26180	IQD6	IQ-domain 6,
AT5G49540	K6M13.9	Rab5-interacting family protein,
AT4G38600	KAK	HEAT repeat ;HECT-domain (ubiquitin-transferase),encodes a member of HECT ubiquitin protein ligase family that is involved in trichome cell morphogenesis. Mutants in this gene exhibit supernumerary trichome branches and increased DNA content.				√
AT5G65930	KCBP	kinesin-like calmodulin-binding protein (ZWICHEL),encodes a novel member of the kinesin superfamily of motor proteins. recessive mutations have reduced number of trichome branches.
AT2G16280	KCS9	3-ketoacyl-CoA synthase 9,Encodes KCS9, a member of the 3-ketoacyl-CoA synthase family involved in the biosynthesis of VLCFA (very long chain fatty acids).
AT5G19740	LAMP1	Peptidase M28 family protein,
AT4G31080	LNP2.2	Protein of unknown function (DUF2296),				√
AT1G04510	MAC3A	MOS4-associated complex 3A,Encodes MAC3A, a U-box proteins with homology to the yeast and human E3 ubiquitin ligase Prp19. Associated with the MOS4-Associated Complex (MAC). Involved in plant innate immunity.			√
AT1G07360	MAC5A	CCCH-type zinc fingerfamily protein with RNA-binding domain,				√
AT2G29580	MAC5B	CCCH-type zinc fingerfamily protein with RNA-binding domain,				√
AT1G18500	MAML-4	methylthioalkylmalate synthase-like 4,Encodes an active Arabidopsis isopropylmalate synthase IPMS1. Involved in leucine biosynthesis. Do not participate in the chain elongation of glucosinolates. Expressed constitutively throughout the plant. Loss of IPMS1 can be compensated by a second isopropylmalate synthase gene IPMS2 (At1g74040).
AT5G35330	MBD2	methyl-CPG-binding domain protein 02,Protein containing methyl-CpG-binding domain.Has sequence similarity to human MBD proteins.	√
AT4G04040	MEE51	Phosphofructokinase family protein,
AT4G08850	MIK2	Leucine-rich repeat receptor-like protein kinase family protein,
AT3G18165	MOS4	modifier of snc1,4,Encodes MOS4 (Modifier of snc1, 4), a nuclear protein homologous to human Breast Cancer-Amplified Sequence (BCAS2). MOS4 interacts with AtCDC5 and PRL1. All three proteins are essential for plant innate immunity.
AT3G58810	MTPA2	metal tolerance protein A2,Member of Zinc transporter (ZAT) family. Contributes to basic cellular Zn tolerance and controls Zn partitioning, particularly under conditions of high rates of Zn influx into the root symplasm. Localizes to the vacuolar membrane.
AT5G58330	NADP-MDH	lactate/malate dehydrogenase family protein,
AT4G26110	NAP1;1	nucleosome assembly protein1;1,Encodes a member of a small gene family of proteins with similarity to nucleosome assembly proteins.May function in nucleotide excision repair. Loss of function mutations have no obvious visible phenotypes but do seem to affect transcription of NER related genes.	√
AT2G19480	NAP1;2	nucleosome assembly protein 1;2,This gene is predicted to encode a nucleosome assembly protein. Plant lines expressing an RNAi construct directed against this gene show a reduction in agrobacterium-mediated root transformation.	√			√
AT5G56950	NAP1;3	nucleosome assembly protein 1;3,Encodes a member of a small gene family of proteins with similarity to nucleosome assembly proteins.May function in nucleotide excision repair. Loss of function mutations have no obvious visible phenotypes but do seem to affect transcription of NER related genes.	√
AT5G06320	NHL3	NDR1/HIN1-like 3,encodes a protein whose sequence is similar to tobacco hairpin-induced gene (HIN1) and Arabidopsis non-race specific disease resistance gene (NDR1). Expression of this gene is induced by cucumber mosaic virus, spermine and Pseudomonas syringae pv. tomato DC3000. The gene product is localized to the plasma membrane.
AT5G58140	NPL1	phototropin 2,Membrane-bound protein serine/threonine kinase that functions as blue light photoreceptor in redundancy with PHO1. Involved in stomatal opening, chloroplast movement and phototropism. Mediates blue light-induced growth enhancements. PHOT1 and PHOT2 mediate blue light-dependent activation of the plasma membrane H+-ATPase in guard cell protoplasts. PHOT2 possesses two LOV (LOV1 and LO…				√
AT1G74560	NRP1	NAP1-related protein 1,Double nrp1-1 nrp2-1 mutants show arrest of cell cycle progression at G2/M and disordered cellular organization occurred in root tips. Localize in the nucleus and can form homomeric and heteromeric protein complexes with NRP2. Bind histones Histone2A and Histone2B and associate with chromatin in vivo.	√
AT1G18800	NRP2	NAP1-related protein 2,Double nrp1-1 nrp2-1 mutants show arrest of cell cycle progression at G2/M and disordered cellular organization occurred in root tips. Localize in the nucleus and can form homomeric and heteromeric protein complexes with NRP1. Bind histones Histone2A and Histone2B and associate with chromatin in vivo.	√
AT4G35580	NTL9	NAC transcription factor-like 9,				√
AT3G10650	NUP1/NUP136	protein_coding		√		√	√
AT3G14120	NUP107	protein_coding		√
AT2G05120	NUP133	Nucleoporin, Nup133/Nup155-like,		√
AT1G14850	NUP155	nucleoporin 155,Encodes a protein similar to nucleoporin, a a major component of the nuclear pore complex (NPC) involved in cellular nucleo-cytoplasmic transport		√			√	PMID: 27569911
AT1G52380	Nup50a	NUP50 (Nucleoporin 50 kDa) protein,		√		√
AT4G11790	Nup50c	Pleckstrin homology (PH) domain superfamily protein,		√		√
AT5G20200	NUP82	nucleoporin-related,		√		√	√	PMID: 28071978
AT3G50820	OEC33	photosystem II subunit O-2,Encodes a protein which is an extrinsic subunit of photosystem II and which has been proposed to play a central role in stabilization of the catalytic manganese cluster. In <i>Arabidopsis thaliana</i> the PsbO proteins are encoded by two genes: <i>psbO1</i> and <i>psbO2</i>. PsbO2 is the minor isoform in the wild-type. Mutants defective in this gene have been shown to b…
AT3G57990	OEP40	protein_coding				√
AT2G20330	OZS3	Transducin/WD40 repeat-like superfamily protein,			√	√
AT3G55610	P5CS2	delta 1-pyrroline-5-carboxylate synthase 2,encodes delta 1-pyrroline-5-carboxylate synthetase B. Gene expression is induced by dehydration, high salt and ABA. Knock-out mutations in P5CS2 are embryo-lethal. P5CS2 appears to be present in different cells and/or different subcellular locations from P5CS1 in a tissue-dependent manner.
AT4G03280	PETC	photosynthetic electron transfer C,Encodes the Rieske FeS center of cytochrome b6f complex. Gene is expressed in shoot but not in root. Mutant has reduced electron transport at saturating light intensities and Q-cycle activity is hypersensitive to acidification of the thylakoid lumen.
AT5G61580	PFK4	phosphofructokinase 4,
AT1G14040	PHO1;H3	EXS (ERD1/XPR1/SYG1) family protein,
AT1G02810	PMEI-PME7	Plant invertase/pectin methylesterase inhibitor superfamily,
AT2G42500	PP2A-3	protein phosphatase 2A-3,Encodes one of the isoforms of the catalytic subunit of protein phosphatase 2A: AT1G59830/PP2A-1, AT1G10430/PP2A-2, At2g42500/PP2A-3, At3g58500/PP2A-4 [Plant Molecular Biology (1993) 21:475-485 and (1994) 26:523-528; Note that in more recent publications, there is mixed use of gene names for PP2A-3 and PP2A-4 - some refer to At2g42500 as PP2A-3 and some as PP2A-4].
AT3G06670	PP4R3	binding,
AT5G02040	PRA1.A1	prenylated RAB acceptor 1.A1,
AT3G13175	PRCE1	protein_coding
AT4G29510	PRMT11	arginine methyltransferase 11,Has arginine N-methyltransferase activity. Modifies AtMBD7.	√
AT4G05180	PSBQ-2	photosystem II subunit Q-2,Encodes the PsbQ subunit of the oxygen evolving complex of photosystem II.
AT1G79040	PSBR	photosystem II subunit R,Encodes for the 10 kDa PsbR subunit of photosystem II (PSII). This subunit appears to be involved in the stable assembly of PSII, particularly that of the oxygen-evolving complex subunit PsbP. Mutants defective in this gene have reduced amounts of subunits PsbP and PsbQ in PSII. In turn, assembly of PsbR is dependent on the presence of PsbJ.
AT4G22150	PUX3	plant UBX domain-containing protein 3,Arabidopsis thaliana CDC48-interacting UBX-domain protein (PUX3)			√
AT4G04210	PUX4	plant UBX domain containing protein 4,Arabidopsis thaliana CDC48-interacting UBX-domain protein (PUX4)			√	√
AT4G15410	PUX5	serine/threonine protein phosphatase 2A 55 kDa regulatory subunit B prime gamma,			√	√
AT3G03140	PWO1	Tudor/PWWP/MBT superfamily protein,	√			√
AT5G20010	RAN-1	RAS-related nuclear protein-1,A member of RAN GTPase gene family. Encodes a small soluble GTP-binding protein. Likely to be involved in nuclear translocation of proteins. May also be involved in cell cycle progression.
AT5G20020	RAN2	RAS-related GTP-binding nuclear protein 2,A member of RAN GTPase gene family. Encodes a small soluble GTP-binding protein. Likely to be involved in nuclear translocation of proteins. May also be involved in cell cycle progression.
AT1G67090	RBCS1A	ribulose bisphosphate carboxylase small chain 1A,
AT5G38410	RBCS3B	Ribulose bisphosphate carboxylase (small chain) family protein,
AT4G39260	RBGA6	cold, circadian rhythm, and RNA binding 1,Encodes a glycine-rich protein with RNA binding domain at the N-terminus. Protein is structurally similar to proteins induced by stress in other plants. Gene expression is induced by cold. Transcript undergoes circadian oscillations that is depressed by overexpression of AtGRP7. A substrate of the type III effector HopU1 (mono-ADP-ribosyltransferase).				√
AT1G79380	RGLG4	Ca(2)-dependent phospholipid-binding protein (Copine) family,							√	PMID: 25788731 PMID: 22898498
AT3G58570	RH52	P-loop containing nucleoside triphosphate hydrolases superfamily protein,				√
AT2G45810	RH6	DEA(D/H)-box RNA helicase family protein,				√
AT2G39780	RNS2	ribonuclease 2,S-like ribonuclease
AT5G58710	ROC7	rotamase CYP 7,Encodes cyclophilin ROC7.
AT1G20620	ROG1	catalase 3,Catalase, catalyzes the breakdown of hydrogen peroxide (H2O2) into water and oxygen.
AT4G27090	RPL14B	Ribosomal protein L14,
AT2G42740	RPL16A	ribosomal protein large subunit 16A,encodes a cytosolic ribosomal protein L16, which is a constituent of 60S large ribosomal complex. Gene is expressed in root stele and anthers and expression is induced by auxin treatment.
ATCG00840	RPL23.1	ribosomal protein L23.1,One of two chloroplast genes that encode chloroplast ribosomal protein L23, a constituent of the large subunit of the ribosomal complex
AT1G15250	RPL37A	Zinc-binding ribosomal protein family protein,
AT5G39740	RPL5B	ribosomal protein L5 B,Encodes a ribosomal protein RPL5B that is involved in ribosome biogenesis and plays a role in organ size control by promoting cell proliferation and preventing compensation in normal leaf development.
AT5G41520	RPS10B	RNA binding Plectin/S10 domain-containing protein,				√
AT1G04270	RPS15	cytosolic ribosomal protein S15,Encodes cytosolic ribosomal protein S15.
AT1G23410	RPS27AA	Ribosomal protein S27a / Ubiquitin family protein,
AT1G45000	RPT4B	AAA-type ATPase family protein,
AT1G09100	RPT5B	26S proteasome AAA-ATPase subunit RPT5B,Encodes RPT5b (Regulatory Particle 5b), one of the six AAA-ATPases of the proteasome regulatory particle. Essential for gametophyte development. In Arabidopsis, the RPT5 subunit is encoded by two highly homologous genes, RPT5a and RPT5b. RPT5a and RPT5b show accession-dependent functional redundancy. In Wassilewskija (Ws) accession: mutant alleles of RPT5a …
AT3G07750	RRP42	3'-5'-exoribonuclease family protein,
AT2G35635	RUB2	ubiquitin 7,encodes a ubiquitin-like protein that contains tandem repeats of the ubiquitin coding region, but at least one repeat per gene encodes a protein with amino acid substitutions.
AT1G11890	SEC22	Synaptobrevin family protein,member of SEC22 Gene Family
AT2G37050	SIMP1	Leucine-rich repeat protein kinase family protein,
AT1G54385	SINE1	ARM repeat superfamily protein,
AT1G73720	SMU1	transducin family protein / WD-40 repeat family protein,Encodes SMU1, a protein involved in RNA splicing.
AT2G26460	SMU2	RED family protein,Encodes SMU2, a protein involved in RNA splicing.
AT4G18470	SNI1	negative regulator of systemic acquired resistance (SNI1),Negative regulator of systemic acquired resistance (SAR), repressor of pathogenesis-related PR gene expression which is removed by NPR1 upon induction of SAR. Encodes leucine-rich nuclear protein. Conserved in plants, with putative orthologs found in several plant species. Many NPR1-dependent PR gene are specifically derepressed in the sni…	√
AT1G23820	SPDS1	spermidine synthase 1,Spermidine synthase.
AT5G20150	SPX1	SPX domain gene 1,
AT3G49430	SR34A	SER/ARG-rich protein 34A,				√
AT3G28730	SSRP1	high mobility group,encodes a component of the FAcilitates Chromatin Transcription (FACT) complex, SSRP1. Along with STP16 binds to the promoter of FLC.	√
AT1G17070	STIPL1	GC-rich sequence DNA-binding factor-like protein with Tuftelin interacting domain,
AT3G54230	SUA	suppressor of abi3-5,Encodes a splicing factor SUA (suppressor of abi3-5), homologous to the human protein RBM5. Controls alternative splicing of the developmental regulator ABI3.				√					√	PMID: 32123040
AT5G04990	SUN1	SAD1/UNC-84 domain protein 1,Encodes a member of the Sad1/UNC-84 (SUN)-domain proteins: AtSUN1(At5g04990), AtSUN2(AT3G10730). SUN domain proteins are part of the cytoskeletal-nucleoskeletal bridging complexes. AtSUN1 and AtSUN2 are localized to the nuclear envelope and are present as homomers and heteromers in vivo.		√		√
AT3G10730	SUN2	SAD1/UNC-84 domain protein 2,Encodes a member of the Sad1/UNC-84 (SUN)-domain proteins: AtSUN1(At5g04990), AtSUN2(AT3G10730). SUN domain proteins are part of the cytoskeletal-nucleoskeletal bridging complexes. AtSUN1 and AtSUN2 are localized to the nuclear envelope and are present as homomers and heteromers in vivo.		√
AT1G09310	SVB2	Protein of unknown function, DUF538,
AT3G66654	T8E24.14	Cyclophilin-like peptidyl-prolyl cis-trans isomerase family protein,
AT4G25360	TBL18	TRICHOME BIREFRINGENCE-LIKE 18,Encodes a member of the TBL (TRICHOME BIREFRINGENCE-LIKE) gene family containing a plant-specific DUF231 (domain of unknown function) domain. TBL gene family has 46 members, two of which (TBR/AT5G06700 and TBL3/AT5G01360) have been shown to be involved in the synthesis and deposition of secondary wall cellulose, presumably by influencing the esterification state of …
AT4G33350	TIC22-IV	Tic22-like family protein,
AT1G80490	TPR1	TOPLESS-related 1,
AT5G13420	TRA2	Aldolase-type TIM barrel family protein,
AT1G52160	TRZ3	tRNAse Z3,Encodes a tRNase Z.
AT5G12250	TUB6	beta-6 tubulin,Encodes a beta-tubulin. Expression of TUB6 has been shown to decrease in response to cold treatment.
AT4G20890	TUB9	tubulin beta-9 chain,tubulin 9
AT2G47110	UBI6	ubiquitin 6,polyubiquitin gene			√
AT1G17370	UBP1B	oligouridylate binding protein 1B,				√
AT2G36170	UBQ2	Ubiquitin supergroup;Ribosomal protein L40e,			√
AT2G21270	UFD1B	ubiquitin fusion degradation 1,			√
AT4G38930	UFD1C	Ubiquitin fusion degradation UFD1 family protein,			√
AT3G29360	UGD2	UDP-glucose 6-dehydrogenase family protein,
AT1G06000	UGT89C1	UDP-Glycosyltransferase superfamily protein,encodes a flavonol-7-O-rhamnosyltransferase involved in the formation of rhamnosylated flavonols
AT3G46440	UXS5	UDP-XYL synthase 5,encodes a protein similar to UDP-glucuronic acid decarboxylase. UDP-glucuronic acid decarboxylase produces UDP-xylose, which is a substrate for many cell wall carbohydrates including hemicellulose and pectin. UDP-xylose is also known to feedback regulate several cell wall biosynthetic enzymes.
AT3G60600	VAP27	vesicle associated protein,Encodes VAP27 (for Vesicle-Associated Protein). VAP27 has high homology to the VAP33 family of SNARE-like proteins from animals. May be involved in vesicular transport to or from the ER. Located exclusively in limiting membrane of protein storage vacuoles. Binds SRC2.
AT1G62660	VI1	Glycosyl hydrolases family 32 protein,
AT3G57410	VLN3	villin 3,Encodes a protein with high homology to animal villin. VLN3 is a Ca2+-regulated villin involved in actin filament bundling.				√
AT1G21140	VTL1	Vacuolar iron transporter (VIT) family protein,
AT4G26455	WIP1	WPP domain interacting protein 1,				√
Classification of interacting proteins of lamin-like proteins.
