# Supplementary material for: Nuclear lamina component KAKU4 regulates chromatin states and transcriptional regulation in the Arabidopsis genome
Source: BMC Biol. 2024 Apr 12;22:80. doi: 10.1186/s12915-024-01882-5 (PMC11015597; doi:10.1186/s12915-024-01882-5)
Supplement: Supplementary file 3 — Additional file 3: Table S2. Gene set enrichment analysis (GSEA) for genes in the protein association network. [file 12915_2024_1882_MOESM3_ESM.xlsx]

## Sheet: Gene set enrichment analysis
Supplementary Table S2 | Gene set enrichment analysis (GSEA) for genes in the protein association network
Gene Set Name	Description	Category	NO. Genes in Overlap (k)	No.Genes of this gene set	p value	FDR
GO:0006996	organelle organization	GO_BP	80	2044	2.5e-26	1e-22
GO:0016043	cellular component organization	GO_BP	94	3141	5.7e-23	1.2e-19
GO:0009987	cellular process	GO_BP	218	14419	1.4e-19	1.9e-16
GO:0044281	small molecule metabolic process	GO_BP	93	4065	4.1e-15	4.2e-12
GO:0009628	response to abiotic stimulus	GO_BP	70	2635	3.5e-14	2.9e-11
GO:0010038	response to metal ion	GO_BP	32	610	6.8e-14	4.6e-11
GO:0046686	response to cadmium ion	GO_BP	28	470	1.5e-13	8.8e-11
GO:0050896	response to stimulus	GO_BP	118	6292	2.2e-13	1.1e-10
GO:0044238	primary metabolic process	GO_BP	177	11717	6e-13	2.4e-10
GO:0044248	cellular catabolic process	GO_BP	59	2095	5.7e-13	2.4e-10
GO:0009056	catabolic process	GO_BP	60	2182	9.2e-13	3.1e-10
GO:0009057	macromolecule catabolic process	GO_BP	44	1255	8.5e-13	3.1e-10
GO:0044265	cellular macromolecule catabolic process	GO_BP	43	1208	9.9e-13	3.1e-10
GO:0051276	chromosome organization	GO_BP	33	752	2.9e-12	7.6e-10
GO:0006950	response to stress	GO_BP	87	4089	2.7e-12	7.6e-10
GO:0044237	cellular metabolic process	GO_BP	173	11509	3e-12	7.6e-10
GO:0006807	nitrogen compound metabolic process	GO_BP	107	5675	4.7e-12	1.1e-09
GO:0031497	chromatin assembly	GO_BP	13	77	5.3e-12	1.2e-09
GO:0006323	DNA packaging	GO_BP	13	81	9.4e-12	2e-09
GO:0071103	DNA conformation change	GO_BP	14	107	1.8e-11	3.6e-09
GO:0006006	glucose metabolic process	GO_BP	27	554	3.4e-11	6.6e-09
GO:0022607	cellular component assembly	GO_BP	33	832	3.8e-11	7.1e-09
GO:0019318	hexose metabolic process	GO_BP	28	602	4e-11	7.2e-09
GO:0044085	cellular component biogenesis	GO_BP	45	1480	4.7e-11	7.9e-09
GO:0006325	chromatin organization	GO_BP	27	566	5.3e-11	8.7e-09
GO:0043414	macromolecule methylation	GO_BP	26	540	1e-10	1.6e-08
GO:0006333	chromatin assembly or disassembly	GO_BP	14	124	1.1e-10	1.6e-08
GO:0032259	methylation	GO_BP	26	548	1.4e-10	2e-08
GO:0043933	macromolecular complex subunit organization	GO_BP	29	691	1.8e-10	2.6e-08
GO:0006334	nucleosome assembly	GO_BP	11	67	3.1e-10	3.9e-08
GO:0034728	nucleosome organization	GO_BP	11	67	3.1e-10	3.9e-08
GO:0005996	monosaccharide metabolic process	GO_BP	31	804	3e-10	3.9e-08
GO:0034621	cellular macromolecular complex subunit organization	GO_BP	27	617	3.3e-10	4.1e-08
GO:0065003	macromolecular complex assembly	GO_BP	28	665	3.5e-10	4.3e-08
GO:0044260	cellular macromolecule metabolic process	GO_BP	136	8616	4.1e-10	4.7e-08
GO:0006730	one-carbon metabolic process	GO_BP	26	578	4.1e-10	4.7e-08
GO:0065004	protein-DNA complex assembly	GO_BP	11	70	4.7e-10	5.2e-08
GO:0044262	cellular carbohydrate metabolic process	GO_BP	48	1778	4.8e-10	5.2e-08
GO:0034622	cellular macromolecular complex assembly	GO_BP	26	592	6.7e-10	7e-08
GO:0008152	metabolic process	GO_BP	187	13633	8.2e-10	8.4e-08
GO:0006007	glucose catabolic process	GO_BP	23	474	1.1e-09	1.1e-07
GO:0019320	hexose catabolic process	GO_BP	23	476	1.2e-09	1.2e-07
GO:0046365	monosaccharide catabolic process	GO_BP	23	480	1.4e-09	1.3e-07
GO:0043170	macromolecule metabolic process	GO_BP	141	9246	1.7e-09	1.6e-07
GO:0046907	intracellular transport	GO_BP	41	1423	1.8e-09	1.6e-07
GO:0006096	glycolysis	GO_BP	16	219	1.9e-09	1.7e-07
GO:0010035	response to inorganic substance	GO_BP	35	1086	2e-09	1.7e-07
GO:0046164	alcohol catabolic process	GO_BP	23	491	2.1e-09	1.8e-07
GO:0051641	cellular localization	GO_BP	44	1613	2.1e-09	1.8e-07
GO:0051649	establishment of localization in cell	GO_BP	43	1554	2.2e-09	1.8e-07
GO:0044282	small molecule catabolic process	GO_BP	32	932	2.4e-09	1.9e-07
GO:0006139	nucleobase, nucleoside, nucleotide and nucleic acid metabolic process	GO_BP	88	4798	4e-09	3.2e-07
GO:0005975	carbohydrate metabolic process	GO_BP	53	2249	5.5e-09	4.3e-07
GO:0019319	hexose biosynthetic process	GO_BP	14	182	1.1e-08	8e-07
GO:0006091	generation of precursor metabolites and energy	GO_BP	27	730	1.1e-08	8e-07
GO:0001510	RNA methylation	GO_BP	14	185	1.3e-08	9.5e-07
GO:0044275	cellular carbohydrate catabolic process	GO_BP	23	545	1.4e-08	9.9e-07
GO:0046364	monosaccharide biosynthetic process	GO_BP	14	191	1.9e-08	1.3e-06
GO:0006066	alcohol metabolic process	GO_BP	34	1143	2.3e-08	1.6e-06
GO:0016052	carbohydrate catabolic process	GO_BP	23	573	3.3e-08	2.3e-06
GO:0006094	gluconeogenesis	GO_BP	13	169	3.6e-08	2.4e-06
GO:0019538	protein metabolic process	GO_BP	90	5220	4.9e-08	3.2e-06
GO:0033036	macromolecule localization	GO_BP	39	1541	1.3e-07	8.5e-06
GO:0044249	cellular biosynthetic process	GO_BP	118	7737	1.3e-07	8.5e-06
GO:0051716	cellular response to stimulus	GO_BP	51	2355	1.6e-07	9.9e-06
GO:0009409	response to cold	GO_BP	23	629	1.7e-07	1e-05
GO:0022402	cell cycle process	GO_BP	22	586	2e-07	1.2e-05
GO:0009266	response to temperature stimulus	GO_BP	29	962	2.1e-07	1.3e-05
GO:0009314	response to radiation	GO_BP	34	1263	2.3e-07	1.4e-05
GO:0009639	response to red or far red light	GO_BP	18	406	2.7e-07	1.6e-05
GO:0044267	cellular protein metabolic process	GO_BP	82	4775	3.1e-07	1.8e-05
GO:0009058	biosynthetic process	GO_BP	119	7962	3.5e-07	2e-05
GO:0009416	response to light stimulus	GO_BP	32	1188	5.4e-07	3e-05
GO:0051179	localization	GO_BP	69	3819	6.4e-07	3.5e-05
GO:0009117	nucleotide metabolic process	GO_BP	23	685	6.9e-07	3.8e-05
GO:0006753	nucleoside phosphate metabolic process	GO_BP	23	687	7.3e-07	3.9e-05
GO:0007049	cell cycle	GO_BP	25	802	8.4e-07	4.5e-05
GO:0006090	pyruvate metabolic process	GO_BP	17	398	9.6e-07	5e-05
GO:0022613	ribonucleoprotein complex biogenesis	GO_BP	18	447	1e-06	5.3e-05
GO:0034637	cellular carbohydrate biosynthetic process	GO_BP	27	941	1.4e-06	7.2e-05
GO:0055086	nucleobase, nucleoside and nucleotide metabolic process	GO_BP	23	726	1.8e-06	9.1e-05
GO:0006396	RNA processing	GO_BP	27	967	2.3e-06	0.00011
GO:0046165	alcohol biosynthetic process	GO_BP	14	293	2.6e-06	0.00013
GO:0042221	response to chemical stimulus	GO_BP	69	3978	2.7e-06	0.00013
GO:0042254	ribosome biogenesis	GO_BP	17	437	3.2e-06	0.00015
GO:0016192	vesicle-mediated transport	GO_BP	20	598	4e-06	0.00019
GO:0016051	carbohydrate biosynthetic process	GO_BP	28	1070	4.9e-06	0.00023
GO:0051234	establishment of localization	GO_BP	64	3652	5e-06	0.00023
GO:0044283	small molecule biosynthetic process	GO_BP	40	1865	5.2e-06	0.00024
GO:0006810	transport	GO_BP	63	3577	5.2e-06	0.00024
GO:0043412	macromolecule modification	GO_BP	58	3199	5.8e-06	0.00026
GO:0046483	heterocycle metabolic process	GO_BP	27	1023	6.3e-06	0.00028
GO:0008104	protein localization	GO_BP	30	1216	6.8e-06	0.0003
GO:0070727	cellular macromolecule localization	GO_BP	28	1093	7.2e-06	0.00031
GO:0045184	establishment of protein localization	GO_BP	29	1160	7.7e-06	0.00033
GO:0015031	protein transport	GO_BP	29	1160	7.7e-06	0.00033
GO:0006886	intracellular protein transport	GO_BP	27	1044	9e-06	0.00038
GO:0034613	cellular protein localization	GO_BP	27	1059	1.1e-05	0.00048
GO:0015979	photosynthesis	GO_BP	16	435	1.2e-05	0.00051
GO:0033554	cellular response to stress	GO_BP	33	1473	1.6e-05	0.00066
GO:0008380	RNA splicing	GO_BP	13	302	1.7e-05	0.00069
GO:0016070	RNA metabolic process	GO_BP	63	3734	2e-05	0.0008
GO:0007010	cytoskeleton organization	GO_BP	17	507	2.1e-05	0.00082
GO:0008283	cell proliferation	GO_BP	12	269	2.6e-05	0.001
GO:0009451	RNA modification	GO_BP	15	418	3e-05	0.0012
GO:0009259	ribonucleotide metabolic process	GO_BP	13	323	3.3e-05	0.0013
GO:0048193	Golgi vesicle transport	GO_BP	13	327	3.8e-05	0.0014
GO:0006997	nucleus organization	GO_BP	7	87	4.2e-05	0.0016
GO:0000398	nuclear mRNA splicing, via spliceosome	GO_BP	8	120	4.2e-05	0.0016
GO:0030163	protein catabolic process	GO_BP	17	540	4.4e-05	0.0017
GO:0010043	response to zinc ion	GO_BP	6	60	4.8e-05	0.0018
GO:0006970	response to osmotic stress	GO_BP	22	842	5.4e-05	0.002
GO:0006605	protein targeting	GO_BP	23	906	5.6e-05	0.002
GO:0000911	cytokinesis by cell plate formation	GO_BP	10	204	5.7e-05	0.0021
GO:0009651	response to salt stress	GO_BP	21	788	6.1e-05	0.0022
GO:0009141	nucleoside triphosphate metabolic process	GO_BP	9	165	6.2e-05	0.0022
GO:0006259	DNA metabolic process	GO_BP	21	790	6.3e-05	0.0022
GO:0009606	tropism	GO_BP	9	166	6.5e-05	0.0022
GO:0033205	cytokinesis during cell cycle	GO_BP	10	208	6.7e-05	0.0023
GO:0009166	nucleotide catabolic process	GO_BP	7	96	7.5e-05	0.0023
GO:0009261	ribonucleotide catabolic process	GO_BP	7	96	7.5e-05	0.0023
GO:0000375	RNA splicing, via transesterification reactions	GO_BP	8	131	7.5e-05	0.0023
GO:0000377	RNA splicing, via transesterification reactions with bulged adenosine as nucleophile	GO_BP	8	131	7.5e-05	0.0023
GO:0006195	purine nucleotide catabolic process	GO_BP	7	96	7.5e-05	0.0023
GO:0043436	oxoacid metabolic process	GO_BP	40	2103	7.6e-05	0.0023
GO:0002376	immune system process	GO_BP	24	984	7e-05	0.0023
GO:0009143	nucleoside triphosphate catabolic process	GO_BP	7	96	7.5e-05	0.0023
GO:0009146	purine nucleoside triphosphate catabolic process	GO_BP	7	96	7.5e-05	0.0023
GO:0006955	immune response	GO_BP	24	984	7e-05	0.0023
GO:0009207	purine ribonucleoside triphosphate catabolic process	GO_BP	7	96	7.5e-05	0.0023
GO:0009203	ribonucleoside triphosphate catabolic process	GO_BP	7	96	7.5e-05	0.0023
GO:0009154	purine ribonucleotide catabolic process	GO_BP	7	96	7.5e-05	0.0023
GO:0019752	carboxylic acid metabolic process	GO_BP	40	2103	7.6e-05	0.0023
GO:0006082	organic acid metabolic process	GO_BP	40	2105	7.7e-05	0.0024
GO:0051169	nuclear transport	GO_BP	10	213	8.1e-05	0.0024
GO:0006913	nucleocytoplasmic transport	GO_BP	10	213	8.1e-05	0.0024
GO:0006184	GTP catabolic process	GO_BP	5	41	8.9e-05	0.0027
GO:0010467	gene expression	GO_BP	73	4766	9e-05	0.0027
GO:0042180	cellular ketone metabolic process	GO_BP	40	2123	9.3e-05	0.0027
GO:0032787	monocarboxylic acid metabolic process	GO_BP	31	1481	0.0001	0.003
GO:0010207	photosystem II assembly	GO_BP	9	177	0.0001	0.003
GO:0044257	cellular protein catabolic process	GO_BP	16	525	0.00011	0.0031
GO:0016567	protein ubiquitination	GO_BP	11	266	0.00011	0.0031
GO:0070887	cellular response to chemical stimulus	GO_BP	30	1417	0.00011	0.0031
GO:0017038	protein import	GO_BP	13	368	0.00012	0.0033
GO:0010114	response to red light	GO_BP	7	104	0.00012	0.0034
GO:0033365	protein localization in organelle	GO_BP	11	272	0.00013	0.0036
GO:0006952	defense response	GO_BP	33	1653	0.00014	0.004
GO:0016072	rRNA metabolic process	GO_BP	12	325	0.00015	0.004
GO:0046039	GTP metabolic process	GO_BP	5	47	0.00016	0.0044
GO:0009640	photomorphogenesis	GO_BP	10	233	0.00016	0.0044
GO:0019748	secondary metabolic process	GO_BP	27	1247	0.00017	0.0046
GO:0032501	multicellular organismal process	GO_BP	63	4020	0.00017	0.0046
GO:0009791	post-embryonic development	GO_BP	40	2188	0.00017	0.0046
GO:0000910	cytokinesis	GO_BP	10	235	0.00017	0.0046
GO:0034470	ncRNA processing	GO_BP	13	387	0.00019	0.005
GO:0051603	proteolysis involved in cellular protein catabolic process	GO_BP	15	497	0.00019	0.0051
GO:0032446	protein modification by small protein conjugation	GO_BP	11	286	0.0002	0.0051
GO:0010182	sugar mediated signaling pathway	GO_BP	7	114	0.0002	0.0052
GO:0009756	carbohydrate mediated signaling	GO_BP	7	114	0.0002	0.0052
GO:0045087	innate immune response	GO_BP	22	930	0.00021	0.0055
GO:0009630	gravitropism	GO_BP	8	154	0.00022	0.0055
GO:0016568	chromatin modification	GO_BP	14	447	0.00022	0.0055
GO:0031324	negative regulation of cellular metabolic process	GO_BP	14	449	0.00023	0.0057
GO:0048580	regulation of post-embryonic development	GO_BP	14	459	0.00028	0.0071
GO:0006974	response to DNA damage stimulus	GO_BP	12	352	0.00029	0.0073
GO:0006461	protein complex assembly	GO_BP	16	577	0.0003	0.0073
GO:0070271	protein complex biogenesis	GO_BP	16	577	0.0003	0.0073
GO:0009629	response to gravity	GO_BP	8	162	0.0003	0.0073
GO:0009199	ribonucleoside triphosphate metabolic process	GO_BP	8	163	0.00031	0.0074
GO:0009144	purine nucleoside triphosphate metabolic process	GO_BP	8	163	0.00031	0.0074
GO:0009205	purine ribonucleoside triphosphate metabolic process	GO_BP	8	163	0.00031	0.0074
GO:0034641	cellular nitrogen compound metabolic process	GO_BP	28	1373	0.00034	0.008
GO:0071310	cellular response to organic substance	GO_BP	26	1234	0.00034	0.008
GO:0006281	DNA repair	GO_BP	11	307	0.00035	0.0081
GO:0009909	regulation of flower development	GO_BP	12	359	0.00035	0.0081
GO:0071322	cellular response to carbohydrate stimulus	GO_BP	7	125	0.00035	0.0081
GO:0051301	cell division	GO_BP	12	363	0.00038	0.0089
GO:0070647	protein modification by small protein conjugation or removal	GO_BP	13	418	0.00039	0.0089
GO:0016569	covalent chromatin modification	GO_BP	13	419	0.0004	0.0091
GO:0007017	microtubule-based process	GO_BP	11	313	0.00041	0.0093
GO:0007242	intracellular signaling cascade	GO_BP	26	1252	0.00042	0.0095
GO:0034660	ncRNA metabolic process	GO_BP	14	481	0.00045	0.01
GO:0048583	regulation of response to stimulus	GO_BP	17	667	0.0005	0.011
GO:0006364	rRNA processing	GO_BP	11	324	0.00054	0.012
GO:0007030	Golgi organization	GO_BP	8	178	0.00055	0.012
GO:0006397	mRNA processing	GO_BP	8	179	0.00057	0.012
GO:0044271	cellular nitrogen compound biosynthetic process	GO_BP	19	804	0.00058	0.013
GO:0043413	macromolecule glycosylation	GO_BP	9	227	0.0006	0.013
GO:0006486	protein amino acid glycosylation	GO_BP	9	227	0.0006	0.013
GO:0070085	glycosylation	GO_BP	9	227	0.0006	0.013
GO:0009101	glycoprotein biosynthetic process	GO_BP	9	227	0.0006	0.013
GO:0010218	response to far red light	GO_BP	6	99	0.00062	0.013
GO:0006508	proteolysis	GO_BP	21	943	0.00064	0.014
GO:0006790	sulfur metabolic process	GO_BP	17	683	0.00065	0.014
GO:0009743	response to carbohydrate stimulus	GO_BP	19	812	0.00066	0.014
GO:0009150	purine ribonucleotide metabolic process	GO_BP	8	184	0.00067	0.014
GO:0009100	glycoprotein metabolic process	GO_BP	9	231	0.00067	0.014
GO:0019684	photosynthesis, light reaction	GO_BP	11	333	0.00067	0.014
GO:0043623	cellular protein complex assembly	GO_BP	14	504	0.0007	0.014
GO:0042742	defense response to bacterium	GO_BP	12	394	0.00077	0.016
GO:0045892	negative regulation of transcription, DNA-dependent	GO_BP	12	400	0.00088	0.018
GO:0016481	negative regulation of transcription	GO_BP	12	400	0.00088	0.018
GO:0051253	negative regulation of RNA metabolic process	GO_BP	12	400	0.00088	0.018
GO:0045934	negative regulation of nucleobase, nucleoside, nucleotide and nucleic acid metabolic process	GO_BP	12	413	0.0011	0.023
GO:0010332	response to gamma radiation	GO_BP	5	75	0.0012	0.024
GO:0051172	negative regulation of nitrogen compound metabolic process	GO_BP	12	415	0.0012	0.024
GO:0010558	negative regulation of macromolecule biosynthetic process	GO_BP	12	418	0.0013	0.025
GO:0048522	positive regulation of cellular process	GO_BP	18	793	0.0013	0.025
GO:0016143	S-glycoside metabolic process	GO_BP	8	205	0.0013	0.025
GO:0019757	glycosinolate metabolic process	GO_BP	8	205	0.0013	0.025
GO:0019760	glucosinolate metabolic process	GO_BP	8	205	0.0013	0.025
GO:0009059	macromolecule biosynthetic process	GO_BP	74	5312	0.0014	0.026
GO:0080134	regulation of response to stress	GO_BP	14	544	0.0014	0.027
GO:0009890	negative regulation of biosynthetic process	GO_BP	12	425	0.0014	0.027
GO:0031327	negative regulation of cellular biosynthetic process	GO_BP	12	425	0.0014	0.027
GO:0044272	sulfur compound biosynthetic process	GO_BP	13	486	0.0015	0.028
GO:0034645	cellular macromolecule biosynthetic process	GO_BP	73	5243	0.0015	0.028
GO:0016570	histone modification	GO_BP	11	371	0.0016	0.029
GO:0009607	response to biotic stimulus	GO_BP	30	1687	0.0018	0.033
GO:0006163	purine nucleotide metabolic process	GO_BP	8	217	0.0019	0.034
GO:0016071	mRNA metabolic process	GO_BP	11	381	0.0019	0.035
GO:0009308	amine metabolic process	GO_BP	21	1034	0.002	0.036
GO:0006519	cellular amino acid and derivative metabolic process	GO_BP	25	1324	0.002	0.036
GO:0048518	positive regulation of biological process	GO_BP	19	896	0.002	0.036
GO:0048511	rhythmic process	GO_BP	7	171	0.002	0.036
GO:0007623	circadian rhythm	GO_BP	7	171	0.002	0.036
GO:0009637	response to blue light	GO_BP	6	126	0.002	0.037
GO:0032502	developmental process	GO_BP	59	4094	0.0022	0.04
GO:0070192	chromosome organization involved in meiosis	GO_BP	5	88	0.0023	0.041
GO:0007129	synapsis	GO_BP	5	88	0.0023	0.041
GO:0048608	reproductive structure development	GO_BP	30	1722	0.0024	0.043
GO:0009165	nucleotide biosynthetic process	GO_BP	10	336	0.0025	0.043
GO:0006412	translation	GO_BP	25	1346	0.0025	0.043
GO:0007275	multicellular organismal development	GO_BP	56	3864	0.0026	0.045
GO:0006464	protein modification process	GO_BP	43	2773	0.0026	0.046
GO:0051567	histone H3-K9 methylation	GO_BP	7	180	0.0027	0.046
GO:0009657	plastid organization	GO_BP	11	398	0.0026	0.046
GO:0023052	signaling	GO_BP	38	2376	0.0029	0.049
GO:0048523	negative regulation of cellular process	GO_BP	17	789	0.0029	0.049
GO:0010212	response to ionizing radiation	GO_BP	5	93	0.0029	0.049
GO:0005198	structural molecule activity	GO_MF	29	549	9.3e-13	2.8e-10
GO:0003735	structural constituent of ribosome	GO_MF	22	411	4.6e-10	7e-08
GO:0005515	protein binding	GO_MF	61	2709	1.6e-09	1.7e-07
GO:0005488	binding	GO_MF	160	11247	7.8e-09	5.9e-07
GO:0000166	nucleotide binding	GO_MF	66	3438	1.4e-07	8.5e-06
GO:0042393	histone binding	GO_MF	6	39	5.2e-06	0.00026
GO:0016462	pyrophosphatase activity	GO_MF	23	854	2.3e-05	0.001
GO:0016818	hydrolase activity, acting on acid anhydrides, in phosphorus-containing anhydrides	GO_MF	23	866	2.8e-05	0.0011
GO:0016817	hydrolase activity, acting on acid anhydrides	GO_MF	23	880	3.6e-05	0.0012
GO:0017111	nucleoside-triphosphatase activity	GO_MF	22	826	4.1e-05	0.0012
GO:0016887	ATPase activity	GO_MF	16	488	4.7e-05	0.0013
GO:0032555	purine ribonucleotide binding	GO_MF	44	2429	9.7e-05	0.0023
GO:0032553	ribonucleotide binding	GO_MF	44	2429	9.7e-05	0.0023
GO:0032561	guanyl ribonucleotide binding	GO_MF	11	268	0.00011	0.0023
GO:0005525	GTP binding	GO_MF	11	268	0.00011	0.0023
GO:0019001	guanyl nucleotide binding	GO_MF	11	271	0.00012	0.0024
GO:0017076	purine nucleotide binding	GO_MF	45	2595	0.00021	0.0038
GO:0008026	ATP-dependent helicase activity	GO_MF	7	119	0.00026	0.0042
GO:0070035	purine NTP-dependent helicase activity	GO_MF	7	119	0.00026	0.0042
GO:0003676	nucleic acid binding	GO_MF	62	4194	0.0009	0.014
GO:0003924	GTPase activity	GO_MF	6	118	0.0015	0.021
GO:0004386	helicase activity	GO_MF	7	167	0.0018	0.024
GO:0016787	hydrolase activity	GO_MF	47	3099	0.0026	0.034
GO:0005507	copper ion binding	GO_MF	8	244	0.0037	0.047
GO:0042623	ATPase activity, coupled	GO_MF	10	360	0.0039	0.048
GO:0044422	organelle part	GO_CC	111	3385	3.3e-31	7.7e-29
GO:0044446	intracellular organelle part	GO_CC	111	3379	2.8e-31	7.7e-29
GO:0005829	cytosol	GO_CC	74	1644	8.3e-28	1.3e-25
GO:0043232	intracellular non-membrane-bounded organelle	GO_CC	57	1109	6.8e-24	6.3e-22
GO:0043228	non-membrane-bounded organelle	GO_CC	57	1109	6.8e-24	6.3e-22
GO:0044428	nuclear part	GO_CC	41	650	2.9e-20	1.9e-18
GO:0032991	macromolecular complex	GO_CC	71	2050	2.7e-20	1.9e-18
GO:0044444	cytoplasmic part	GO_CC	170	9995	2.2e-17	1.3e-15
GO:0055044	symplast	GO_CC	42	852	4.7e-17	2.1e-15
GO:0005911	cell-cell junction	GO_CC	42	854	5.1e-17	2.1e-15
GO:0030054	cell junction	GO_CC	42	857	5.7e-17	2.1e-15
GO:0009506	plasmodesma	GO_CC	42	852	4.7e-17	2.1e-15
GO:0031981	nuclear lumen	GO_CC	32	467	5.9e-17	2.1e-15
GO:0070013	intracellular organelle lumen	GO_CC	36	622	9.1e-17	2.8e-15
GO:0043233	organelle lumen	GO_CC	36	622	9.1e-17	2.8e-15
GO:0031974	membrane-enclosed lumen	GO_CC	36	628	1.2e-16	3.5e-15
GO:0005730	nucleolus	GO_CC	26	303	3.9e-16	1.1e-14
GO:0022626	cytosolic ribosome	GO_CC	25	308	4.9e-15	1.3e-13
GO:0044459	plasma membrane part	GO_CC	43	1065	1.6e-14	4e-13
GO:0005622	intracellular	GO_CC	252	20042	9.8e-14	2.3e-12
GO:0005737	cytoplasm	GO_CC	184	12233	1.2e-13	2.6e-12
GO:0044424	intracellular part	GO_CC	251	19957	1.5e-13	3.3e-12
GO:0005840	ribosome	GO_CC	28	484	2.9e-13	5.9e-12
GO:0005773	vacuole	GO_CC	35	855	4e-12	7.7e-11
GO:0043229	intracellular organelle	GO_CC	229	17570	4.2e-12	7.8e-11
GO:0043226	organelle	GO_CC	229	17578	4.5e-12	8e-11
GO:0030529	ribonucleoprotein complex	GO_CC	30	650	9.3e-12	1.6e-10
GO:0016020	membrane	GO_CC	111	6122	1.8e-11	2.9e-10
GO:0031975	envelope	GO_CC	35	929	3.6e-11	5.6e-10
GO:0031967	organelle envelope	GO_CC	35	929	3.6e-11	5.6e-10
GO:0044445	cytosolic part	GO_CC	19	260	5.5e-11	8.2e-10
GO:0044425	membrane part	GO_CC	60	2448	9.3e-11	1.3e-09
GO:0043231	intracellular membrane-bounded organelle	GO_CC	221	17343	9.2e-10	1.3e-08
GO:0043227	membrane-bounded organelle	GO_CC	221	17349	9.6e-10	1.3e-08
GO:0033279	ribosomal subunit	GO_CC	19	319	1.4e-09	1.9e-08
GO:0044464	cell part	GO_CC	261	22455	1.6e-09	2e-08
GO:0005623	cell	GO_CC	261	22455	1.6e-09	2e-08
GO:0005886	plasma membrane	GO_CC	75	3740	2.2e-09	2.7e-08
GO:0005635	nuclear envelope	GO_CC	10	77	1.5e-08	1.8e-07
GO:0012505	endomembrane system	GO_CC	16	258	1.7e-08	1.9e-07
GO:0031090	organelle membrane	GO_CC	37	1327	2.7e-08	3.1e-07
GO:0044434	chloroplast part	GO_CC	35	1211	2.9e-08	3.2e-07
GO:0009941	chloroplast envelope	GO_CC	23	573	3.3e-08	3.6e-07
GO:0044435	plastid part	GO_CC	35	1252	6.3e-08	6.7e-07
GO:0009526	plastid envelope	GO_CC	23	598	7e-08	7.2e-07
GO:0009570	chloroplast stroma	GO_CC	23	603	8e-08	8.1e-07
GO:0022625	cytosolic large ribosomal subunit	GO_CC	11	123	1e-07	9.9e-07
GO:0043234	protein complex	GO_CC	36	1358	1.4e-07	1.4e-06
GO:0009532	plastid stroma	GO_CC	23	637	2.1e-07	1.9e-06
GO:0009579	thylakoid	GO_CC	20	518	4.8e-07	4.5e-06
GO:0015934	large ribosomal subunit	GO_CC	12	180	5.2e-07	4.7e-06
GO:0009507	chloroplast	GO_CC	71	3959	5.4e-07	4.7e-06
GO:0009536	plastid	GO_CC	72	4037	5.4e-07	4.7e-06
GO:0000785	chromatin	GO_CC	9	90	6.2e-07	5.3e-06
GO:0005774	vacuolar membrane	GO_CC	19	483	7.2e-07	6e-06
GO:0044437	vacuolar part	GO_CC	19	486	7.8e-07	6.5e-06
GO:0048046	apoplast	GO_CC	17	406	1.2e-06	1e-05
GO:0005634	nucleus	GO_CC	133	9514	2e-06	1.6e-05
GO:0000786	nucleosome	GO_CC	7	60	4.4e-06	3.5e-05
GO:0080008	CUL4 RING ubiquitin ligase complex	GO_CC	9	121	6.1e-06	4.7e-05
GO:0032993	protein-DNA complex	GO_CC	7	66	7.9e-06	6e-05
GO:0031976	plastid thylakoid	GO_CC	16	425	9.3e-06	6.8e-05
GO:0009534	chloroplast thylakoid	GO_CC	16	425	9.3e-06	6.8e-05
GO:0031984	organelle subcompartment	GO_CC	16	428	1e-05	7.3e-05
GO:0005643	nuclear pore	GO_CC	5	28	1.7e-05	0.00012
GO:0046930	pore complex	GO_CC	5	28	1.7e-05	0.00012
GO:0044427	chromosomal part	GO_CC	9	145	2.4e-05	0.00016
GO:0031461	cullin-RING ubiquitin ligase complex	GO_CC	9	163	5.6e-05	0.00038
GO:0005694	chromosome	GO_CC	9	203	0.00027	0.0018
GO:0005794	Golgi apparatus	GO_CC	22	949	0.00028	0.0019
GO:0005783	endoplasmic reticulum	GO_CC	16	587	0.00036	0.0024
GO:0015935	small ribosomal subunit	GO_CC	7	140	0.00067	0.0043
GO:0000151	ubiquitin ligase complex	GO_CC	9	236	0.00078	0.005
GO:0022627	cytosolic small ribosomal subunit	GO_CC	6	106	0.00087	0.0055
GO:0005618	cell wall	GO_CC	14	618	0.0043	0.027
GO:0030312	external encapsulating structure	GO_CC	14	621	0.0045	0.028
RUBISCO_SHUNT	Rubisco shunt	PlantCyc	4	33	0.000452	0.0322
CALVIN-BENSON-BASSHAM_CYCLE	Calvin-Benson-Bassham cycle	PlantCyc	4	35	0.000554	0.0382
KEGG_SPLICEOSOME	ko03040 Spliceosome	KEGG	11	107	2.34e-08	2.68e-06
KEGG_RIBOSOME	ko03010 Ribosome	KEGG	15	233	2.51e-08	2.68e-06
KEGG_CARBON_FIXATION_IN_PHOTOSYNTHETIC_ORGANISMS	ko00710 Carbon fixation in photosynthetic organisms	KEGG	8	75	1.54e-06	0.00011
KEGG_FRUCTOSE_AND_MANNOSE_METABOLISM	ko00051 Fructose and mannose metabolism	KEGG	5	44	0.000114	0.00608
KEGG_PHOTOSYNTHESIS	ko00195 Photosynthesis	KEGG	5	73	0.001	0.0428
PROTEIN.SYNTHESIS.RIBOSOMAL_PROTEIN.EUKARYOTIC	29.2.1.2 protein.synthesis.ribosomal protein.eukaryotic	Mapman	19	280	1.1e-11	1.44e-08
PROTEIN.SYNTHESIS.RIBOSOMAL_PROTEIN.EUKARYOTIC.60S_SUBUNIT	29.2.1.2.2 protein.synthesis.ribosomal protein.eukaryotic.60S subunit	Mapman	14	173	7.15e-10	4.67e-07
PROTEIN.SYNTHESIS.RIBOSOMAL_PROTEIN	29.2.1 protein.synthesis.ribosomal protein	Mapman	19	448	1.86e-08	8.11e-06
RNA.REGULATION_OF_TRANSCRIPTION.ALFIN-LIKE	27.3.2 RNA.regulation of transcription.Alfin-like	Mapman	5	7	2.96e-08	9.68e-06
DNA.SYNTHESIS/CHROMATIN_STRUCTURE.HISTONE.CORE	28.1.3.2 DNA.synthesis/chromatin structure.histone.core	Mapman	7	47	3.33e-07	8.71e-05
DNA.SYNTHESIS/CHROMATIN_STRUCTURE.HISTONE	28.1.3 DNA.synthesis/chromatin structure.histone	Mapman	7	57	1.09e-06	0.000237
DNA.SYNTHESIS/CHROMATIN_STRUCTURE.HISTONE.CORE.H2A	28.1.3.2.1 DNA.synthesis/chromatin structure.histone.core.H2A	Mapman	4	16	2.08e-05	0.00388
PS	1 PS	Mapman	9	206	8.89e-05	0.0145
PROTEIN.TARGETING.NUCLEUS	29.3.1 protein.targeting.nucleus	Mapman	5	51	0.000106	0.0154
DNA.SYNTHESIS/CHROMATIN_STRUCTURE.HISTONE.CORE.H2B	28.1.3.2.2 DNA.synthesis/chromatin structure.histone.core.H2B	Mapman	3	9	0.00012	0.0157
PS.CALVIN_CYCLE	1.3 PS.calvin cycle	Mapman	4	32	0.000227	0.027
SIGNALLING.G-PROTEINS	30.5 signalling.G-proteins	Mapman	9	256	0.000421	0.0458
Chromatin_associated_factor_NFA	NUCLEOSOME ASSEMBLY PROTEIN1; DNA binding	Caf	5	6	3.72e-08	5.79e-06
Chromatin_associated_factor_HTB	histone H2B, putative; DNA binding	Caf	4	11	1.1e-05	0.00115
Chromatin_associated_factor_HTA	histone H2A; DNA binding	Caf	3	13	0.000466	0.0331
ALFIN-LIKE_TRANSCRIPTION_FACTOR_FAMILY	Alfin-like Transcription Factor Family	TR	5	7	6.33e-08	9.57e-06
POL2-SRX1772333_RELATED_GENE	Pol2-SRX1772333_related_gene	CRG	183	10349	1.84e-22	2.09e-19
POL2-SRX1142672_RELATED_GENE	Pol2-SRX1142672_related_gene	CRG	161	9096	2.55e-18	2.03e-15
MORC1-SRX1161362_RELATED_GENE	MORC1-SRX1161362_related_gene	CRG	190	15453	3.3e-06	0.000382
HDP2-SRX2310526_RELATED_GENE	HDP2-SRX2310526_related_gene	CRG	98	6546	4.16e-06	0.00047
ATDEK3-SRX488722_RELATED_GENE	AtDEK3-SRX488722_related_gene	CRG	93	6646	0.000124	0.0101
MORC1-SRX1161361_RELATED_GENE	MORC1-SRX1161361_related_gene	CRG	120	9531	0.000734	0.0487
H3K4ME3-SRX346161_RELATED_GENE	H3K4me3-SRX346161_related_gene	ERG	259	17436	7.33e-32	4.58e-28
H3K4ME3-SRX346160_RELATED_GENE	H3K4me3-SRX346160_related_gene	ERG	256	17499	4.19e-29	1.75e-25
H3K4ME3-DRX066787_RELATED_GENE	H3K4me3-DRX066787_related_gene	ERG	257	17710	8.99e-29	3.37e-25
H3K4ME3-SRX326935_RELATED_GENE	H3K4me3-SRX326935_related_gene	ERG	256	17683	3.86e-28	1.21e-24
H3K4ME3-DRX066802_RELATED_GENE	H3K4me3-DRX066802_related_gene	ERG	255	17559	5.05e-28	1.35e-24
H3K4ME3-DRX066772_RELATED_GENE	H3K4me3-DRX066772_related_gene	ERG	257	17926	1.2e-27	2.99e-24
H3K4ME3-SRX986831_RELATED_GENE	H3K4me3-SRX986831_related_gene	ERG	262	18743	2.14e-27	5.01e-24
H3K4ME3-DRX066757_RELATED_GENE	H3K4me3-DRX066757_related_gene	ERG	253	17692	7.12e-26	1.48e-22
H3K4ME3-SRX326944_RELATED_GENE	H3K4me3-SRX326944_related_gene	ERG	253	17846	4.15e-25	7.78e-22
H3K4ME3-SRX986833_RELATED_GENE	H3K4me3-SRX986833_related_gene	ERG	261	19036	3.98e-25	7.78e-22
H3K4ME3-SRX1518741_RELATED_GENE	H3K4me3-SRX1518741_related_gene	ERG	255	18187	7.52e-25	1.34e-21
H3K9AC-SRX1469074_RELATED_GENE	H3K9ac-SRX1469074_related_gene	ERG	237	15897	3.47e-24	5.41e-21
H3K4ME3-SRX986837_RELATED_GENE	H3K4me3-SRX986837_related_gene	ERG	260	19078	3.7e-24	5.55e-21
H3K4ME3-SRX986835_RELATED_GENE	H3K4me3-SRX986835_related_gene	ERG	260	19103	4.89e-24	7.05e-21
H3K9AC-SRX1466723_RELATED_GENE	H3K9ac-SRX1466723_related_gene	ERG	234	15695	2.36e-23	3.16e-20
H3K56AC-SRX1518745_RELATED_GENE	H3K56ac-SRX1518745_related_gene	ERG	246	17383	1.15e-22	1.39e-19
H3K36ME3-SRX1518744_RELATED_GENE	H3K36me3-SRX1518744_related_gene	ERG	200	12016	1.27e-22	1.49e-19
H3K23AC-SRX1044777_RELATED_GENE	H3K23ac-SRX1044777_related_gene	ERG	209	13425	1.98e-20	1.95e-17
H3K27AC-SRX648280_RELATED_GENE	H3K27ac-SRX648280_related_gene	ERG	221	14947	1.25e-19	1.17e-16
H4K16AC-SRX1044778_RELATED_GENE	H4K16ac-SRX1044778_related_gene	ERG	226	15537	1.31e-19	1.2e-16
H3K9AC-SRX986839_RELATED_GENE	H3K9ac-SRX986839_related_gene	ERG	221	15067	4.24e-19	3.7e-16
H3K9AC-SRX986843_RELATED_GENE	H3K9ac-SRX986843_related_gene	ERG	223	15375	9.05e-19	7.54e-16
H3K9AC-SRX986841_RELATED_GENE	H3K9ac-SRX986841_related_gene	ERG	225	15686	1.92e-18	1.57e-15
H3K23AC-SRX1469143_RELATED_GENE	H3K23ac-SRX1469143_related_gene	ERG	204	13630	4.07e-17	2.68e-14
H3.3-SRX130302_RELATED_GENE	H3.3-SRX130302_related_gene	ERG	234	17148	6.92e-17	4.12e-14
H3.3-SRX130310_RELATED_GENE	H3.3-SRX130310_related_gene	ERG	214	14850	1.25e-16	7.01e-14
H3K14AC-SRX1469119_RELATED_GENE	H3K14ac-SRX1469119_related_gene	ERG	172	10672	8.27e-16	4.25e-13
H3K23AC-SRX361928_RELATED_GENE	H3K23ac-SRX361928_related_gene	ERG	187	12237	1.71e-15	8.42e-13
H3K36AC-SRX1426149_RELATED_GENE	H3K36ac-SRX1426149_related_gene	ERG	222	16473	6.89e-14	2.93e-11
H3K4ME1-DRX066770_RELATED_GENE	H3K4me1-DRX066770_related_gene	ERG	185	12484	1.05e-13	4.34e-11
H3K36AC-SRX1426150_RELATED_GENE	H3K36ac-SRX1426150_related_gene	ERG	225	16886	1.14e-13	4.55e-11
H3K23AC-SRX1011322_RELATED_GENE	H3K23ac-SRX1011322_related_gene	ERG	181	12243	4.48e-13	1.66e-10
DH-NORMAL_LIGHT_CONDITION_RELATED_GENE	DH-normal_light_condition_related_gene	ERG	202	14448	4.62e-13	1.68e-10
H3K4ME1-DRX066785_RELATED_GENE	H3K4me1-DRX066785_related_gene	ERG	183	12523	8.62e-13	2.89e-10
DH-SRX111007_RELATED_GENE	DH-SRX111007_related_gene	ERG	230	17760	1.11e-12	3.66e-10
H3K23AC-SRX1469144_RELATED_GENE	H3K23ac-SRX1469144_related_gene	ERG	194	13723	1.38e-12	4.5e-10
ATAC-SRX2000802_RELATED_GENE	ATAC-SRX2000802_related_gene	ERG	212	15773	2.77e-12	8.31e-10
DH-SRX111008_RELATED_GENE	DH-SRX111008_related_gene	ERG	239	19059	4.94e-12	1.43e-09
H2A.X-SRX352375_RELATED_GENE	H2A.X-SRX352375_related_gene	ERG	108	5941	1.5e-11	4.05e-09
DH-SRX391964_RELATED_GENE	DH-SRX391964_related_gene	ERG	213	16105	1.55e-11	4.15e-09
DH-SRX111005_RELATED_GENE	DH-SRX111005_related_gene	ERG	213	16129	1.87e-11	4.96e-09
DH-SRX111004_RELATED_GENE	DH-SRX111004_related_gene	ERG	198	14477	1.89e-11	4.99e-09
DH-SRX111006_RELATED_GENE	DH-SRX111006_related_gene	ERG	185	13118	2.07e-11	5.44e-09
H3K4ME1-DRX066755_RELATED_GENE	H3K4me1-DRX066755_related_gene	ERG	178	12453	3.13e-11	7.71e-09
DH-SRX391971_RELATED_GENE	DH-SRX391971_related_gene	ERG	183	12995	3.98e-11	9.7e-09
H3K4ME1-DRX066800_RELATED_GENE	H3K4me1-DRX066800_related_gene	ERG	169	11649	6.8e-11	1.61e-08
ATAC-SRX2000806_RELATED_GENE	ATAC-SRX2000806_related_gene	ERG	224	17664	1.39e-10	3.1e-08
ATAC-SRX2528908_RELATED_GENE	ATAC-SRX2528908_related_gene	ERG	189	13794	1.51e-10	3.35e-08
DH-SRX391994_RELATED_GENE	DH-SRX391994_related_gene	ERG	216	16868	3.63e-10	7.43e-08
H3K27AC-SRX648276_RELATED_GENE	H3K27ac-SRX648276_related_gene	ERG	177	12699	4.45e-10	8.96e-08
ATAC-SRX2000803_RELATED_GENE	ATAC-SRX2000803_related_gene	ERG	204	15690	1.18e-09	2.25e-07
ATAC-SRX2000805_RELATED_GENE	ATAC-SRX2000805_related_gene	ERG	196	14829	1.25e-09	2.37e-07
ATAC-SRX2000801_RELATED_GENE	ATAC-SRX2000801_related_gene	ERG	231	18815	1.38e-09	2.58e-07
DH-SRX391993_RELATED_GENE	DH-SRX391993_related_gene	ERG	187	13926	1.8e-09	3.28e-07
ATAC-SRX2000800_RELATED_GENE	ATAC-SRX2000800_related_gene	ERG	195	14908	4.53e-09	7.93e-07
DH-SRX1098136_RELATED_GENE	DH-SRX1098136_related_gene	ERG	165	11835	5.26e-09	9.09e-07
DH-EXTENDED_DARKNESS_RELATED_GENE	DH-extended_darkness_related_gene	ERG	132	8730	7.5e-09	1.29e-06
DH-SRX391968_RELATED_GENE	DH-SRX391968_related_gene	ERG	191	14612	1.09e-08	1.84e-06
DH-SRX1096549_RELATED_GENE	DH-SRX1096549_related_gene	ERG	178	13258	1.12e-08	1.87e-06
H3K4ME1-SRX648277_RELATED_GENE	H3K4me1-SRX648277_related_gene	ERG	182	13745	1.82e-08	3e-06
ATAC-SRX2000804_RELATED_GENE	ATAC-SRX2000804_related_gene	ERG	188	14387	2e-08	3.27e-06
DH-SRX391962_RELATED_GENE	DH-SRX391962_related_gene	ERG	179	13609	5.66e-08	8.62e-06
DH-SRX1098135_RELATED_GENE	DH-SRX1098135_related_gene	ERG	163	12132	1.44e-07	2.09e-05
ATAC-SRX2000799_RELATED_GENE	ATAC-SRX2000799_related_gene	ERG	222	18502	1.98e-07	2.78e-05
DH-SRX391966_RELATED_GENE	DH-SRX391966_related_gene	ERG	158	11713	2.36e-07	3.25e-05
DH-SRX1096550_RELATED_GENE	DH-SRX1096550_related_gene	ERG	182	14199	3.16e-07	4.29e-05
DH-SRX391967_RELATED_GENE	DH-SRX391967_related_gene	ERG	171	13121	4.41e-07	5.86e-05
H3K4ME2-SRX326939_RELATED_GENE	H3K4me2-SRX326939_related_gene	ERG	190	15101	4.51e-07	5.93e-05
DH-SRX391963_RELATED_GENE	DH-SRX391963_related_gene	ERG	180	14144	7.79e-07	9.79e-05
H3.3-SRX113875_RELATED_GENE	H3.3-SRX113875_related_gene	ERG	217	18170	8.35e-07	0.000104
DH-SRX1096548_RELATED_GENE	DH-SRX1096548_related_gene	ERG	182	14380	9.13e-07	0.000113
DH-SRX391995_RELATED_GENE	DH-SRX391995_related_gene	ERG	131	9456	2.08e-06	0.000247
H3.3-SRX130309_RELATED_GENE	H3.3-SRX130309_related_gene	ERG	148	11196	3.83e-06	0.000436
DH-SRX391960_RELATED_GENE	DH-SRX391960_related_gene	ERG	164	12965	9.95e-06	0.00104
DH-SRX391997_RELATED_GENE	DH-SRX391997_related_gene	ERG	121	8817	1.24e-05	0.00129
DH-SRX391992_RELATED_GENE	DH-SRX391992_related_gene	ERG	152	11832	1.43e-05	0.00147
H3.3-SRX130301_RELATED_GENE	H3.3-SRX130301_related_gene	ERG	188	15579	1.93e-05	0.00193
H3K4ME2-DRX066786_RELATED_GENE	H3K4me2-DRX066786_related_gene	ERG	215	18551	2.28e-05	0.00225
DH-SRX391990_RELATED_GENE	DH-SRX391990_related_gene	ERG	162	13053	4.33e-05	0.00409
DH-SRX1098137_RELATED_GENE	DH-SRX1098137_related_gene	ERG	143	11210	5.57e-05	0.00503
DH-SRX391961_RELATED_GENE	DH-SRX391961_related_gene	ERG	141	11025	5.88e-05	0.00525
H3K4ME2-DRX066801_RELATED_GENE	H3K4me2-DRX066801_related_gene	ERG	214	18768	0.000113	0.00927
DH-SRX391991_RELATED_GENE	DH-SRX391991_related_gene	ERG	159	12970	0.000123	0.01
H3K4ME2-DRX066756_RELATED_GENE	H3K4me2-DRX066756_related_gene	ERG	213	18951	0.000423	0.0303
DH-SRX391959_RELATED_GENE	DH-SRX391959_related_gene	ERG	146	11959	0.000447	0.0319
H3K4ME1-SRX648278_RELATED_GENE	H3K4me1-SRX648278_related_gene	ERG	152	12611	0.000557	0.0384
GENE_WITH_SELF_LOOPS	chromatin loops from the euchromatic chromosome arms (q < 0.01)	HiC	35	1792	0.000105	0.00867
STATE4	State4 Preferential epigenetics: H3K4me1, H3.3; Preferential location: CDS,intron	Sta	190	11239	2.04e-21	2.19e-18
STATE25	State25 Preferential epigenetics: histone acetylation,H3K4me3,H3K4me2,H2A.Z; Preferential location: intron	Sta	215	14369	3.69e-19	3.29e-16
STATE28	State28 Preferential epigenetics: H3K4me3,H3K4me2,H2A.Z; Preferential location: intron	Sta	202	13527	1.2e-16	6.84e-14
STATE6	State6 Preferential epigenetics: H3K4me1, H3K36me3; Preferential location:intron	Sta	152	8803	8.4e-16	4.26e-13
STATE24	State24 Preferential epigenetics: accessible DNA,histone acetylation,H3K4me3; Preferential location: 5'UTR,snoRNA	Sta	175	11151	5.1e-15	2.39e-12
STATE7	State7 Preferential epigenetics: H3K4me1, H3K36me3, H3K4me2; Preferential location: CDS,intron	Sta	167	10993	1.52e-12	4.8e-10
STATE3	State3 Preferential epigenetics: H3K4me1, H3.3, H3.1; Preferential location: CDS	Sta	137	8203	1.62e-12	4.99e-10
STATE1	State1 Preferential epigenetics: H3.3; Preferential location: 3'UTR	Sta	197	14737	3e-10	6.28e-08
STATE23	State23 Preferential epigenetics: accessible DNA,H3K36ac,H3K56ac,H4K16ac,H3K4me3; Preferential location: Promoter,5'UTR	Sta	139	9051	5.87e-10	1.16e-07
STATE5	State5 Preferential epigenetics: H3K4me1, H3K36me3, H3.3, H3.1; Preferential location: CDS	Sta	106	6658	5.33e-08	8.18e-06
STATE2	State2 Preferential epigenetics: H3.3, histone acetylation,H3K4me2,H2A.Z; Preferential location: CDS,3'UTR	Sta	123	8554	7.81e-07	9.79e-05
STATE26	State26 Preferential epigenetics: histone acetylation,H3K4me3,H3K4me2,H2A.Z; Preferential location: CDS	Sta	122	8958	1.63e-05	0.00165
STATE18	State18 Preferential epigenetics: accessible DNA; Preferential location: Promoter	Sta	129	9677	2.22e-05	0.00221
STATE19	State19 Preferential epigenetics: accessible DNA; Preferential location: Promoter,snRNA	Sta	95	7016	0.000339	0.0247
GERMAN_MIR414	Putative targets of mir414 by German et al. Global identification of microRNA�Ctarget RNA pairs by parallel analysis of RNA ends. Nature Biotechnology 26:941-946.	MIR	9	159	4.26e-05	0.00403
NF-YB2_ABA_TARGET_GENES	NF-YB2(AT5G47640) target genes in response to ABA treatment	TFT	234	18448	5.51e-12	1.58e-09
NF-YB2_MOCK_TARGET_GENES	NF-YB2(AT5G47640) target genes in mock condition	TFT	198	15890	3.01e-07	4.11e-05
SPL7_TARGET_GENES	SPL7 (AT5G18830) target genes. The transcription factor ChIP-seq data was collected from PCSD.	TFT	33	1266	5.38e-07	6.95e-05
AT5G04760_ABA_TARGET_GENES	AT5G04760 target genes in response to ABA treatment	TFT	160	12321	2.68e-06	0.000315
MYB44_ABA_TARGET_GENES	MYB44(AT5G67300) target genes in response to ABA treatment	TFT	151	11905	3.47e-05	0.00336
ERF105_COL	ERF105_col(AT5G51190) Target genes predicted by DAP-seq	TFT	45	2624	0.000202	0.0156
FHY1_TARGET_GENES	FHY1 (AT1G79790) target genes under FR. The transcription factor ChIP-seq data was collected from PCSD.	TFT	54	3352	0.000206	0.0159
AT1G72740_COL_A	AT1G72740_col_a(AT1G72740) Target genes predicted by DAP-seq	TFT	48	2924	0.000326	0.0239
AT5G04760_MOCK_TARGET_GENES	AT5G04760 target genes in mock condition	TFT	129	10276	0.000425	0.0304
ATTED-II_m4-1_M0013	GO:0003735 structural constituent of ribosome,,GO:0043232 intracellular non-membrane-bounded organelle,,GO:0043228 non-membrane-bounded organelle,,GO:0005840 ribosome,	CoM	25	488	5.25e-11	1.25e-08
ATTED-II_m4-1_M0023	GO:0006325 chromatin organization,,GO:0051276 chromosome organization,,GO:0006260 DNA replication,,GO:0006259 DNA metabolic process,	CoM	8	123	4.51e-05	0.00422
ATTED-II_m4-1_M0026	SVP-veg,GO:0006402 mRNA catabolic process,,GO:0006401 RNA catabolic process,,GO:0000956 nuclear-transcribed mRNA catabolic process,	CoM	13	360	8.43e-05	0.00713
ATTED-II_m4-1_M0102	GO:0009629 response to gravity,,GO:0009630 gravitropism,,GO:0009606 tropism,,GO:0008284 positive regulation of cell proliferation,	CoM	4	35	0.000554	0.0382
Chromatin-associated proteins_ChEP-P	Chromatin-associated proteins identified by ChEP-P (Chromatin enrichment for proteomics in plants). (Table1 PubmedID:34809577 )	LIT	23	135	1.8e-20	5e-20
HORVATH_POPLAR_UP	Upregulated genes by average expression ratio of Poplar (signal from leaf divided by the signal from shoot apices) after normalization by loess regression. (TableS1 PubmedID:12662315)	LIT	69	2670	1.1e-13	4.45e-11
KAKIZAKI_PPI2-1-TAG_UP	Up-regulated tags in ppi2-1. (Table S2 PubmedID:19726569)	LIT	36	833	2.88e-13	1.08e-10
Huan_H3.3_TARGETS	List of genes with H3.3 nucleosomes in the promoter, around the TTS or both in promoters and around TTSs and list of all H3.3 nucleosomes.	LIT	207	15350	8.09e-12	2.26e-09
JIE_HEAT_STRESS_ACCUMUTATION_PROTEINS(9H)	Insoluble proteins accumulated after 9-hour heat stress.(Table 1)	LIT	24	413	1.11e-11	3.03e-09
MASRUR_WT(PBI425_TREAT)_VS_WT_DOWN	Multiple roles of the transcription factor AtMYBR1/AtMYB44 in ABA signaling, stress responses, and leaf senescence.Table S1	LIT	23	438	2.02e-10	4.46e-08
MASRUR_NATURAL_LEAF_SENESCENCE_INDUCED_GENES	MYBR1 Represses Genes Induced by Natural Leaf Senescence.Table S4	LIT	44	1539	3.46e-10	7.17e-08
MASRUR_MYBR1(PBI425_TREAT)_VS_MYBR1_DOWN	Multiple roles of the transcription factor AtMYBR1/AtMYB44 in ABA signaling, stress responses, and leaf senescence.Table S1	LIT	23	452	3.62e-10	7.43e-08
LU_CABBAGE_LEAF_CURL_VIRUS_UP(12DPI)	Altered expression of Arabidopsis genes in response to a multifunctional geminivirus pathogenicity protein	LIT	65	2974	7.91e-10	1.56e-07
BABU_PPV-INFECTED-LEAF_17D-INOCULATION_UP	Induced in PPV-infected Arabidopsis leaf tissues 17 days post inoculation (Table S1 PubmedID:18613973)	LIT	50	2013	1.99e-09	3.58e-07
MAHANTESHA_COLD_RESPONSE_GENES	COLD response gene set.	LIT	34	1078	4.22e-09	7.42e-07
JIE_HEAT_STRESS_ACCUMUTATION_PROTEINS(6H)	Insoluble proteins accumulated after 6-hour heat stress.(Table 1)	LIT	18	313	5.26e-09	9.09e-07
DEEKEN_CATEGORIES_AGROBACTERIUM_TUMORS/TUMOR-FREE-INFLORESCENCE-STALK_UP	Up-regulated expressed genes of Agrobacterium tumefaciens (P<0.01 + functional categories)-induced Arabidopsis tumors versus tumor-free inflorescence stalk tissue. (Table S3 PubmedID:17172353)	LIT	42	1652	2.51e-08	4.03e-06
JOS_DBP1_VS_COL-0_DIFFERENTIAL	Proteins differentially detected by LTQ Orbitrap Velos technology between the dbp1 and Col-0 plants.	LIT	13	168	2.9e-08	4.57e-06
DEEKEN_AGROBACTERIUM_TUMORS/TUMOR-FREE-INFLORESCENCE-STALK_UP	Up-regulated expressed genes of Agrobacterium tumefaciens(P<0.01_all)-induced Arabidopsis tumors versus tumor-free inflorescence stalk tissue. (Table S3 PubmedID:17172353)	LIT	49	2299	3.12e-07	4.25e-05
DAEJIN_ABIOTIC_STRESSES_RESPONSE_GENES	List of genes involved in responses to abiotic stresses.(Table S1)	LIT	35	1375	4.06e-07	5.41e-05
DEEKEN_AGROBACTERIUM-TUMEFACIENS_TUMORS_UP	Up-regulated in Agrobacterium tumefaciens-induced tumors of Arabidopsis thaliana. (Table S1 PubmedID:17172353)	LIT	50	2401	4.56e-07	5.98e-05
JINYAN_RP_GENES_IN_ROOT	List of RP genes in the Arabidopsis root.(additional file 3)	LIT	10	125	8.85e-07	0.000109
BAENA-GONZALEZ_KIN10_DN	Decreased-regulation by KIN10 (1021 genes). (Table S3 PubmedID:17671505)	LIT	19	515	1.48e-06	0.000178
TAREK_GRF1/GRF2/GRF3_TRIPLE_MUTANT_DOWN	List of differentially expressed genes identified in the grf1/grf2/grf3 triple mutant.(Table S1)	LIT	40	1859	3.56e-06	0.000408
CHRISTIAN_MICROGRAVITY_MEMBERANE_DOWN	Microgravity Induces Changes in Microsome-Associated Proteins of Arabidopsis Seedlings Grown on Board the International Space Station	LIT	7	63	5.48e-06	0.000601
BAENA-GONZALEZ_KIN10_OSS_DN	Depressed by KIN10 markedly overlaps with that induced by starvation conditions and is antagonized by increased sugar availability (600 genes). (Table S4 PubmedID:17671505)	LIT	14	321	6.04e-06	0.000655
SANDY_WRKY15_OSMOTIC_STRESS_TOLERANCE_DN	Constitutively downregulated transcripts in WRKY15 plants	LIT	22	750	8.06e-06	0.000854
DENG_ANTI-H4R3ME2S_SYM10_SYM11_DIFF	Diff-Proteins detected with the Anti-H4R3me2s (ab5823), SYM10, and SYM11 (Table S1 PubmedID:20956294)	LIT	5	26	1.17e-05	0.00121
NOAM_ALTERNATIVE_SPLICING_EVENTS(POOLED)	Genome-Wide Survey of Cold Stress Regulated Alternative Splicing in Arabidopsis thaliana with Tiling Microarray	LIT	16	483	3.57e-05	0.00344
KANNO_DMS4/DRD1_UP	Up-Genes differentially regulated in dms4 compared to drd1. (Table S3 PubmedID:20010803)	LIT	47	2600	4.12e-05	0.00391
MATSUI_4FC_UP	Singificance_Up&>4.0FC (S 02 PubmedID:15668208)	LIT	7	88	4.11e-05	0.00391
MASRUR_OXMYBR1(PBI425_TREAT)_VS_OXMYBR1_DOWN	Multiple roles of the transcription factor AtMYBR1/AtMYB44 in ABA signaling, stress responses, and leaf senescence.Table S1	LIT	11	246	4.85e-05	0.00447
MAHANTESHA_NACL_RESPONSE_GENES	NaCl response gene set.	LIT	25	1040	5.05e-05	0.00464
SHIN_COL-0(R)/COL-0(D)_PIFQ(D)/COL-0(D)_UP	Up-regulated of shared DEGs between Col-0(R)/Col-0(D) and pifQ(D)/Col-0(D) (Table S1 PubmedID:19380720)	LIT	9	174	8.25e-05	0.00701
MAHANTESHA_ABA_RESPONSE_GENES	ABA response gene set.	LIT	19	701	9.34e-05	0.00785
DAY_EP_DIFF	EP generated from the list of differentiall expressed genes using p -value < 0.05. (Table S5 PubmedID:18923020)	LIT	45	2567	0.000124	0.0101
Vincent_sg1-1_CHG_up	List of genes differentially CHG enriched by at least a factor 2 in sg1-1 compared to Col-0.(Table S3)	LIT	54	3300	0.00014	0.0113
DITT_48H_INOCULATION-WITH-TUMEFACIENS_DN	Arabidopsis genes downregulated 48 h after inoculation with Agrobacterium tumefaciens (Table3 PubmedID:16776300)	LIT	9	188	0.000144	0.0115
KAKIZAKI_PPI2-1-TAG_DN	Down-regulated tags in ppi2-1. (Table S1 PubmedID:19726569)	LIT	17	607	0.00015	0.012
JINYAN_PRGENES_FE_DEFICIENT_DIFFERENTIAL	List of RP genes in the Arabidopsis root.(additional file 3)	LIT	6	81	0.000211	0.0162
BLASING_4H-CARBON-FIXCATION_UP	Induced-4h-carbon fixcation (Table S 6 PubmedID:16299223)	LIT	9	201	0.000233	0.0178
MA_ROOT_WL/D_UP	Up-regulated in Root WL Vs. D (TableS8 PubmedID:15888681)	LIT	32	1657	0.000257	0.0194
ZHANG_PKL_UNICONAZOLE_DN	Decrease of effect of pkl and of uniconazole on transcript level of gene. (Table S 5 PubmedID:18539592)	LIT	8	168	0.000348	0.0253
LEONHARDT_GUARD_CELLS_ABA-REPRESSED_GENES	ABA-Repressed Genes in Guard Cells	LIT	5	59	0.000403	0.029
LEIVAR_SSTF-C4_WT-R1-WT-RC-PIFQ-D/WT-D_UP	Induced SSTF Class 4 genes that are Induced in WT-R1, WT-Rc and/or pifq-D relative to WT-D. (Dataset3 PubmedID:19920208)	LIT	12	382	0.000532	0.0371
WELLMER_ORGAN_DIFF	All organ-expressed genes described in the study (Table S1 PubmedID:15100403)	LIT	21	942	0.000537	0.0374
RONEMUS_AGO1-9_21D_1.5X_UP	Up-regulated by ago1-9 21d 1.5X (ANOVA 0.01) (Table S4 PubmedID:16798886)	LIT	8	181	0.000559	0.0384
SALMA_N_DEFICIENCY(4D)N_REPPLY(3H)_UP	Reversal of senescence by N resupply to N-starved Arabidopsis thaliana: transcriptomic and metabolomic consequences	LIT	10	278	0.000566	0.0386
MAHANTESHA_DROUGHT_RESPONSE_GENES	Drought response gene set.	LIT	19	819	0.00062	0.0417
SALMA_N_DEFICIENCY(7D)N_REPPLY(3D)_UP	Reversal of senescence by N resupply to N-starved Arabidopsis thaliana: transcriptomic and metabolomic consequences	LIT	21	953	0.000621	0.0417
ZIMMERLI_SAM_HOST/UNTREATED-18HPI_DN	Downregulated genes for clones selected by SAM analysis-Host/Untreated-18 hpi (TableS3 PubmedID:15546348)	LIT	5	66	0.000652	0.0435
ZIMMERLI_SAM_NONHOST/UNTREATED-18HPI_DN	Downregulated genes for clones selected by SAM analysis-Nonhost/Untreated-18 hpi (TableS3 PubmedID:15546348)	LIT	5	67	0.000695	0.0463
LORRAIN_GO_PIF4PIF5_UP	Up-regulated gene Ontology (GO) terms enriched in the pif4pif5-affected genes. (Table S2 PubmedID:19619162)	LIT	5	68	0.00074	0.049
DrLLPS_Nucleus_Nucleolus	DrLLPS Nucleus Nucleolus	LLPS	125	2163	2.36e-62	8.86e-58
DrLLPS_ALL	all potential phase separation proteins (PSPs) in DrLLPS database	LLPS	143	3153	3.14e-60	5.89e-56
DrLLPS_Client	DrLLPS Client	LLPS	120	2452	5.53e-52	6.91e-48
DrLLPS_Cytoplasm_Stress_granule	DrLLPS Cytoplasm Stress granule	LLPS	21	544	2.01e-07	2.81e-05
PMID31881292_GGRG_Motifs	PMID31881292 GGRG Motifs	LLPS	22	626	4.75e-07	6.21e-05
DrLLPS_Others_Others	DrLLPS Others Others	LLPS	20	616	5.04e-06	0.000561
DrLLPS_Cytoplasm_P-body	DrLLPS Cytoplasm P-body	LLPS	13	306	1.69e-05	0.00171
DrLLPS_Regulator	DrLLPS Regulator	LLPS	14	366	2.47e-05	0.00243
RBP_Classical_and_Novel	Total RNA-binding proteins (classical and novel) identified in Arabidopsis thaliana.	Rbp	118	2699	4.31e-46	4.04e-42
Leaf_Combined_RBPome	Leaf RNA-binding proteins (RBPs) identified by plant RNA interactome capture (ptRIC, combined quantitative and semiquantitative analyses)	Rbp	55	843	4.65e-28	1.34e-24
Leaf_Quantitative_RBPome	Leaf RNA-binding proteins (RBPs) identified by plant RNA interactome capture (ptRIC) using quantitative analysis	Rbp	39	524	7.22e-22	7.96e-19
Claudius_All_RBPs	Proteins identified from the Arabidopsis Col 0 and Ler-0 cell cultures, and leaves from the Arabidopsis ecotype Col 0 plants.Proteins identified (1145) and average spectra counts from three biological replicates	Rbp	49	1148	1.32e-17	9.89e-15
Claudius_UV_nUV_RBPs	Proteins(Rbp) detected in both Uv and nUV set and statistically enriched in the UV crosslinked samples	Rbp	15	233	2.51e-08	4.03e-06
Leaf_Semiquantitative_RBPome	Leaf RNA-binding proteins (RBPs) identified by plant RNA interactome capture (ptRIC) using semiquantitative analysis	Rbp	16	319	2.23e-07	3.09e-05
Rbp_UV_mRNA_Interactomesa	Arabidopsis Proteins Significantly Enriched upon UV Crosslinking in the mRNA Interactomesa	Rbp	7	50	1.35e-06	0.000163
Claudius_Pre_Unknown_RBPs	Set of previously unknown Arabidopsis domains that interact with RNA.	Rbp	16	447	1.44e-05	0.00148
Photosynthetic_RBPs	Proteins from photosynthetic apparatus identified in the leaf RNA-binding proteome (RBPome)	Rbp	6	63	5.8e-05	0.0052
PMID32592820_Cluster4_LM	PMID:32592820 Cluster4 late-stage meristemoid	ScR	108	2832	2.56e-36	1.92e-32
PMID33823130_Cluster15_res1	Differentially expressed genes of cluster 15 (fine res. 1) within the ATML1p::YFP-RCI2A 10X Genomics leaf dataset.	ScR	81	2339	1.07e-23	1.48e-20
PMID31004836_Cluster12_Stem_cell_niche	PMID:31004836 Cluster12 Stem cell niche	ScR	36	400	8.7e-23	1.09e-19
PMID32943451_Cluster_Initials	Top differential expressed genes (DEG) for cluster (Initials) individually versus the rest of the cells	ScR	75	2531	4.71e-18	3.68e-15
PMID32943451_Cluster_Trichoblast	Top differential expressed genes (DEG) for cluster (Trichoblast) individually versus the rest of the cells	ScR	99	4159	9.73e-18	7.44e-15
PMID32592820_Cluster0_PC	PMID:32592820 Cluster0 pavement cell	ScR	78	2838	5.41e-17	3.33e-14
PMID33823130_Cluster10_res1	Differentially expressed genes of cluster 10 (fine res. 1) within the ATML1p::YFP-RCI2A 10X Genomics leaf dataset.	ScR	46	1063	9.04e-17	5.3e-14
PMID32592820_Cluster2_undefined	PMID:32592820 Cluster2 undefined	ScR	66	2137	1.14e-16	6.56e-14
PMID32943451_Cluster_QC	Top differential expressed genes (DEG) for cluster (QC) individually versus the rest of the cells	ScR	72	2510	1.44e-16	7.92e-14
PMID32943451_Cluster_Epidermis	Top differential expressed genes (DEG) for cluster (Epidermis) individually versus the rest of the cells	ScR	79	2974	2.1e-16	1.14e-13
PMID32170064_32E_VS_32S_Upregulated_genes	32E (embryo proper of 32-cell proembryo) vs 32S (suspensor of 32-cell proembryo) upregualted_genes (PMID:32170064)	ScR	101	4512	2.45e-16	1.31e-13
PMID32943451_Cluster_Xylem	Top differential expressed genes (DEG) for cluster (Xylem) individually versus the rest of the cells	ScR	70	2600	9.69e-15	4.43e-12
PMID33823130_Cluster11_res1	Differentially expressed genes of cluster 11 (fine res. 1) within the ATML1p::YFP-RCI2A 10X Genomics leaf dataset.	ScR	45	1165	1.08e-14	4.87e-12
PMID32170064_32S_VS_BC_Downregulated_genes	32S (suspensor of 32-cell proembryo) vs BC (basal cell) downregualted_genes (PMID:32170064)	ScR	89	3943	2.17e-14	9.58e-12
PMID31004836_Cluster14_Proximal_meristem	PMID:31004836 Cluster14 Proximal meristem	ScR	26	383	5.12e-14	2.2e-11
PMID33823130_Cluster7_res1	Differentially expressed genes of cluster 7 (fine res. 1) within the ATML1p::YFP-RCI2A 10X Genomics leaf dataset.	ScR	41	1061	1.87e-13	7.3e-11
PMID33823130_Cluster17_res1	Differentially expressed genes of cluster 17 (fine res. 1) within the ATML1p::YFP-RCI2A 10X Genomics leaf dataset.	ScR	44	1220	2.18e-13	8.41e-11
PMID32943451_Cluster_LRC	Top differential expressed genes (DEG) for cluster (LRC) individually versus the rest of the cells	ScR	67	2580	2.23e-13	8.55e-11
PMID34059805_Genes_upregulated_in_V_C_E9	PMID34059805 Genes upregulated in VxC (Cvi x Col) E9 (E, endosperm)	ScR	32	674	6.24e-13	2.13e-10
PMID32943451_Cluster_Dividing	Top differential expressed genes (DEG) for cluster (Dividing) individually versus the rest of the cells	ScR	56	1953	7.42e-13	2.51e-10
PMID32592820_Cluster8_MMC	PMID:32592820 Cluster8 meristemoid mother cell	ScR	60	2221	1.11e-12	3.66e-10
PMID32943451_Cluster_Cortex	Top differential expressed genes (DEG) for cluster (Cortex) individually versus the rest of the cells	ScR	54	1868	1.53e-12	4.8e-10
PMID32943451_Cluster_Phloem	Top differential expressed genes (DEG) for cluster (Phloem) individually versus the rest of the cells	ScR	62	2366	1.53e-12	4.8e-10
PMID32592820_Cluster10_GMC	PMID:32592820 Cluster10 guard mother cell	ScR	71	3023	3.92e-12	1.17e-09
PMID33823130_Cluster13_res1	Differentially expressed genes of cluster 13 (fine res. 1) within the ATML1p::YFP-RCI2A 10X Genomics leaf dataset.	ScR	34	821	4.3e-12	1.27e-09
PMID32943451_Cluster_Procambium	Top differential expressed genes (DEG) for cluster (Procambium) individually versus the rest of the cells	ScR	64	2607	9.83e-12	2.71e-09
PMID33823130_Cluster4_res1	Differentially expressed genes of cluster 4 (fine res. 1) within the ATML1p::YFP-RCI2A 10X Genomics leaf dataset.	ScR	33	826	2.27e-11	5.9e-09
PMID32592820_Cluster1_undefined	PMID:32592820 Cluster1 undefined	ScR	91	4634	2.63e-11	6.67e-09
PMID33823130_Cluster16_res1	Differentially expressed genes of cluster 16 (fine res. 1) within the ATML1p::YFP-RCI2A 10X Genomics leaf dataset.	ScR	35	934	2.93e-11	7.31e-09
PMID33823130_Cluster4_res0_1	Differentially expressed genes of cluster4 (coarse res. 0.1) within the ATML1p::YFP-RCI2A 10X Genomics leaf dataset.	ScR	35	934	2.93e-11	7.31e-09
PMID33823130_Cluster12_res1	Differentially expressed genes of cluster 12 (fine res. 1) within the ATML1p::YFP-RCI2A 10X Genomics leaf dataset.	ScR	39	1179	7.08e-11	1.66e-08
PMID33823130_Cluster0_res0_1	Differentially expressed genes of cluster0 (coarse res. 0.1) within the ATML1p::YFP-RCI2A 10X Genomics leaf dataset.	ScR	36	1064	2.28e-10	4.96e-08
PMID31004836_Cluster18_Epider	PMID:31004836 Cluster18 Epider	ScR	21	379	5.1e-10	1.02e-07
PMID32943451_Cluster_Atrichoblast	Top differential expressed genes (DEG) for cluster (Atrichoblast) individually versus the rest of the cells	ScR	47	1829	2.33e-09	4.17e-07
PMID33823130_Cluster1_res1	Differentially expressed genes of cluster 1 (fine res. 1) within the ATML1p::YFP-RCI2A 10X Genomics leaf dataset.	ScR	34	1074	3.85e-09	6.81e-07
PMID32943451_Cluster_Pericycle	Top differential expressed genes (DEG) for cluster (Pericycle) individually versus the rest of the cells	ScR	45	1745	4.85e-09	8.46e-07
PMID32698836_ECt_Upregulated	List of ECt upregulated genes (normalized abundance) after genome duplication at a statistical significance level (P < 0.05, one-way ANOVA) using normalized expression values	ScR	37	1344	2.68e-08	4.26e-06
PMID32592820_Cluster5_undefined	PMID:32592820 Cluster5 undefined	ScR	47	1985	2.78e-08	4.4e-06
PMID32592820_Cluster3_EM	PMID:32592820 Cluster3 early-stage meristemoid	ScR	67	3418	3.02e-08	4.74e-06
PMID34059805_Genes_downregulated_in_C_V_E9	PMID34059805 Genes downregulated in CxV (Col x Cvi) E9 (E, endosperm)	ScR	19	414	6.14e-08	9.32e-06
PMID34059805_Genes_downregulated_in_V_C_E6	PMID34059805 Genes downregulated in VxC (Cvi x Col) E6 (E, endosperm)	ScR	29	978	2.22e-07	3.08e-05
PMID33823130_Cluster5_res1	Differentially expressed genes of cluster 5 (fine res. 1) within the ATML1p::YFP-RCI2A 10X Genomics leaf dataset.	ScR	24	705	2.46e-07	3.37e-05
PMID34059805_k-means_cluster60	PMID34059805 k-means cluster60	ScR	11	143	3.61e-07	4.87e-05
PMID33823130_Cluster8_res1	Differentially expressed genes of cluster 8 (fine res. 1) within the ATML1p::YFP-RCI2A 10X Genomics leaf dataset.	ScR	31	1132	4.43e-07	5.87e-05
PMID31004836_Cluster24_Photosynthetic_cell	PMID:31004836 Cluster24 Photosynthetic_cell	ScR	19	478	5.09e-07	6.6e-05
PMID33725481_MC_Cluster0	PMID:33725481 Cluster0 Mesophyll cell	ScR	11	161	1.09e-06	0.000133
PMID34059805_k-means_cluster59	PMID34059805 k-means cluster59	ScR	9	99	1.17e-06	0.000143
PMID31004836_Cluster7_Phloem/pericycle_cells,RNA_modification,Ribonucleotide_metabolic_process	PMID:31004836 Cluster7 Phloem/pericycle_cells RNA_modification,Ribonucleotide_metabolic_process	ScR	12	199	1.22e-06	0.000149
PMID33725481_PC_Cluster5	PMID:33725481 Cluster5 Proliferating cell	ScR	7	53	1.92e-06	0.000229
PMID33725481_MC_Cluster16	PMID:33725481 Cluster16 Mesophyll cell	ScR	8	81	2.62e-06	0.000309
PMID32943451_Cluster_Columella	Top differential expressed genes (DEG) for cluster (Columella) individually versus the rest of the cells	ScR	45	2193	2.77e-06	0.000323
PMID31841158_S_Phase-specific_Genes_Endocycle	PMID:31841158 S phase-specific genes in Endocycle (More than 10% of the cells in a phase expressed the gene, and the average expression level of the gene in the phase exceeded 10 times that in the other phases.)	ScR	49	2515	3.86e-06	0.000439
PMID32592820_Cluster6_GC	PMID:32592820 Cluster6 guard cell	ScR	35	1532	4.39e-06	0.000495
PMID33823130_Cluster_sf2	Differentially expressed genes of cluster sf2 within TMMp::TMM-YFP integrated 10X Genomics and Smart-seq2 stomatal lineage cell states.	ScR	12	229	4.85e-06	0.000541
PMID34059805_Genes_downregulated_in_V_C_E1	PMID34059805 Genes downregulated in VxC (Cvi x Col) E1 (E, endosperm)	ScR	22	731	5.46e-06	0.000601
PMID30718350_Cluster1_Root_cap	PMID:30718350 Cluster1 Root cap	ScR	9	122	5.82e-06	0.000636
PMID32698836_CCt_Upregulated	List of CCt upregulated genes (normalized abundance) after genome duplication at a statistical significance level (P < 0.05, one-way ANOVA) using normalized expression values	ScR	41	1978	6.45e-06	0.000696
PMID33725481_PC_Cluster19	PMID:33725481 Cluster19 Proliferating cell	ScR	14	326	7.15e-06	0.000768
PMID33823130_Cluster3_res0_1	Differentially expressed genes of cluster3 (coarse res. 0.1) within the ATML1p::YFP-RCI2A 10X Genomics leaf dataset.	ScR	21	691	7.77e-06	0.00083
PMID33955487_XP1_C4_1_2	PMID: 33955487. Supplemental Dataset 5. Cluster 4 subcluster markers. Cluster4.1.2. XP1 (XP, xylem parenchyma cells with features relating to xylem differentiation)	ScR	10	188	2.66e-05	0.00261
PMID34059805_Genes_upregulated_in_C_V_E6	PMID34059805 Genes upregulated in CxV (Col x Cvi) E6 (E, endosperm)	ScR	10	197	3.88e-05	0.00371
PMID33955487_C10_1_PC_XP_PC_PP	PMID: 33955487. Supplemental Dataset 7. Cluster 10 subcluster markers. PC-PP (procambium cells with features relating to phloem differentiation), PC-XP (procambium).	ScR	10	200	4.39e-05	0.00413
PMID33823130_Cluster1_res0_1	Differentially expressed genes of cluster1 (coarse res. 0.1) within the ATML1p::YFP-RCI2A 10X Genomics leaf dataset.	ScR	21	785	4.8e-05	0.00443
PMID33955487_C6_Mesophyll	PMID: 33955487. Supplemental Dataset 4. Cluster specific marker genes and DEGs across all clusters. Cluster6 Mesophyll	ScR	13	345	5.57e-05	0.00503
Flower_marker_genes_Cluster9_Meristem	Cluster9_Meristem. Marker genes between clusters of flowers. Table with the top 20 marker genes of each cluster which were used as input for TraVaDB to annotate the clusters.	ScR	4	20	8.03e-05	0.00685
PMID33725481_EC_Cluster18	PMID:33725481 Cluster18 Epidermal cell	ScR	10	221	9.71e-05	0.00811
PMID34782770_S_PHASE_GENES	Genes related to S phase	ScR	5	44	0.000114	0.0093
PMID34059805_Genes_upregulated_in_V_C_S3	PMID34059805 Genes upregulated in VxC (Cvi x Col) S3 (S, seed coat)	ScR	10	229	0.000128	0.0104
PMID31004836_Cluster3_Sub-cell_type_of_stele	PMID:31004836 Cluster3 Sub-cell type of stele	ScR	6	77	0.000163	0.0128
PMID34059805_Genes_upregulated_in_C_V_S6	PMID34059805 Genes upregulated in CxV (Col x Cvi) S6 (S, seed coat)	ScR	23	1004	0.000201	0.0156
PMID33823130_Cluster2_res0_1	Differentially expressed genes of cluster2 (coarse res. 0.1) within the ATML1p::YFP-RCI2A 10X Genomics leaf dataset.	ScR	26	1245	0.000319	0.0235
PMID33725481_EC_Cluster12	PMID:33725481 Cluster12 Epidermal cell	ScR	8	171	0.00039	0.0281
PMID34059805_Genes_upregulated_in_V_C_E10	PMID34059805 Genes upregulated in VxC (Cvi x Col) E10 (E, endosperm)	ScR	13	426	0.000411	0.0295
PMID32170064_AC_VS_Zy24_Upregualted_genes	AC (apical cell) vs Zy24 (zygote at 24?h after pollination) upregualted_genes (PMID:32170064)	ScR	48	3002	0.000581	0.0395
PMID33725481_EC_Cluster14	PMID:33725481 Cluster14 Epidermal cell	ScR	10	281	0.000613	0.0415
PMID33823130_Cluster_sf4	Differentially expressed genes of cluster sf4 within TMMp::TMM-YFP integrated 10X Genomics and Smart-seq2 stomatal lineage cell states.	ScR	11	336	0.000649	0.0434
PMID32592820_Cluster9_undefined	PMID:32592820 Cluster9 undefined	ScR	27	1389	0.000719	0.0478
PMID32170064_32E_VS_AC_Upregulated_genes	32E (embryo proper of 32-cell proembryo) vs AC (apical cell) upregualted_genes (PMID:32170064)	ScR	41	2468	0.000744	0.0491
PMID33823130_Cluster2_res1	Differentially expressed genes of cluster 2 (fine res. 1) within the ATML1p::YFP-RCI2A 10X Genomics leaf dataset.	ScR	20	899	0.000745	0.0491
GO_BP: GO biological process GO_CC: GO cellular component GO_MF: GO molecular function PO: Plant Ontology gene sets Caf: Chromatin associated factor TR: Transcription Regulators/Factors CRG: Chromatin associated factor related genes ERG: Epigenetic mark related genes Sta: Chromatin states TFT: Transcription Factor Targets CoM: Co-expression gene module LIT: Literature/Reference gene sets LLPS: Li…
