# Supplementary material for: Nuclear lamina component KAKU4 regulates chromatin states and transcriptional regulation in the Arabidopsis genome
Source: BMC Biol. 2024 Apr 12;22:80. doi: 10.1186/s12915-024-01882-5 (PMC11015597; doi:10.1186/s12915-024-01882-5)
Supplement: Supplementary file 5 — Additional file 5: Table S5. Peaks with higher deposition of H3K4me3, H3K27me3 and H3K9me2 in kaku4-2 mutant and WT. [file 12915_2024_1882_MOESM5_ESM.xlsx]

## Sheet: H3K4me3
Supplementary Table S5 | Peaks with higher deposition of H3K4me3 in kaku4-2 mutant and WT
Higher deposition of H3K4me3 in WT											Higher deposition of H3K4me3 in kaku4-2 mutant
Chr	Peak_start	Peak_End	Length	Summit	Tags	-10*LOG10(pvalue)	Fold_enrichment	FDR(%)			Chr	Peak_start	Peak_End	Length	Summit	Tags	-10*LOG10(pvalue)	Fold_enrichment	FDR(%)
chr1	148828	150137	1310	717	709	63.53	2.94	90.38			chr1	246853	248455	1603	761	623	117.86	1.8	78.26
chr1	812114	814408	2295	805	2031	90.76	2.97	100			chr1	3231868	3233472	1605	1064	801	313.16	2.81	45.45
chr1	2301191	2302358	1168	587	538	62.55	2.61	86.36			chr1	4180332	4183096	2765	722	1531	50.27	2.49	100
chr1	5665118	5666581	1464	657	1055	87.55	2.99	100			chr1	4631805	4632956	1152	601	432	71.34	1.8	100
chr1	6957950	6959053	1104	542	453	65.26	2.47	88.24			chr1	5128253	5129854	1602	771	936	416.42	3.24	33.33
chr1	8234059	8235105	1047	542	442	76.77	2.83	97.47			chr1	9126887	9128623	1737	1026	695	128.43	2.01	68.29
chr1	8600055	8601225	1171	550	606	87.37	3.39	100			chr1	11666996	11668993	1998	1380	1345	498.34	3.02	50
chr1	9259444	9261259	1816	1205	1204	77.33	2.24	100			chr1	12346256	12348449	2194	423	852	164.61	1.94	52
chr1	9273782	9275275	1494	863	733	166.6	2.4	100			chr1	16892241	16894697	2457	553	1331	50.91	2.71	100
chr1	11084473	11085633	1161	514	597	82.51	3.43	100			chr1	17365151	17366629	1479	706	873	140.59	2.69	64.71
chr1	18305507	18307405	1899	1344	877	139.74	2.76	100			chr1	19260753	19262026	1274	717	547	84.17	2.45	84.93
chr1	18511614	18512970	1357	692	1113	52.86	3.33	73.38			chr1	19277130	19278862	1733	1019	1047	97.09	2.51	78.33
chr1	18864632	18867399	2768	1851	4501	68.99	2.42	93.62			chr1	21653367	21654902	1536	560	763	181.95	2.88	47.83
chr1	19334083	19336037	1955	1138	1118	104.75	2.66	100			chr1	22711389	22712506	1118	604	436	69.83	2.77	100
chr1	19600275	19601609	1335	552	633	53.36	2.34	75.84			chr1	22824215	22825541	1327	583	652	187.34	2.68	47.62
chr1	19831318	19832501	1184	539	495	79.68	2.5	100			chr1	23016789	23019581	2793	2151	2121	54.88	2.08	100
chr1	19963060	19965140	2081	700	1320	1083.68	3.6	100			chr1	24431473	24433347	1875	1288	1518	62.58	2.74	100
chr1	22197960	22200697	2738	2033	2888	110.1	2.43	100			chr1	24494478	24496013	1536	590	874	81.83	2.65	89.19
chr1	22315209	22317041	1833	1351	753	88.05	2.46	100			chr1	24788802	24790046	1245	690	541	126.25	2.59	69.05
chr1	24060926	24062855	1930	1176	1605	410.43	2.8	100			chr1	24848170	24849500	1331	594	533	80.07	1.96	90.67
chr1	24620005	24621083	1079	504	445	66.51	2.64	89.9			chr1	24873271	24874833	1563	738	616	133.65	1.86	64.1
chr1	24824152	24825335	1184	700	532	52.63	2.53	73.08			chr1	25444546	25445581	1036	464	384	59.55	2.8	100
chr1	25021277	25022470	1194	635	562	63.12	2.79	87.85			chr1	25642616	25643652	1037	571	377	50.85	2.07	100
chr1	25926441	25927703	1263	673	779	76.56	3.29	96.25			chr1	27315778	27316853	1076	546	391	52.81	2.11	100
chr1	26630929	26632415	1487	695	1142	58	2.68	85.48			chr1	27747031	27749698	2668	1729	2060	909.59	2.77	50
chr1	27136894	27138472	1579	619	1010	315.93	3.42	100			chr1	28919991	28921217	1227	665	507	54.42	2.55	100
chr1	29556936	29558620	1685	1139	746	162.3	2.69	100			chr1	30150713	30152351	1639	1094	736	60.87	1.87	100
chr1	29868483	29869954	1472	835	779	80.07	2.67	100			chr2	1377855	1379430	1576	1030	860	254.76	3.27	37.5
chr1	30329081	30331018	1938	1396	799	58.69	2.4	85.95			chr2	1573392	1574563	1172	483	474	58.18	2.17	100
chr1	30419794	30421836	2043	532	1245	77.3	2.28	98.72			chr2	6241608	6242779	1172	668	577	102.44	3.08	79.25
chr2	120080	122075	1996	1117	1437	120.47	2.58	100			chr2	8090494	8092000	1507	792	1048	116.74	3.16	72
chr2	424909	425969	1061	504	477	97.41	3.48	100			chr2	8328349	8330103	1755	1220	728	63.93	1.92	100
chr2	1682557	1683863	1307	618	999	57.14	3.52	83.59			chr2	11170531	11173458	2928	2417	1596	71.48	1.89	100
chr2	2180514	2181632	1119	496	529	63.38	3.33	89.52			chr2	15110241	15111571	1331	463	564	137.24	2.65	63.16
chr2	2354640	2355891	1252	712	879	202.88	4.02	100			chr2	18057908	18059135	1228	708	607	116.83	3.19	73.47
chr2	4892116	4893685	1570	988	1085	53.7	2.67	76.87			chr2	18645330	18646531	1202	536	461	87.29	2.13	85.71
chr2	5214376	5215403	1028	515	457	67.55	3.51	90.72			chr2	19375840	19377553	1714	595	1199	118.15	2.32	80
chr2	6388765	6390021	1257	632	963	76.05	3.59	96.3			chr3	1061759	1063390	1632	1119	804	100.63	2.2	78.57
chr2	6491313	6493757	2445	1583	3314	376.02	2.38	100			chr3	1098477	1099713	1237	502	589	85.65	3.14	84.72
chr2	7669425	7671932	2508	1752	1729	66.14	2.86	90			chr3	4449234	4450817	1584	1165	549	87.1	1.71	84.51
chr2	8027027	8028117	1091	401	436	52.41	2.13	72.61			chr3	5260442	5261632	1191	675	478	117.74	2.38	76.6
chr2	9812614	9813680	1067	445	428	52.05	2.55	72.15			chr3	8117602	8119553	1952	1342	775	56.86	1.76	100
chr2	10489477	10490708	1232	553	634	70.24	2.71	93.48			chr3	8194332	8196484	2153	1319	1035	117.03	3.09	75
chr2	10653507	10654623	1117	543	457	55.66	2.22	80.88			chr3	9208716	9209889	1174	459	445	78.14	2.47	96.1
chr2	11094597	11095696	1100	614	459	57.13	2.54	82.95			chr3	9682618	9683634	1017	545	388	72.04	2.87	100
chr2	11726131	11727155	1025	425	415	55.28	2.5	79.71			chr3	9685819	9687084	1266	468	474	71.44	2	100
chr2	14005825	14007090	1266	637	719	64.34	2.98	89.32			chr3	9887719	9889727	2009	634	1006	58.91	1.73	100
chr2	14453818	14455175	1358	502	578	89.67	2.4	100			chr3	10046100	10047636	1537	769	877	66.35	2.19	100
chr2	14674430	14675569	1140	583	566	151.29	3.77	100			chr3	14273290	14274519	1230	533	565	255.65	3.35	40
chr2	14905839	14908064	2226	1570	1441	238.19	3.83	100			chr3	16633250	16634680	1431	991	573	101.01	2.01	78.18
chr2	15168085	15170769	2685	654	2106	87.55	3.11	100			chr3	17385062	17386528	1467	799	694	56.63	1.85	100
chr2	15445079	15446648	1570	693	1323	81.92	2.59	100			chr3	19163816	19165577	1762	562	1032	145.39	2.97	60.61
chr2	15483021	15484098	1078	526	445	58.77	2.85	86.67			chr3	19697886	19699306	1421	325	511	60.7	1.55	100
chr2	17281693	17283507	1815	457	810	55.11	2.37	79.14			chr3	20691419	20693209	1791	382	697	138.41	1.77	65.71
chr2	17572113	17573662	1550	675	1116	145.74	2.77	100			chr3	20852814	20854118	1305	734	787	55.82	2.79	100
chr2	18122843	18124130	1288	541	604	55.37	2.42	80.29			chr3	21229502	21230746	1245	551	548	76.33	2.54	100
chr2	18286288	18288319	2032	806	1306	71.78	1.87	93.26			chr3	22231601	22233402	1802	1002	993	367.61	2.77	50
chr2	19180502	19181650	1149	610	513	53.47	2.68	76.35			chr4	833677	835030	1354	837	670	74.6	2.46	100
chr3	774291	775478	1188	738	516	62.14	2.74	86.49			chr4	2259394	2260554	1161	375	426	60.25	1.72	100
chr3	956696	959113	2418	542	1231	53.16	2.51	74.83			chr4	6154999	6156195	1197	736	454	79.93	2.08	90.79
chr3	1382281	1383337	1057	567	465	57.03	2.9	82.31			chr4	6758998	6760072	1075	545	399	51.84	1.97	100
chr3	2768936	2771442	2507	813	2322	58.42	2.04	85.25			chr4	6810762	6812280	1519	661	773	183.46	2.92	50
chr3	2892726	2893910	1185	624	553	59.57	2.73	86.44			chr4	7147847	7149974	2128	615	1534	155.46	2.33	62.07
chr3	3111212	3113495	2284	726	1313	73.96	2.05	91.86			chr4	8462990	8464759	1770	1293	884	154.07	2.79	60
chr3	4403155	4404573	1419	711	938	54.56	3.14	78.17			chr4	8908791	8910806	2016	479	872	137.5	2.55	64.86
chr3	4849267	4850389	1123	396	448	52.9	1.89	73.86			chr4	10566816	10567885	1070	518	424	97.95	3.01	77.59
chr3	4892234	4893301	1068	484	498	102.14	2.99	100			chr4	10587348	10590938	3591	2940	3379	53.95	2	100
chr3	5380104	5381111	1008	478	427	50.83	2.88	71.95			chr4	10995271	10998101	2831	815	1153	290.77	1.74	41.67
chr3	5604700	5605895	1196	562	683	55.96	3.54	81.34			chr4	11008309	11009800	1492	695	1293	93.94	3.17	76.56
chr3	5844217	5845350	1134	520	530	73.88	3.14	90.8			chr4	11010831	11012424	1594	614	595	91.82	1.82	75.76
chr3	6412202	6413431	1230	675	686	93.2	3.4	100			chr4	11031163	11033076	1914	1196	1273	121.32	3.08	74.42
chr3	7031016	7032072	1057	470	436	65.44	3.12	89.11			chr4	11040433	11043872	3440	2722	2380	103.47	2.48	80.77
chr3	7155597	7156894	1298	643	888	67.05	3.43	90.82			chr4	11045564	11047174	1611	1202	524	98.26	1.63	78.95
chr3	7275437	7276794	1358	637	936	108.52	3.15	100			chr4	11092605	11093671	1067	599	437	72.14	2.47	100
chr3	7365831	7367043	1213	526	627	144.68	3.27	100			chr4	11591206	11592358	1153	491	431	69.81	1.91	100
chr3	7567147	7568388	1242	574	716	70	3.13	92.47			chr4	11969376	11971566	2191	1538	1379	137.95	2.52	66.67
chr3	7626718	7629337	2620	1572	2955	547.28	2.63	100			chr4	12343987	12346113	2127	1595	769	148.43	2.19	59.38
chr3	7708899	7710143	1245	604	972	127.05	3.86	100			chr4	17492875	17494439	1565	1013	744	101.82	2.3	79.63
chr3	9060517	9061851	1335	581	1256	61.01	3.7	86.09			chr4	17634455	17636063	1609	537	685	159.54	2.13	59.26
chr3	9301825	9303825	2001	694	1966	138.18	2.4	100			chr5	350972	352358	1387	843	583	106.07	2.34	78.43
chr3	9403654	9405489	1836	1189	1143	61.47	2.94	87.61			chr5	2882088	2883523	1436	586	725	130.82	2.25	65
chr3	9556676	9557954	1279	751	739	57.43	3.05	83.46			chr5	4268640	4271162	2523	1053	1510	245.51	2.01	35.29
chr3	10023741	10025144	1404	513	733	193.14	3.03	100			chr5	4271849	4272887	1039	523	378	51.13	2.42	100
chr3	10524288	10525720	1433	1021	581	74.25	2.1	92.94			chr5	6077456	6079017	1562	785	982	92.8	2.32	76.92
chr3	12360500	12361575	1076	490	488	75.05	3.34	95.12			chr5	7495379	7497133	1755	1228	949	529.06	3.13	66.67
chr3	14750931	14752130	1200	481	610	118.35	3.11	100			chr5	7795499	7796554	1056	623	382	50.03	2.45	100
chr3	14916634	14917842	1209	592	646	79.43	3.08	100			chr5	7923515	7924998	1484	695	750	120.46	2.47	77.27
chr3	15516501	15517685	1185	558	504	51.79	2.21	72.33			chr5	8661878	8663443	1566	442	645	71.85	2	100
chr3	15523062	15524493	1432	801	1383	59.78	3.2	87.18			chr5	15325717	15326930	1214	616	516	96.64	2.37	75.81
chr3	16497641	16498739	1099	459	534	186.72	3.15	100			chr5	15678885	15681362	2478	1916	936	88.27	1.99	81.16
chr3	17268574	17269652	1079	602	461	85.64	3.12	100			chr5	16619960	16621144	1185	593	489	61.89	2.3	100
chr3	17929276	17930803	1528	676	1505	77.97	3.39	100			chr5	17916898	17918164	1267	697	606	61.93	2.49	100
chr3	18220303	18221364	1062	519	424	50.86	2.53	71.78			chr5	17960848	17962540	1693	572	877	314.38	3.64	50
chr3	18522308	18523619	1312	431	540	77.48	2.02	100			chr5	18505540	18506576	1037	559	404	65.24	2.92	100
chr3	19024902	19026722	1821	620	1288	199.89	2.72	100			chr5	18629548	18630748	1201	647	504	61.96	2.29	100
chr3	19039588	19040913	1326	636	690	96.22	2.59	100			chr5	18677714	18679299	1586	517	569	67.21	2.45	100
chr3	20137654	20139173	1520	837	818	54.58	2.28	78.72			chr5	19616055	19617409	1355	722	565	97.76	1.95	76.27
chr3	20514092	20516795	2704	1783	2695	162.64	2.65	100			chr5	20436162	20437894	1733	581	1131	90.77	2.36	73.53
chr3	21714642	21717181	2540	1773	1956	60.01	2.92	87.93			chr5	20904205	20905480	1276	683	585	262.12	3.35	35.71
chr3	22008645	22009945	1301	527	689	68.53	2.93	92.63			chr5	21383688	21385245	1558	962	1212	62.2	2.57	100
chr3	22939862	22941297	1436	579	634	55.73	2.21	81.48			chr5	21972180	21973448	1269	552	559	63.54	2.53	100
chr4	133415	135539	2125	1470	1453	54.47	2.46	77.62			chr5	22700891	22702253	1363	943	530	57.35	1.83	100
chr4	332765	333905	1141	614	530	90.33	2.87	100			chr5	23003824	23008141	4318	616	4164	339.82	2.24	44.44
chr4	467292	468572	1281	786	589	52.94	2.58	74.34			chr5	24957958	24959130	1173	598	555	176.82	3.36	45.83
chr4	2804137	2805225	1089	522	472	54.13	2.94	77.78			chr5	25908079	25909383	1305	515	620	150.35	2.6	61.29
chr4	3356466	3358023	1558	679	1208	166.06	2.9	100			chrC	113809	125743	11935	9237	11687	3100	4.8	0
chr4	3663115	3664361	1247	530	612	55.05	2.67	78.57			chrM	1	1790	1790	309	734	195.6	1.88	47.37
chr4	3749075	3750211	1137	745	459	57.74	2.36	84.13			chrM	3989	8516	4528	1108	1757	414.78	1.79	28.57
chr4	4073732	4074868	1137	580	569	128.62	3.47	100			chrM	8546	10001	1456	945	565	73.59	1.65	100
chr4	4776907	4778877	1971	1500	737	50.97	3.23	71.6			chrM	10096	11792	1697	1167	564	91.25	1.79	74.63
chr4	5251317	5253839	2523	740	2824	83.66	2.84	100			chrM	12240	14432	2193	398	756	96.95	1.68	77.05
chr4	7530834	7532149	1316	693	613	78.42	2.42	100			chrM	190230	191669	1440	394	525	64.86	1.6	100
chr4	7589568	7591540	1973	1161	2668	57.02	3.03	81.68			chrM	198923	203483	4561	3100	1856	483.01	2.05	40
chr4	7645789	7646920	1132	606	510	100.76	3.43	100			chrM	286122	290773	4652	2460	2165	155.64	1.76	64.29
chr4	7779161	7780664	1504	940	1162	63.07	2.72	87.04			chrM	345090	346370	1281	399	463	58.02	1.49	100
chr4	7962133	7963477	1345	526	593	121.11	2.24	100			chrM	347240	349408	2169	1445	811	162.49	1.94	53.85
chr4	8122225	8124114	1890	820	1119	111.1	2.06	100			chrM	352074	354074	2001	1069	806	194.81	1.65	45
chr4	8852558	8854658	2101	838	1536	260.16	2.29	100			chrM	355321	357617	2297	807	849	96.34	1.57	74.6
chr4	9976861	9978079	1219	676	681	63.21	3.26	88.68			chrM	361040	363526	2487	1442	1110	222.84	1.84	38.89
chr4	10339316	10340635	1320	706	702	50.08	2.65	71.69			chrM	364194	366970	2777	790	1362	262.45	3.98	38.46
chr4	10884161	10885474	1314	580	783	53.95	2.89	77.93
chr4	11150032	11151286	1255	678	530	59.4	2.18	86.55
chr4	11772945	11774208	1264	614	910	50.49	3.54	71.52
chr4	11907224	11908302	1079	599	560	56.32	2.99	82.58
chr4	12496854	12498139	1286	548	1121	158.5	3.36	100
chr4	12519880	12521090	1211	519	507	80.92	2.47	100
chr4	12777203	12778760	1558	572	832	74.81	2.34	93.98
chr4	13192173	13193908	1736	641	982	90.29	2.17	100
chr4	13391062	13393264	2203	764	1629	94.13	2.15	100
chr4	13871148	13872208	1061	581	431	58.39	2.8	84.55
chr4	14543748	14545281	1534	1118	632	56.17	1.84	81.95
chr4	16079521	16081704	2184	1498	2012	85.83	2.75	100
chr4	16279428	16280848	1421	558	718	114.57	2.51	100
chr4	18369372	18370760	1389	795	632	88.36	2.16	100
chr5	503104	504252	1149	473	467	53.94	2.53	77.4
chr5	539674	540920	1247	685	500	51.32	1.87	71.43
chr5	946945	948198	1254	551	678	119.63	3.31	100
chr5	988948	990722	1775	1077	979	162.02	2.54	100
chr5	1681963	1683588	1626	685	1478	62.98	3.1	86.24
chr5	1772190	1773527	1338	583	706	143.04	3.05	100
chr5	2372550	2373716	1167	522	735	121.46	3.52	100
chr5	4253114	4255372	2259	919	1161	79.18	2.08	100
chr5	5542757	5544826	2070	1348	1401	84.15	2.47	100
chr5	8174462	8175684	1223	743	489	57.86	2.25	84.8
chr5	8323684	8324924	1241	585	550	123.44	2.45	100
chr5	9314833	9315917	1085	538	460	81.59	3.25	100
chr5	10029422	10030467	1046	499	428	61.03	3.51	86.84
chr5	11320946	11322731	1786	1072	772	53.25	2.12	75.33
chr5	11685876	11688135	2260	1496	1041	132.3	2.1	100
chr5	11818693	11821534	2842	2355	1301	106.03	2	100
chr5	15561147	15562869	1723	623	978	78.31	2.22	100
chr5	17148536	17150339	1804	651	1013	122.28	2.41	100
chr5	17198954	17200014	1061	573	427	51.49	2.78	71.88
chr5	17891688	17893208	1521	923	998	88.9	2.67	100
chr5	18019741	18021755	2015	1339	2716	159.11	2.78	100
chr5	18035739	18037149	1411	516	652	61.64	2.31	88.39
chr5	18945388	18947143	1756	450	747	70.36	2.8	94.51
chr5	19845861	19846840	980	523	428	74.66	3.81	92.86
chr5	21138590	21140647	2058	582	1520	72.25	2.47	90.91
chr5	21924639	21925723	1085	496	523	67.92	3.74	91.67
chr5	22954784	22957366	2583	733	2648	128.86	3.11	100
chr5	23116189	23117715	1527	557	768	99.01	2.85	100
chr5	24667596	24669091	1496	698	787	134.68	2.57	100
chr5	25009072	25010109	1038	542	434	71.16	2.83	95.56
chr5	25044130	25045337	1208	659	706	97.27	3.32	100
chr5	26636245	26637307	1063	522	428	52.68	3.06	73.55

## Sheet: H3K27me3
Supplementary Table S5 | Peaks with higher deposition of H3K27me3 in kaku4-2 mutant and WT
Higher deposition of H3K27me3 in WT											Higher deposition of H3K27me3 in kaku4-2 mutant
Chr	Peak_start	Peak_End	Length	Summit	Tags	-10*LOG10(pvalue)	Fold_enrichment	FDR(%)			Chr	Peak_start	Peak_End	Length	Summit	Tags	-10*LOG10(pvalue)	Fold_enrichment	FDR(%)
chr1	9006	15055	6050	3108	3791	1214.23	3.9	1.03			chr1	91537	92549	1013	365	180	62.98	1.45	100
chr1	18610	20314	1705	640	583	212.06	2.72	5.29			chr1	160940	161925	986	482	174	54.98	1.87	100
chr1	38553	41471	2919	2310	1056	362.24	3.29	2.43			chr1	185017	185999	983	497	170	51.25	2.1	100
chr1	42990	44978	1989	1470	735	356.28	2.83	2.41			chr1	187042	188170	1129	320	204	77.45	1.54	100
chr1	78363	81215	2853	714	1621	1870.87	5.08	1.19			chr1	220044	221024	981	396	181	58.92	1.42	100
chr1	82829	85493	2665	1654	1472	187.3	3.1	6.2			chr1	277913	279509	1597	1020	285	102.35	1.54	100
chr1	102609	106420	3812	2541	2157	130.31	3.49	11.96			chr1	298643	300066	1424	949	280	155.89	1.52	100
chr1	112814	114270	1457	837	607	87.13	2.89	21.76			chr1	336742	337848	1107	859	213	109.36	1.34	100
chr1	131496	133119	1624	726	604	102.89	2.4	16.99			chr1	345842	347522	1681	527	358	270.83	1.76	100
chr1	138130	140082	1953	1074	1257	497.88	3.1	1.35			chr1	388782	389674	893	432	159	58.04	1.43	100
chr1	148045	150567	2523	1497	1115	222.35	2.94	4.82			chr1	393126	394261	1136	405	196	56.94	1.36	100
chr1	152592	156210	3619	1277	1939	400.44	3.09	2.04			chr1	518979	520215	1237	859	239	123.72	1.25	100
chr1	166703	168283	1581	1010	817	80.75	3	24.13			chr1	569131	570057	927	393	162	53.02	1.58	100
chr1	208658	212715	4058	1081	2124	331.96	2.71	2.45			chr1	588205	589246	1042	256	193	54.39	1.51	100
chr1	246088	247924	1837	420	570	131.41	2.56	11.89			chr1	591882	592922	1041	461	199	100.98	1.65	100
chr1	256619	257929	1311	736	701	325.04	4.53	2.64			chr1	657435	658282	848	493	151	55.01	1.76	100
chr1	357662	359379	1718	920	1166	408.56	3.27	1.98			chr1	691445	692773	1329	934	242	93.35	1.78	100
chr1	364710	368311	3602	1502	2853	437.96	3.16	1.84			chr1	787036	788407	1372	392	305	169.72	1.5	100
chr1	369605	372667	3063	1046	2016	593.05	3.38	1.25			chr1	789984	791352	1369	1108	270	127.96	1.46	100
chr1	414678	422734	8057	899	6752	187.28	2.96	6.2			chr1	813748	814856	1109	912	192	70.93	1.16	100
chr1	459530	461303	1774	966	928	256.23	3.9	3.81			chr1	840958	842047	1090	392	181	62.92	1.09	100
chr1	463649	468719	5071	715	4099	2667.62	3.82	1.41			chr1	891382	892458	1077	857	180	57.14	1.18	100
chr1	472203	473538	1336	639	630	186.64	3.76	6.19			chr1	1009423	1010808	1386	858	259	113.76	1.52	100
chr1	479112	483913	4802	2088	3930	2869.93	4.1	1.64			chr1	1156208	1157249	1042	405	189	64.83	1.13	100
chr1	486507	487840	1334	745	562	384.27	3.99	2.23			chr1	1165135	1166414	1280	259	209	86.2	1.36	100
chr1	488752	490875	2124	1437	772	330.57	3.35	2.54			chr1	1167550	1168871	1322	835	246	106.33	1.83	100
chr1	502142	504007	1866	1297	704	367.42	2.97	2.41			chr1	1246705	1248486	1782	327	337	125.46	1.39	100
chr1	536164	537573	1410	697	623	124.89	3.21	12.89			chr1	1323440	1324596	1157	231	176	65.06	1.23	100
chr1	545193	550579	5387	565	3874	3100	4.77	2.07			chr1	1334474	1335575	1102	413	197	76.2	1.14	100
chr1	556937	559025	2089	861	1441	345.41	2.93	2.43			chr1	1435761	1436791	1031	452	192	86.21	1.43	100
chr1	582046	584161	2116	688	1185	790.26	3.82	1.07			chr1	1484626	1485862	1237	1014	212	78.38	1.43	100
chr1	604666	607037	2372	1499	1427	1141.56	4.04	0.96			chr1	1602552	1603528	977	520	180	76.26	1.32	100
chr1	610379	612606	2228	937	1722	855.93	3.5	1.03			chr1	1634840	1635773	934	455	162	50.76	1.65	100
chr1	617458	621500	4043	1583	2293	76.98	2.67	26.12			chr1	1637178	1638098	921	520	160	51.2	1.52	100
chr1	662831	664542	1712	970	612	152.84	2.4	8.98			chr1	1682240	1683239	1000	571	184	77.58	1.38	100
chr1	664867	666563	1697	794	833	174.04	3.05	7.06			chr1	1703615	1704828	1214	911	231	112.62	1.23	100
chr1	677038	678937	1900	942	823	83.62	2.21	23.16			chr1	1802900	1804159	1260	790	256	164.08	1.72	100
chr1	697229	700924	3696	1096	1921	1999.44	5.34	1.37			chr1	1826633	1827658	1026	441	212	148.28	2.16	100
chr1	747861	749344	1484	796	812	518.47	4.66	1.3			chr1	1901858	1902847	990	559	180	71.27	1.43	100
chr1	769586	771272	1687	439	500	108.32	2.99	15.65			chr1	2012134	2013667	1534	1155	313	202.39	1.56	100
chr1	771615	773354	1740	1000	716	239.38	3.46	4.11			chr1	2066712	2068388	1677	1191	310	132.25	1.78	100
chr1	819710	821573	1864	1315	690	126.02	2.34	12.61			chr1	2071031	2073529	2499	1973	503	298.17	1.47	100
chr1	855067	860085	5019	4457	3088	1361.87	4.12	0.96			chr1	2076443	2077481	1039	475	188	72.81	1.96	100
chr1	871373	873284	1912	1226	1444	1121.46	4.5	0.94			chr1	2108532	2109496	965	406	168	53.26	1.43	100
chr1	922104	930069	7966	1521	7113	3100	4.15	2.07			chr1	2121532	2122604	1073	418	185	67.45	1.61	100
chr1	951925	960896	8972	2990	6834	134.18	3.1	11.48			chr1	2134805	2135843	1039	515	193	84.48	1.94	100
chr1	966869	970925	4057	1403	3384	772.77	3.61	1.05			chr1	2159651	2160816	1166	769	241	166.85	1.58	100
chr1	971133	974690	3558	1656	1355	613.66	3.32	1.24			chr1	2187676	2188695	1020	590	189	83.07	2.1	100
chr1	975576	976849	1274	786	374	66.04	2.88	32.8			chr1	2194647	2195883	1237	473	252	163.02	1.45	100
chr1	976957	978195	1239	586	481	238.23	3.59	4.19			chr1	2211443	2212477	1035	701	216	155.14	1.76	100
chr1	984919	991217	6299	2817	4224	3100	4.29	2.07			chr1	2225981	2227081	1101	847	204	88.2	1.32	100
chr1	1022050	1023958	1909	516	677	243.18	2.96	4			chr1	2274826	2275883	1058	467	207	115.09	1.78	100
chr1	1081513	1084807	3295	2606	2242	1198.98	3.37	1.02			chr1	2315233	2316295	1063	403	184	61.68	1.32	100
chr1	1100933	1103352	2420	1579	859	294.91	2.39	3.07			chr1	2438097	2439618	1522	659	287	131.57	1.45	100
chr1	1119558	1125412	5855	2394	3166	845.4	4.41	1.02			chr1	2483382	2484561	1180	980	194	86.75	1.41	100
chr1	1135681	1139985	4305	769	2540	3100	6.4	2.07			chr1	2498847	2500300	1454	892	274	56.99	1.27	100
chr1	1143927	1145484	1558	612	616	85.68	2.08	22.38			chr1	2588910	2590406	1497	430	284	134.33	1.23	100
chr1	1159025	1160446	1422	854	496	160.98	2.93	8.17			chr1	2672212	2673887	1676	407	338	126.12	1.91	100
chr1	1161144	1162311	1168	585	458	182.44	4.56	6.4			chr1	2720249	2722143	1895	1551	357	181.63	1.74	100
chr1	1174681	1177106	2426	612	1301	417.57	4.52	1.9			chr1	2771691	2772774	1084	839	186	53.75	1.27	100
chr1	1206824	1211202	4379	727	3465	1372.73	3.55	0.97			chr1	2792263	2793916	1654	226	324	174.64	1.27	100
chr1	1221554	1224786	3233	1487	1496	575.92	3	1.23			chr1	2860037	2861054	1018	772	185	67.22	1.25	100
chr1	1237059	1239203	2145	1510	992	303.68	2.54	2.96			chr1	2879636	2880614	979	523	178	71.13	1.58	100
chr1	1244287	1246337	2051	645	1315	929.2	3.74	0.98			chr1	2924084	2925400	1317	420	244	103.83	1.58	100
chr1	1270370	1273631	3262	1293	1425	593.98	3.48	1.26			chr1	2941350	2942406	1057	733	195	83.29	1.52	100
chr1	1274203	1275720	1518	726	549	249.57	3.01	3.9			chr1	2966360	2967860	1501	554	293	157.37	1.72	100
chr1	1286906	1289183	2278	1703	1165	1003.3	5.39	1.06			chr1	3053859	3054863	1005	397	182	71.34	1.23	100
chr1	1299273	1303159	3887	1866	2625	189.97	3.25	6.07			chr1	3098151	3099307	1157	566	225	121.77	1.49	100
chr1	1458683	1461243	2561	898	1689	373	2.86	2.43			chr1	3204237	3205369	1133	405	194	65.34	1.16	100
chr1	1479527	1482203	2677	1195	1269	1092.65	4.87	0.99			chr1	3461466	3462417	952	552	172	67.04	1.36	100
chr1	1514766	1520177	5412	2165	3114	1736.86	4.28	1.04			chr1	3475569	3476746	1178	396	187	60.81	1.14	100
chr1	1520882	1522876	1995	1297	875	153.31	2.41	8.94			chr1	3485773	3486752	980	509	183	82.59	1.63	100
chr1	1525592	1527406	1815	614	799	135.38	2.35	11.38			chr1	3555306	3556433	1128	780	203	75.05	1.47	100
chr1	1529422	1531506	2085	843	907	165.78	3.11	7.67			chr1	3593012	3594428	1417	1120	233	97.28	1.43	100
chr1	1534752	1544469	9718	1839	8402	1855.43	4.47	1.17			chr1	3612556	3614601	2046	503	421	174.86	1.45	100
chr1	1548846	1553676	4831	2145	3109	1147.76	4.63	0.96			chr1	3681832	3682805	974	527	181	80.46	1.36	100
chr1	1571332	1572767	1436	935	522	168.05	3.18	7.47			chr1	3778815	3779745	931	345	172	75.12	1.41	100
chr1	1573414	1575774	2361	614	845	222.33	2.27	4.82			chr1	3835885	3837627	1743	814	321	128.42	1.43	100
chr1	1583951	1585603	1653	506	654	300.7	3.22	2.95			chr1	3865177	3867053	1877	1543	360	105.93	1.34	100
chr1	1589704	1592760	3057	870	1843	340.03	3.59	2.44			chr1	3991705	3992786	1082	240	186	64.36	1.14	100
chr1	1599730	1601973	2244	1053	761	178.61	3.17	6.7			chr1	4184922	4186270	1349	1015	214	98.66	1.27	100
chr1	1628847	1630819	1973	1284	1004	472.19	3.74	1.46			chr1	4326898	4328001	1104	906	195	70	1.32	100
chr1	1664497	1669099	4603	1751	2832	166.3	2.49	7.65			chr1	4450428	4451594	1167	298	215	90.33	1.34	100
chr1	1689972	1692538	2567	1994	1405	1109.56	4.29	1.01			chr1	4459047	4459988	942	403	164	51.93	1.72	100
chr1	1693930	1696502	2573	1191	2197	1682.42	4.32	0.99			chr1	4491129	4492427	1299	385	228	76.82	1.29	100
chr1	1740652	1744232	3581	1395	2855	597.31	3.15	1.26			chr1	4839794	4841358	1565	1162	250	56.98	1.43	100
chr1	1838577	1850971	12395	10859	7100	87.11	4.73	21.76			chr1	4847659	4848785	1127	195	179	50.3	1.16	100
chr1	1855657	1857786	2130	1521	653	52.02	2.17	42.67			chr1	4934709	4936123	1415	1034	288	173.54	1.54	100
chr1	1860974	1864477	3504	1472	2033	1921.93	5.24	1.24			chr1	4953863	4954887	1025	407	192	88.69	1.72	100
chr1	1919697	1922244	2548	1033	1619	479.34	3.7	1.47			chr1	5103690	5104741	1052	792	187	65.42	1.47	100
chr1	1929558	1932727	3170	2343	2367	1330.48	3.84	0.94			chr1	5168591	5169838	1248	819	237	113.92	1.49	100
chr1	1933327	1938402	5076	3200	3212	1378.48	3.41	0.97			chr1	5217069	5218142	1074	754	183	58.09	1.18	100
chr1	1938603	1941355	2753	1659	2135	2000.05	4.35	1.37			chr1	5229849	5230927	1079	397	189	85	1.47	100
chr1	1997290	2000884	3595	2536	1557	740.04	3.18	1.06			chr1	5326188	5327542	1355	458	231	76.11	1.54	100
chr1	2090557	2092948	2392	1484	1087	245.31	2.84	3.98			chr1	5334988	5336503	1516	343	252	64.76	1.35	100
chr1	2142570	2144234	1665	1080	842	261.54	3.74	3.58			chr1	5340573	5341876	1304	636	265	79.04	1.26	100
chr1	2201905	2203317	1413	823	561	348.5	4.13	2.41			chr1	5402558	5404004	1447	1047	259	90.57	1.47	100
chr1	2280869	2283072	2204	1437	1267	108.49	2.44	15.65			chr1	5409144	5410190	1047	606	187	67.16	1.7	100
chr1	2351961	2359004	7044	3513	5454	2621.19	4.37	1.34			chr1	5433555	5434688	1134	404	176	66.29	1.2	100
chr1	2367118	2368822	1705	857	1076	263.41	2.92	3.56			chr1	5489282	5490661	1380	499	237	101.25	1.29	100
chr1	2390576	2394595	4020	704	2212	113.9	2.47	14.77			chr1	5502342	5504666	2325	1835	482	324.42	1.9	100
chr1	2427165	2429699	2535	928	1145	195.73	2.48	5.86			chr1	5546744	5547762	1019	631	183	67.61	1.38	100
chr1	2441284	2443267	1984	1473	580	76.15	2.87	26.64			chr1	5616909	5617756	848	527	150	53.67	1.58	100
chr1	2474980	2476525	1546	684	765	139.34	3.19	10.87			chr1	5620472	5621436	965	511	171	59.68	1.7	100
chr1	2511634	2513367	1734	542	557	112.45	2.82	15.06			chr1	5692795	5694496	1702	387	284	85.86	1.29	100
chr1	2517038	2518906	1869	704	726	416.86	3.1	1.94			chr1	5730110	5731106	997	535	173	54.19	1.36	100
chr1	2521507	2532312	10806	7242	7094	820.62	3.7	1.11			chr1	5736236	5737226	991	393	176	62.63	1.27	100
chr1	2548449	2550874	2426	680	902	256.07	2.52	3.81			chr1	5758719	5760059	1341	998	237	78.21	1.38	100
chr1	2553016	2560781	7766	4005	4521	927.64	2.9	0.98			chr1	5760427	5761373	947	428	164	50.34	1.58	100
chr1	2562593	2564008	1416	866	591	71.77	2.85	28.82			chr1	5763331	5764146	816	494	148	59.7	1.78	100
chr1	2609978	2614721	4744	974	2864	824.46	3.37	1.06			chr1	5768006	5769064	1059	316	198	90.06	1.34	100
chr1	2622780	2628055	5276	1015	3373	1708.24	3.4	1.02			chr1	5851805	5853441	1637	406	271	95.07	1.67	100
chr1	2628964	2630080	1117	560	327	58	2.07	38.55			chr1	5867444	5868495	1052	541	204	109.34	1.85	100
chr1	2658090	2661671	3582	2714	2330	2196.09	4.16	1.61			chr1	5913881	5914940	1060	400	196	83.59	1.29	100
chr1	2662440	2664228	1789	789	837	246.83	3.03	3.94			chr1	5986736	5987630	895	630	156	50.83	1.27	100
chr1	2664475	2665716	1242	481	403	119.81	2.68	13.48			chr1	6100955	6101836	882	363	163	72.19	1.74	100
chr1	2675536	2681352	5817	2518	3302	1150.8	3.38	0.97			chr1	6167502	6168647	1146	250	207	78.19	1.23	100
chr1	2716544	2718414	1871	862	627	165.7	2.7	7.67			chr1	6194864	6196079	1216	475	229	105.41	1.32	100
chr1	2759892	2762407	2516	1344	1484	1443.03	3.77	1.04			chr1	6199905	6201193	1289	853	249	126.32	1.49	100
chr1	2841270	2845470	4201	976	2681	3100	4.25	2.07			chr1	6282288	6283349	1062	523	211	125.52	1.43	100
chr1	2863899	2865273	1375	508	458	89.35	2.27	21.05			chr1	6329150	6330259	1110	543	231	81.78	1.92	100
chr1	2887844	2891075	3232	1286	2719	859.56	3.16	1.03			chr1	6361580	6363618	2039	995	375	189.62	1.63	100
chr1	2904910	2910521	5612	3990	4660	3100	4.22	2.07			chr1	6464063	6465275	1213	452	197	64.47	1.14	100
chr1	2930396	2932112	1717	1272	591	73.31	2.13	27.93			chr1	6589972	6591092	1121	520	215	109.69	1.45	100
chr1	2932343	2935663	3321	588	2060	2037.7	4.38	1.42			chr1	6616520	6617879	1360	530	246	79.56	1.83	100
chr1	2983736	2986316	2581	1770	1408	102.46	2.8	17.05			chr1	6629331	6630444	1114	413	196	68.31	1.26	100
chr1	3019348	3022763	3416	717	2120	544.06	3.41	1.22			chr1	6666033	6666852	820	283	147	55.44	1.38	100
chr1	3028487	3030448	1962	790	871	730.6	3.84	1.05			chr1	6671372	6672394	1023	644	182	64.84	1.16	100
chr1	3059482	3064031	4550	1878	2920	1302.24	3.03	0.92			chr1	6729172	6730597	1426	951	274	137.96	1.56	100
chr1	3066458	3070507	4050	1263	2066	415.89	2.72	1.97			chr1	6945791	6946672	882	553	161	66.28	1.56	100
chr1	3079489	3084294	4806	3018	2978	3100	5.09	2.07			chr1	7029581	7030817	1237	409	234	110.68	1.23	100
chr1	3088469	3093076	4608	3673	3082	2980.5	4.15	1.88			chr1	7096086	7097266	1181	810	234	136.45	1.56	100
chr1	3131541	3133950	2410	1772	887	159.03	2.37	8.31			chr1	7120381	7121526	1146	753	183	68.74	1.14	100
chr1	3169001	3172012	3012	1809	1320	482.23	3.41	1.48			chr1	7147919	7148959	1041	380	192	82.18	1.29	100
chr1	3185347	3186466	1120	787	332	63.25	1.87	34.74			chr1	7246117	7247613	1497	1226	267	142.42	1.38	100
chr1	3216259	3217981	1723	1153	656	325.08	3.55	2.64			chr1	7287480	7288876	1397	454	244	77.31	1.47	100
chr1	3227390	3236978	9589	2541	6043	215.55	3.83	5.16			chr1	7359845	7361820	1976	1320	364	173.6	1.29	100
chr1	3265487	3266776	1290	609	528	84.64	3.25	22.82			chr1	7435339	7437429	2091	1624	475	172.75	1.54	100
chr1	3283582	3284924	1343	779	419	97.29	2.37	18.55			chr1	7573158	7574583	1426	487	237	52.83	1.47	100
chr1	3308414	3309702	1289	573	414	117.01	2.36	13.86			chr1	7582299	7583526	1228	1011	202	85.77	1.2	100
chr1	3353745	3355294	1550	782	826	485.62	4.66	1.45			chr1	7586942	7587938	997	199	183	75.81	1.25	100
chr1	3359634	3363465	3832	2880	1749	717.36	3.97	1.04			chr1	7610288	7612205	1918	362	410	312.42	1.67	100
chr1	3400349	3405951	5603	3691	2650	450.94	2.57	1.68			chr1	7612924	7614117	1194	278	219	88.62	1.41	100
chr1	3414616	3416597	1982	525	1014	312.33	3.12	2.9			chr1	7759310	7760541	1232	830	218	77.44	1.43	100
chr1	3447062	3452745	5684	2807	3827	110.16	3.46	15.45			chr1	7882864	7883844	981	475	169	50.66	1.54	100
chr1	3481978	3484360	2383	1262	854	169.65	2.67	7.39			chr1	7971246	7972375	1130	288	195	58.8	1.23	100
chr1	3493770	3500829	7060	1220	3746	2186.51	4.19	1.59			chr1	8066432	8067604	1173	748	219	96.95	1.47	100
chr1	3509424	3512171	2748	1194	1385	1043.82	3.35	1.11			chr1	8157597	8158709	1113	388	206	87.9	1.32	100
chr1	3530302	3531660	1359	575	471	69.1	2.44	30.49			chr1	8244916	8246516	1601	1253	267	82.83	1.32	100
chr1	3539167	3541173	2007	1383	757	93.04	2.38	19.97			chr1	8409871	8410987	1117	580	218	54.15	1.25	100
chr1	3543058	3544246	1189	598	437	213.32	4.01	5.24			chr1	8550476	8551548	1073	414	187	58.41	1.18	100
chr1	3544611	3545853	1243	705	404	121.01	3.03	13.34			chr1	8612733	8614301	1569	1099	266	129.05	1.43	100
chr1	3573370	3575012	1643	1049	624	289.3	2.74	3.11			chr1	8769703	8770896	1194	927	231	73.85	1.19	100
chr1	3623998	3627558	3561	2695	2117	1102.13	3.95	1			chr1	8781817	8783590	1774	459	351	182.9	1.45	100
chr1	3694417	3702258	7842	1612	4556	2307.96	4.73	1.5			chr1	8786496	8788961	2466	1620	418	274.98	1.52	100
chr1	3730186	3731966	1781	711	815	183.74	2.8	6.3			chr1	8790047	8792640	2594	1443	544	115.64	1.51	100
chr1	3751724	3752834	1111	399	320	51.53	1.85	42.96			chr1	8793552	8794988	1437	520	301	89.19	1.3	100
chr1	3758325	3761354	3030	1839	1009	155.67	3.52	8.67			chr1	8804318	8805848	1531	516	320	227.54	1.85	100
chr1	3762631	3766068	3438	1448	2327	55.3	2.85	40.39			chr1	8806669	8808166	1498	902	296	167.52	1.34	100
chr1	3768376	3770149	1774	655	919	209.45	2.88	5.39			chr1	8809559	8811785	2227	1727	419	244.92	1.58	100
chr1	3827417	3831430	4014	2695	3170	3100	4.49	2.07			chr1	8818641	8820452	1812	610	391	249.74	1.52	100
chr1	3851903	3855701	3799	1465	1470	624.16	3.61	1.16			chr1	8820920	8822525	1606	1140	277	139.68	1.43	100
chr1	3855755	3862393	6639	4631	4446	2039.82	4.26	1.43			chr1	8823878	8825003	1126	843	213	99.26	1.36	100
chr1	3867041	3868826	1786	958	753	179.39	2.99	6.64			chr1	8829526	8830604	1079	628	203	94.16	1.45	100
chr1	3871668	3874058	2391	1029	1026	188.32	2.72	6.17			chr1	8833052	8834857	1806	572	386	178.97	1.57	100
chr1	3884218	3885433	1216	526	429	180.42	3.17	6.58			chr1	8835258	8836812	1555	498	316	200.71	1.52	100
chr1	3888316	3890924	2609	690	1985	1857.37	4.18	1.17			chr1	8898197	8899192	996	408	187	86.79	1.45	100
chr1	3901604	3905135	3532	838	2508	220.23	3.05	4.94			chr1	8927536	8929136	1601	1132	341	258.26	1.41	100
chr1	3905530	3909739	4210	2970	2451	1780.26	4.48	1.09			chr1	8931050	8932179	1130	466	212	97.76	1.27	100
chr1	3918959	3920004	1046	529	313	63.52	3.99	34.51			chr1	8948281	8949148	868	395	154	54.72	1.81	100
chr1	3926850	3927964	1115	693	320	50.36	2.03	43.61			chr1	9029688	9030816	1129	843	190	52	1.18	100
chr1	3928487	3929718	1232	683	381	89.97	2.59	20.85			chr1	9070976	9071963	988	510	186	88.6	1.81	100
chr1	3929943	3932360	2418	1354	1343	1237.4	4.1	0.86			chr1	9151758	9152741	984	705	177	66.48	1.29	100
chr1	3933558	3934819	1262	625	416	132.48	2.79	11.72			chr1	9402247	9403394	1148	949	179	58.04	1.23	100
chr1	3940804	3942165	1362	581	484	70.89	2.56	29.47			chr1	9421345	9422336	992	640	177	63.62	1.32	100
chr1	3973248	3977202	3955	2956	2153	97.2	2.94	18.58			chr1	9434352	9435238	887	364	162	67.26	1.36	100
chr1	3988434	3990432	1999	1386	731	100.76	2.32	17.54			chr1	9435711	9436422	712	216	128	50.31	1.43	100
chr1	3998012	4000012	2001	1369	811	433.17	3.94	1.84			chr1	9449764	9450800	1037	607	188	73.55	1.36	100
chr1	4045264	4046996	1733	487	554	149.15	2.94	9.3			chr1	9501894	9503552	1659	406	287	170.57	1.45	100
chr1	4055803	4057949	2147	1261	1030	225.4	2.97	4.6			chr1	9517209	9517930	722	198	131	53.66	1.32	100
chr1	4064395	4066876	2482	1813	1814	537.98	3.66	1.21			chr1	9543204	9544447	1244	941	231	80	1.35	100
chr1	4066916	4069939	3024	495	1222	342.3	2.59	2.45			chr1	9636363	9637869	1507	411	288	147.84	1.96	100
chr1	4077041	4080495	3455	814	2223	1211.12	4.58	1.03			chr1	9776872	9777877	1006	717	182	63.69	1.38	100
chr1	4083197	4085339	2143	1384	817	264.38	4.11	3.53			chr1	9984119	9985775	1657	194	300	181.9	1.23	100
chr1	4085943	4087124	1182	734	345	59.57	2.12	37.55			chr1	10030298	10031487	1190	396	230	120.05	1.54	100
chr1	4089589	4091053	1465	771	654	297.19	4.06	3			chr1	10274376	10275479	1104	703	185	84.04	1.25	100
chr1	4091999	4093455	1457	548	476	96.91	2.48	18.69			chr1	10357265	10358951	1687	436	285	131.25	1.16	100
chr1	4093993	4096595	2603	1663	1346	368.54	3.85	2.41			chr1	10429967	10431114	1148	856	203	68.06	1.32	100
chr1	4097289	4102977	5689	1791	2668	1251.96	3.27	0.87			chr1	10584263	10585275	1013	752	180	62.98	1.25	100
chr1	4103756	4107076	3321	2763	1654	194.56	2.64	5.87			chr1	10663295	10664697	1403	391	247	79.37	1.47	100
chr1	4118167	4119534	1368	757	698	216.42	3.69	5.11			chr1	10671645	10672591	947	404	164	50.34	1.61	100
chr1	4125672	4132562	6891	5070	4027	888.91	4.42	1			chr1	10686860	10687920	1061	612	191	71.72	1.36	100
chr1	4132608	4134514	1907	1355	1081	959.32	3.77	1.02			chr1	10807066	10808055	990	464	183	78.56	1.72	100
chr1	4136702	4140192	3491	1122	2283	189.32	2.86	6.13			chr1	10859028	10860258	1231	954	202	61.27	1.45	100
chr1	4162005	4166942	4938	2107	3875	2879.38	3.69	1.66			chr1	11100132	11101536	1405	543	238	73.19	1.26	100
chr1	4167962	4171097	3136	1428	1989	1862.67	4.46	1.18			chr1	11114961	11116015	1055	625	193	78.2	1.63	100
chr1	4259533	4262589	3057	1912	2067	786.21	3.9	1.07			chr1	11148022	11149678	1657	1439	291	148.36	1.32	100
chr1	4271238	4275923	4686	2394	2126	1278.53	4.32	0.9			chr1	11150965	11152039	1075	198	195	76.36	1.14	100
chr1	4275938	4281449	5512	4514	4431	3100	4.59	2.07			chr1	11181568	11183222	1655	486	284	108.89	1.87	100
chr1	4286334	4288668	2335	1783	803	294.05	2.83	3.07			chr1	11259613	11261468	1856	453	319	107.76	1.83	100
chr1	4297172	4302931	5760	1892	3267	180.86	3.59	6.53			chr1	11261916	11262913	998	531	175	57.64	1.83	100
chr1	4308462	4311578	3117	1598	1468	1346.61	3.74	0.95			chr1	11263536	11264806	1271	1075	238	107.33	1.49	100
chr1	4313276	4316137	2862	2363	1112	630.9	2.97	1.17			chr1	11391051	11392188	1138	383	226	132.67	1.54	100
chr1	4316442	4318104	1663	984	658	326.22	4.17	2.62			chr1	11394844	11396012	1169	418	204	67.47	1.41	100
chr1	4318113	4319328	1216	740	365	73.69	2.54	27.73			chr1	11479173	11480385	1213	470	208	62.02	1.45	100
chr1	4340723	4344160	3438	1821	1548	754.86	2.9	1.09			chr1	11541617	11542787	1171	473	194	59.36	1.2	100
chr1	4365492	4367416	1925	1342	1187	1821.24	5.56	1.14			chr1	11858100	11859237	1138	700	220	115.31	1.47	100
chr1	4419334	4423519	4186	1454	3664	3100	4.48	2.07			chr1	11969853	11971075	1223	953	191	56.62	1.27	100
chr1	4427153	4431732	4580	2825	3271	489.5	3.99	1.46			chr1	12018007	12019079	1073	604	203	96.7	1.18	100
chr1	4456068	4457474	1407	870	432	60.48	2.62	36.94			chr1	12118966	12120037	1072	222	189	63.83	1.23	100
chr1	4474148	4478044	3897	704	2304	1670.14	4.32	1.12			chr1	12404088	12405253	1166	971	184	60.92	1.07	100
chr1	4504188	4508934	4747	3787	2456	829.09	3.14	1			chr1	12418222	12419370	1149	334	204	77.1	1.45	100
chr1	4587548	4588938	1391	512	575	84.6	2.64	22.82			chr1	12441122	12442185	1064	404	192	73.4	1.87	100
chr1	4604252	4607853	3602	1082	2185	425.5	2.9	1.85			chr1	12503359	12504294	936	302	182	100.3	1.52	100
chr1	4647151	4648763	1613	958	694	500.32	3.6	1.35			chr1	12565947	12567617	1671	1108	340	216.65	1.57	100
chr1	4650104	4651777	1674	928	987	355.85	3.91	2.41			chr1	12589117	12590355	1239	867	226	88.08	1.6	100
chr1	4658324	4659821	1498	596	573	128.44	2.7	12.16			chr1	12627452	12628500	1049	573	196	63.6	1.57	100
chr1	4660572	4662025	1454	480	399	54.86	2.25	40.6			chr1	12668136	12669227	1092	314	196	71.54	1.16	100
chr1	4662433	4666586	4154	2499	2232	2038.48	4.95	1.42			chr1	12670776	12673232	2457	2018	480	314.43	1.49	100
chr1	4667377	4669656	2280	1621	972	607.48	3.12	1.23			chr1	12682551	12684051	1501	1004	279	132.61	1.36	100
chr1	4686111	4693133	7023	2457	4563	1547.42	4.6	1.02			chr1	12830447	12831609	1163	571	228	127.56	1.49	100
chr1	4696924	4698162	1239	702	398	63.43	2.49	34.6			chr1	12838346	12839447	1102	879	186	61.56	1.32	100
chr1	4699448	4706217	6770	4871	5228	551.38	3.1	1.23			chr1	12841253	12842301	1049	487	191	76.16	1.38	100
chr1	4741811	4743217	1407	688	524	129.46	2.71	12.03			chr1	13019305	13020324	1020	610	184	70.01	1.27	100
chr1	4807609	4811667	4059	3112	2166	1230.55	4.7	0.86			chr1	13021996	13023624	1629	634	306	144.47	1.47	100
chr1	4827915	4835922	8008	3796	5154	1269.37	4.14	0.89			chr1	13071111	13072069	959	446	178	78.95	1.81	100
chr1	4858324	4860088	1765	1012	695	96.25	2.45	18.87			chr1	13096346	13097395	1050	336	182	55.85	1.18	100
chr1	4864686	4868180	3495	762	1775	474.77	3.14	1.46			chr1	13137860	13139405	1546	433	298	150.14	1.78	100
chr1	4868285	4869725	1441	686	552	151.44	3.14	9.1			chr1	13185383	13186444	1062	403	184	64.62	1.2	100
chr1	4900682	4903361	2680	507	954	398.51	2.9	2.06			chr1	13194401	13195416	1016	811	187	78.69	1.23	100
chr1	4904832	4906380	1549	714	459	60.54	2.14	36.77			chr1	13265895	13266749	855	433	155	62.16	1.36	100
chr1	4976965	4980710	3746	2166	2826	1834.16	4.18	1.15			chr1	13295537	13296746	1210	407	215	74.44	1.29	100
chr1	4989285	4997836	8552	2487	5686	497.15	3.19	1.35			chr1	13428665	13430096	1432	977	242	98.75	1.56	100
chr1	5000735	5003777	3043	554	1225	775.46	3.21	1.05			chr1	13494139	13495203	1065	854	190	67.56	1.18	100
chr1	5005279	5007974	2696	1957	903	287.15	2.24	3.1			chr1	13512043	13513125	1083	679	203	92.49	1.18	100
chr1	5058427	5060185	1759	443	545	125.17	2.94	12.78			chr1	13517536	13519064	1529	397	278	107.8	1.32	100
chr1	5072781	5074937	2157	1691	691	54.51	2.33	40.94			chr1	13555885	13556948	1064	267	192	73.4	1.2	100
chr1	5083255	5086446	3192	1769	1619	1108.97	3.46	1.01			chr1	13596657	13597642	986	541	172	55.24	1.49	100
chr1	5124613	5126455	1843	788	728	213.67	2.8	5.2			chr1	13735503	13736752	1250	847	232	82.67	1.29	100
chr1	5128439	5129669	1231	586	415	145.74	3.1	10.01			chr1	13768796	13770424	1629	770	311	164.14	1.32	100
chr1	5132300	5135392	3093	802	1412	648.83	3.27	1.19			chr1	13773459	13774748	1290	813	246	119.79	1.23	100
chr1	5136707	5138056	1350	810	516	82.01	2.78	23.78			chr1	13782211	13783366	1156	265	180	67.95	1.34	100
chr1	5151900	5160942	9043	3529	9476	3100	4.19	2.07			chr1	13786394	13787696	1303	750	271	123.22	1.61	100
chr1	5190781	5192176	1396	983	411	72.85	2.5	28.1			chr1	13788504	13790190	1687	419	345	91.26	1.25	100
chr1	5271974	5275492	3519	1134	1968	194.09	2.68	5.89			chr1	13822156	13823695	1540	882	302	120.94	1.11	100
chr1	5279953	5282037	2085	965	1180	267.36	2.9	3.52			chr1	13840460	13842695	2236	471	475	224.38	1.99	100
chr1	5282445	5286755	4311	1853	3262	2239.99	5.06	1.42			chr1	13885209	13886868	1660	1250	310	134.6	1.38	100
chr1	5291684	5293471	1788	579	672	120.86	2.4	13.38			chr1	13942478	13943460	983	488	189	98.91	2.12	100
chr1	5309951	5312744	2794	724	877	71.45	1.96	29.06			chr1	13944058	13946565	2508	450	504	352.34	1.65	100
chr1	5313720	5315473	1754	1042	552	56.05	2.89	39.91			chr1	13949885	13951776	1892	1258	365	196.49	1.41	100
chr1	5342257	5344023	1767	933	942	278.3	2.77	3.29			chr1	13959420	13960586	1167	843	206	80.25	1.18	100
chr1	5349504	5351093	1590	653	486	104.87	2.36	16.45			chr1	13972069	13973834	1766	736	394	193.72	1.48	100
chr1	5351562	5354440	2879	1229	1217	628.54	3.77	1.16			chr1	14059067	14060215	1149	289	180	55.36	1.36	100
chr1	5365911	5370101	4191	1847	2230	591.61	3.05	1.25			chr1	14082950	14084042	1093	742	202	72.56	1.34	100
chr1	5370298	5372751	2454	643	1245	844.1	3.39	1.02			chr1	14085023	14086995	1973	545	362	66.99	1.24	100
chr1	5373064	5376159	3096	1901	1662	675.72	2.89	1.14			chr1	14087412	14091511	4100	3077	974	826.42	1.93	100
chr1	5376441	5378490	2050	829	935	361.15	2.95	2.42			chr1	14092476	14094272	1797	1354	343	152.64	1.59	100
chr1	5378591	5380335	1745	780	619	219.65	3.04	4.93			chr1	14181084	14182560	1477	498	286	148.14	1.67	100
chr1	5392975	5395937	2963	766	2007	328.06	3.21	2.56			chr1	14194244	14195304	1061	604	200	93.9	1.49	100
chr1	5451129	5452713	1585	585	791	226.45	3.61	4.51			chr1	14197914	14199921	2008	1342	358	226.31	1.45	100
chr1	5571051	5573753	2703	964	910	158.17	2.33	8.39			chr1	14201690	14202792	1103	274	198	73.07	1.29	100
chr1	5632135	5634735	2601	1400	957	452.38	3.06	1.68			chr1	14217938	14220069	2132	364	418	241.83	1.23	100
chr1	5651086	5654524	3439	548	1445	841.19	4.03	1.01			chr1	14231956	14233730	1775	1187	357	97.02	1.55	100
chr1	5711871	5713389	1519	645	589	83.89	2.41	23.1			chr1	14233851	14235288	1438	1013	279	96.97	1.32	100
chr1	5782550	5784734	2185	671	1204	201.02	2.8	5.63			chr1	14236625	14238772	2148	1203	460	117.29	1.34	100
chr1	5784778	5786215	1438	709	696	70.81	3.21	29.46			chr1	14238864	14240387	1524	915	346	88.67	1.78	100
chr1	5789504	5798753	9250	6813	6852	3100	4.77	2.07			chr1	14240487	14241482	996	617	177	62.23	1.25	100
chr1	5808608	5811852	3245	2726	1154	509.71	3.68	1.33			chr1	14318571	14319543	973	553	169	53.18	1.47	100
chr1	5812713	5814469	1757	530	558	150	2.59	9.21			chr1	14328081	14329078	998	470	187	85.96	1.49	100
chr1	5814476	5819478	5003	3317	2337	706.36	4.04	1.02			chr1	14336519	14338243	1725	1179	355	235.59	1.9	100
chr1	5834504	5836393	1890	600	717	381	3.28	2.25			chr1	14362395	14363837	1443	880	400	52.24	2.82	100
chr1	5874476	5879657	5182	4117	2619	2592.6	4.56	1.3			chr1	14408368	14409978	1611	555	432	80.6	2.98	100
chr1	5926469	5929525	3057	1863	1887	1114.36	4.62	1.02			chr1	14437871	14439582	1712	1326	304	143.92	1.27	100
chr1	5932303	5933652	1350	788	494	132.15	2.85	11.78			chr1	14454164	14455219	1056	226	184	57.65	1.27	100
chr1	5939958	5941644	1687	782	810	81.17	2.8	24.05			chr1	14472908	14475046	2139	1570	732	225.21	2.51	100
chr1	5979641	5981523	1883	445	632	93.04	2.36	19.95			chr1	14483820	14485243	1424	865	371	54.58	2.03	100
chr1	6088724	6092383	3660	1232	2129	1283.72	3.21	0.9			chr1	14494651	14496136	1486	970	277	120.23	1.63	100
chr1	6116883	6119735	2853	754	1235	429.05	3.99	1.83			chr1	14501070	14502318	1249	838	227	87.84	1.27	100
chr1	6119963	6123041	3079	1638	2106	869.65	3.07	1.05			chr1	14503053	14504343	1291	425	218	63.18	1.38	100
chr1	6128434	6131204	2771	1867	976	83.88	2.42	23.11			chr1	14506511	14508202	1692	1150	298	96.61	1.64	100
chr1	6174719	6183859	9141	3419	5693	1153.56	4.16	0.97			chr1	14542201	14543181	981	503	170	51.87	1.32	100
chr1	6209462	6210809	1348	461	455	114.71	2.56	14.38			chr1	14543728	14545103	1376	435	282	71.71	1.57	100
chr1	6227638	6230591	2954	2419	1500	813.5	3.41	1.1			chr1	14585413	14586390	978	389	172	57.88	1.58	100
chr1	6240099	6243898	3800	824	2283	1059.62	4.02	1.13			chr1	14591310	14593513	2204	1262	447	149.82	1.37	100
chr1	6263803	6267042	3240	1751	1216	412.69	3.23	1.96			chr1	14598485	14599486	1002	602	177	60.17	1.25	100
chr1	6269481	6274113	4633	2706	3635	2238.89	4.64	1.41			chr1	14608960	14610779	1820	572	467	320.23	2.08	100
chr1	6294020	6298429	4410	3650	2653	221.77	3.62	4.84			chr1	14681972	14683604	1633	456	330	178.3	1.47	100
chr1	6302219	6304142	1924	1203	624	81.68	2.55	23.93			chr1	14709562	14710544	983	567	169	50.04	1.34	100
chr1	6331231	6332828	1598	517	647	278.58	3.74	3.3			chr1	14728615	14733308	4694	3475	1077	235.07	1.48	100
chr1	6374684	6376203	1520	741	431	68.32	2.12	31.04			chr1	14848642	14849897	1256	1051	214	66.83	1.38	100
chr1	6389363	6391412	2050	1320	840	198.65	2.71	5.74			chr1	14873084	14874199	1116	697	200	72.51	1.38	100
chr1	6391691	6395804	4114	1122	1798	1210.67	3.67	1.03			chr1	14932755	14939384	6630	6078	1343	269.5	1.34	100
chr1	6450090	6453259	3170	2534	1476	989.72	4.61	1.04			chr1	14939860	14940874	1015	687	177	58.23	1.19	100
chr1	6470195	6474497	4303	3533	2828	792.79	3.26	1.07			chr1	14948106	14949347	1242	617	243	133.3	1.25	100
chr1	6474732	6480486	5755	2158	2494	368.72	3.47	2.42			chr1	14953478	14955205	1728	1326	298	129.87	1.34	100
chr1	6484614	6487425	2812	1322	1672	738.2	3.82	1.06			chr1	14980023	14981020	998	431	179	66.93	1.36	100
chr1	6495100	6497082	1983	1078	1083	767.16	4.03	1.04			chr1	14995537	14996609	1073	400	188	71.51	1.14	100
chr1	6497565	6499318	1754	849	882	804.24	4.42	1.09			chr1	15017231	15018260	1030	662	189	79.11	1.16	100
chr1	6507806	6511825	4020	2853	2557	794.93	3.67	1.08			chr1	15020333	15021445	1113	887	187	52.09	1.43	100
chr1	6552651	6555675	3025	2430	1456	561.34	3.47	1.24			chr1	15023568	15025133	1566	1202	251	91.8	1.47	100
chr1	6571707	6573188	1482	957	654	253.01	2.93	3.84			chr1	15026271	15027991	1721	691	306	147.44	1.36	100
chr1	6581318	6583813	2496	1927	1553	1711.4	4.3	1.03			chr1	15028314	15029809	1496	663	270	123.78	1.2	100
chr1	6618890	6620604	1715	464	511	94.72	2.63	19.39			chr1	15029846	15031473	1628	650	316	98.28	1.14	100
chr1	6636649	6639813	3165	1321	1247	362.85	2.51	2.43			chr1	15031736	15032809	1074	404	179	69.74	1.16	100
chr1	6643025	6645816	2792	1315	1804	229.42	3.42	4.42			chr1	15033140	15034313	1174	735	205	84.72	1.25	100
chr1	6650359	6654810	4452	2580	3227	2326.3	4.21	1.52			chr1	15066862	15068022	1161	412	222	111.57	1.29	100
chr1	6699844	6703606	3763	2920	1536	105.55	2.5	16.34			chr1	15072791	15074075	1285	883	202	77.67	1.25	100
chr1	6718400	6720879	2480	1479	1272	104.26	2.61	16.64			chr1	15075809	15076927	1119	627	206	85.54	1.32	100
chr1	6738357	6740323	1967	1067	992	154.59	2.78	8.8			chr1	15080874	15086202	5329	2884	17918	2547.69	1.19	100
chr1	6754650	6756583	1934	802	690	54.79	3.13	40.62			chr1	15113760	15117469	3710	3047	803	128.78	1.3	100
chr1	6756607	6757827	1221	633	434	187.63	3.43	6.18			chr1	15117848	15119533	1686	1171	323	71.34	1.26	100
chr1	6781207	6786601	5395	3276	2957	189.64	2.81	6.12			chr1	15119786	15121939	2154	437	407	78.36	1.29	100
chr1	6787150	6788344	1195	709	397	63.38	2.68	34.65			chr1	15123175	15125495	2321	904	459	58.61	1.14	100
chr1	6788655	6793635	4981	2732	2761	780.27	3.85	1.06			chr1	15129424	15132340	2917	1321	587	209.77	1.31	100
chr1	6794180	6795577	1398	568	426	91.72	2.07	20.38			chr1	15133933	15135300	1368	694	291	67.05	1.36	100
chr1	6803632	6805356	1725	648	659	187.31	2.5	6.2			chr1	15135633	15139288	3656	1350	1031	99.12	1.37	100
chr1	6836868	6846264	9397	2563	8318	1007.39	3.44	1.07			chr1	15139397	15142529	3133	946	780	140.17	1.45	100
chr1	6854076	6855859	1784	1173	606	101.19	2.24	17.46			chr1	15144209	15146421	2213	801	430	119.13	1.38	100
chr1	6868930	6870125	1196	766	343	51.94	1.96	42.76			chr1	15161666	15163877	2212	1355	356	152.45	1.29	100
chr1	6877490	6879610	2121	861	795	268.79	2.53	3.5			chr1	15166036	15167126	1091	589	242	86.39	1.86	100
chr1	6880044	6882556	2513	1718	925	438.39	3.23	1.85			chr1	15170178	15172315	2138	1454	596	70.23	1.19	100
chr1	6883315	6884621	1307	751	431	120.88	2.63	13.38			chr1	15187023	15189989	2967	2409	642	182.8	1.53	100
chr1	6904571	6910792	6222	3873	5302	1387.26	3.43	0.99			chr1	15198093	15199543	1451	521	345	61.24	1.69	100
chr1	6911066	6913105	2040	884	702	67.72	3.17	31.41			chr1	15200228	15202086	1859	1425	400	70.95	1.2	100
chr1	6916700	6918540	1841	793	1061	412.46	3.7	1.96			chr1	15203929	15206471	2543	433	478	104.92	1.58	100
chr1	6921055	6923043	1989	782	793	414.73	3.21	1.97			chr1	15214422	15215456	1035	446	192	84.58	1.23	100
chr1	6927636	6929601	1966	506	565	111.09	2.81	15.27			chr1	15259030	15260624	1595	504	269	76.24	1.52	100
chr1	6957812	6965319	7508	755	4630	90.44	4.04	20.69			chr1	15266676	15267958	1283	626	316	105.87	1.81	100
chr1	6977277	6986001	8725	1194	4644	116.98	3.39	13.9			chr1	15298268	15299653	1386	429	260	80.7	1.79	100
chr1	6995982	6998108	2127	1173	922	243.12	2.72	4			chr1	15357169	15358727	1559	1164	245	80.17	1.72	100
chr1	7014092	7015869	1778	1134	900	180.39	2.5	6.58			chr1	15361689	15362839	1151	952	182	54.76	1.36	100
chr1	7054389	7060107	5719	3875	3457	2774.62	4.59	1.5			chr1	15388650	15390060	1411	582	318	128.27	1.79	100
chr1	7150750	7152106	1357	529	465	173.24	2.56	7.15			chr1	15415785	15416828	1044	312	183	59.03	1.29	100
chr1	7161423	7163669	2247	1336	1638	563.49	3.56	1.25			chr1	15416988	15418127	1140	590	213	95.16	1.25	100
chr1	7171876	7173752	1877	1278	604	152.36	2.37	9.02			chr1	15436449	15438522	2074	682	874	97.14	1.65	100
chr1	7197189	7198943	1755	756	857	60.48	2.09	36.95			chr1	15455234	15457561	2328	1412	499	260.34	1.54	100
chr1	7200208	7202442	2235	1276	678	131.4	2.63	11.89			chr1	15460335	15461850	1516	1151	279	120.2	1.49	100
chr1	7223381	7232153	8773	7934	6337	524.36	4.43	1.31			chr1	15462350	15464073	1724	1178	346	142.48	1.32	100
chr1	7257603	7258975	1373	887	597	182.83	3.14	6.36			chr1	15469019	15471422	2404	1589	457	153.36	1.24	100
chr1	7268084	7276505	8422	4961	6092	150.81	3.47	9.13			chr1	15474330	15475733	1404	1083	230	70.34	1.38	100
chr1	7295041	7296753	1713	659	740	127.54	2.4	12.43			chr1	15477095	15478870	1776	401	336	69.76	1.23	100
chr1	7329963	7335619	5657	858	4385	1755.97	4.34	1.07			chr1	15483029	15485341	2313	1849	473	222.56	1.95	100
chr1	7389109	7391808	2700	2118	1378	602.1	3.58	1.22			chr1	15493416	15495114	1699	408	270	144.69	1.23	100
chr1	7394268	7397002	2735	2170	1267	323	2.86	2.7			chr1	15495153	15496251	1099	519	211	107.99	1.29	100
chr1	7448347	7452143	3797	3132	2391	318.89	3.46	2.77			chr1	15507675	15508761	1087	616	203	90.84	1.32	100
chr1	7452408	7458658	6251	1379	3356	2352.32	4.4	1.55			chr1	15521929	15522931	1003	437	184	76.41	1.74	100
chr1	7459966	7466143	6178	5138	2914	531.61	3.2	1.28			chr1	15532410	15533426	1017	465	185	73.95	1.56	100
chr1	7466614	7470091	3478	2566	1378	126.04	2.89	12.62			chr1	15539447	15540529	1083	524	202	58.45	1.4	100
chr1	7471588	7475880	4293	1703	2247	1540.78	3.55	1.01			chr1	15543394	15544395	1002	454	186	76.03	1.51	100
chr1	7479114	7483478	4365	2285	2132	2135.12	4.03	1.55			chr1	15547138	15549106	1969	545	354	189.67	1.41	100
chr1	7515185	7519020	3836	1824	2489	1477.09	3.48	0.96			chr1	15549416	15550412	997	373	179	67.29	1.29	100
chr1	7522411	7528482	6072	1768	3798	593.53	3.51	1.25			chr1	15561487	15563767	2281	1327	478	286.63	1.7	100
chr1	7536904	7538100	1197	563	514	199.08	4.9	5.72			chr1	15564886	15566870	1985	903	411	207.07	1.44	100
chr1	7544948	7547290	2343	1665	1147	100.9	2.75	17.51			chr1	15570309	15571158	850	575	153	59.78	1.29	100
chr1	7548787	7550899	2113	1367	1202	73.11	2.68	28.02			chr1	15578026	15579076	1051	618	198	93.41	1.76	100
chr1	7551271	7554280	3010	2417	1640	384.57	2.71	2.2			chr1	15638852	15640419	1568	698	306	94.84	1.16	100
chr1	7668134	7676124	7991	5991	5832	3100	5.21	2.07			chr1	15664980	15667107	2128	1515	417	328.52	1.65	100
chr1	7683638	7690044	6407	1786	4216	2528.2	4.35	1.53			chr1	15670920	15672423	1504	1057	295	161.13	1.63	100
chr1	7693451	7694724	1274	752	384	77.49	2.56	25.88			chr1	15676573	15677780	1208	731	223	93.44	1.65	100
chr1	7696200	7697938	1739	621	913	353.99	3.14	2.4			chr1	15699436	15702020	2585	1029	819	142.67	1.59	100
chr1	7723140	7727071	3932	630	1771	363.92	2.83	2.43			chr1	15707195	15708566	1372	396	236	84.69	1.49	100
chr1	7727372	7728806	1435	818	789	259.56	3.6	3.63			chr1	15712271	15713334	1064	754	194	77.65	1.38	100
chr1	7728835	7729961	1127	482	351	55.89	2.79	39.97			chr1	15747138	15748552	1415	856	293	111.66	1.84	100
chr1	7730383	7734398	4016	1178	1846	415.32	2.89	1.97			chr1	15784369	15785830	1462	861	313	57.11	1.24	100
chr1	7739883	7745251	5369	1778	4115	1713.33	3.21	1.03			chr1	15803647	15805129	1483	484	273	121.45	1.52	100
chr1	7747619	7753898	6280	2323	3974	1511.56	3.52	0.98			chr1	15822418	15823490	1073	630	202	95.12	1.45	100
chr1	7761152	7763706	2555	575	878	319.23	2.72	2.77			chr1	15826250	15827367	1118	737	208	91.92	1.43	100
chr1	7792447	7797557	5111	3448	2385	654.89	3.11	1.15			chr1	15827659	15828823	1165	645	220	96.85	1.34	100
chr1	7801283	7804174	2892	972	1706	80.67	3.46	24.21			chr1	15828927	15830446	1520	448	310	157.46	1.41	100
chr1	7804665	7809389	4725	2632	1554	556.44	2.9	1.24			chr1	15831751	15833775	2025	1487	391	66.14	1.59	100
chr1	7816731	7819091	2361	1111	991	751.25	3.86	1.08			chr1	15834518	15835593	1076	333	197	70.35	1.31	100
chr1	7840954	7843970	3017	598	1201	734.76	3.93	1.06			chr1	15836046	15839110	3065	987	652	344	1.51	100
chr1	7854136	7858287	4152	2828	1674	1058.54	3.5	1.12			chr1	15840564	15842078	1515	409	288	120.15	1.34	100
chr1	7890383	7894756	4374	1433	2054	271.32	3.28	3.43			chr1	15842714	15843967	1254	716	245	132.8	1.38	100
chr1	7898023	7902785	4763	4037	2253	338.2	3.16	2.43			chr1	15844081	15845826	1746	1414	354	66.57	1.05	100
chr1	7915596	7917767	2172	1527	1236	796.31	3.22	1.08			chr1	15891267	15892095	829	339	154	69.36	1.92	100
chr1	7922186	7924659	2474	1014	896	309.12	3.52	2.88			chr1	15977761	15979171	1411	408	242	76.74	1.56	100
chr1	7932629	7933662	1034	599	327	88.05	2.99	21.5			chr1	16014904	16015963	1060	306	181	58.86	1.36	100
chr1	7933943	7935817	1875	558	632	83.8	3.06	23.14			chr1	16016469	16018092	1624	401	310	154.75	1.27	100
chr1	7938838	7940957	2120	1373	1115	783.97	4.9	1.06			chr1	16031453	16032621	1169	330	194	57.58	1.25	100
chr1	7966868	7968763	1896	1324	685	60.19	1.98	37.07			chr1	16089753	16090699	947	532	167	56.64	1.29	100
chr1	7976442	7978858	2417	1428	1050	133.76	2.21	11.54			chr1	16101839	16102842	1004	724	178	62.12	1.27	100
chr1	7983247	7984374	1128	556	366	74.07	3.03	27.48			chr1	16195780	16196778	999	592	178	63.85	1.47	100
chr1	8024394	8026399	2006	1270	913	156.28	3.45	8.63			chr1	16201277	16202293	1017	819	178	60.31	1.38	100
chr1	8043886	8045027	1142	713	330	53.94	2.63	41.32			chr1	16315671	16316687	1017	651	180	61.61	1.12	100
chr1	8055059	8058384	3326	683	1570	610.99	4.01	1.24			chr1	16337643	16338791	1149	313	204	70.34	1.52	100
chr1	8103481	8104931	1451	673	788	144.47	3.46	10.2			chr1	16383989	16386465	2477	2189	462	219.21	1.38	100
chr1	8105277	8109088	3812	627	2106	901.94	3.34	1.02			chr1	16431554	16434424	2871	469	538	312.33	1.92	100
chr1	8136342	8138200	1859	623	739	456.15	3.35	1.66			chr1	16486466	16487448	983	614	172	56.22	1.32	100
chr1	8138500	8140707	2208	1402	1582	1405.09	4.85	1			chr1	16488870	16490050	1181	292	204	62.31	1.29	100
chr1	8161670	8164225	2556	686	1207	298.12	2.92	2.97			chr1	16583754	16584748	995	557	183	66.32	2.11	100
chr1	8173601	8176084	2484	728	1188	282.44	3.1	3.25			chr1	16585282	16586304	1023	518	197	102.45	1.7	100
chr1	8198313	8202347	4035	1023	2353	2500.13	4.35	1.48			chr1	16596824	16597963	1140	646	211	77.45	1.3	100
chr1	8207962	8211695	3734	2552	2389	879.25	2.94	0.99			chr1	16626989	16628840	1852	1083	358	194.73	1.45	100
chr1	8224801	8231659	6859	5647	4676	3100	4.73	2.07			chr1	16678558	16679981	1424	1194	244	95.1	1.27	100
chr1	8233824	8235158	1335	701	660	87.8	3.22	21.58			chr1	16680966	16682798	1833	583	338	216.41	1.49	100
chr1	8252001	8256507	4507	1223	2088	1689.27	3.88	1.01			chr1	16692943	16694155	1213	802	230	80.68	1.32	100
chr1	8264592	8266926	2335	1319	1277	294.56	4.33	3.07			chr1	16727245	16728568	1324	335	230	93.8	1.47	100
chr1	8272749	8276604	3856	2139	2839	1939.78	3.74	1.27			chr1	16745126	16746155	1030	597	206	119.05	1.59	100
chr1	8283952	8287404	3453	2042	1531	1109.84	3.42	1.01			chr1	16784935	16786291	1357	892	210	50.11	1.34	100
chr1	8292361	8294646	2286	1718	1146	751.28	3.69	1.08			chr1	16856979	16857971	993	402	178	60.09	1.38	100
chr1	8297105	8306754	9650	5205	6180	1960.4	4.22	1.31			chr1	16947113	16948076	964	436	173	65.44	1.38	100
chr1	8314594	8321233	6640	2917	5037	3100	4.3	2.07			chr1	16983060	16984095	1036	813	178	57.85	1.32	100
chr1	8342867	8345035	2169	1476	1071	315.58	3.1	2.76			chr1	17024034	17025061	1028	729	183	64.43	1.2	100
chr1	8348511	8350040	1530	1106	569	112.81	2.55	14.98			chr1	17025171	17026979	1809	773	300	99.3	1.29	100
chr1	8387986	8389430	1445	680	491	74.31	2.44	27.34			chr1	17040408	17041521	1114	726	200	73.22	1.56	100
chr1	8391665	8394514	2850	1168	1335	732.32	3.47	1.05			chr1	17099970	17101196	1227	400	230	103.92	1.32	100
chr1	8395206	8398057	2852	842	1411	1480.35	4.41	0.96			chr1	17139074	17140074	1001	543	179	65.85	1.67	100
chr1	8401901	8406704	4804	3569	3056	846.81	2.97	1.02			chr1	17143463	17144514	1052	588	209	64.74	1.51	100
chr1	8416917	8418394	1478	604	662	265.23	3.27	3.51			chr1	17257745	17258898	1154	327	209	79.44	1.18	100
chr1	8450045	8451957	1913	1200	594	137.28	3.21	11.06			chr1	17259465	17260465	1001	714	177	60.51	1.2	100
chr1	8480354	8482648	2295	940	839	244.88	3.17	4.01			chr1	17263873	17264949	1077	858	188	68.73	1.2	100
chr1	8487535	8488669	1135	637	350	82.29	2.83	23.63			chr1	17276073	17277730	1658	1239	309	132.37	1.54	100
chr1	8493995	8495576	1582	1077	517	155.45	2.77	8.65			chr1	17298016	17298878	863	544	156	62	1.67	100
chr1	8495689	8501891	6203	3424	2998	1762.87	5.14	1.08			chr1	17432427	17433942	1516	400	260	80.3	1.49	100
chr1	8509158	8510499	1342	775	423	50.98	2.74	43.2			chr1	17456967	17457770	804	284	144	53.15	1.58	100
chr1	8515292	8517257	1966	495	671	167.69	2.75	7.51			chr1	17533377	17534381	1005	499	186	57.67	1.32	100
chr1	8517929	8520025	2097	1035	735	237.57	2.63	4.19			chr1	17634823	17635917	1095	825	193	63.87	1.36	100
chr1	8527388	8529124	1737	784	1181	733.39	4.37	1.05			chr1	17668084	17669099	1016	797	184	71.48	1.23	100
chr1	8535964	8537730	1767	597	985	227.37	2.74	4.49			chr1	17676613	17677856	1244	405	243	132.36	1.47	100
chr1	8540971	8542269	1299	705	442	160.55	2.92	8.17			chr1	17875787	17876933	1147	212	177	68.4	1.25	100
chr1	8542625	8543751	1127	636	347	81.02	2.74	24.07			chr1	17956826	17957848	1023	723	197	102.45	1.85	100
chr1	8544665	8546623	1959	513	582	145.39	3.32	10.05			chr1	17975003	17976377	1375	422	255	107.62	1.61	100
chr1	8591777	8598292	6516	2636	5343	3100	3.61	2.07			chr1	18013251	18018637	5387	4202	1283	135.59	1.43	100
chr1	8598769	8600413	1645	715	843	533.64	3.83	1.29			chr1	18080425	18081693	1269	325	233	94.61	1.38	100
chr1	8650267	8653851	3585	2236	1872	429.82	2.63	1.83			chr1	18150457	18151372	916	480	162	56.71	1.96	100
chr1	8673537	8681410	7874	3287	5956	2379.16	3.6	1.32			chr1	18332391	18333527	1137	247	206	81.53	1.16	100
chr1	8688185	8689528	1344	704	773	249.61	4.26	3.9			chr1	18377287	18378551	1265	558	262	180.65	1.47	100
chr1	8697493	8701559	4067	2423	1989	561.31	2.62	1.24			chr1	18400676	18401863	1188	917	227	112.68	1.23	100
chr1	8712291	8719364	7074	2848	5964	555.58	3.29	1.24			chr1	18541976	18543720	1745	551	309	52.24	1.55	100
chr1	8723424	8724885	1462	885	736	387.98	3.87	2.21			chr1	18599557	18600550	994	536	187	61.3	1.42	100
chr1	8735386	8741310	5925	1626	2325	103.28	2.34	16.87			chr1	18630720	18631793	1074	199	180	54.43	1.43	100
chr1	8756660	8758444	1785	541	680	334.53	3.95	2.45			chr1	18678216	18679768	1553	1156	294	135.75	1.58	100
chr1	8856126	8859898	3773	1468	1856	1074.53	3.93	1.06			chr1	18771089	18771966	878	332	160	66.36	1.61	100
chr1	8861650	8863540	1891	791	682	303.56	2.74	2.96			chr1	18828660	18829699	1040	401	187	69.66	1.27	100
chr1	8871012	8877578	6567	801	4171	59.52	2.92	37.6			chr1	18937879	18938879	1001	504	177	60.51	1.41	100
chr1	8879611	8882625	3015	2121	1438	665.95	3.67	1.13			chr1	19057316	19058329	1014	549	181	65.31	1.52	100
chr1	8884871	8888640	3770	1240	1814	900	3.99	1.01			chr1	19118082	19119349	1268	1076	202	53.85	1.25	100
chr1	8913544	8916019	2476	984	1869	500.37	2.93	1.36			chr1	19149965	19151111	1147	402	202	68.4	1.23	100
chr1	8918559	8919794	1236	638	504	179.48	4.29	6.64			chr1	19154422	19155372	951	446	168	57.89	1.47	100
chr1	8922170	8923517	1348	823	484	188.92	3.23	6.13			chr1	19421301	19422435	1135	937	181	79.45	1.36	100
chr1	8938359	8940479	2121	1062	1208	240.87	2.64	4.07			chr1	19778182	19779104	923	399	162	54.35	1.32	100
chr1	8988567	8990776	2210	911	1021	515.91	2.92	1.3			chr1	19838157	19839384	1228	893	206	51.8	1.36	100
chr1	9015424	9017886	2463	961	1384	800.35	3.51	1.09			chr1	19871069	19871980	912	432	170	76.74	2.14	100
chr1	9063154	9064508	1355	735	472	187.67	2.92	6.16			chr1	19884682	19885948	1267	987	198	54.19	1.23	100
chr1	9080405	9086085	5681	2585	4437	3100	3.92	2.07			chr1	19939920	19941019	1100	774	182	54.82	1.16	100
chr1	9099827	9107470	7644	5571	5875	3100	4.23	2.07			chr1	19978069	19979204	1136	255	189	61.82	1.29	100
chr1	9116334	9119070	2737	1715	1327	829.13	4.19	1			chr1	20180768	20181912	1145	378	197	56.57	1.29	100
chr1	9126799	9128934	2136	1358	1262	853.08	3.31	1.02			chr1	20211131	20212054	924	504	162	54.01	1.67	100
chr1	9129425	9132352	2928	1801	1849	190.88	2.41	6.06			chr1	20290550	20291596	1047	241	176	51.95	1.23	100
chr1	9133035	9134982	1948	863	1000	118.02	2.38	13.74			chr1	20451564	20452474	911	338	163	61.16	1.45	100
chr1	9138465	9140727	2263	1369	1319	94.93	2.29	19.35			chr1	20551430	20552456	1027	384	181	60.83	1.43	100
chr1	9141194	9143533	2340	1160	1443	449.38	3.12	1.75			chr1	20707362	20708343	982	464	181	53.55	1.34	100
chr1	9159720	9163324	3605	2859	3029	2407.56	3.94	1.36			chr1	20780606	20781899	1294	1000	209	75.91	1.32	100
chr1	9225701	9229982	4282	1303	1989	1055.11	4.16	1.12			chr1	20789674	20791188	1515	653	292	147.55	1.27	100
chr1	9230822	9233488	2667	1237	1032	394.64	2.87	2.08			chr1	20881321	20882410	1090	274	179	70.89	1.25	100
chr1	9233818	9235376	1559	905	654	187.55	3.37	6.2			chr1	20884878	20886303	1426	422	270	126.62	1.49	100
chr1	9253564	9255328	1765	1168	603	218.11	2.7	5.05			chr1	20895432	20896610	1179	402	234	137.44	1.76	100
chr1	9275452	9278375	2924	1288	1615	880.01	3.85	0.99			chr1	20900651	20902443	1793	815	303	100.78	1.63	100
chr1	9278542	9280001	1460	703	604	333.34	3.8	2.45			chr1	20906071	20907155	1085	397	178	51.11	1.34	100
chr1	9280558	9283230	2673	1421	1572	1060.57	4.12	1.13			chr1	20977623	20978574	952	466	166	53.7	1.43	100
chr1	9290959	9295322	4364	2225	2001	488.88	3.12	1.45			chr1	21027415	21029553	2139	1128	423	234.84	1.94	100
chr1	9307608	9315171	7564	5502	4592	1468.24	3.82	0.95			chr1	21195588	21197559	1972	296	351	167.42	1.47	100
chr1	9329419	9330281	863	409	260	56.47	2.59	39.63			chr1	21247920	21249065	1146	487	222	72.21	1.34	100
chr1	9346675	9349489	2815	1505	1176	702.2	2.97	1.07			chr1	21441541	21442829	1289	451	200	71.17	1.36	100
chr1	9350735	9353589	2855	1710	1613	662.23	3.57	1.12			chr1	21454733	21456131	1399	1104	249	87.29	1.36	100
chr1	9360638	9362066	1429	695	680	263.45	3.49	3.56			chr1	21516474	21517579	1106	635	211	104.88	1.43	100
chr1	9362083	9363695	1613	581	559	90.79	2.39	20.63			chr1	21566066	21566855	790	234	143	58.07	1.29	100
chr1	9379054	9380928	1875	913	898	697.21	3.55	1.07			chr1	21925410	21926559	1150	620	218	77.13	1.26	100
chr1	9381508	9384400	2893	1916	1413	1187.67	3.79	1			chr1	22029201	22030284	1084	504	213	113.63	1.67	100
chr1	9386567	9390848	4282	3175	2756	2332.97	4.44	1.52			chr1	22051172	22052145	974	419	173	61.88	1.76	100
chr1	9459823	9462275	2453	1958	784	205.73	2.27	5.48			chr1	22060937	22061880	944	483	169	51.93	1.57	100
chr1	9463120	9465629	2510	1846	863	56.72	2.25	39.44			chr1	22101807	22103347	1541	874	307	178.42	1.54	100
chr1	9537436	9540015	2580	824	1850	1204.81	3.61	1.02			chr1	22334620	22335856	1237	270	248	151.81	1.34	100
chr1	9546064	9547488	1425	678	597	166.5	2.99	7.61			chr1	22399636	22400469	834	456	147	50.57	1.76	100
chr1	9568419	9572351	3933	2548	3426	3100	4.93	2.07			chr1	22445432	22446790	1359	236	260	128.42	1.47	100
chr1	9587594	9589181	1588	794	533	115.41	3.01	14.22			chr1	22662546	22663648	1103	569	205	90.41	1.45	100
chr1	9589315	9592004	2690	1654	1110	154.46	2.58	8.8			chr1	22855883	22857065	1183	732	262	230.5	1.87	100
chr1	9606668	9610861	4194	3007	3019	780.83	3.02	1.06			chr1	22937864	22939107	1244	710	264	200.84	1.81	100
chr1	9651444	9657202	5759	3465	3902	1927.15	3.58	1.25			chr1	23121705	23123262	1558	349	279	139.96	1.23	100
chr1	9703948	9707924	3977	1234	2661	2358.18	4.09	1.29			chr1	23275471	23276737	1267	790	251	145.81	1.38	100
chr1	9737653	9739228	1576	797	502	57.53	2.04	38.94			chr1	23285028	23286120	1093	635	200	81.01	1.18	100
chr1	9740315	9742040	1726	585	657	71.19	3.26	29.16			chr1	23357956	23359615	1660	409	282	128.56	1.2	100
chr1	9753111	9754462	1352	781	571	184.92	3.48	6.23			chr1	23696670	23698385	1716	588	348	223.18	1.61	100
chr1	9768416	9774401	5986	3493	2274	563.66	3.22	1.25			chr1	23826178	23827152	975	523	174	62.87	1.34	100
chr1	9784151	9795664	11514	6203	8825	1677.47	3.98	1.13			chr1	23933296	23934272	977	507	181	79.25	1.78	100
chr1	9818267	9826157	7891	2948	3910	3100	3.9	2.07			chr1	23978656	23979618	963	405	167	51.42	1.36	100
chr1	9838946	9842867	3922	1023	2034	621.6	3.4	1.15			chr1	24024934	24026013	1080	685	182	58.65	1.18	100
chr1	9863477	9864843	1367	529	522	242.66	3.5	4.02			chr1	24437448	24438593	1146	862	212	91.21	1.36	100
chr1	9881892	9883932	2041	1482	1008	645.47	5.21	1.19			chr1	24637076	24638493	1418	484	267	104.86	1.52	100
chr1	9888846	9891177	2332	1394	1291	492.97	2.88	1.42			chr1	25298844	25300013	1170	833	224	112.48	1.49	100
chr1	9951173	9954356	3184	1215	1683	307.3	3.18	2.88			chr1	25431745	25432985	1241	219	240	139.02	1.38	100
chr1	9960800	9962499	1700	620	714	411.21	4.05	1.96			chr1	25433933	25434867	935	527	164	54.21	1.58	100
chr1	9972312	9974026	1715	648	855	368.95	3.82	2.42			chr1	25520943	25522354	1412	501	253	89.44	1.83	100
chr1	9992189	9995385	3197	1095	1701	1050.39	3.19	1.11			chr1	26101470	26102757	1288	898	244	53.57	1.21	100
chr1	10002518	10005941	3424	1723	1517	168.1	3.18	7.47			chr1	26366700	26367835	1136	432	198	61.82	1.16	100
chr1	10005989	10007097	1109	533	334	69.59	2.83	30.18			chr1	26478142	26479174	1033	438	187	72.22	1.47	100
chr1	10008790	10013422	4633	2594	1969	789.04	3.78	1.07			chr1	26502906	26503911	1006	577	186	81.16	1.56	100
chr1	10018230	10021734	3505	1431	3017	1926.3	3.67	1.25			chr1	26505557	26506615	1059	789	187	63.02	1.29	100
chr1	10047177	10050053	2877	1986	1532	736.35	3	1.06			chr1	26513692	26514896	1205	356	217	80.27	1.34	100
chr1	10053487	10055332	1846	506	571	129.42	2.21	12.03			chr1	26783286	26784444	1159	258	198	77.61	1.25	100
chr1	10058829	10060243	1415	850	501	166.37	2.51	7.66			chr1	26819696	26820702	1007	427	183	72.01	1.63	100
chr1	10066876	10073819	6944	2854	3824	3106.91	4.31	4.35			chr1	26916853	26917793	941	428	165	54.78	1.67	100
chr1	10081465	10085774	4310	1243	3464	2872.47	4.03	1.65			chr1	26918349	26920242	1894	541	358	165.88	1.52	100
chr1	10111922	10116545	4624	1137	2595	1990.14	4.45	1.36			chr1	26986960	26988378	1419	404	228	77.91	1.47	100
chr1	10117455	10119432	1978	1394	764	293.63	2.71	3.07			chr1	27033842	27035064	1223	554	262	202.39	2	100
chr1	10119712	10121155	1444	910	423	71.21	2.16	29.17			chr1	27107718	27108738	1021	232	177	56.44	1.25	100
chr1	10138421	10140147	1727	489	620	217.75	4.09	5.04			chr1	27236797	27237565	769	330	138	53.17	1.67	100
chr1	10141126	10143356	2231	377	620	106.68	2.07	15.95			chr1	27283674	27284887	1214	676	229	106.25	1.56	100
chr1	10157015	10159036	2022	754	1438	699.55	3.51	1.07			chr1	27399073	27400498	1426	982	257	58.5	1.49	100
chr1	10162222	10165681	3460	1139	2431	298.56	3.34	2.94			chr1	27484747	27485858	1112	647	204	83.87	1.16	100
chr1	10165754	10173914	8161	7046	5805	95.69	3.81	19.08			chr1	27506668	27507870	1203	918	222	65.8	1.23	100
chr1	10183020	10184739	1720	920	884	58.54	3.33	38.14			chr1	27518346	27519435	1090	726	178	55.5	1.29	100
chr1	10186513	10189957	3445	919	1481	1129.49	3.52	0.95			chr1	27723003	27724213	1211	728	227	84.28	1.52	100
chr1	10198218	10200346	2129	768	886	121.25	2.58	13.33			chr1	27740449	27741354	906	516	169	77.67	1.54	100
chr1	10202271	10203755	1485	873	796	199.29	3.12	5.7			chr1	27937549	27938533	985	444	171	53.06	1.74	100
chr1	10205880	10207052	1173	460	352	63.57	2.47	34.48			chr1	27958017	27959141	1125	716	185	60.38	1.23	100
chr1	10234447	10239210	4764	2865	2926	365.05	3.32	2.44			chr1	27963062	27964027	966	569	168	52.94	1.49	100
chr1	10365550	10366614	1065	496	325	73.03	2.54	28.06			chr1	27982519	27983522	1004	305	179	64.79	1.23	100
chr1	10370400	10372349	1950	875	657	177.71	2.7	6.82			chr1	28076990	28078123	1134	219	205	78.41	1.18	100
chr1	10375530	10379000	3471	2000	1312	191.86	2.64	6.02			chr1	28174342	28175405	1064	381	201	95.79	1.61	100
chr1	10451412	10456240	4829	4029	2751	1246.51	3.65	0.87			chr1	28186186	28187136	951	482	165	51.53	1.67	100
chr1	10456708	10459282	2575	1983	1827	1639.13	4.98	1.1			chr1	28234284	28235341	1058	570	210	123.91	1.41	100
chr1	10516745	10519627	2883	885	1459	564.8	2.94	1.25			chr1	28274998	28275982	985	527	187	91.48	1.7	100
chr1	10522008	10523395	1388	810	487	142.89	2.75	10.38			chr1	28405260	28407050	1791	1278	363	168.42	1.48	100
chr1	10548305	10553310	5006	4384	2292	471.73	2.54	1.45			chr1	28518135	28519297	1163	969	177	53.53	1.41	100
chr1	10555044	10557677	2634	535	954	425.65	2.39	1.85			chr1	28631267	28632071	805	376	148	63.93	1.25	100
chr1	10562206	10568535	6330	1299	3276	1836.33	4.04	1.15			chr1	28635138	28636107	970	423	174	64.65	1.47	100
chr1	10569483	10572952	3470	2037	1871	270.95	3.13	3.42			chr1	28687748	28688790	1043	586	192	81.39	1.56	100
chr1	10575818	10579483	3666	1436	2122	3048.33	5.44	1.98			chr1	28711728	28712776	1049	290	180	56.17	1.25	100
chr1	10610017	10620058	10042	3279	7514	1813.48	3.85	1.12			chr1	28760600	28761631	1032	612	187	72.59	1.29	100
chr1	10646671	10649420	2750	716	1311	647.17	4.8	1.19			chr1	28776893	28777936	1044	571	199	99.65	1.58	100
chr1	10652344	10654349	2006	1072	632	168.75	2.39	7.46			chr1	28778863	28780453	1591	345	272	130.75	1.45	100
chr1	10654614	10655849	1236	621	444	88.65	2.48	21.33			chr1	28786315	28787399	1085	220	188	59.54	1.27	100
chr1	10683194	10685152	1959	650	911	744.36	4.28	1.07			chr1	28804076	28804840	765	486	143	67.99	2.03	100
chr1	10692994	10695792	2799	1278	1670	1284.54	3.74	0.91			chr1	28866428	28867729	1302	829	239	96.43	1.63	100
chr1	10704212	10707699	3488	2418	1585	1113.74	4.35	1.02			chr1	28892096	28893442	1347	951	264	145.73	1.52	100
chr1	10709761	10712262	2502	1631	1924	974.65	3.77	1.03			chr1	29086846	29087862	1017	400	184	71.11	1.65	100
chr1	10793321	10794860	1540	872	707	472.04	4.36	1.45			chr1	29093320	29094301	982	401	169	50.35	1.83	100
chr1	10865806	10867387	1582	613	559	88.89	2.33	21.21			chr1	29104244	29105173	930	528	162	52.05	1.32	100
chr1	10874567	10876321	1755	1134	642	301.88	3.66	2.96			chr1	29189055	29189960	906	331	159	53.58	1.27	100
chr1	10892250	10899999	7750	6258	4646	368.25	3.86	2.41			chr1	29268766	29269818	1053	393	202	103.85	1.32	100
chr1	10900459	10904195	3737	660	1878	113.79	3.17	14.78			chr1	29272414	29273702	1289	758	264	146.46	1.54	100
chr1	10916982	10920736	3755	1626	2185	618.08	4.62	1.2			chr1	29300838	29305553	4716	2341	1175	534.26	1.76	100
chr1	10924710	10929384	4675	1584	2412	1185.81	4.84	1			chr1	29399895	29401941	2047	1588	367	159.57	1.43	100
chr1	10931603	10937037	5435	1457	3164	876.47	3.48	0.99			chr1	29463852	29464714	863	311	155	59.2	1.29	100
chr1	10942711	10944074	1364	781	523	112.12	2.44	15.07			chr1	29654275	29655270	996	503	178	64.91	1.54	100
chr1	10970259	10972124	1866	819	811	337.65	2.92	2.43			chr1	29741692	29742851	1160	238	176	54.41	1.29	100
chr1	10972434	10975984	3551	2429	1827	424.26	3.45	1.85			chr1	29747279	29748941	1663	803	312	157.06	1.36	100
chr1	10976983	10979223	2241	692	762	165.55	2.45	7.66			chr1	29788518	29789520	1003	196	185	79.37	1.18	100
chr1	11002940	11019334	16395	11168	10690	338.23	4.61	2.43			chr1	29920840	29923107	2268	1824	396	199.26	1.38	100
chr1	11020094	11023803	3710	3020	2203	762.55	3.61	1.04			chr1	30052247	30053351	1105	409	204	86.61	1.58	100
chr1	11023846	11028689	4844	2380	3019	2382.49	4.62	1.34			chr1	30061146	30062346	1201	876	190	70.95	1.25	100
chr1	11051622	11054989	3368	1355	2072	2147.32	3.97	1.55			chr1	30073520	30074614	1095	291	181	50.47	1.36	100
chr1	11069534	11073789	4256	2571	2114	934.46	3.9	0.99			chr1	30108290	30109077	788	500	140	51.85	1.36	100
chr1	11073882	11084561	10680	3949	6224	1185.65	4.56	1			chr1	30116293	30117508	1216	727	221	86.01	1.29	100
chr1	11093976	11095856	1881	574	837	116.34	2.64	14.08			chr1	30118688	30119853	1166	391	187	54.95	1.18	100
chr1	11128784	11133169	4386	1330	2335	1103.43	3.67	1			chr1	30154451	30155469	1019	623	180	60.93	1.18	100
chr1	11135684	11137106	1423	970	459	131.12	2.41	11.93			chr1	30180903	30182062	1160	688	218	100.79	1.43	100
chr1	11137109	11138426	1318	532	447	133.13	2.7	11.56			chr1	30183742	30185275	1534	1043	265	103.12	1.52	100
chr1	11165303	11167451	2149	1518	1082	364.58	4.06	2.44			chr1	30194775	30195797	1023	221	184	68.92	1.14	100
chr1	11168216	11170478	2263	639	1016	681.34	3.52	1.15			chr1	30196486	30197688	1203	666	232	61	1.28	100
chr1	11176381	11177777	1397	595	558	81.18	3.1	24.05			chr1	30241458	30242445	988	488	186	88.6	1.72	100
chr1	11197504	11204664	7161	1898	4293	1425.72	3.26	1.02			chr1	30247189	30248343	1155	494	221	98.16	1.37	100
chr1	11224458	11226453	1996	824	951	513.16	4.22	1.29			chr1	30299894	30300838	945	497	171	66.82	2.23	100
chr1	11226471	11230917	4447	3115	2043	159.48	2.9	8.27			chr1	30308990	30310066	1077	393	188	62.16	1.14	100
chr1	11240430	11241803	1374	967	439	75.93	2.03	26.72			chr2	844	11476	10633	5853	60326	3100	1.17	100
chr1	11242729	11245925	3197	654	1152	259.54	2.33	3.62			chr2	17893	30894	13002	8525	3172	468.54	1.77	100
chr1	11276987	11280398	3412	650	1818	940.56	3.81	0.99			chr2	31585	33298	1714	740	367	116.79	1.38	100
chr1	11280794	11283247	2454	608	1307	842.36	3.24	1.02			chr2	34422	36646	2225	775	480	313.74	1.62	100
chr1	11288717	11290285	1569	406	408	50.95	2.3	43.21			chr2	39049	40036	988	568	180	72.03	1.52	100
chr1	11316383	11320034	3652	737	2849	1053.04	3.4	1.11			chr2	57312	65029	7718	4858	1989	1072.39	1.58	100
chr1	11335688	11343178	7491	3540	4600	286.67	3.83	3.09			chr2	65885	66918	1034	442	203	114.38	1.87	100
chr1	11343577	11348588	5012	673	2680	220.23	3.26	4.93			chr2	75400	76537	1138	264	199	63.69	1.41	100
chr1	11348973	11351754	2782	1268	1715	289.06	3.2	3.11			chr2	77810	78845	1036	657	194	88.77	1.54	100
chr1	11354118	11359250	5133	2283	2923	1744.48	3.57	1.06			chr2	94917	96628	1712	1192	365	277.29	1.76	100
chr1	11378229	11384471	6243	4661	2827	2453.94	4.19	1.42			chr2	103022	104610	1589	1171	309	162.33	1.63	100
chr1	11443002	11444904	1903	980	670	272.2	2.5	3.4			chr2	107155	108333	1179	549	236	127.92	1.39	100
chr1	11449192	11452238	3047	2555	1181	245.86	2.87	3.93			chr2	114827	116174	1348	394	246	96.17	1.83	100
chr1	11483025	11485918	2894	2231	1249	544.55	4.3	1.22			chr2	120095	121413	1319	533	266	165.05	1.7	100
chr1	11487573	11489543	1971	958	1388	529.95	3.13	1.28			chr2	123173	124194	1022	610	188	79.29	1.49	100
chr1	11492633	11493664	1032	503	309	63.05	2.65	34.82			chr2	139151	140209	1059	400	201	97.94	1.36	100
chr1	11495046	11498007	2962	760	1126	593.93	3.19	1.25			chr2	149058	150189	1132	761	205	79.15	1.61	100
chr1	11498035	11504048	6014	623	3435	3100	3.88	2.07			chr2	157020	158316	1297	994	257	161.58	1.72	100
chr1	11511818	11518701	6884	3379	4106	240.77	3.53	4.07			chr2	175285	176379	1095	696	193	63.87	1.25	100
chr1	11523362	11524473	1112	555	385	151.71	3.64	9.06			chr2	244695	245876	1182	893	221	99.39	1.36	100
chr1	11527321	11528598	1278	601	760	226.34	4.31	4.51			chr2	248131	249936	1806	886	342	170.43	1.63	100
chr1	11546445	11548963	2519	1331	1427	751.51	3.87	1.08			chr2	306447	307328	882	320	155	52.58	1.25	100
chr1	11562129	11565583	3455	2271	2517	1054.56	3.12	1.12			chr2	375118	376142	1025	776	187	75.22	1.16	100
chr1	11571938	11573542	1605	1092	576	253.8	2.65	3.84			chr2	377007	378625	1619	952	322	186.33	1.38	100
chr1	11573846	11575029	1184	679	410	153.05	3	8.94			chr2	497776	499191	1416	358	220	57.49	1.4	100
chr1	11575118	11576203	1086	433	336	80.79	3.17	24.14			chr2	820220	822278	2059	1688	343	134.75	1.33	100
chr1	11576838	11578163	1326	743	477	78.9	2.72	25.1			chr2	859358	861032	1675	324	307	122.67	1.43	100
chr1	11578280	11585638	7359	2035	3661	478.21	2.82	1.47			chr2	941927	942969	1043	230	188	71.34	1.32	100
chr1	11621381	11625455	4075	2418	1682	569.82	2.97	1.26			chr2	1041405	1042276	872	357	166	84.26	1.45	100
chr1	11625511	11635585	10075	4244	5379	260.97	3.45	3.57			chr2	1043733	1044854	1122	198	207	87.32	1.38	100
chr1	11642118	11643488	1371	587	620	170.93	3.49	7.24			chr2	1166055	1167079	1025	640	193	90.25	1.36	100
chr1	11645953	11647287	1335	499	477	209.01	3.41	5.39			chr2	1631798	1632839	1042	395	181	55.92	1.14	100
chr1	11666855	11668791	1937	1059	832	123.61	2.7	13.08			chr2	1634450	1635821	1372	436	227	76.87	1.38	100
chr1	11701607	11706827	5221	711	3487	1985.56	3.33	1.35			chr2	1704305	1705642	1338	920	248	72.38	1.35	100
chr1	11716000	11720297	4298	3079	1942	1441.34	3.6	1.03			chr2	1781406	1782609	1204	783	217	80.63	1.58	100
chr1	11723092	11732410	9319	8043	5903	1600.78	4	1.07			chr2	1784928	1786339	1412	588	276	107.21	1.38	100
chr1	11762807	11764201	1395	870	450	128.82	2.74	12.1			chr2	1911167	1912165	999	569	179	66.57	1.34	100
chr1	11774207	11775515	1309	621	528	101.39	3.23	17.45			chr2	2101496	2102580	1085	629	203	91.66	1.49	100
chr1	11810495	11814363	3869	1174	2543	239.09	3.17	4.11			chr2	2189908	2191011	1104	906	176	60.91	1.23	100
chr1	11832671	11834427	1757	498	662	344.81	4.24	2.43			chr2	2215180	2216618	1439	1008	262	106.12	1.47	100
chr1	11864587	11867647	3061	1971	2197	1605.21	4.31	1.07			chr2	2230889	2232025	1137	310	205	78.71	1.25	100
chr1	11868152	11873322	5171	2148	2665	2713.57	4.52	1.46			chr2	2377076	2378510	1435	457	263	104.76	1.45	100
chr1	11902076	11905844	3769	551	1331	449.49	2.61	1.76			chr2	2401036	2403932	2897	2084	578	327.98	1.41	100
chr1	11925222	11926778	1557	529	563	67.86	2.42	31.32			chr2	2405741	2407150	1410	534	277	153.89	1.54	100
chr1	11945100	11946722	1623	601	507	55	1.87	40.53			chr2	2419279	2422865	3587	529	734	524.62	1.43	100
chr1	11952223	11955674	3452	1433	1867	961.95	3.72	1.02			chr2	2449373	2451007	1635	1095	276	128.06	1.43	100
chr1	11962287	11964281	1995	644	1032	468.73	3.47	1.49			chr2	2464578	2465513	936	417	165	56.45	1.61	100
chr1	11984218	11986271	2054	1578	646	158.27	3.03	8.39			chr2	2489446	2490621	1176	637	220	63.39	1.3	100
chr1	11986705	11988162	1458	730	682	125.56	2.98	12.71			chr2	2490748	2492200	1453	412	277	135.78	1.07	100
chr1	11988272	11990716	2445	1158	1119	1024.14	4.13	1.08			chr2	2494626	2496151	1526	523	289	134.61	1.43	100
chr1	11992448	12004110	11663	2346	7679	554.28	4.4	1.23			chr2	2502635	2504126	1492	937	311	116.41	1.56	100
chr1	12071599	12074173	2575	1550	1399	210.82	2.41	5.27			chr2	2516368	2517372	1005	348	179	64.44	1.16	100
chr1	12080801	12082291	1491	671	487	61.35	2.11	36.27			chr2	2562377	2564600	2224	1221	477	222.04	1.43	100
chr1	12133416	12134869	1454	378	426	72.93	2.39	28.08			chr2	2564667	2570758	6092	4513	1426	1228.39	1.65	100
chr1	12155539	12157134	1596	782	765	110.1	2.93	15.45			chr2	2576292	2578375	2084	338	374	181.29	1.36	100
chr1	12159055	12167484	8430	1691	5441	986.08	4.17	1.04			chr2	2664495	2665536	1042	199	187	68.94	1.29	100
chr1	12188630	12190614	1985	574	873	415.91	3.08	1.97			chr2	2680133	2681185	1053	193	177	61.16	1.18	100
chr1	12201355	12203855	2501	1341	1620	684.39	3.06	1.16			chr2	2691452	2692460	1009	597	182	69.86	1.47	100
chr1	12248201	12251178	2978	812	2019	1948.29	3.76	1.28			chr2	2707168	2709246	2079	1440	490	72.52	1.44	100
chr1	12251626	12254143	2518	452	962	185.61	2.33	6.22			chr2	2709401	2710760	1360	899	249	98.79	1.54	100
chr1	12257736	12260247	2512	970	931	106.75	2.21	15.96			chr2	2717094	2718100	1007	562	190	90	1.43	100
chr1	12267615	12271880	4266	1933	2028	1786.5	3.95	1.09			chr2	2725799	2727113	1315	913	219	59.52	1.38	100
chr1	12277337	12282583	5247	3558	2214	415.26	2.52	1.97			chr2	2739760	2742185	2426	473	457	238.66	1.34	100
chr1	12283092	12288770	5679	1755	2094	643.9	2.84	1.18			chr2	2742198	2743407	1210	399	217	66.31	1.16	100
chr1	12300823	12306131	5309	3958	2639	731.22	3.41	1.05			chr2	2747512	2748966	1455	1014	241	94.51	1.43	100
chr1	12307421	12310198	2778	949	1527	1306.25	3.83	0.92			chr2	2751054	2752104	1051	758	198	93.41	1.32	100
chr1	12310759	12315754	4996	797	2144	1026.95	3.84	1.09			chr2	2770573	2772739	2167	452	456	326.2	1.49	100
chr1	12318078	12323217	5140	4475	2167	1020.7	2.97	1.08			chr2	2791118	2792219	1102	623	206	92.35	1.36	100
chr1	12323249	12324471	1223	808	361	59.49	2.39	37.66			chr2	2804399	2805336	938	577	166	58.4	1.29	100
chr1	12325597	12328089	2493	557	1449	1442.28	4.49	1.04			chr2	2809414	2810402	989	517	180	71.65	1.54	100
chr1	12330514	12333162	2649	776	1143	334.91	3.1	2.46			chr2	2814809	2815981	1173	625	227	119.44	1.36	100
chr1	12340167	12342247	2081	531	622	129.55	2.5	12.04			chr2	2876198	2877243	1046	672	186	66.17	1.38	100
chr1	12342445	12344853	2409	1865	877	397.9	2.85	2.1			chr2	2932716	2933869	1154	388	210	69.76	1.34	100
chr1	12346019	12348825	2807	2135	1309	382.04	2.78	2.26			chr2	3000654	3001705	1052	402	188	68.1	1.16	100
chr1	12371449	12374003	2555	1000	1103	431.38	3.73	1.83			chr2	3025138	3026132	995	610	181	72.24	1.16	100
chr1	12383631	12384908	1278	750	386	78.76	2.25	25.14			chr2	3065641	3067263	1623	721	297	126.41	1.27	100
chr1	12384917	12387426	2510	774	782	194.55	2.72	5.87			chr2	3094608	3095593	986	503	177	65.76	1.92	100
chr1	12388216	12389728	1513	395	450	83.78	2.27	23.13			chr2	3098942	3100255	1314	727	256	137.2	1.25	100
chr1	12389944	12391790	1847	686	770	271.31	3.7	3.42			chr2	3102811	3104877	2067	1123	346	141.59	1.52	100
chr1	12392958	12396284	3327	774	1740	624.08	3.83	1.16			chr2	3194498	3195713	1216	691	235	123.26	1.29	100
chr1	12433638	12435500	1863	731	837	439.87	4.49	1.85			chr2	3225905	3231680	5776	3037	1194	927.63	1.56	100
chr1	12478538	12481684	3147	1306	1698	1560.42	4.07	1.03			chr2	3540963	3541920	958	500	168	55.54	1.45	100
chr1	12527485	12529605	2121	719	1301	1159.81	3.6	0.98			chr2	3547679	3552760	5082	1061	1390	442.86	1.7	100
chr1	12590628	12591896	1269	771	441	63.8	2.97	34.32			chr2	3562175	3563146	972	581	182	82.88	1.71	100
chr1	12594431	12601221	6791	2647	3493	1175.46	2.95	0.99			chr2	3570602	3572042	1441	1106	270	120.31	1.36	100
chr1	12602249	12603697	1449	1139	430	70.36	2.16	29.69			chr2	3573329	3574507	1179	336	220	97.55	1.36	100
chr1	12607058	12614201	7144	3023	2862	138.96	2.44	10.92			chr2	3585448	3586791	1344	323	215	62.51	1.27	100
chr1	12615315	12618480	3166	1230	1828	462.8	2.95	1.63			chr2	3605128	3608078	2951	2107	8518	704.31	1.3	100
chr1	12621540	12624811	3272	2594	1896	634.99	3.55	1.17			chr2	3630545	3633218	2674	2230	511	66.8	1.31	100
chr1	12636771	12640632	3862	2394	2028	1107.57	3.98	1.01			chr2	3639546	3640541	996	517	183	76.2	1.83	100
chr1	12640711	12642712	2002	737	1037	340.05	2.52	2.44			chr2	3685078	3686126	1049	511	191	76.16	1.34	100
chr1	12657052	12664684	7633	6364	3843	988.19	4.52	1.04			chr2	3707061	3708265	1205	642	226	102.22	1.25	100
chr1	12694296	12698157	3862	2146	1504	87.65	2.49	21.59			chr2	3736847	3738114	1268	265	206	74.3	1.27	100
chr1	12702685	12704855	2171	1724	703	198.06	2.72	5.74			chr2	3751236	3752438	1203	794	196	71.57	1.23	100
chr1	12704867	12711337	6471	1485	4670	3100	5.94	2.07			chr2	3754212	3755210	999	408	185	80.96	1.32	100
chr1	12763197	12765845	2649	1044	1323	389.12	3.82	2.21			chr2	3758445	3759552	1108	886	183	55.96	1.23	100
chr1	12871109	12873131	2023	794	875	471.12	3.74	1.45			chr2	3759992	3761779	1788	956	309	132.88	1.25	100
chr1	12877715	12878970	1256	697	442	87.59	3.33	21.62			chr2	3764106	3765409	1304	465	230	84.41	1.34	100
chr1	12884010	12885062	1053	544	316	65.07	3.1	33.38			chr2	3765494	3766788	1295	498	255	100.92	1.24	100
chr1	12919522	12921106	1585	1176	547	165.61	2.31	7.67			chr2	3769741	3771354	1614	778	315	167.71	1.32	100
chr1	12932760	12938251	5492	3449	2698	2404.66	5.1	1.35			chr2	3818748	3819716	969	490	177	72.05	1.56	100
chr1	12938651	12941735	3085	1248	1215	103.4	2.27	16.86			chr2	3820872	3822308	1437	960	238	83.45	1.36	100
chr1	12947510	12950104	2595	1217	1076	175.46	3.09	6.99			chr2	3855569	3857030	1462	1101	279	129.93	1.35	100
chr1	12955969	12958703	2735	612	1102	544.27	3.63	1.22			chr2	3860682	3862005	1324	304	246	105.53	1.43	100
chr1	12959354	12960464	1111	575	335	70.23	2.52	29.85			chr2	3862174	3863223	1050	411	178	78.67	1.2	100
chr1	12961952	12967532	5581	3795	2805	92.36	2.33	20.07			chr2	3866678	3867827	1150	941	188	66.1	1.2	100
chr1	12988114	12993342	5229	3378	2409	716.6	3.19	1.04			chr2	3870047	3871067	1021	337	181	62.87	1.29	100
chr1	13033422	13039014	5593	2381	3423	232.04	4.02	4.35			chr2	3883274	3884671	1398	379	271	142.36	1.34	100
chr1	13044589	13046169	1581	823	657	282.37	3.85	3.25			chr2	3919819	3921121	1303	341	209	59.59	1.47	100
chr1	13061407	13062931	1525	747	563	187.27	3.07	6.19			chr2	3922842	3923928	1087	517	199	81.86	1.65	100
chr1	13101355	13103672	2318	1790	1023	552.28	3.67	1.23			chr2	3947450	3954033	6584	3949	2038	400.24	1.56	100
chr1	13111801	13114656	2856	1058	1828	1592.01	4.17	1.06			chr2	3967862	3970269	2408	1930	471	272.75	1.61	100
chr1	13163140	13164999	1860	805	736	410.67	3.02	1.95			chr2	3977740	3981053	3314	1691	673	463.98	1.54	100
chr1	13167565	13171278	3714	1369	2028	846.71	3.39	1.02			chr2	3983183	3984303	1121	555	215	109.69	1.34	100
chr1	13213855	13215330	1476	932	614	165.08	2.93	7.71			chr2	3984439	3985398	960	432	170	58.76	1.43	100
chr1	13252803	13256015	3213	908	1816	1275.74	3.4	0.89			chr2	4040765	4041815	1051	388	186	64.44	1.29	100
chr1	13256693	13259310	2618	1923	1104	802.38	3.59	1.09			chr2	4090772	4091839	1068	509	193	73.33	1.43	100
chr1	13280523	13284998	4476	2375	3314	1332.17	3.27	0.94			chr2	4093546	4094567	1022	826	178	58.64	1.25	100
chr1	13314758	13322547	7790	6646	5389	2063.65	5.01	1.45			chr2	4113667	4114998	1332	435	252	117.65	1.36	100
chr1	13340995	13342449	1455	973	524	144.78	2.84	10.11			chr2	4116348	4117338	991	594	171	51.18	1.43	100
chr1	13362247	13365397	3151	2597	1467	907.14	4.31	1.02			chr2	4127649	4128640	992	482	179	67.78	1.67	100
chr1	13366282	13370863	4582	1656	2698	3100	4.19	2.07			chr2	4155052	4156319	1268	430	243	98.29	1.37	100
chr1	13455110	13458370	3261	1998	1488	350.21	3.43	2.41			chr2	4166037	4166879	843	314	148	50.13	1.34	100
chr1	13470752	13473732	2981	435	1349	1178.61	4.13	1			chr2	4181299	4182737	1439	419	262	106.12	1.43	100
chr1	13602937	13605353	2417	1529	845	330.27	2.59	2.54			chr2	4186878	4187935	1058	487	217	99.23	1.67	100
chr1	13999179	14000292	1114	517	353	95.1	3.1	19.31			chr2	4189846	4194799	4954	538	997	619.15	1.66	100
chr1	14169748	14173334	3587	2134	3204	1097.74	3.23	1			chr2	4218181	4219009	829	465	150	60.52	1.25	100
chr1	15981154	15983613	2460	1266	866	351.56	3.14	2.42			chr2	4232940	4234050	1111	395	192	72.93	1.29	100
chr1	16130779	16133167	2389	1054	1070	410.1	4.53	1.95			chr2	4236489	4241171	4683	1871	1033	416.36	1.43	100
chr1	16133200	16134243	1044	562	311	61.59	2.36	36.23			chr2	4241211	4244336	3126	832	647	402.54	1.46	100
chr1	16149564	16156930	7367	1988	5045	1349.44	3.62	0.95			chr2	4276687	4277735	1049	703	192	79.05	1.14	100
chr1	16231221	16236921	5701	1497	4647	3100	5.8	2.07			chr2	4279711	4280723	1013	240	182	63.88	1.19	100
chr1	16270285	16273106	2822	545	913	129.48	2.36	12.03			chr2	4346824	4347856	1033	807	187	72.22	1.41	100
chr1	16439020	16441645	2626	828	1302	388.12	3.19	2.21			chr2	4388371	4389873	1503	580	297	102.05	1.19	100
chr1	16446046	16447235	1190	662	403	58.87	2.76	37.93			chr2	4391218	4392202	985	508	175	50.85	1.57	100
chr1	16575519	16576593	1075	514	391	101.22	3.46	17.46			chr2	4400350	4402181	1832	1362	368	220.57	1.76	100
chr1	16577320	16580882	3563	1842	2170	514.42	4	1.29			chr2	4487940	4488953	1014	807	177	56.2	1.43	100
chr1	16643448	16645430	1983	884	1063	232.58	2.48	4.32			chr2	4491393	4492444	1052	791	203	105.97	1.47	100
chr1	16738773	16741709	2937	1106	2251	1410.56	3.46	1.01			chr2	4492652	4494131	1480	279	269	132.08	1.2	100
chr1	16753755	16756305	2551	1645	2035	1521.37	3.73	0.99			chr2	4497055	4498054	1000	607	176	59.55	1.18	100
chr1	16759782	16762864	3083	2504	1399	221.21	2.89	4.86			chr2	4504978	4505940	963	411	174	67.19	1.43	100
chr1	16792182	16793277	1096	519	384	118.12	3.49	13.7			chr2	4558931	4559929	999	628	178	63.85	1.52	100
chr1	16807833	16819430	11598	6110	8430	2401.25	4.08	1.34			chr2	4560322	4561631	1310	447	223	77	1.23	100
chr1	16820577	16822545	1969	808	1259	477.48	3.55	1.47			chr2	4561686	4562728	1043	261	184	61.93	1.2	100
chr1	16822655	16824388	1734	834	876	396.91	3.39	2.09			chr2	4563845	4564909	1065	520	198	87.6	1.52	100
chr1	16828431	16834507	6077	2706	4542	3100	4.42	2.07			chr2	4697139	4698662	1524	1030	317	177.51	1.61	100
chr1	16852130	16853797	1668	547	664	123.23	2.77	13.09			chr2	4705263	4706742	1480	428	269	132.08	1.61	100
chr1	16864883	16866933	2051	1486	831	319.86	3.57	2.77			chr2	4739599	4740992	1394	885	277	161.7	1.56	100
chr1	16867170	16869441	2272	1075	1026	397.61	2.52	2.1			chr2	4802695	4803674	980	482	178	70.76	2.36	100
chr1	16886121	16889197	3077	2261	1132	158.8	3.07	8.33			chr2	4850832	4851859	1028	400	181	60.28	1.15	100
chr1	16890790	16892049	1260	563	424	147.48	2.9	9.72			chr2	4880235	4881241	1007	362	179	63.74	1.18	100
chr1	16914226	16915887	1662	1012	599	69.81	2.42	30.07			chr2	4881744	4882728	985	552	174	59.41	1.38	100
chr1	16915932	16921724	5793	1748	2834	2827.65	4.13	1.61			chr2	4900572	4908334	7763	801	1985	166.49	1.74	100
chr1	16930539	16932195	1657	1255	480	75.21	2.43	27.03			chr2	4910961	4912503	1543	1090	291	138.44	1.65	100
chr1	16933456	16934878	1423	789	671	102.37	2.68	17.11			chr2	4918763	4919906	1144	229	183	54.51	1.18	100
chr1	16964934	16966007	1074	487	410	139.6	4.2	10.88			chr2	4927663	4928816	1154	817	214	92.51	1.36	100
chr1	16968035	16969624	1590	983	689	110.52	2.55	15.38			chr2	4986267	4988075	1809	1382	342	184.09	1.36	100
chr1	16989800	16995920	6121	863	3368	3220.76	5.11	0			chr2	4988163	4989321	1159	793	205	69.54	1.36	100
chr1	17014546	17015801	1256	732	448	112.24	3.03	15.06			chr2	4992253	4994015	1763	1249	368	257.73	1.49	100
chr1	17049446	17052572	3127	1837	2367	758.66	3.25	1.09			chr2	5046373	5047832	1460	992	280	139.22	1.25	100
chr1	17074309	17076442	2134	1168	773	153.42	2.2	8.93			chr2	5078509	5079429	921	455	164	58.97	1.43	100
chr1	17120994	17125500	4507	3115	2023	1330.67	4.17	0.94			chr2	5095735	5097270	1536	1039	273	149.68	1.49	100
chr1	17125982	17128977	2996	1281	1332	445	3.8	1.75			chr2	5104920	5107622	2703	1666	585	459.77	1.58	100
chr1	17205990	17208019	2030	636	728	79.51	2.92	24.8			chr2	5108895	5110075	1181	695	225	110.88	1.38	100
chr1	17223725	17226505	2781	1944	1249	129.53	3.09	12.03			chr2	5127262	5128308	1047	663	190	74.07	1.32	100
chr1	17230538	17233907	3370	2144	1335	383.3	2.95	2.23			chr2	5171720	5173718	1999	1403	369	192.71	1.38	100
chr1	17236172	17238933	2762	1166	1780	344.87	3.17	2.43			chr2	5209882	5210952	1071	429	193	72.23	1.41	100
chr1	17247472	17252569	5098	3804	2716	1108.03	3.55	1.01			chr2	5221850	5223673	1824	443	321	127.74	1.29	100
chr1	17268830	17273512	4683	1809	2777	1289.64	3.44	0.91			chr2	5259100	5260090	991	545	178	66.7	1.47	100
chr1	17278892	17280544	1653	394	488	86	2.03	22.3			chr2	5280932	5282090	1159	414	181	58.56	1.21	100
chr1	17339503	17342388	2886	1284	1503	657.54	4.73	1.11			chr2	5299277	5301124	1848	546	380	249.78	1.63	100
chr1	17344996	17350297	5302	547	2497	2440.92	5.22	1.39			chr2	5302062	5303540	1479	979	249	115.51	1.36	100
chr1	17356928	17361318	4391	2662	3197	2005.9	3.8	1.39			chr2	5304098	5305391	1294	267	240	110.16	1.32	100
chr1	17365566	17372342	6777	3003	3719	573.65	3.73	1.22			chr2	5308342	5309391	1050	488	195	86.09	1.43	100
chr1	17377674	17380859	3186	1233	2442	1283.2	4.03	0.9			chr2	5330070	5331409	1340	258	262	142.14	1.34	100
chr1	17397291	17398363	1073	480	341	56.78	2.89	39.38			chr2	5333516	5335211	1696	1500	266	77.88	1.24	100
chr1	17398878	17400891	2014	713	785	242.53	2.76	4.02			chr2	5366632	5367739	1108	210	183	62.12	1.25	100
chr1	17417538	17421722	4185	1470	1744	141.26	3.05	10.72			chr2	5368685	5370404	1720	532	324	181.34	1.27	100
chr1	17421983	17424168	2186	716	970	341.84	2.88	2.45			chr2	5375835	5376927	1093	611	206	96.1	1.36	100
chr1	17437263	17438760	1498	738	665	561.6	4.06	1.24			chr2	5380142	5381496	1355	400	249	56.6	1.21	100
chr1	17449822	17451278	1457	782	519	93.26	2.21	19.86			chr2	5398018	5399310	1293	196	205	98.46	1.34	100
chr1	17454985	17456629	1645	864	833	684.34	5.55	1.16			chr2	5455565	5456606	1042	540	196	90.93	1.52	100
chr1	17464326	17465533	1208	691	494	224.03	3.6	4.7			chr2	5469529	5471086	1558	1085	297	153.02	1.34	100
chr1	17486661	17488816	2156	1041	893	409.89	2.91	1.95			chr2	5471575	5473316	1742	1284	307	142.29	1.47	100
chr1	17488926	17499899	10974	2899	7657	1815.98	4.77	1.13			chr2	5474357	5476013	1657	444	321	164.74	1.63	100
chr1	17500015	17502284	2270	1133	946	316.73	3.09	2.76			chr2	5478386	5479398	1013	417	199	113.98	1.52	100
chr1	17502735	17507780	5046	2777	3256	203.41	3.32	5.58			chr2	5530340	5531336	997	553	174	55.44	1.36	100
chr1	17507862	17509504	1643	408	543	73.28	2.01	27.92			chr2	5564816	5569593	4778	621	1274	463.2	1.98	100
chr1	17525164	17526273	1110	524	466	169.9	3.84	7.35			chr2	5572988	5576112	3125	2572	705	494.28	1.71	100
chr1	17563491	17565725	2235	1108	1766	1302.65	3.65	0.92			chr2	5576577	5580774	4198	2139	1017	295.96	1.65	100
chr1	17626967	17628777	1811	1138	790	228.88	4.49	4.47			chr2	5580907	5581951	1045	625	196	89.68	1.47	100
chr1	17629296	17631472	2177	819	1024	170.6	3.24	7.26			chr2	5587059	5588056	998	560	182	73.98	1.76	100
chr1	17641278	17643796	2519	1235	1204	518.12	3.22	1.3			chr2	5674640	5675780	1141	720	211	70.01	1.4	100
chr1	17660276	17662321	2046	1056	981	147.29	2.4	9.76			chr2	5708165	5709090	926	526	168	66.83	1.85	100
chr1	17690529	17694434	3906	2384	2643	3100	5.38	2.07			chr2	5744786	5745861	1076	332	190	63.78	1.23	100
chr1	17696057	17701343	5287	2749	2874	1242.42	4.27	0.87			chr2	5782415	5783368	954	411	166	53.06	1.43	100
chr1	17703370	17706802	3433	2828	1438	1020.44	3.93	1.08			chr2	5783774	5784818	1045	360	193	82.09	1.27	100
chr1	17729680	17731422	1743	946	807	488.32	4.29	1.45			chr2	5810999	5812163	1165	624	219	100.25	1.25	100
chr1	17761952	17763767	1816	1287	570	120.62	2.28	13.36			chr2	5904640	5905742	1103	630	201	80.08	1.38	100
chr1	17779956	17782068	2113	888	1776	819.83	3.5	1.11			chr2	5909070	5910215	1146	312	203	75.43	1.29	100
chr1	17794274	17796006	1733	1166	749	404.4	3.37	2.01			chr2	5967060	5968113	1054	765	183	55.81	1.34	100
chr1	17818306	17819946	1641	694	690	436.34	4.31	1.84			chr2	5988000	5989203	1204	535	220	93.53	1.32	100
chr1	17830917	17832306	1390	380	405	62.64	1.96	35.17			chr2	6111915	6113153	1239	934	196	75.02	1.18	100
chr1	17832494	17834263	1770	621	801	624.85	3.93	1.16			chr2	6119227	6121190	1964	490	385	207.23	1.58	100
chr1	17857067	17858408	1342	385	385	58.52	2.41	38.14			chr2	6121225	6123043	1819	669	378	188.79	1.51	100
chr1	17892636	17894711	2076	1440	901	81.49	2.2	23.97			chr2	6123291	6124466	1176	476	211	76.98	1.49	100
chr1	17931107	17934554	3448	537	1404	777.69	3.7	1.06			chr2	6259574	6260651	1078	760	201	89.93	1.36	100
chr1	17934600	17937051	2452	1615	996	251.8	2.27	3.86			chr2	6264223	6265247	1025	712	191	85.6	1.34	100
chr1	17942921	17944598	1678	1176	610	219.4	3.48	4.98			chr2	6267366	6269011	1646	1207	288	158.07	1.27	100
chr1	17962527	17965594	3068	1613	1741	967.15	4.25	1.02			chr2	6330832	6331826	995	525	176	61.25	1.81	100
chr1	17995597	17997505	1909	703	803	177.11	2.61	6.88			chr2	6335193	6336169	977	409	172	58.21	1.49	100
chr1	17998864	18000576	1713	1117	582	86.11	1.95	22.18			chr2	6508725	6510674	1950	923	397	154.86	1.57	100
chr1	18008645	18013064	4420	601	1620	466.34	2.97	1.52			chr2	6718671	6719854	1184	645	217	88.11	1.43	100
chr1	18021063	18024431	3369	1073	1582	147.77	3.27	9.59			chr2	6721814	6722883	1070	814	194	75.4	1.43	100
chr1	18025950	18029269	3320	1052	1945	1107.46	4.24	1.01			chr2	6724363	6725601	1239	686	240	126.17	1.54	100
chr1	18031722	18034150	2429	1179	972	470.23	3.26	1.45			chr2	6726737	6727820	1084	633	199	83.03	1.23	100
chr1	18048192	18054506	6315	1886	4014	2002.13	4.31	1.38			chr2	6728478	6729529	1052	636	182	58.94	1.2	100
chr1	18054868	18056032	1165	539	413	160.52	3.26	8.16			chr2	6788054	6789166	1113	844	201	76.35	1.18	100
chr1	18056387	18057896	1510	1004	696	644.66	4.15	1.18			chr2	6844931	6846037	1107	442	211	104.44	1.38	100
chr1	18058266	18059542	1277	580	473	134.7	3.22	11.39			chr2	7083587	7084582	996	433	185	74.12	1.49	100
chr1	18075655	18077945	2291	614	840	393.86	2.99	2.12			chr2	7190401	7192076	1676	840	3616	93.89	1.99	100
chr1	18090875	18094025	3151	1081	1999	901.57	3.89	1.01			chr2	7233443	7234603	1161	262	189	70.17	1.16	100
chr1	18118806	18122393	3588	2876	2007	291.02	4.27	3.12			chr2	7310833	7311822	990	446	195	112.81	1.47	100
chr1	18128034	18129440	1407	832	530	98.99	2.56	18.05			chr2	7494958	7495964	1007	194	181	67.81	1.18	100
chr1	18135791	18138015	2225	1155	1171	512.27	3.82	1.29			chr2	7508494	7509386	893	304	159	58.04	1.41	100
chr1	18165966	18172583	6618	5998	3322	136.47	2.79	11.15			chr2	7756709	7758045	1337	961	273	178.16	1.63	100
chr1	18187579	18194850	7272	4448	6215	3075.53	3.09	2.02			chr2	7797224	7798740	1517	403	272	122.83	1.25	100
chr1	18230529	18234164	3636	2360	2403	1124.94	3.62	0.94			chr2	7933521	7934501	981	571	177	67.57	1.56	100
chr1	18237455	18242452	4998	659	2580	1726.12	4.37	1.04			chr2	7965474	7966414	941	406	176	81.73	1.56	100
chr1	18245970	18248985	3016	1334	1645	622.74	3.34	1.16			chr2	8083666	8084976	1311	851	262	148.12	1.59	100
chr1	18249495	18252115	2621	820	2208	158	2.75	8.41			chr2	8139922	8140950	1029	839	196	96.5	1.18	100
chr1	18274971	18276638	1668	417	614	225.26	2.72	4.6			chr2	8203954	8205309	1356	903	211	67.14	1.2	100
chr1	18290425	18293372	2948	841	1063	466.85	3.48	1.52			chr2	8293700	8294740	1041	623	209	91.11	1.24	100
chr1	18293476	18294597	1122	554	358	55.59	2.51	40.13			chr2	8316157	8317276	1120	340	179	54.68	1.18	100
chr1	18305189	18307008	1820	816	1019	286.36	3.08	3.18			chr2	8363723	8364771	1049	193	182	65.13	1.27	100
chr1	18310006	18313486	3481	1098	1684	205.61	3.21	5.47			chr2	8426104	8427072	969	301	168	51.98	1.41	100
chr1	18345175	18350781	5607	3275	3230	664.23	4.15	1.12			chr2	8470524	8471613	1090	678	199	80.71	1.36	100
chr1	18425456	18426809	1354	695	693	244.92	4.18	3.98			chr2	8550285	8551312	1028	616	181	60.5	1.36	100
chr1	18438095	18439360	1266	578	530	266.63	3.8	3.52			chr2	8644227	8645488	1262	405	247	135.92	1.56	100
chr1	18439816	18442029	2214	462	725	143.65	2.33	10.32			chr2	8705443	8706377	935	381	170	53.47	1.79	100
chr1	18458306	18460202	1897	1125	956	277.31	3.05	3.32			chr2	8923189	8924142	954	501	168	56.88	1.63	100
chr1	18476660	18478020	1361	865	462	51.76	2.02	42.9			chr2	8926035	8927138	1104	215	196	82.58	1.45	100
chr1	18484374	18487614	3241	714	1381	92.65	3.38	20.06			chr2	8941005	8942018	1014	301	190	87.06	1.45	100
chr1	18497833	18499747	1915	799	855	566.52	3.81	1.25			chr2	8947279	8948648	1370	254	252	102.2	1.34	100
chr1	18545539	18547631	2093	799	1439	1226.24	5.53	0.95			chr2	8950674	8952270	1597	505	303	123.86	1.45	100
chr1	18554525	18557991	3467	2560	1767	930.91	3.47	0.98			chr2	8968275	8969614	1340	483	222	55.29	1.39	100
chr1	18566105	18568415	2311	905	1322	216.08	3.74	5.14			chr2	8979537	8980636	1100	703	200	78.36	1.45	100
chr1	18600739	18601785	1047	692	303	50.77	2.39	43.32			chr2	8998518	8999502	985	390	175	62.05	1.85	100
chr1	18602764	18604716	1953	439	583	73.61	2.01	27.76			chr2	9007437	9008497	1061	378	191	68.63	1.42	100
chr1	18634188	18636901	2714	1856	1437	664.77	3.17	1.12			chr2	9179600	9180603	1004	385	178	62.12	1.18	100
chr1	18699785	18700897	1113	467	339	74.96	2.85	27.19			chr2	9186959	9189109	2151	1034	355	114.41	1.42	100
chr1	18762692	18764775	2084	1182	1387	604.58	4.02	1.23			chr2	9192057	9193778	1722	942	347	210.69	1.52	100
chr1	18777815	18781486	3672	1992	1957	1744.46	5.24	1.05			chr2	9250304	9251608	1305	879	229	81.36	1.45	100
chr1	18788730	18790242	1513	722	896	376.4	3.64	2.34			chr2	9318428	9320086	1659	1077	349	72.51	1.16	100
chr1	18854381	18858786	4406	1546	2666	1085.64	3.69	1.07			chr2	9353825	9354768	944	394	164	51.29	1.47	100
chr1	18859076	18862221	3146	1969	2139	1609.18	3.73	1.08			chr2	9409004	9410560	1557	266	274	119.74	1.13	100
chr1	18887525	18895006	7482	2201	4454	1007.22	3.95	1.07			chr2	9443349	9444348	1000	546	184	77.58	1.45	100
chr1	18900348	18905725	5378	2739	3525	1245.86	3.49	0.87			chr2	9459314	9460506	1193	517	235	89.18	1.43	100
chr1	18907085	18908862	1778	944	598	128.57	2.26	12.14			chr2	9509800	9510874	1075	762	188	62.82	1.27	100
chr1	18908967	18924256	15290	4439	10239	1756.01	4.66	1.07			chr2	9533199	9534179	981	414	182	70.79	1.37	100
chr1	18948082	18949583	1502	753	627	152.49	2.63	9			chr2	9554716	9556243	1528	1163	252	82.66	1.45	100
chr1	18957388	18959280	1893	999	660	258.14	2.34	3.76			chr2	9563555	9564601	1047	584	197	72.28	1.38	100
chr1	18970365	18980714	10350	7854	8823	1384.57	4.82	0.98			chr2	9596351	9597799	1449	550	273	116.54	1.68	100
chr1	18981043	18983950	2908	1222	952	127.8	2.29	12.39			chr2	9645442	9646733	1292	780	250	101.86	1.61	100
chr1	18987647	18997825	10179	4088	6707	1206.14	3.53	1.02			chr2	9749739	9750717	979	487	179	74.02	1.61	100
chr1	18998826	19018399	19574	13507	12686	413.39	4.8	1.96			chr2	9954147	9955152	1006	447	194	101.82	1.36	100
chr1	19025439	19026947	1509	457	514	185.49	3.17	6.22			chr2	10063072	10064103	1032	619	183	63.05	1.92	100
chr1	19028423	19030268	1846	875	809	108.56	2.66	15.64			chr2	10085900	10087107	1208	699	228	107.22	1.47	100
chr1	19040991	19043226	2236	695	1012	577.69	4.72	1.23			chr2	10126655	10127571	917	425	161	53.77	1.45	100
chr1	19080507	19084879	4373	733	2210	2378.08	4.88	1.32			chr2	10310643	10311752	1110	582	224	141.4	1.65	100
chr1	19086387	19097413	11027	2336	8509	2638.73	4.55	1.37			chr2	10344158	10345438	1281	360	244	118.88	1.54	100
chr1	19100334	19101448	1115	555	390	159.79	4.3	8.2			chr2	10860981	10862226	1246	855	223	79.25	1.61	100
chr1	19220757	19224463	3707	3132	1387	341.57	2.78	2.45			chr2	11059915	11060965	1051	791	185	61.83	1.38	100
chr1	19226881	19231776	4896	3169	2033	977.84	3.29	1.03			chr2	11280153	11280836	684	411	126	56.68	1.54	100
chr1	19232170	19234905	2736	1296	955	103.2	1.97	16.88			chr2	11330743	11331685	943	483	173	73.35	1.32	100
chr1	19237095	19240806	3712	3135	1630	135.7	3.02	11.32			chr2	11402120	11403183	1064	725	179	52.71	1.27	100
chr1	19240864	19242347	1484	688	590	191.46	2.9	6.04			chr2	11629977	11630902	926	365	172	77.14	1.63	100
chr1	19242568	19246415	3848	3062	1916	461.76	2.7	1.63			chr2	11724656	11725666	1011	430	190	58.73	1.47	100
chr1	19246757	19248368	1612	439	448	74.2	2.47	27.42			chr2	11856721	11857876	1156	885	210	81.51	1.52	100
chr1	19248663	19251260	2598	1146	1249	381.64	3.46	2.25			chr2	12131541	12132761	1221	220	214	78.63	1.32	100
chr1	19251713	19257266	5554	4765	2563	941.91	2.78	0.99			chr2	12135220	12136249	1030	405	187	73.33	1.34	100
chr1	19257346	19259756	2411	440	837	179.72	2.55	6.62			chr2	12544516	12545569	1054	290	177	54.59	1.25	100
chr1	19262667	19267594	4928	3976	3119	3100	5.29	2.07			chr2	12644940	12646159	1220	775	229	103.73	1.54	100
chr1	19267790	19276538	8749	2635	5041	550.9	3.2	1.23			chr2	12683499	12684779	1281	1061	206	67.51	1.34	100
chr1	19279277	19288661	9385	3285	5870	862.83	4.1	1.04			chr2	12749681	12751024	1344	827	261	138.56	1.94	100
chr1	19289233	19291239	2007	705	696	67.2	2.55	32			chr2	12825501	12826574	1074	679	201	91.58	1.52	100
chr1	19292581	19295651	3071	596	1464	845.78	3.04	1.02			chr2	12839495	12840417	923	535	164	57.25	1.58	100
chr1	19314471	19315830	1360	770	430	58.18	2.07	38.4			chr2	12877790	12878968	1179	850	209	70.58	1.32	100
chr1	19320421	19322575	2155	939	1229	1040.13	5.29	1.1			chr2	12937454	12938826	1373	1009	253	67.68	1.53	100
chr1	19350505	19353119	2615	1096	921	71.09	2.01	29.31			chr2	13045623	13046405	783	481	139	50.91	1.45	100
chr1	19354005	19368461	14457	11922	9656	217.03	3.86	5.09			chr2	13143386	13144529	1144	403	196	92.01	1.34	100
chr1	19372150	19375498	3349	2140	2066	957.19	3.87	1.01			chr2	13224651	13225704	1054	464	206	113.53	1.85	100
chr1	19382779	19391676	8898	1168	5418	954.12	4.42	1.01			chr2	13318051	13319120	1070	871	191	68.5	1.27	100
chr1	19394998	19399309	4312	1911	2909	1003.61	3.34	1.06			chr2	13361539	13362692	1154	754	201	62.26	1.45	100
chr1	19400200	19403761	3562	1145	2524	2142.86	3.64	1.55			chr2	13422058	13423150	1093	398	177	54.58	1.16	100
chr1	19404705	19409379	4675	3062	2750	298.92	3.8	2.94			chr2	13461514	13462485	972	443	171	57.31	1.61	100
chr1	19436380	19440588	4209	1567	1690	373.32	2.9	2.43			chr2	13524112	13524886	775	233	139	53.77	1.38	100
chr1	19444355	19451793	7439	2883	4357	682.89	2.35	1.15			chr2	13626139	13627195	1057	632	202	102.06	1.63	100
chr1	19536973	19540996	4024	3357	1759	785.58	3.73	1.07			chr2	13682774	13684052	1279	240	193	59.74	1.34	100
chr1	19617683	19624080	6398	2628	4526	2620.27	4.84	1.34			chr2	13788506	13789798	1293	840	226	60.58	1.42	100
chr1	19624313	19632836	8524	4460	6192	3100	3.54	2.07			chr2	13799007	13800087	1081	408	201	88.71	1.32	100
chr1	19663813	19666329	2517	1450	1227	826.28	4.08	1.06			chr2	13916411	13917388	978	451	170	52.82	1.7	100
chr1	19671317	19675139	3823	2087	1825	422.24	4.17	1.84			chr2	14097214	14099367	2154	401	341	60.59	1.52	100
chr1	19689012	19690629	1618	491	492	56.89	2.81	39.34			chr2	14106003	14107064	1062	658	188	64.62	1.29	100
chr1	19695871	19698771	2901	1621	1308	399.7	3.21	2.07			chr2	14155897	14157539	1643	241	341	233.96	1.58	100
chr1	19701716	19703456	1741	883	1086	304.4	3.61	2.93			chr2	14206362	14207397	1036	562	204	116.92	1.78	100
chr1	19740856	19744527	3672	2063	1844	949.87	4.53	1			chr2	14226596	14227558	963	401	170	57.74	1.47	100
chr1	19748746	19756818	8073	1342	4519	1318.45	3.62	0.93			chr2	14409120	14410191	1072	541	209	113.65	1.54	100
chr1	19781001	19782567	1567	770	806	126.12	2.9	12.62			chr2	14539612	14540930	1319	771	275	66.14	1.3	100
chr1	19794567	19798826	4260	531	1745	607.36	4.1	1.23			chr2	14544104	14545547	1444	1112	238	65.42	1.46	100
chr1	19806128	19808307	2180	790	867	87.44	2.55	21.67			chr2	14610005	14611041	1037	196	182	66.64	1.14	100
chr1	19811887	19813573	1687	675	1149	429.08	3.35	1.83			chr2	14726785	14727983	1199	408	238	140.08	1.47	100
chr1	19825723	19830847	5125	1608	2836	2265.57	3.71	1.43			chr2	14746140	14747329	1190	294	219	90.17	1.49	100
chr1	19893892	19896159	2268	1681	1496	1949.16	4.64	1.28			chr2	14882772	14884096	1325	709	289	240.6	1.83	100
chr1	19898604	19901315	2712	1464	1721	1061.19	3.37	1.13			chr2	14949856	14951176	1321	398	214	69.58	1.36	100
chr1	19907000	19912503	5504	1351	4785	2517.37	3.29	1.51			chr2	14988391	14989587	1197	502	219	80.3	1.23	100
chr1	19928386	19929543	1158	627	350	73.88	2.23	27.65			chr2	15010789	15012200	1412	1215	238	124.68	1.38	100
chr1	19930261	19931827	1567	612	515	125.31	2.38	12.77			chr2	15041216	15042264	1049	638	189	71.93	1.43	100
chr1	19980072	19981412	1341	542	647	71.92	3.23	28.78			chr2	15075340	15076731	1392	403	231	70.45	1.81	100
chr1	20004098	20010343	6246	803	3490	2675.06	5.67	1.42			chr2	15104642	15105537	896	550	159	56.99	1.18	100
chr1	20010345	20012732	2388	1364	1310	686.06	4.96	1.16			chr2	15286309	15287286	978	487	177	68.67	1.25	100
chr1	20014290	20018227	3938	2865	2009	861.85	3.39	1.03			chr2	15303487	15304757	1271	334	245	124.96	1.2	100
chr1	20018317	20025961	7645	5320	4364	3195.65	5.38	16.67			chr2	15318343	15319727	1385	1185	234	64.99	1.19	100
chr1	20034330	20036371	2042	1395	845	538.77	4.03	1.21			chr2	15504959	15506297	1339	412	236	105.52	1.27	100
chr1	20038505	20044016	5512	4420	4147	1802.06	3.27	1.11			chr2	15554997	15556891	1895	1293	387	294.97	1.92	100
chr1	20047177	20050201	3025	1740	2007	582.94	3.28	1.24			chr2	15557526	15559468	1943	1533	366	205.1	1.43	100
chr1	20050218	20052023	1806	966	644	65.2	2.09	33.24			chr2	15569587	15570778	1192	452	201	85.06	1.2	100
chr1	20079449	20081703	2255	1309	1204	514.16	3.16	1.29			chr2	15641103	15642436	1334	452	222	50.94	1.74	100
chr1	20090075	20094178	4104	3546	2396	2437.5	4.49	1.38			chr2	15669024	15669840	817	563	149	62.2	1.32	100
chr1	20098152	20100909	2758	1449	2340	1208.27	3.91	1.03			chr2	15686855	15687909	1055	813	188	67.04	1.2	100
chr1	20110830	20113398	2569	1001	1075	226.11	2.67	4.56			chr2	15700308	15701353	1046	818	185	63.52	1.12	100
chr1	20123390	20125924	2535	989	1045	374.99	2.97	2.37			chr2	15797187	15798145	959	382	178	78.95	1.38	100
chr1	20143568	20147201	3634	731	1568	404.14	2.56	2.01			chr2	15860456	15861463	1008	481	189	88.01	1.7	100
chr1	20169989	20172465	2477	1846	2004	1272.46	3.63	0.89			chr2	15913424	15914481	1058	402	190	70.05	1.36	100
chr1	20173119	20174926	1808	709	611	210.86	2.92	5.28			chr2	16038104	16039015	912	518	162	58.1	1.61	100
chr1	20175406	20176941	1536	895	541	222.71	2.72	4.8			chr2	16086772	16088403	1632	1170	309	143.18	1.47	100
chr1	20230010	20231766	1757	1374	497	55.25	1.74	40.43			chr2	16258240	16260358	2119	400	440	94.23	1.36	100
chr1	20232319	20234175	1857	1109	715	399.16	3.06	2.07			chr2	16366377	16368317	1941	1375	394	149.37	1.41	100
chr1	20234379	20235449	1071	522	321	65.48	2.72	33.05			chr2	16375670	16376674	1005	749	177	61.77	1.27	100
chr1	20235479	20237220	1742	1076	849	74.4	2.37	27.34			chr2	16444123	16445124	1002	234	176	58.88	1.07	100
chr1	20237551	20239589	2039	906	844	540.31	3.69	1.21			chr2	16577151	16578261	1111	385	181	51.53	1.23	100
chr1	20270260	20272797	2538	1150	1356	187.46	2.28	6.2			chr2	16643684	16644721	1038	767	185	66.29	1.25	100
chr1	20278586	20283402	4817	1882	3182	1303.78	4.17	0.92			chr2	16737557	16738508	952	350	172	67.04	1.41	100
chr1	20344330	20349248	4919	3627	2178	686.91	2.83	1.11			chr2	16773105	16774398	1294	262	213	68.31	1.25	100
chr1	20366119	20373785	7667	4442	4247	3198.12	4.49	20			chr2	17056418	17057160	743	504	136	58.67	1.43	100
chr1	20385989	20388860	2872	1167	1195	421	3.48	1.87			chr2	17089162	17090414	1253	839	241	123.13	1.32	100
chr1	20400055	20401154	1100	662	321	56.02	2.14	39.91			chr2	17113718	17114907	1190	390	230	53.64	1.29	100
chr1	20407982	20411912	3931	1928	1845	971.25	3.31	1.03			chr2	17127075	17128685	1611	627	343	258.53	1.58	100
chr1	20456909	20464975	8067	3097	6500	2750.18	3.53	1.47			chr2	17177543	17178626	1084	677	194	70.31	1.38	100
chr1	20478044	20480090	2047	1515	900	331.27	3.13	2.48			chr2	17421662	17422566	905	473	163	63.34	1.74	100
chr1	20481037	20484934	3898	896	2471	273.68	2.92	3.38			chr2	17491125	17492203	1079	610	201	89.52	1.29	100
chr1	20485731	20488278	2548	1966	1035	378.35	3.08	2.28			chr2	17492263	17493431	1169	571	228	124.71	1.38	100
chr1	20491798	20497424	5627	2738	2978	537.16	3.61	1.2			chr2	17499320	17500593	1274	229	233	92.69	1.29	100
chr1	20504574	20508661	4088	1504	2736	2488.8	4.69	1.47			chr2	17640717	17641662	946	454	173	72.18	1.85	100
chr1	20516602	20520546	3945	2289	1955	2106.77	4.28	1.51			chr2	17694449	17695507	1059	386	183	63.02	1.25	100
chr1	20520838	20522873	2036	932	1037	1194.69	4.28	1.01			chr2	17704771	17706076	1306	864	212	52.07	1.43	100
chr1	20530226	20534797	4572	1444	3150	1749.15	3.91	1.06			chr2	17756013	17757012	1000	392	191	96.25	1.67	100
chr1	20545553	20546883	1331	770	470	129.19	2.79	12.07			chr2	17858516	17859866	1351	373	253	117.47	1.49	100
chr1	20560042	20563477	3436	511	1815	547.52	3.51	1.22			chr2	18181569	18182572	1004	400	179	53.19	1.23	100
chr1	20600566	20602387	1822	798	1041	272.42	3.35	3.4			chr2	18226702	18227831	1130	877	203	50.62	1.09	100
chr1	20602446	20604069	1624	865	715	211.94	2.77	5.29			chr2	18253584	18254884	1301	708	249	123.08	1.32	100
chr1	20604277	20607110	2834	1129	1742	954.67	3.85	1.01			chr2	18286668	18288214	1547	991	322	67.2	1.23	100
chr1	20613410	20616678	3269	1453	1646	1392.12	5.05	0.99			chr2	18337668	18338839	1172	399	184	56.67	1.25	100
chr1	20676467	20678911	2445	1189	1235	310.19	2.92	2.89			chr2	18439401	18440443	1043	362	190	72.41	1.5	100
chr1	20680647	20683450	2804	1413	1967	1102.89	3.46	1			chr2	18457189	18458315	1127	301	182	85.36	1.34	100
chr1	20686917	20694442	7526	6544	5848	771.02	3.08	1.04			chr2	18572059	18573048	990	458	176	62.98	2.23	100
chr1	20696673	20700076	3404	1992	2719	2126.71	3.91	1.53			chr2	18651712	18653215	1504	1079	249	114.53	1.38	100
chr1	20700690	20703977	3288	1942	2866	1300.88	3.3	0.92			chr2	18653596	18654734	1139	945	179	56.02	1.2	100
chr1	20753767	20761139	7373	5298	5309	396.09	2.8	2.09			chr2	18677328	18678552	1225	454	196	66.83	1.2	100
chr1	20761696	20770060	8365	3455	7001	130.23	2.75	11.96			chr2	18748245	18749239	995	733	179	68.02	1.47	100
chr1	20771766	20776750	4985	2461	2464	577.15	3.12	1.23			chr2	18791310	18792534	1225	769	227	97.12	1.61	100
chr1	20793459	20794769	1311	719	489	56.27	2.62	39.73			chr2	18820641	18821901	1261	857	241	119.56	1.27	100
chr1	20795998	20798972	2975	2013	1743	972.95	4.3	1.03			chr2	18923883	18924952	1070	479	203	97.99	1.61	100
chr1	20799290	20802115	2826	1618	1429	1046.73	3.34	1.11			chr2	18977494	18978870	1377	566	277	170.3	1.49	100
chr1	20821178	20823971	2794	1992	2311	1530.64	3.32	1			chr2	19006965	19008029	1065	524	204	103.43	1.41	100
chr1	20827231	20830805	3575	1949	1795	1170.18	3.57	0.99			chr2	19112288	19113330	1043	406	181	64.55	1.38	100
chr1	20835218	20837769	2552	474	865	115.34	2.18	14.26			chr2	19278891	19279905	1015	631	182	67.68	1.18	100
chr1	20838111	20839194	1084	550	351	70.63	3.55	29.57			chr2	19279914	19280995	1082	519	209	86.94	1.51	100
chr1	20853576	20856750	3175	1811	1346	359.59	2.97	2.42			chr2	19437682	19438673	992	422	186	86.91	1.52	100
chr1	20870494	20872762	2269	517	1162	1176.5	4.65	1			chr2	19439401	19440409	1009	458	188	84.5	1.61	100
chr1	20914961	20917079	2119	1015	945	800.6	3.46	1.09			chr2	19521771	19523362	1592	612	336	247.05	1.9	100
chr1	20954177	20956449	2273	1459	769	168.54	2.24	7.46			chr2	19558584	19559542	959	523	168	55.21	1.61	100
chr1	20956955	20962629	5675	1536	3745	2912.51	3.83	1.72			chr2	19569701	19571017	1317	844	250	68.46	1.43	100
chr1	20982839	20984443	1605	698	798	294.57	3.65	3.07			chr2	19575109	19576914	1806	569	388	161.73	1.39	100
chr1	20993565	20994900	1336	651	408	50.33	1.89	43.65			chr2	19629445	19631056	1612	498	283	115.01	1.43	100
chr1	21015495	21016791	1297	521	418	119.97	2.92	13.49			chr2	19635813	19636970	1158	776	219	103.21	1.49	100
chr1	21019310	21023683	4374	2863	1789	934.27	2.9	0.99			chr2	19637204	19638715	1512	896	308	197.01	1.52	100
chr1	21054904	21057825	2922	1684	1316	653.57	4.21	1.15			chr2	19641337	19643489	2153	1754	442	286.61	1.38	100
chr1	21060938	21063208	2271	1044	1147	602.92	4.09	1.22			chr3	56696	57584	889	541	169	84.91	1.49	100
chr1	21069295	21072311	3017	2196	1853	81.63	2.9	23.92			chr3	137634	138528	895	495	158	54.69	1.56	100
chr1	21098192	21102975	4784	1109	3062	1417.99	2.82	1.01			chr3	151909	152950	1042	547	199	96.82	1.64	100
chr1	21105972	21110513	4542	3129	2066	834.66	3.3	1.01			chr3	173162	174134	973	468	183	85.5	1.81	100
chr1	21110614	21114108	3495	2660	1828	328.74	3.11	2.53			chr3	220678	221865	1188	791	217	86.58	1.56	100
chr1	21114918	21116475	1558	760	573	52.32	2.23	42.54			chr3	237028	239141	2114	760	420	220.6	1.41	100
chr1	21136618	21138295	1678	848	971	209.76	2.8	5.37			chr3	247021	248759	1739	402	292	93.17	1.54	100
chr1	21149959	21153289	3331	1478	1633	750.89	3.39	1.08			chr3	252574	253748	1175	613	238	53.63	1.3	100
chr1	21154913	21158845	3933	812	2098	1944.67	4.21	1.27			chr3	264540	265716	1177	947	187	67.37	1.36	100
chr1	21173188	21174429	1242	747	410	81.05	2.63	24.08			chr3	270395	272858	2464	470	486	347.34	1.58	100
chr1	21174518	21176946	2429	561	1018	283.41	3.02	3.23			chr3	277785	278918	1134	746	206	79.82	1.45	100
chr1	21181217	21185368	4152	632	2133	1263.86	3.33	0.88			chr3	290352	291523	1172	388	180	62.71	1.14	100
chr1	21186172	21191922	5751	1638	2310	951.89	3.43	1.01			chr3	294796	295752	957	482	173	68.01	1.99	100
chr1	21207192	21209704	2513	564	938	147.72	4.19	9.58			chr3	354207	355286	1080	448	196	75.91	1.72	100
chr1	21218245	21220762	2518	1839	1080	371.78	3.64	2.43			chr3	358886	360578	1693	775	375	326.23	1.56	100
chr1	21223265	21227536	4272	3521	2036	874.81	3.1	0.99			chr3	397347	398857	1511	672	260	125.29	1.29	100
chr1	21232709	21235844	3136	1338	1153	540.5	3.28	1.21			chr3	482883	484027	1145	739	215	99.27	1.63	100
chr1	21318710	21327319	8610	4928	5080	3100	3.33	2.07			chr3	489645	490737	1093	312	223	146.6	1.7	100
chr1	21350972	21353653	2682	2051	1178	457.92	2.83	1.66			chr3	583019	584333	1315	344	249	116.99	1.41	100
chr1	21358303	21360316	2014	1399	890	370.71	3.74	2.42			chr3	634685	636192	1508	948	289	142.44	1.61	100
chr1	21360387	21361583	1197	604	418	169.29	3.41	7.43			chr3	687587	688702	1116	809	206	86.72	1.32	100
chr1	21365956	21369882	3927	1796	2674	668.38	3.19	1.13			chr3	795175	796323	1149	390	206	74.36	1.45	100
chr1	21381936	21387261	5326	3572	3076	869.77	3.69	1.05			chr3	819551	821349	1799	796	344	190.5	1.38	100
chr1	21406894	21408260	1367	599	443	92.94	2.09	19.97			chr3	860724	861805	1082	660	194	71.02	1.25	100
chr1	21408361	21414201	5841	3753	4786	1424.02	3.7	1.02			chr3	908974	910501	1528	1018	260	112.51	1.49	100
chr1	21417311	21424399	7089	3085	4580	1801.23	4.23	1.11			chr3	1086778	1087876	1099	347	203	86.01	1.61	100
chr1	21426184	21427557	1374	617	533	201.27	3.61	5.64			chr3	1240874	1241718	845	475	158	73.54	1.94	100
chr1	21445191	21447417	2227	1086	899	348.88	3.69	2.41			chr3	1269938	1271164	1227	414	203	54.32	1.29	100
chr1	21472365	21475905	3541	1590	1858	1000.61	3.52	1.06			chr3	1298493	1299653	1161	894	211	82.48	1.38	100
chr1	21481772	21483175	1404	547	478	50.43	2.02	43.6			chr3	1301519	1302444	926	420	161	50.84	1.65	100
chr1	21485713	21488277	2565	1687	1702	88.99	2.79	21.13			chr3	1309513	1310527	1015	820	180	62.3	1.07	100
chr1	21508751	21511822	3072	2099	1957	882.37	3.36	0.99			chr3	1477392	1478568	1177	910	178	73.92	1.34	100
chr1	21605080	21608335	3256	907	1716	202.47	3.76	5.6			chr3	1497476	1498831	1356	482	248	95.47	1.42	100
chr1	21610503	21614655	4153	3342	1710	287.43	3.61	3.1			chr3	1518958	1520279	1322	257	208	88.92	1.18	100
chr1	21618405	21620177	1773	715	770	201.42	2.51	5.64			chr3	1567561	1568778	1218	314	206	65.35	1.47	100
chr1	21628136	21633737	5602	1766	2597	404.66	3.38	2.01			chr3	1798253	1799714	1462	445	233	63.53	1.32	100
chr1	21639471	21642187	2717	1751	1428	179.82	3.1	6.62			chr3	1829468	1830469	1002	594	184	76.8	1.43	100
chr1	21642369	21646018	3650	790	1698	620.2	3.5	1.15			chr3	1853028	1854160	1133	240	204	75.99	1.34	100
chr1	21646532	21651809	5278	2317	2532	1515.39	2.99	0.99			chr3	1857405	1858962	1558	1140	253	56.73	1.54	100
chr1	21656820	21657978	1159	682	351	74.88	2.19	27.21			chr3	1862303	1863891	1589	475	289	162.33	1.81	100
chr1	21658876	21661396	2521	1434	1059	524.69	2.97	1.27			chr3	1875915	1876952	1038	401	192	83.38	1.47	100
chr1	21661448	21662623	1176	749	356	75.62	2.1	26.84			chr3	1880672	1881878	1207	765	229	69.43	1.25	100
chr1	21670198	21671387	1190	536	390	121.73	2.5	13.3			chr3	1988644	1989689	1046	472	198	95.55	1.49	100
chr1	21692957	21694484	1528	810	504	113.57	2.21	14.85			chr3	2054724	2055497	774	523	150	83.66	1.58	100
chr1	21694508	21699810	5303	4223	2196	705.24	2.88	1.02			chr3	2084991	2086027	1037	571	200	104.44	1.47	100
chr1	21700034	21705101	5068	3825	2619	1383.92	3.07	0.98			chr3	2126419	2127363	945	263	170	64.03	1.27	100
chr1	21717786	21720028	2243	1054	1014	495.91	3.17	1.35			chr3	2154808	2155940	1133	770	217	109.26	1.54	100
chr1	21721006	21722728	1723	505	736	356.71	3.2	2.41			chr3	2167732	2168553	822	397	145	50.72	1.34	100
chr1	21802872	21804238	1367	847	417	58.92	2.08	37.89			chr3	2292841	2294225	1385	490	265	129.97	1.52	100
chr1	21839154	21840471	1318	409	401	57.66	1.96	38.82			chr3	2297780	2298692	913	332	173	85.74	1.58	100
chr1	21854052	21857089	3038	1646	1660	1092.97	3.37	0.99			chr3	2329076	2329935	860	420	152	53.51	1.61	100
chr1	21868141	21870822	2682	2003	1137	838.22	2.99	1.01			chr3	2338069	2339072	1004	418	181	68.9	1.54	100
chr1	21870844	21872571	1728	1232	575	186.19	2.59	6.2			chr3	2347506	2348730	1225	865	226	94.14	1.61	100
chr1	21929638	21937858	8221	3485	5261	2663.44	4.11	1.41			chr3	2372447	2373311	865	413	153	54.43	1.29	100
chr1	21942647	21944173	1527	632	448	82.99	2.61	23.39			chr3	2379151	2380133	983	449	183	81.37	1.34	100
chr1	21944178	21946415	2238	887	1332	452.91	3.61	1.69			chr3	2393464	2394859	1396	961	220	57.69	1.63	100
chr1	21947069	21948844	1776	1311	526	102.62	2.41	17.04			chr3	2406339	2407607	1269	806	260	155.39	1.59	100
chr1	21950191	21951629	1439	582	598	146.89	3.44	9.78			chr3	2602584	2604167	1584	395	311	92.23	1.17	100
chr1	21951652	21959136	7485	3757	3418	1386.54	3.37	0.99			chr3	2635239	2636434	1196	999	182	76.66	1.16	100
chr1	21959592	21960792	1201	649	370	85.95	2.48	22.31			chr3	2638900	2639935	1036	360	187	71.12	1.25	100
chr1	21960893	21962099	1207	459	366	78.18	2.61	25.48			chr3	2658022	2660071	2050	1487	378	189.64	1.65	100
chr1	21963054	21966146	3093	1808	972	264.59	2.74	3.54			chr3	2677408	2679066	1659	447	268	54.21	1.46	100
chr1	21967628	21970366	2739	1694	1559	464.51	3.44	1.52			chr3	2712128	2712887	760	238	137	55.08	1.49	100
chr1	21971082	21975962	4881	1075	3044	732.59	3.71	1.05			chr3	2746934	2748067	1134	609	227	138.29	1.9	100
chr1	21993435	21995644	2210	1404	1110	395.06	2.75	2.08			chr3	2754787	2756335	1549	1100	324	229.31	1.45	100
chr1	21996369	22003869	7501	5632	5106	1720.6	3.23	1.04			chr3	2767495	2768628	1134	773	220	117.15	1.65	100
chr1	22004153	22009906	5754	1761	3187	1959.87	3.44	1.31			chr3	2769165	2770164	1000	315	180	67.58	1.2	100
chr1	22068595	22071059	2465	946	1210	435.17	3.47	1.84			chr3	2770171	2771162	992	705	179	69.12	1.27	100
chr1	22075099	22080701	5603	1844	3052	3154.06	3.77	7.14			chr3	2809129	2810202	1074	669	191	67.1	1.25	100
chr1	22117554	22126618	9065	6062	5358	2511.47	3.99	1.49			chr3	2814093	2815565	1473	329	271	114.91	1.23	100
chr1	22149307	22152329	3023	1858	2477	2580.07	4.43	1.28			chr3	2815634	2816874	1241	700	256	174.33	1.38	100
chr1	22155304	22157116	1813	655	633	110.67	2.4	15.37			chr3	2819155	2820203	1049	228	182	66.46	1.25	100
chr1	22159525	22162109	2585	1895	1109	325.4	2.47	2.64			chr3	2837358	2838292	935	430	162	50.44	1.47	100
chr1	22168150	22173271	5122	920	2664	881.05	3.25	0.99			chr3	2942890	2944087	1198	363	209	103.59	1.47	100
chr1	22173665	22176376	2712	643	1214	419.17	3.24	1.91			chr3	2958627	2959703	1077	616	216	132.5	1.49	100
chr1	22195584	22197538	1955	1300	1177	804.11	3.78	1.09			chr3	3084784	3085788	1005	640	179	64.44	1.29	100
chr1	22214744	22216434	1691	1013	1009	383.93	3.68	2.23			chr3	3105833	3106929	1097	547	215	114.32	1.63	100
chr1	22216602	22218271	1670	841	1285	822.33	4.17	1.12			chr3	3161703	3162699	997	480	181	71.49	1.43	100
chr1	22228659	22237312	8654	6633	4459	544.23	4.51	1.22			chr3	3287619	3288816	1198	873	177	54.76	1.25	100
chr1	22238333	22240850	2518	1934	1456	729.26	3.85	1.05			chr3	3858003	3859578	1576	1062	295	129.25	1.61	100
chr1	22240853	22248298	7446	4479	5587	3100	3.79	2.07			chr3	3860543	3861694	1152	844	212	88.83	1.45	100
chr1	22252700	22260896	8197	2262	5701	2792.92	4.06	1.54			chr3	3864303	3865345	1043	597	186	67.23	1.27	100
chr1	22271735	22273693	1959	1360	704	162.6	3.76	7.94			chr3	3930242	3931022	781	505	140	54.36	1.43	100
chr1	22283766	22285598	1833	740	1087	505.92	3.38	1.37			chr3	3989025	3989984	960	464	168	54.88	1.52	100
chr1	22311488	22313738	2251	812	1815	685.59	3.42	1.16			chr3	3991779	3993169	1391	428	261	117.86	1.49	100
chr1	22372086	22376438	4353	914	2200	878.74	3.25	0.99			chr3	4009574	4010887	1314	833	243	102.03	1.47	100
chr1	22376575	22378186	1612	1052	484	146.46	2.88	9.86			chr3	4030473	4031580	1108	713	203	82.5	1.49	100
chr1	22391873	22393851	1979	1019	647	86.67	2.35	21.99			chr3	4063815	4064873	1059	813	189	68.33	1.34	100
chr1	22395089	22396732	1644	900	626	154.95	2.79	8.74			chr3	4132642	4133860	1219	330	207	66.27	1.25	100
chr1	22417839	22420748	2910	1450	1167	655.19	2.82	1.16			chr3	4173123	4174301	1179	881	183	60.5	1.14	100
chr1	22451987	22454501	2515	825	1505	832.59	4.22	1			chr3	4199760	4201028	1269	444	215	70.13	1.47	100
chr1	22454892	22459892	5001	2594	2260	1003.77	3.29	1.07			chr3	4244632	4245633	1002	417	183	73.89	1.92	100
chr1	22491568	22492827	1260	623	427	118.5	2.7	13.7			chr3	4303935	4304966	1032	636	186	71.19	1.54	100
chr1	22495028	22496838	1811	1241	549	143.36	2.46	10.34			chr3	4325939	4327292	1354	1146	230	73.91	1.58	100
chr1	22498433	22500191	1759	1193	500	79.73	2.45	24.67			chr3	4451358	4452683	1326	1062	208	70.46	1.49	100
chr1	22500956	22503198	2243	1320	827	119.22	2.34	13.6			chr3	4589625	4590950	1326	911	221	71.7	1.41	100
chr1	22504325	22505450	1126	672	355	59.72	2.56	37.41			chr3	4663684	4665224	1541	442	268	96.49	1.63	100
chr1	22513129	22514942	1814	1048	920	293.11	4.29	3.06			chr3	4707470	4708930	1461	1003	270	147.07	1.7	100
chr1	22516102	22519658	3557	1688	2359	1768.96	4.38	1.08			chr3	4741796	4743679	1884	501	378	203.1	1.64	100
chr1	22520671	22532641	11971	4766	8354	2646.22	4	1.39			chr3	4950560	4951490	931	499	175	82.8	1.9	100
chr1	22598187	22602634	4448	3404	2621	2492.38	4.13	1.47			chr3	5020438	5021801	1364	923	248	95.85	1.49	100
chr1	22607814	22610439	2626	1265	860	80.06	1.95	24.54			chr3	5052995	5054044	1050	425	189	72.96	1.38	100
chr1	22617050	22620586	3537	2479	1574	519.3	3.2	1.31			chr3	5055959	5056842	884	326	160	64.09	1.72	100
chr1	22622471	22624978	2508	605	1721	1455.84	3.8	1.05			chr3	5062581	5063616	1036	627	181	61.69	1.16	100
chr1	22702070	22704635	2566	886	1631	193.85	3.48	5.91			chr3	5083193	5084712	1520	663	280	114.15	1.58	100
chr1	22713060	22717770	4711	2092	2452	1538.64	4.01	1.01			chr3	5084991	5086017	1027	513	196	97.37	2.25	100
chr1	22723150	22728278	5129	2708	3098	2307.21	4.61	1.5			chr3	5253105	5254279	1175	437	208	70.64	1.36	100
chr1	22740153	22746298	6146	1644	4713	3100	6.02	2.07			chr3	5462930	5463933	1004	613	181	68.9	1.63	100
chr1	22749602	22757815	8214	6435	5613	2706.99	4.86	1.45			chr3	5702961	5704226	1266	421	217	63.68	1.65	100
chr1	22763917	22766526	2610	770	1059	717.48	3.81	1.04			chr3	5749957	5751026	1070	837	198	85.59	1.2	100
chr1	22772757	22775026	2270	1093	1045	488.3	3.29	1.45			chr3	5783249	5784226	978	462	172	57.88	1.41	100
chr1	22788634	22791028	2395	1181	1177	827.33	3.05	1			chr3	5789412	5790746	1335	898	247	85.44	1.72	100
chr1	22802426	22806745	4320	3615	2884	2474.85	4.65	1.45			chr3	5890391	5891440	1050	637	185	62.16	1.34	100
chr1	22822252	22823551	1300	523	386	71.36	2.52	29.05			chr3	5935999	5937303	1305	945	235	68.84	1.26	100
chr1	22830939	22833216	2278	636	949	668.58	3.3	1.13			chr3	5942452	5943698	1247	795	196	59.96	1.32	100
chr1	22834115	22841988	7874	3797	3296	1959.84	3.25	1.3			chr3	5976653	5977746	1094	527	202	86.5	1.34	100
chr1	22846921	22850058	3138	1320	2488	2276.07	3.5	1.47			chr3	6029066	6030306	1241	758	225	86.58	1.29	100
chr1	22887979	22889157	1179	618	442	84.94	3.43	22.73			chr3	6030323	6031632	1310	837	259	147.81	1.56	100
chr1	22913345	22915544	2200	1584	760	101.19	2.51	17.45			chr3	6042650	6043685	1036	816	183	61.69	1.25	100
chr1	22924133	22931628	7496	2299	3132	1864.69	3.59	1.18			chr3	6137172	6138305	1134	837	205	78.41	1.49	100
chr1	22941463	22942641	1179	482	391	107.2	3.32	15.92			chr3	6196241	6197267	1027	248	185	70.23	1.41	100
chr1	22942763	22945357	2595	1098	970	257.61	3.75	3.82			chr3	6208917	6209927	1011	635	182	69.12	1.49	100
chr1	22952243	22954981	2739	675	998	222.15	2.59	4.82			chr3	6211343	6212519	1177	399	195	76.62	1.41	100
chr1	22971929	22973607	1679	567	778	329.73	2.97	2.54			chr3	6232075	6233811	1737	198	302	144.36	1.14	100
chr1	22985566	22992070	6505	4399	3716	1993.69	3.88	1.36			chr3	6251413	6252825	1413	271	270	92.05	1.33	100
chr1	23000025	23009630	9606	3505	5273	1800.1	4.59	1.11			chr3	6434222	6435329	1108	355	187	59.62	1.18	100
chr1	23009641	23013159	3519	2899	1487	663.36	3.22	1.12			chr3	6508463	6509400	938	428	169	65.2	1.61	100
chr1	23013702	23016050	2349	730	1260	965.78	3.56	1.02			chr3	6523852	6525406	1555	376	273	122.59	1.63	100
chr1	23016089	23020050	3962	2837	2693	2269.93	4.83	1.44			chr3	6536851	6538564	1714	1184	365	89.49	1.33	100
chr1	23031300	23032403	1104	411	327	62.17	2.59	35.54			chr3	6605438	6606478	1041	501	201	105.96	2.12	100
chr1	23050775	23056174	5400	2670	2994	1848.18	3.58	1.16			chr3	6609579	6611084	1506	997	306	194.52	1.74	100
chr1	23058216	23072133	13918	1522	11403	163.28	4.29	7.93			chr3	6714583	6715451	869	314	158	64.02	1.47	100
chr1	23073626	23075135	1510	488	534	223.47	3.43	4.7			chr3	6806041	6807291	1251	804	231	97.23	1.7	100
chr1	23077766	23080010	2245	977	718	194.83	2.27	5.85			chr3	6817331	6818489	1159	749	215	80.01	1.36	100
chr1	23091829	23094308	2480	1312	1012	50.87	2.63	43.23			chr3	6879801	6880855	1055	847	180	60.5	1.32	100
chr1	23102690	23105084	2395	1778	1218	692.63	4.16	1.11			chr3	6900051	6900895	845	538	154	63.07	1.45	100
chr1	23111542	23117939	6398	3494	3741	1820.01	3.68	1.14			chr3	6942978	6943748	771	193	144	54.41	1.31	100
chr1	23131253	23134213	2961	1109	2415	830.64	2.85	1			chr3	6965589	6966464	876	443	154	52	1.7	100
chr1	23135432	23138682	3251	1307	1526	352.43	3.89	2.39			chr3	7008654	7010200	1547	423	272	136.72	1.49	100
chr1	23139093	23143237	4145	1205	1980	734.39	3.26	1.05			chr3	7149297	7150220	924	417	160	50.24	1.43	100
chr1	23145998	23148358	2361	709	978	170.92	2.29	7.24			chr3	7230064	7231056	993	433	173	55.48	1.7	100
chr1	23151408	23153056	1649	641	797	73.18	3.13	27.95			chr3	7275697	7277584	1888	302	373	245.49	1.78	100
chr1	23157303	23159121	1819	1405	598	182.85	2.5	6.36			chr3	7280840	7281963	1124	292	199	68.38	1.41	100
chr1	23159462	23162110	2649	575	1080	126.56	3.42	12.52			chr3	7401048	7402193	1146	824	202	67.43	1.34	100
chr1	23168081	23172148	4068	1249	1943	299.57	3.83	2.95			chr3	7626996	7628825	1830	1389	324	141.49	1.43	100
chr1	23183552	23188494	4943	2521	1787	171.54	2.04	7.2			chr3	7814150	7815285	1136	735	205	57.24	1.18	100
chr1	23211497	23212846	1350	583	467	73.61	2.45	27.76			chr3	7826961	7828031	1071	700	176	61.59	1.23	100
chr1	23215175	23226166	10992	1222	7691	456.25	5.26	1.66			chr3	7904606	7905475	870	566	165	81.89	1.36	100
chr1	23237308	23238775	1468	624	676	287.88	3.9	3.1			chr3	7953249	7954375	1127	665	212	99.02	1.63	100
chr1	23243357	23244570	1214	833	374	86.76	2.27	21.93			chr3	8049305	8050326	1022	624	178	59.92	1.38	100
chr1	23245700	23247170	1471	558	635	314.11	4.22	2.78			chr3	8112585	8113520	936	411	169	65.93	2.16	100
chr1	23259455	23262038	2584	482	817	83.64	2.14	23.16			chr3	8172556	8173733	1178	683	219	94.92	1.54	100
chr1	23310309	23313044	2736	586	1064	311.06	2.78	2.9			chr3	8516732	8517961	1230	816	229	99.63	1.67	100
chr1	23331127	23335196	4070	2885	3523	1610.62	3.25	1.08			chr3	8539347	8540440	1094	422	195	69.48	1.12	100
chr1	23336282	23341670	5389	1281	2896	1319.45	4.28	0.94			chr3	8565538	8566935	1398	411	258	105.96	1.47	100
chr1	23344754	23347241	2488	526	1052	771.15	3.3	1.04			chr3	8573230	8574253	1024	798	180	59.26	1.27	100
chr1	23364304	23366997	2694	602	939	361	2.88	2.42			chr3	8588839	8589831	993	677	183	77.37	1.29	100
chr1	23369184	23370591	1408	614	448	78.62	2.17	25.25			chr3	8630291	8631243	953	388	171	63.9	1.38	100
chr1	23371061	23375842	4782	913	3396	664.76	3.07	1.12			chr3	8634631	8636115	1485	999	249	117.61	1.67	100
chr1	23378530	23381100	2571	1383	800	269.8	3.64	3.47			chr3	8642962	8644040	1079	198	191	76.28	1.12	100
chr1	23381849	23388136	6288	5228	3473	953.67	3.67	1.01			chr3	8679757	8680974	1218	812	229	104.57	1.67	100
chr1	23394094	23395256	1163	730	355	78.93	2.25	25.11			chr3	8916995	8918376	1382	971	248	89.25	1.38	100
chr1	23403232	23404846	1615	1065	709	378.27	4.01	2.28			chr3	8937139	8938170	1032	400	181	63.05	1.12	100
chr1	23417184	23418678	1495	495	650	172.94	3.05	7.14			chr3	9087216	9088235	1020	743	180	60.6	1.2	100
chr1	23430083	23443046	12964	8489	10436	1975.23	4.64	1.34			chr3	9214221	9215584	1364	362	251	103.07	1.43	100
chr1	23443180	23446928	3749	848	1233	142.13	2.08	10.55			chr3	9272133	9273262	1130	196	179	61.26	1.29	100
chr1	23459894	23461174	1281	758	461	207.9	4.33	5.38			chr3	9311242	9312211	970	432	171	57.98	1.41	100
chr1	23474152	23476845	2694	1491	1600	2466.43	4.77	1.43			chr3	9391704	9392984	1281	854	232	62.1	1.45	100
chr1	23494768	23497969	3202	2673	1153	287.56	2.26	3.1			chr3	9460347	9461364	1018	419	188	80.87	1.83	100
chr1	23510603	23513873	3271	1256	1269	770.11	4.53	1.04			chr3	9475526	9476767	1242	196	191	63.89	1.38	100
chr1	23530532	23534509	3978	2279	2004	710.32	3.74	1.02			chr3	9574161	9575269	1109	703	197	68.26	1.32	100
chr1	23571918	23575254	3337	1836	1982	340.67	3.69	2.44			chr3	9655232	9656441	1210	391	195	54.69	1.43	100
chr1	23581484	23583027	1544	429	820	375.55	3.17	2.38			chr3	9709210	9710149	940	531	168	61.72	1.87	100
chr1	23597703	23598949	1247	736	399	111.17	2.34	15.25			chr3	9728080	9729418	1339	279	254	121.01	1.23	100
chr1	23632061	23634274	2214	1383	957	234.52	2.69	4.31			chr3	9791661	9792737	1077	323	198	82.82	1.36	100
chr1	23655358	23657199	1842	518	618	124.22	2.6	12.94			chr3	9824024	9825774	1751	267	322	167.06	1.27	100
chr1	23677105	23679174	2070	1019	948	661.36	3.4	1.12			chr3	9980455	9981262	808	555	147	59.86	1.34	100
chr1	23719272	23723626	4355	951	2665	1153.68	3.14	0.97			chr3	10045324	10046167	844	381	152	59.19	1.41	100
chr1	23726111	23729365	3255	952	2125	255.51	2.97	3.8			chr3	10073202	10074218	1017	537	185	73.95	2.27	100
chr1	23745631	23751541	5911	1994	3354	2444.15	4.72	1.4			chr3	10118789	10119867	1079	751	194	72.1	1.36	100
chr1	23752344	23758221	5878	1804	4288	2188.96	4.55	1.59			chr3	10134138	10135037	900	479	162	62.38	1.65	100
chr1	23766894	23771379	4486	3588	2829	551.64	2.63	1.23			chr3	10324686	10325670	985	560	172	55.56	1.65	100
chr1	23779576	23781860	2285	603	1050	361.12	3.36	2.42			chr3	10338316	10339058	743	255	133	51.53	1.47	100
chr1	23791870	23794117	2248	1399	846	139.51	2.01	10.87			chr3	10381088	10382803	1716	433	306	121.42	1.36	100
chr1	23800174	23801515	1342	916	412	70.82	2.38	29.46			chr3	10400240	10401204	965	517	169	55.78	1.49	100
chr1	23813700	23815001	1302	743	526	89.15	2.84	21.14			chr3	10559233	10560773	1541	618	300	159.16	1.58	100
chr1	23835600	23840060	4461	1924	2882	2062.7	3.49	1.45			chr3	10640889	10641951	1063	655	193	75.18	1.36	100
chr1	23844474	23847589	3116	1071	2746	2642.19	4.09	1.38			chr3	10782328	10783366	1039	751	181	56.88	1.23	100
chr1	23857264	23859009	1746	744	973	209.35	2.84	5.39			chr3	10870622	10871745	1124	737	208	89.5	1.34	100
chr1	23859225	23861230	2006	914	924	238.58	2.49	4.19			chr3	10973463	10974895	1433	440	262	102.64	1.54	100
chr1	23877750	23879431	1682	954	646	353.38	3.6	2.39			chr3	11016215	11017765	1551	1000	325	83.51	1.29	100
chr1	23894081	23895605	1525	960	471	107.88	2.39	15.71			chr3	11017817	11018968	1152	445	233	147.52	1.63	100
chr1	23895935	23897316	1382	735	444	124.83	2.68	12.88			chr3	11057144	11058342	1199	505	216	79.68	1.32	100
chr1	23898779	23899973	1195	706	359	72.99	2.74	28.05			chr3	11058402	11060145	1744	1550	312	157.28	1.2	100
chr1	23948096	23952190	4095	2767	2215	2155.26	4.5	1.56			chr3	11067530	11068835	1306	1013	207	59.86	1.25	100
chr1	23966506	23968447	1942	828	780	89.89	2.41	20.86			chr3	11267629	11268663	1035	533	198	100.37	1.83	100
chr1	23988659	23995647	6989	1341	4197	3068.61	4.83	2.01			chr3	11332343	11333338	996	567	185	82.17	1.43	100
chr1	24003069	24005779	2711	2199	946	265.9	2.49	3.52			chr3	11340726	11342056	1331	902	241	91.19	1.47	100
chr1	24006559	24010597	4039	1631	2396	321.7	2.68	2.75			chr3	11389068	11390670	1603	1212	277	53.35	1.08	100
chr1	24030711	24032281	1571	503	533	62.99	2.77	34.96			chr3	11407105	11408487	1383	507	267	121.75	1.26	100
chr1	24060678	24062858	2181	979	1378	272.98	2.82	3.38			chr3	11416723	11419848	3126	939	648	495.71	1.45	100
chr1	24084442	24085855	1414	595	527	162.85	2.89	7.94			chr3	11419939	11421532	1594	833	265	54.71	1.18	100
chr1	24102628	24105450	2823	991	1404	340.05	3.52	2.44			chr3	11422973	11424232	1260	574	257	159.53	1.63	100
chr1	24112914	24120035	7122	3086	4982	663.4	3.32	1.12			chr3	11548295	11549345	1051	726	188	68.46	1.41	100
chr1	24120128	24122967	2840	1011	2305	1458.33	3.96	0.94			chr3	11561816	11562877	1062	650	189	67.27	1.34	100
chr1	24123325	24125660	2336	784	1384	174.89	2.89	6.98			chr3	11584237	11585414	1178	447	206	67.04	1.25	100
chr1	24163900	24168592	4693	1067	2430	1016	3.35	1.08			chr3	11634172	11635213	1042	745	187	68.94	1.12	100
chr1	24170209	24171753	1545	658	676	85.19	2.88	22.68			chr3	11883570	11884631	1062	610	193	70.66	1.37	100
chr1	24204177	24207101	2925	1281	1250	596.4	3.32	1.26			chr3	12004202	12005411	1210	690	226	100.16	1.7	100
chr1	24211361	24215213	3853	2013	2270	741.64	3.07	1.07			chr3	12026083	12027272	1190	226	177	54.8	1.23	100
chr1	24215299	24217533	2235	1335	956	409.53	2.91	1.99			chr3	12037018	12038365	1348	478	229	85.06	1.38	100
chr1	24217627	24220060	2434	995	937	477.42	2.53	1.47			chr3	12038510	12039764	1255	839	234	103.16	1.29	100
chr1	24224724	24226118	1395	903	619	423.82	4.19	1.85			chr3	12069260	12070333	1074	624	199	86.99	1.38	100
chr1	24254517	24256228	1712	593	894	651.72	3.89	1.15			chr3	12072097	12073030	934	380	162	50.76	1.45	100
chr1	24256955	24258799	1845	1089	848	200.71	3.2	5.66			chr3	12093995	12094982	988	543	172	54.59	1.52	100
chr1	24264749	24276847	12099	4781	6127	827.52	3.71	1			chr3	12099441	12100417	977	494	171	55.65	1.56	100
chr1	24277339	24280039	2701	1832	1073	326.54	2.75	2.59			chr3	12112720	12114452	1733	422	329	144.69	1.63	100
chr1	24282210	24284455	2246	786	788	221.22	2.89	4.86			chr3	12208476	12211774	3299	2876	643	390.19	1.61	100
chr1	24289476	24294801	5326	1345	2781	470.16	3.87	1.45			chr3	12211916	12212898	983	674	175	62.75	1.25	100
chr1	24315304	24319463	4160	838	2749	1956.12	4.98	1.3			chr3	12214934	12217090	2157	494	476	404.88	1.72	100
chr1	24327581	24329440	1860	553	584	142.98	2.23	10.38			chr3	12219107	12220300	1194	868	229	103.86	1.4	100
chr1	24329476	24330762	1287	827	369	56.27	2.21	39.72			chr3	12221214	12224374	3161	2607	704	373.38	1.54	100
chr1	24332046	24334852	2807	1544	1635	1054.47	3.84	1.12			chr3	12224551	12225795	1245	431	213	70.4	1.43	100
chr1	24336173	24339047	2875	555	982	346.38	2.9	2.43			chr3	12226588	12227652	1065	400	178	57.25	1.09	100
chr1	24339199	24347196	7998	1074	4663	1046.96	3.42	1.11			chr3	12246891	12250056	3166	738	803	277.32	1.42	100
chr1	24349471	24350602	1132	515	389	60.36	3.08	36.95			chr3	12250282	12254430	4149	1404	1021	374.02	1.55	100
chr1	24354494	24356003	1510	585	506	170.51	2.94	7.28			chr3	12293068	12294035	968	543	179	78.34	1.36	100
chr1	24356712	24359264	2553	1655	1231	321.04	3.65	2.75			chr3	12342678	12343845	1168	256	219	99.01	1.36	100
chr1	24359469	24360991	1523	746	514	73.86	2.37	27.64			chr3	12405902	12407071	1170	777	210	76.4	1.32	100
chr1	24373719	24377233	3515	1983	2598	1410.13	4.13	1.01			chr3	12410784	12412282	1499	1027	256	112.07	1.61	100
chr1	24421816	24433286	11471	6403	5945	175.23	3.96	6.99			chr3	12450373	12451288	916	472	164	60.74	1.65	100
chr1	24462229	24467450	5222	1682	2060	477.79	2.24	1.47			chr3	12464062	12465387	1326	1047	228	65.59	1.45	100
chr1	24468835	24470440	1606	1052	524	64.76	2.34	33.52			chr3	12465966	12467015	1050	601	200	98.64	1.43	100
chr1	24470764	24472632	1869	1329	612	143.89	2.63	10.28			chr3	12479319	12480985	1667	529	318	158.55	1.34	100
chr1	24473178	24474679	1502	947	498	66.45	2.42	32.51			chr3	12492619	12495523	2905	724	582	375.61	1.76	100
chr1	24474775	24476466	1692	436	499	59.74	1.85	37.42			chr3	12496144	12497235	1092	536	207	99.69	1.49	100
chr1	24494500	24501392	6893	1283	4278	2965.67	3.86	1.83			chr3	12503778	12505079	1302	823	261	159.02	1.47	100
chr1	24501402	24503117	1716	928	794	111.54	3.04	15.21			chr3	12511689	12513473	1785	578	386	219.22	1.58	100
chr1	24503312	24507448	4137	2537	2967	594.34	3.43	1.26			chr3	12529685	12531598	1914	1458	361	193.04	1.34	100
chr1	24507769	24515074	7306	6340	4947	119.4	2.79	13.61			chr3	12582238	12583361	1124	420	181	54.65	1.43	100
chr1	24519239	24525110	5872	2811	4317	2927.3	3.86	1.76			chr3	12617732	12619039	1308	347	211	71.27	1.36	100
chr1	24530993	24532986	1994	1410	737	281.03	2.81	3.28			chr3	12634693	12636224	1532	1010	267	110.97	1.54	100
chr1	24534260	24535912	1653	408	458	66.27	2.56	32.67			chr3	12648231	12649262	1032	399	180	61.74	1.25	100
chr1	24561720	24568549	6830	4154	3384	1215.73	4.32	1.04			chr3	12687374	12688539	1166	428	189	54.95	1.34	100
chr1	24582459	24584433	1975	781	672	94.11	2.01	19.56			chr3	12689766	12691102	1337	412	247	103.34	1.36	100
chr1	24587554	24591879	4326	840	1825	62.86	2.61	35.11			chr3	12695382	12696534	1153	479	196	62.59	1.38	100
chr1	24593962	24595522	1561	1050	708	191.13	3.06	6.06			chr3	12708335	12709381	1047	539	198	95.12	1.47	100
chr1	24601817	24603019	1203	620	478	115.83	3.2	14.13			chr3	12761285	12762480	1196	782	215	83.57	1.25	100
chr1	24603345	24607907	4563	802	2019	955.89	2.95	1.01			chr3	12766872	12767968	1097	879	182	56.96	1.18	100
chr1	24608776	24610575	1800	701	706	94.93	2.5	19.35			chr3	12795642	12796782	1141	793	220	113.94	1.36	100
chr1	24612076	24615004	2929	1471	2282	772.92	3.41	1.05			chr3	12826348	12827835	1488	518	280	106.54	1.53	100
chr1	24617265	24619969	2705	1193	1476	1612.98	4.09	1.08			chr3	12839063	12840891	1829	1390	333	163.58	1.34	100
chr1	24652748	24654104	1357	411	432	96.24	2.59	18.88			chr3	12856918	12858026	1109	903	190	77.83	1.34	100
chr1	24663599	24664714	1116	547	341	76.64	2.61	26.29			chr3	12862894	12863922	1029	396	184	53.42	1.18	100
chr1	24665443	24675854	10412	7963	6830	1087.67	4.28	1.07			chr3	12934339	12935421	1083	663	188	77.62	1.12	100
chr1	24689502	24691801	2300	1306	1116	340.72	2.97	2.44			chr3	12945161	12946310	1150	327	179	52.74	1.2	100
chr1	24698716	24704579	5864	4200	4073	3100	5.45	2.07			chr3	12947780	12949218	1439	639	293	188.41	1.29	100
chr1	24705681	24718573	12893	8850	9480	443.07	3.08	1.78			chr3	12962405	12963424	1020	268	178	56.77	1.23	100
chr1	24720653	24729096	8444	7673	6223	1487.75	4	0.97			chr3	12963484	12966319	2836	413	545	263.99	1.47	100
chr1	24750928	24754966	4039	1520	1830	850.63	3.3	1.02			chr3	12983968	12986566	2599	1666	487	151.52	1.24	100
chr1	24756567	24760432	3866	840	1998	2352.31	5.38	1.54			chr3	12988741	12990225	1485	591	286	147.83	1.63	100
chr1	24760665	24766127	5463	2710	3618	2514.67	3.71	1.5			chr3	13028653	13029593	941	410	165	54.78	1.29	100
chr1	24766704	24769146	2443	849	787	213.57	2.81	5.22			chr3	13088658	13090365	1708	1374	293	156.72	1.25	100
chr1	24769359	24772521	3163	1830	1409	237.82	4.11	4.19			chr3	13102219	13103204	986	537	171	52.75	1.47	100
chr1	24776710	24777848	1139	578	395	156.35	4.13	8.63			chr3	13117218	13118252	1035	626	184	56.77	1.3	100
chr1	24781890	24784840	2951	1859	1738	1069.78	3.57	1.14			chr3	13120225	13121374	1150	686	205	72.65	1.43	100
chr1	24785819	24788450	2632	495	1117	646.13	2.75	1.19			chr3	13143672	13145143	1472	523	287	153.85	1.56	100
chr1	24805502	24811262	5761	4221	4001	2823.65	4.23	1.59			chr3	13163215	13164238	1024	209	182	64.49	1.32	100
chr1	24824151	24825360	1210	520	392	116.01	2.97	14.14			chr3	13185822	13188419	2598	1641	526	176.28	1.43	100
chr1	24835670	24837722	2053	1275	1037	262.61	2.94	3.55			chr3	13189296	13194545	5250	547	1548	822.56	1.56	100
chr1	24844764	24846522	1759	842	716	475.25	3.7	1.46			chr3	13241277	13242315	1039	647	186	68.65	1.23	100
chr1	24854262	24861986	7725	1718	4424	1379.22	3.97	0.98			chr3	13248872	13249934	1063	668	191	70.99	1.29	100
chr1	24869148	24871098	1951	1092	1000	466.3	3.85	1.52			chr3	13315638	13317944	2307	483	421	219.42	1.38	100
chr1	24872942	24874936	1995	1194	952	277.35	3.21	3.29			chr3	13350533	13351541	1009	710	189	87.59	1.29	100
chr1	24878559	24884776	6218	3852	4067	1934.57	4.09	1.26			chr3	13369452	13370533	1082	236	183	61.78	1.12	100
chr1	24902079	24905312	3234	1797	1041	283	2.27	3.22			chr3	13395170	13396686	1517	798	312	207.73	1.58	100
chr1	24906229	24907832	1604	707	731	229.03	2.95	4.47			chr3	13402123	13403083	961	547	184	93.9	1.58	100
chr1	24908121	24919481	11361	6032	7842	3100	4.81	2.07			chr3	13404358	13406027	1670	747	289	145.96	1.32	100
chr1	24919485	24926475	6991	2643	4045	759.32	3.28	1.03			chr3	13424427	13425705	1279	413	202	62.09	1.27	100
chr1	24936541	24939228	2688	563	1430	660.44	4.44	1.11			chr3	13436787	13438473	1687	912	276	157.85	1.2	100
chr1	24939354	24940921	1568	553	523	184.76	3.57	6.23			chr3	13440661	13441889	1229	478	233	110.93	1.38	100
chr1	24941091	24944676	3586	1528	1306	112.27	2.6	15.06			chr3	13444711	13446697	1987	663	363	178.44	1.32	100
chr1	24945148	24947752	2605	1657	905	347.65	3.12	2.4			chr3	13586356	13587944	1589	1292	3840	1679.89	1.71	100
chr1	24976237	24982669	6433	2111	3354	445.65	3.85	1.75			chr3	13604404	13605916	1513	1313	274	113.95	1.2	100
chr1	24985455	24990549	5095	3496	2468	1815.74	4.27	1.13			chr3	13610090	13611097	1008	246	177	58.16	1.25	100
chr1	25004087	25007808	3722	2011	1524	276.82	2.41	3.34			chr3	13624738	13626453	1716	502	309	171.45	1.32	100
chr1	25014106	25017586	3481	2890	2081	635.39	4.43	1.17			chr3	13627635	13630326	2692	2035	492	136.57	1.27	100
chr1	25031863	25034239	2377	892	1166	264.49	2.94	3.54			chr3	13649356	13652303	2948	1691	737	377.43	2.35	100
chr1	25050339	25052689	2351	678	905	500.88	3.14	1.36			chr3	13668371	13671388	3018	1248	640	103.82	1.22	100
chr1	25057499	25065665	8167	7136	4534	649.69	4.04	1.19			chr3	13681358	13683596	2239	1473	728	258.27	1.88	100
chr1	25065921	25067667	1747	1321	517	98.16	2.21	18.33			chr3	13683711	13685008	1298	724	350	68.42	2.02	100
chr1	25098901	25101006	2106	1275	992	190.45	2.59	6.08			chr3	13685401	13686859	1459	418	303	57.32	1.42	100
chr1	25117924	25120036	2113	856	1002	985.32	3.64	1.04			chr3	13689795	13690983	1189	675	272	64.05	1.97	100
chr1	25120340	25122064	1725	428	538	128.11	2.48	12.26			chr3	13691414	13694701	3288	1809	811	533.75	2.77	100
chr1	25122170	25127503	5334	2293	3925	2203.49	3.52	1.62			chr3	13695969	13701236	5268	2816	1634	492.12	1.83	100
chr1	25136957	25137985	1029	548	314	70.89	2.7	29.45			chr3	13724367	13726208	1842	1125	474	59.5	1.63	100
chr1	25165189	25174492	9304	3888	7913	1577.21	3.39	1.04			chr3	13727267	13729240	1974	1543	399	163.37	1.47	100
chr1	25175358	25176630	1273	752	449	111.38	2.85	15.24			chr3	13729531	13731361	1831	876	359	101.94	1.72	100
chr1	25178247	25180324	2078	1223	914	681.45	3.32	1.15			chr3	13733256	13734454	1199	689	257	55.44	1.79	100
chr1	25182811	25186265	3455	1681	1758	816.54	3.1	1.11			chr3	13734587	13735899	1313	898	253	85.52	1.4	100
chr1	25190932	25192534	1603	497	566	234.64	2.83	4.29			chr3	13745298	13748222	2925	1004	758	284.82	1.82	100
chr1	25217214	25220852	3639	2912	1946	2124.05	3.76	1.53			chr3	13755958	13757227	1270	685	325	145.06	2.33	100
chr1	25221003	25225580	4578	3552	2697	1244.49	2.83	0.87			chr3	13757543	13759764	2222	1586	486	129.08	1.41	100
chr1	25244283	25246561	2279	594	1017	151.72	3.77	9.06			chr3	13759936	13763051	3116	1125	732	175.64	1.54	100
chr1	25265780	25269162	3383	2003	1568	711.24	2.88	1.03			chr3	13792794	13799098	6305	3383	1734	80.16	1.72	100
chr1	25352309	25354104	1796	577	717	221.27	2.58	4.86			chr3	13800261	13801700	1440	866	429	124.34	1.78	100
chr1	25377668	25383460	5793	4207	2607	1025.99	3.39	1.09			chr3	13808902	13811003	2102	590	691	111.66	1.73	100
chr1	25384413	25385654	1242	697	386	87.52	2.69	21.67			chr3	13818594	13821670	3077	2144	679	169.87	1.44	100
chr1	25401336	25402953	1618	1012	709	138.01	2.57	11			chr3	13828117	13829293	1177	841	212	79.37	1.34	100
chr1	25403531	25410902	7372	2553	4779	2025.6	4.23	1.41			chr3	13830687	13833400	2714	912	656	417.2	1.53	100
chr1	25424400	25425398	999	444	294	54.79	2.39	40.61			chr3	13833997	13841228	7232	2712	3156	571.87	2.45	100
chr1	25426117	25427581	1465	699	880	257.1	3.4	3.81			chr3	13842982	13844790	1809	567	489	76.06	1.99	100
chr1	25442889	25453293	10405	2158	6132	1817.65	6.45	1.13			chr3	13894011	13895639	1629	1124	292	114.3	1.36	100
chr1	25502023	25505669	3647	2441	2362	672.94	4.64	1.14			chr3	13906853	13907942	1090	618	207	100.56	1.34	100
chr1	25528877	25530889	2013	819	672	106.65	1.99	15.97			chr3	13909668	13912226	2559	1663	442	241.55	1.36	100
chr1	25532041	25536784	4744	1907	3412	569.16	2.88	1.26			chr3	13925891	13927410	1520	1062	266	99.91	1.61	100
chr1	25543164	25545380	2217	1161	1031	693.79	3.7	1.06			chr3	13964901	13966131	1231	437	215	113.27	1.23	100
chr1	25550343	25556462	6120	4795	3787	715.02	3.4	1.03			chr3	13998722	14000906	2185	1964	370	193.57	1.38	100
chr1	25567904	25569533	1630	1082	547	65.28	2.56	33.21			chr3	14008227	14009533	1307	909	222	58.43	1.47	100
chr1	25575545	25580622	5078	4237	2873	1122.05	4.36	0.94			chr3	14027295	14028938	1644	1099	357	272.03	1.73	100
chr1	25583439	25585642	2204	1514	1010	854.56	3.41	1.03			chr3	14073928	14074873	946	417	164	50.65	1.23	100
chr1	25587706	25591192	3487	1655	2052	677.37	3.58	1.14			chr3	14075534	14076829	1296	268	207	59.35	1.23	100
chr1	25591234	25594259	3026	2275	1707	1100.35	3.66	1			chr3	14079701	14080759	1059	745	183	53.05	1.2	100
chr1	25603481	25605319	1839	1241	738	297.35	3.09	2.97			chr3	14081190	14082306	1117	324	211	100.11	1.27	100
chr1	25615877	25624595	8719	6398	5392	1611.06	4.23	1.08			chr3	14099511	14100509	999	435	181	70.74	1.7	100
chr1	25624833	25631291	6459	4136	3002	2778.54	3.59	1.52			chr3	14149318	14150444	1127	263	179	62.23	1.07	100
chr1	25634808	25639726	4919	1535	2877	215.56	3.18	5.16			chr3	14152782	14154483	1702	1073	344	268.71	1.49	100
chr1	25642377	25645927	3551	749	1751	890.89	4.79	1			chr3	14159129	14160719	1591	1273	323	204.33	1.29	100
chr1	25661427	25663131	1705	594	710	145.62	4.07	10.03			chr3	14160749	14161796	1048	395	176	57.73	1.29	100
chr1	25664651	25666250	1600	947	624	353.32	2.98	2.39			chr3	14245379	14246665	1287	1029	223	87.82	1.41	100
chr1	25666559	25668523	1965	792	938	804.46	4.44	1.09			chr3	14247274	14248416	1143	642	216	101.69	1.36	100
chr1	25679352	25689321	9970	5322	6743	565.73	3.28	1.25			chr3	14252016	14252985	970	436	169	54.15	1.36	100
chr1	25701495	25702679	1185	643	444	58.31	3.35	38.36			chr3	14258506	14259605	1100	841	177	58.46	1.41	100
chr1	25706554	25708349	1796	1200	984	408.33	3.27	1.98			chr3	14314428	14315892	1465	1080	267	103.41	1.7	100
chr1	25708598	25711144	2547	1972	1198	193.92	2.1	5.91			chr3	14322005	14323522	1518	567	281	149.51	1.43	100
chr1	25712618	25717060	4443	1227	2611	167.04	3.45	7.57			chr3	14324383	14325742	1360	857	232	61.26	1.67	100
chr1	25717306	25719294	1989	1488	623	172.79	2.63	7.14			chr3	14345126	14346198	1073	627	200	88.92	1.56	100
chr1	25763151	25764495	1345	591	606	255.44	3.29	3.8			chr3	14397091	14398163	1073	668	178	63.5	1.25	100
chr1	25818877	25822305	3429	819	1260	645.06	3.72	1.19			chr3	14410664	14411694	1031	518	200	89.5	1.35	100
chr1	25822639	25828563	5925	893	2876	1208.69	2.89	1.03			chr3	14433698	14434814	1117	549	241	63.49	1.64	100
chr1	25840348	25841735	1388	813	502	106.47	3.69	16.01			chr3	14435621	14436862	1242	692	240	115.37	1.43	100
chr1	25856947	25864310	7364	4763	4934	1557.5	3.87	1.03			chr3	14440243	14441476	1234	437	201	53.44	1.41	100
chr1	25869316	25871382	2067	773	943	519.75	3.48	1.31			chr3	14503228	14504210	983	445	171	53.7	1.45	100
chr1	25883410	25885562	2153	650	1098	312.41	2.85	2.87			chr3	14505818	14506934	1117	521	217	116.54	1.56	100
chr1	25891700	25894036	2337	1655	1219	661.21	4	1.12			chr3	14512950	14514050	1101	842	195	68.37	1.25	100
chr1	25929852	25931535	1684	956	697	116.42	2.51	14.07			chr3	14552561	14553867	1307	277	228	83.35	1.29	100
chr1	25971744	25973845	2102	1365	825	483.54	3.63	1.48			chr3	14661245	14662298	1054	421	194	76.41	1.3	100
chr1	25974575	25976274	1700	1043	589	154.84	2.4	8.76			chr3	14751255	14752272	1018	734	187	77.91	1.25	100
chr1	25976561	25988748	12188	7278	10210	3100	4.55	2.07			chr3	14767752	14768751	1000	579	180	67.58	1.41	100
chr1	25991066	25995869	4804	2766	4413	3100	4.12	2.07			chr3	14807474	14808477	1004	635	183	73.13	1.27	100
chr1	25999945	26001514	1570	1004	548	93.34	2.2	19.86			chr3	14821240	14823147	1908	349	370	215.01	1.38	100
chr1	26007293	26015489	8197	1620	5127	2265.93	4.71	1.44			chr3	14850324	14851443	1120	832	201	73.81	1.27	100
chr1	26028712	26030925	2214	1076	1162	229.89	3.09	4.42			chr3	14864593	14865985	1393	1026	278	164	1.58	100
chr1	26053643	26058343	4701	2721	3366	1950.76	3.56	1.28			chr3	14937244	14938669	1426	1031	227	71.96	1.38	100
chr1	26058703	26060433	1731	753	609	127.34	2.63	12.45			chr3	14979583	14980809	1227	930	233	111.79	1.32	100
chr1	26061371	26062913	1543	733	895	286.54	4.17	3.18			chr3	14984646	14986132	1487	429	242	88.64	1.29	100
chr1	26113222	26115353	2132	576	948	418.13	3.71	1.9			chr3	15032535	15034717	2183	937	366	191.24	1.38	100
chr1	26154240	26156610	2371	831	849	384.28	2.68	2.23			chr3	15038445	15040661	2217	1736	446	303.94	1.45	100
chr1	26157169	26159696	2528	884	1996	951.05	3.4	1			chr3	15041511	15043080	1570	720	303	154.24	1.18	100
chr1	26165448	26167184	1737	916	596	219.64	2.59	4.93			chr3	15044541	15045657	1117	297	195	61.71	1.14	100
chr1	26182063	26184431	2369	799	1562	374.99	3.33	2.37			chr3	15140215	15142321	2107	1160	432	278.83	1.43	100
chr1	26191924	26193547	1624	623	820	185.56	2.77	6.22			chr3	15143495	15145235	1741	477	389	213.54	1.48	100
chr1	26197355	26202091	4737	869	2567	1015.58	3.04	1.07			chr3	15147014	15149270	2257	1539	455	282.48	1.41	100
chr1	26208658	26210740	2083	1095	637	92.83	2.43	19.98			chr3	15151022	15152272	1251	880	187	56.46	1.27	100
chr1	26254939	26257833	2895	2115	1160	724.75	3.37	1.04			chr3	15154663	15155642	980	412	173	54.28	1.36	100
chr1	26261893	26265477	3585	1578	1669	802.72	4.34	1.09			chr3	15167604	15168617	1014	573	190	87.06	1.36	100
chr1	26267881	26269140	1260	566	411	77.92	2.4	25.54			chr3	15229626	15230840	1215	247	184	56.33	1.13	100
chr1	26269516	26270767	1252	617	376	75.82	2.1	26.77			chr3	15246003	15247211	1209	378	180	78.83	1.2	100
chr1	26271311	26274144	2834	930	1024	485.67	3.28	1.45			chr3	15247654	15249850	2197	883	439	270.87	1.36	100
chr1	26276566	26281079	4514	1008	2908	602.31	3.23	1.22			chr3	15250083	15254426	4344	1854	877	182.91	1.48	100
chr1	26301181	26302446	1266	823	369	62.48	2.41	35.31			chr3	15255190	15256300	1111	675	203	57.94	1.34	100
chr1	26309393	26312583	3191	2587	1529	862.98	4.16	1.04			chr3	15257643	15260186	2544	506	585	306.65	1.73	100
chr1	26315681	26316840	1160	529	388	91.94	2.83	20.3			chr3	15261285	15262519	1235	824	201	55.41	1.34	100
chr1	26318054	26323275	5222	3549	3230	2965.49	4.49	1.82			chr3	15263177	15264192	1016	402	181	64.61	1.34	100
chr1	26334751	26339119	4369	3732	1966	1086.15	4.31	1.07			chr3	15299982	15302049	2068	878	438	146.66	1.68	100
chr1	26339249	26340749	1501	739	584	295.9	3.4	3.02			chr3	15303203	15306340	3138	1517	731	392.18	1.79	100
chr1	26352246	26355791	3546	1885	2009	1374.26	4.44	0.97			chr3	15309667	15311063	1397	425	231	75.01	1.41	100
chr1	26357696	26359076	1381	489	477	183.22	3.68	6.31			chr3	15490435	15491489	1055	384	183	71.13	1.27	100
chr1	26376886	26382013	5128	611	2567	1596.36	4.49	1.06			chr3	15544205	15545255	1051	618	193	79.74	1.52	100
chr1	26394296	26397899	3604	2781	1725	858.53	3.04	1.03			chr3	15575309	15577448	2140	396	392	225.63	1.38	100
chr1	26452710	26461514	8805	6573	5903	3100	5.16	2.07			chr3	15579871	15581031	1161	713	200	57.64	1.36	100
chr1	26461535	26465460	3926	3052	2340	1683.22	4.12	0.99			chr3	15582046	15583572	1527	684	268	105.71	1.27	100
chr1	26520615	26521960	1346	733	470	126.49	2.65	12.52			chr3	15598240	15599270	1031	652	180	56.97	1.23	100
chr1	26525927	26528486	2560	1191	1214	928.94	4.77	0.98			chr3	15649002	15649999	998	639	179	53.74	1.24	100
chr1	26528889	26530980	2092	1198	1176	334.83	3.15	2.45			chr3	15714515	15722991	8477	4654	2582	686.62	1.63	100
chr1	26549460	26550910	1451	876	704	131.84	3.57	11.84			chr3	15809633	15810625	993	555	176	61.94	1.38	100
chr1	26566224	26570293	4070	3364	1577	1010.16	4.84	1.07			chr3	15818371	15819324	954	443	177	77.94	2.21	100
chr1	26574083	26580673	6591	2593	4361	3100	5.61	2.07			chr3	15849245	15850283	1039	664	192	82.98	1.23	100
chr1	26580697	26583057	2361	1455	960	123.51	2.51	13.07			chr3	15922709	15924024	1316	855	237	86.95	1.58	100
chr1	26593486	26594908	1423	603	673	221.54	3.76	4.84			chr3	16101791	16102789	999	199	179	60.63	1.1	100
chr1	26604521	26607685	3165	761	1646	1460.66	4.79	0.94			chr3	16117998	16119108	1111	240	179	70.23	1.23	100
chr1	26636054	26637289	1236	669	488	176.89	3.69	6.88			chr3	16177654	16179071	1418	975	282	164.14	1.58	100
chr1	26644656	26646247	1592	1034	491	99.61	2.32	17.79			chr3	16188124	16189340	1217	346	219	80.06	1.47	100
chr1	26646555	26648595	2041	1413	797	383.78	2.64	2.23			chr3	16337224	16339013	1790	720	363	225.6	1.36	100
chr1	26651754	26652925	1172	591	433	65.74	3.4	33			chr3	16500888	16502269	1382	815	294	166.44	1.72	100
chr1	26664177	26666065	1889	1289	710	365.7	3.12	2.41			chr3	16651667	16652698	1032	435	183	63.05	1.07	100
chr1	26666172	26668554	2383	731	1039	118.24	3.53	13.71			chr3	16760281	16761415	1135	736	182	56.05	1.25	100
chr1	26709368	26719663	10296	6879	7284	2271.85	3.93	1.46			chr3	16812551	16813825	1275	417	234	95.2	1.52	100
chr1	26720711	26727064	6354	5332	3538	1397.19	4.1	1			chr3	16844077	16845163	1087	889	179	50.52	1.18	100
chr1	26727302	26731217	3916	1099	2175	651.16	3.79	1.15			chr3	16870619	16872805	2187	727	441	264.93	1.9	100
chr1	26733775	26735438	1664	760	859	156.99	3.29	8.59			chr3	16932064	16933325	1262	814	201	53.32	1.45	100
chr1	26735862	26738844	2983	541	1478	1310.24	4.18	0.93			chr3	17063190	17064165	976	483	176	68.01	1.58	100
chr1	26750775	26752491	1717	884	954	604.19	3.77	1.23			chr3	17093432	17094575	1144	439	204	72.07	1.27	100
chr1	26755458	26757703	2246	1091	798	174.28	2.25	7.04			chr3	17096086	17097471	1386	453	252	96.12	1.38	100
chr1	26757763	26762350	4588	2499	3388	1732.86	3.47	1.04			chr3	17111104	17112099	996	422	177	62.23	1.52	100
chr1	26767065	26768385	1321	636	609	239.28	4	4.11			chr3	17183007	17184383	1377	923	274	161.17	1.47	100
chr1	26768946	26770658	1713	1043	900	296.44	3.71	2.99			chr3	17195161	17196830	1670	478	328	179.15	1.38	100
chr1	26771587	26774564	2978	1660	1773	1458.77	4.06	0.94			chr3	17218138	17219321	1184	987	208	67.61	1.34	100
chr1	26795032	26796302	1271	458	389	85.33	2.36	22.67			chr3	17308421	17310055	1635	768	303	128.06	1.52	100
chr1	26802003	26804878	2876	1816	1803	229.93	2.98	4.42			chr3	17311577	17312569	993	466	182	75.9	2.19	100
chr1	26827458	26830717	3260	2380	1742	656.1	4.1	1.16			chr3	17482021	17483088	1068	392	196	80.46	1.47	100
chr1	26871033	26874348	3316	2017	1176	154.85	2.29	8.76			chr3	17513552	17514840	1289	544	241	107.6	1.29	100
chr1	26899814	26902298	2485	1518	1347	309.63	2.49	2.89			chr3	17517948	17519195	1248	381	208	62.03	1.36	100
chr1	26902384	26912358	9975	4306	6372	1734.95	3.8	1.04			chr3	17568498	17569410	913	467	159	51.28	1.67	100
chr1	26930300	26931543	1244	539	509	247.73	4.58	3.89			chr3	17585055	17586779	1725	1339	324	165.53	1.74	100
chr1	26938138	26939419	1282	662	615	175.17	3.84	6.98			chr3	17644134	17645743	1610	306	332	222.84	1.45	100
chr1	26944426	26946886	2461	864	1482	711.27	3.13	1.03			chr3	17667415	17668629	1215	720	216	74.03	1.56	100
chr1	26948195	26956870	8676	3134	5355	1857.69	3.85	1.18			chr3	17670490	17671678	1189	937	196	67.23	1.27	100
chr1	26992242	26993854	1613	1173	666	124.72	3.19	12.88			chr3	17672871	17673875	1005	512	185	78.58	1.54	100
chr1	27040805	27043708	2904	576	1041	445.39	2.99	1.75			chr3	17680086	17681152	1067	561	193	73.7	1.41	100
chr1	27050079	27051866	1788	1274	578	163.73	2.45	7.86			chr3	17688565	17689637	1073	730	200	88.92	1.41	100
chr1	27054143	27055980	1838	989	936	355.19	3.01	2.4			chr3	17762799	17763999	1201	416	213	72.25	1.74	100
chr1	27058021	27060310	2290	527	1702	1022.8	3.62	1.08			chr3	17909326	17910660	1335	418	222	50.67	1.76	100
chr1	27069783	27078422	8640	3823	6349	2802.31	3.04	1.56			chr3	17935461	17936668	1208	410	200	55.27	1.45	100
chr1	27095601	27096840	1240	649	391	78.33	2.12	25.43			chr3	17949385	17950275	891	493	157	53.44	1.61	100
chr1	27102733	27105149	2417	1160	993	214.74	2.25	5.21			chr3	17980899	17982342	1444	433	248	88.94	1.65	100
chr1	27120621	27122445	1825	974	802	635.47	4.3	1.17			chr3	18096067	18096973	907	447	163	62.61	1.7	100
chr1	27126644	27131695	5052	2055	3198	1119.43	3.38	0.94			chr3	18122628	18123726	1099	693	201	81.6	1.32	100
chr1	27134528	27136660	2133	1257	1339	320.46	2.9	2.75			chr3	18159703	18161405	1703	1455	312	126.42	1.54	100
chr1	27136903	27139393	2491	984	1079	115.19	2.34	14.32			chr3	18413509	18414336	828	316	151	62.33	1.45	100
chr1	27140093	27144688	4596	3772	3308	1501.13	3.54	0.98			chr3	18419330	18420210	881	409	155	52.91	1.41	100
chr1	27170183	27175808	5626	872	2712	989.01	3.42	1.04			chr3	18497623	18498518	896	544	159	56.99	1.52	100
chr1	27176233	27178572	2340	516	796	278.5	3.21	3.29			chr3	18558038	18559147	1110	477	215	114.7	1.41	100
chr1	27178698	27183751	5054	1674	2441	389.57	3.43	2.18			chr3	18676952	18678067	1116	675	206	56.24	1.26	100
chr1	27187902	27189405	1504	962	602	91.29	2.86	20.45			chr3	18709604	18710748	1145	528	226	129.23	1.45	100
chr1	27214859	27217318	2460	1425	2064	1167.85	3.66	0.98			chr3	18794353	18795947	1595	934	291	139.98	1.32	100
chr1	27289333	27291841	2509	955	1026	365.74	2.91	2.41			chr3	18985952	18986990	1039	830	189	62.74	1.34	100
chr1	27329915	27337854	7940	2065	5842	1104.5	3.84	1.01			chr3	18991318	18992091	774	444	144	65.81	1.49	100
chr1	27342492	27343879	1388	710	470	138.35	2.76	10.98			chr3	19055308	19056511	1204	456	226	102.64	1.41	100
chr1	27396873	27398507	1635	504	650	170.8	3.11	7.26			chr3	19189749	19191939	2191	1102	447	191.5	1.38	100
chr1	27419282	27421755	2474	1327	1010	286	2.54	3.21			chr3	19201382	19202415	1034	695	181	58.51	1.29	100
chr1	27462675	27466605	3931	578	2197	745.02	3.37	1.07			chr3	19232336	19233366	1031	446	193	87.75	1.76	100
chr1	27468035	27469134	1100	576	334	66.55	2.46	32.45			chr3	19287862	19289137	1276	742	264	62.32	1.32	100
chr1	27496836	27498185	1350	653	564	169.4	3.21	7.43			chr3	19421531	19422298	768	226	138	53.54	1.61	100
chr1	27535628	27540287	4660	3049	2523	845.07	4.02	1.02			chr3	19510400	19511382	983	475	184	84.44	1.54	100
chr1	27546977	27549000	2024	922	1245	422.54	3.74	1.85			chr3	19692644	19693538	895	430	156	50.83	1.7	100
chr1	27549002	27554238	5237	2591	2420	1153.86	3.33	0.97			chr3	19706764	19707898	1135	821	186	57.24	1.18	100
chr1	27556609	27558175	1567	808	481	104.95	2.41	16.41			chr3	19789550	19790862	1313	886	256	137.67	1.34	100
chr1	27567358	27570080	2723	1802	1436	202.66	3.33	5.6			chr3	19829167	19830898	1732	747	343	224.16	1.94	100
chr1	27600570	27603741	3172	1698	2140	1301.83	5.05	0.92			chr3	19859920	19861151	1232	760	233	109.65	1.43	100
chr1	27642075	27643461	1387	793	702	310.43	3.65	2.89			chr3	19901224	19902313	1090	636	202	86.3	1.29	100
chr1	27649639	27650892	1254	669	542	126.85	3.85	12.48			chr3	19975538	19977158	1621	1051	317	169.57	1.78	100
chr1	27659432	27661395	1964	483	922	317.82	2.71	2.77			chr3	19996407	19997412	1006	494	184	75.25	1.72	100
chr1	27661908	27663169	1262	534	432	56.48	2.66	39.63			chr3	20028093	20029796	1704	1160	324	180.29	1.32	100
chr1	27677718	27683980	6263	4144	3317	1357.03	3.94	0.96			chr3	20042683	20043660	978	577	176	67.27	1.29	100
chr1	27747288	27749534	2247	608	758	225.21	2.76	4.63			chr3	20071506	20072572	1067	799	193	73.7	1.47	100
chr1	27767221	27770270	3050	2216	1491	800.32	3.9	1.09			chr3	20137889	20138927	1039	752	194	87.53	1.27	100
chr1	27778789	27780067	1279	577	537	121.14	3.54	13.32			chr3	20163458	20164709	1252	426	203	66.87	1.41	100
chr1	27828861	27834417	5557	4533	3328	3100	6.57	2.07			chr3	20191291	20192458	1168	970	181	60.29	1.32	100
chr1	27855336	27859004	3669	699	1714	927.18	3.25	1.05			chr3	20213428	20214502	1075	533	221	150.57	1.61	100
chr1	27866375	27870846	4472	1568	2652	308.1	3.74	2.88			chr3	20246484	20247703	1220	439	256	115.45	1.42	100
chr1	27876580	27879765	3186	462	1144	411.01	3.08	1.96			chr3	20256828	20257943	1116	716	222	132.83	1.65	100
chr1	27996809	27999627	2819	1647	1633	699.06	4.45	1.07			chr3	20281841	20282899	1059	856	207	114.62	1.45	100
chr1	28000107	28004422	4316	3136	2246	2090.18	4.53	1.49			chr3	20306405	20307575	1171	532	217	93.21	1.32	100
chr1	28027851	28029715	1865	724	995	160.18	3.43	8.18			chr3	20322729	20323732	1004	198	179	64.79	1.12	100
chr1	28036467	28037698	1232	437	371	76.11	2.21	26.67			chr3	20359495	20360829	1335	519	263	148.01	1.54	100
chr1	28041003	28044000	2998	1467	1652	277.09	3.55	3.35			chr3	20370252	20371235	984	412	179	72.11	1.29	100
chr1	28044102	28045505	1404	445	416	76.5	2.14	26.3			chr3	20441077	20442107	1031	312	186	71.55	1.27	100
chr1	28045728	28049104	3377	2167	1993	911.95	4.12	1.03			chr3	20509110	20510342	1233	777	242	134.12	1.74	100
chr1	28049641	28051143	1503	1204	486	139.77	2.32	10.83			chr3	20519539	20520564	1026	251	187	74.84	1.25	100
chr1	28105793	28107429	1637	1163	518	71.83	2.13	28.81			chr3	20570391	20571376	986	626	182	78.65	1.58	100
chr1	28111524	28112927	1404	535	579	137.01	2.97	11.12			chr3	20754612	20756241	1630	278	305	133.12	1.34	100
chr1	28177762	28179683	1922	783	789	172.41	2.58	7.21			chr3	20821877	20823073	1197	449	245	161.54	2.1	100
chr1	28208650	28211689	3040	1051	1493	1101.97	4.44	1			chr3	20899446	20900559	1114	780	205	86.02	1.32	100
chr1	28244113	28245901	1789	1245	625	188.36	3.14	6.17			chr3	20953306	20954512	1207	987	212	79.54	1.23	100
chr1	28285920	28289612	3693	923	1474	923.17	3.06	1.04			chr3	21019184	21020520	1337	1072	214	93.19	1.34	100
chr1	28291467	28293171	1705	955	885	95.97	3.02	19.04			chr3	21040034	21041092	1059	432	187	63.02	1.09	100
chr1	28293215	28295730	2516	1600	1487	610.08	3.44	1.24			chr3	21128520	21129524	1005	202	178	61.77	1.63	100
chr1	28330072	28332501	2430	926	1092	93.83	3.42	19.67			chr3	21155251	21156169	919	544	161	53.11	1.36	100
chr1	28333769	28334895	1127	585	369	108.98	2.86	15.61			chr3	21169087	21170073	987	509	171	52.43	1.81	100
chr1	28338672	28341489	2818	1338	1127	541.7	4.69	1.22			chr3	21227804	21228693	890	486	161	63.26	1.56	100
chr1	28342623	28346724	4102	1999	2404	1779.2	3.8	1.09			chr3	21311153	21312012	860	319	151	50.9	1.34	100
chr1	28348733	28358779	10047	3885	8159	306.37	3.08	2.91			chr3	21326548	21327794	1247	240	211	59.96	1.16	100
chr1	28369062	28370356	1295	656	501	288.38	3.72	3.1			chr3	21420010	21421232	1223	783	256	184.46	1.56	100
chr1	28382893	28385969	3077	2326	1526	1264.09	3.95	0.88			chr3	21666113	21667535	1423	569	283	165.24	1.43	100
chr1	28387225	28390221	2997	584	1169	670.86	2.74	1.14			chr3	21680262	21681442	1181	698	220	96.74	1.7	100
chr1	28390397	28391861	1465	618	511	56.93	2.09	39.35			chr3	21684736	21685960	1225	461	264	212.4	1.99	100
chr1	28393772	28397014	3243	2563	2534	714.76	3.39	1.03			chr3	21701332	21702312	981	418	180	74.7	1.65	100
chr1	28419900	28420953	1054	546	344	59.42	4.25	37.67			chr3	21755242	21756299	1058	609	197	87.41	1.36	100
chr1	28423617	28424860	1244	596	388	69.99	2.17	30.02			chr3	21780916	21782166	1251	214	188	55.32	1.23	100
chr1	28432612	28435838	3227	2338	2253	1842.67	4.45	1.16			chr3	21797445	21798290	846	284	162	84.33	1.56	100
chr1	28441408	28442487	1080	448	347	51.9	3.13	42.81			chr3	21819641	21821217	1577	1130	333	245.59	1.65	100
chr1	28454426	28457840	3415	1251	2701	1965.67	3.65	1.32			chr3	21991761	21992910	1150	309	205	72.65	1.25	100
chr1	28470594	28473875	3282	2064	2147	1367.33	4.91	0.96			chr3	22061644	22063913	2270	2071	447	76.02	1.12	100
chr1	28504983	28514488	9506	7546	6415	787.08	3.8	1.07			chr3	22074093	22075512	1420	1026	237	84	1.49	100
chr1	28562196	28563904	1709	548	535	52.86	2	42.23			chr3	22098100	22099324	1225	417	187	58.35	1.25	100
chr1	28565219	28570441	5223	3607	2933	601.32	4.08	1.22			chr3	22130703	22131986	1284	1029	201	94.64	1.18	100
chr1	28594822	28597351	2530	871	1721	482.55	3.59	1.48			chr3	22233620	22234661	1042	823	183	59.69	1.36	100
chr1	28597622	28600901	3280	2416	1979	357.45	3.26	2.41			chr3	22237587	22238964	1378	966	226	74.9	1.45	100
chr1	28601026	28609859	8834	5818	5532	717.69	3.8	1.04			chr3	22239602	22241377	1776	875	335	92.73	1.21	100
chr1	28623291	28625791	2501	794	1250	494.37	2.92	1.38			chr3	22253046	22254400	1355	398	231	67.45	1.43	100
chr1	28672829	28674842	2014	922	956	563.35	4.35	1.24			chr3	22254736	22256069	1334	886	248	107.53	1.7	100
chr1	28678783	28682206	3424	911	2418	995.08	3.62	1.05			chr3	22279634	22280814	1181	354	199	50.61	1.47	100
chr1	28694242	28695488	1247	802	364	62.34	2.41	35.33			chr3	22384017	22385095	1079	623	198	82.04	1.29	100
chr1	28750726	28752168	1443	672	750	144.32	3.43	10.23			chr3	22388182	22389610	1429	277	270	125.34	1.23	100
chr1	28800781	28802052	1272	661	432	81.28	2.4	24.06			chr3	22481907	22482957	1051	509	198	93.41	1.38	100
chr1	28825203	28827252	2050	544	806	449.75	3.37	1.72			chr3	22639389	22640493	1105	701	182	50.99	1.34	100
chr1	28828359	28830435	2077	1178	1368	395.26	4.39	2.09			chr3	22693756	22694683	928	382	170	70.39	1.7	100
chr1	28844248	28845996	1749	619	968	585.49	3.64	1.24			chr3	22772447	22773444	998	586	190	93.88	1.43	100
chr1	28885112	28888221	3110	1019	1086	437.98	2.97	1.85			chr3	22792739	22793935	1197	296	220	90.38	1.34	100
chr1	28894578	28896281	1704	932	573	194.34	2.61	5.89			chr3	22902606	22903560	955	480	166	52.73	1.47	100
chr1	28921067	28922563	1497	929	572	62.42	2.79	35.32			chr3	22960307	22961336	1030	724	185	69.14	1.38	100
chr1	28966169	28967579	1411	676	539	72.77	2.59	28.13			chr3	22971387	22972279	893	487	156	51.49	1.7	100
chr1	28968646	28973504	4859	3415	2331	304.5	3.12	2.93			chr3	23004770	23005782	1013	524	182	68.4	1.45	100
chr1	28989385	28994799	5415	1146	2995	465.88	3.38	1.52			chr3	23112480	23113977	1498	1045	306	198.78	1.49	100
chr1	28994959	28997922	2964	743	1736	905.8	4.3	1.02			chr3	23114086	23115336	1251	777	243	78.59	1.36	100
chr1	29049688	29050895	1208	636	403	108.3	3.06	15.64			chr3	23163798	23165234	1437	893	312	231.95	1.87	100
chr1	29068411	29070132	1722	1120	651	61.04	2.28	36.44			chr3	23220235	23221264	1030	625	181	59.83	1.29	100
chr1	29130215	29132384	2170	508	791	337.93	3.7	2.43			chr3	23222023	23223268	1246	830	230	96.24	1.72	100
chr1	29175786	29177662	1877	422	719	394.58	2.81	2.08			chr3	23246059	23247708	1650	471	335	254.06	1.58	100
chr1	29177770	29179907	2138	1533	1134	221.33	3.11	4.87			chr3	23283694	23284790	1097	467	210	105.6	1.67	100
chr1	29180695	29183543	2849	1439	2245	2925.24	4.24	1.75			chr3	23300479	23301709	1231	770	230	102.27	1.58	100
chr1	29199719	29201050	1332	822	380	55.79	2.14	40			chr3	23334393	23335915	1523	420	263	98.82	1.83	100
chr1	29201235	29203712	2478	664	941	168.75	2.76	7.44			chr3	23336376	23337515	1140	400	188	60.55	1.25	100
chr1	29204855	29206683	1829	931	1114	271.09	3.52	3.42			chr3	23357805	23358900	1096	455	195	72.84	1.25	100
chr1	29232045	29234998	2954	957	1021	377.97	2.77	2.31			chr3	23365216	23366174	959	413	167	52.69	1.63	100
chr1	29235565	29237610	2046	816	1021	213.45	2.29	5.25			chr3	23373992	23374959	968	482	170	56.07	1.36	100
chr1	29248152	29249975	1824	660	1239	735.25	3.72	1.06			chr3	23376046	23377502	1457	624	278	134.03	1.41	100
chr1	29265372	29267006	1635	902	558	104.89	2.54	16.43			chr3	23401886	23403226	1341	401	222	82.15	1.47	100
chr1	29305705	29307796	2092	673	1176	798.35	3.78	1.08			chr3	23408447	23410898	2452	2109	476	231.44	1.35	100
chr1	29321910	29323572	1663	539	650	382.26	3.61	2.26			chr3	23411236	23412081	846	514	151	55.71	1.76	100
chr1	29325372	29327412	2041	1019	714	281.93	2.54	3.25			chr3	23415802	23417109	1308	790	239	94.13	1.49	100
chr1	29343090	29345155	2066	444	751	313.4	2.94	2.81			chr3	23420355	23422336	1982	1503	402	125.69	1.54	100
chr1	29371602	29373620	2019	887	680	229.81	2.88	4.42			chr3	23443367	23444997	1631	1055	274	73.65	1.45	100
chr1	29410820	29415349	4530	2011	1857	962.71	3.18	1.02			chr4	21368	22341	974	466	189	103.06	1.61	100
chr1	29448402	29449485	1084	633	327	64.33	2.23	33.97			chr4	57351	59029	1679	421	348	57.26	1.11	100
chr1	29470112	29472395	2284	830	1039	181.19	2.88	6.51			chr4	149207	150847	1641	647	330	229.17	1.81	100
chr1	29484179	29485671	1493	381	467	83.6	2.4	23.15			chr4	268850	269890	1041	501	223	176.35	2.03	100
chr1	29491686	29496152	4467	3136	1848	1277.51	3.47	0.89			chr4	288460	289614	1155	914	192	61.94	1.25	100
chr1	29516099	29519684	3586	2647	2356	1497.1	4.08	0.97			chr4	344261	345745	1485	1002	261	128.37	1.47	100
chr1	29520535	29526134	5600	1649	2905	777.42	3.83	1.05			chr4	418485	419385	901	569	168	76.65	1.41	100
chr1	29527784	29530829	3046	1641	1871	1574.75	3.89	1.04			chr4	423157	424016	860	581	158	67.49	1.38	100
chr1	29531068	29533073	2006	713	1303	1036.93	4.8	1.1			chr4	438957	439987	1031	287	200	107.19	1.45	100
chr1	29578336	29582495	4160	607	3198	3100	4.43	2.07			chr4	444294	445163	870	563	153	52.72	1.34	100
chr1	29602465	29606958	4494	3336	2275	586.79	3.71	1.24			chr4	451399	452375	977	512	170	53.14	1.56	100
chr1	29609744	29617350	7607	4594	4700	2764.69	3.82	1.49			chr4	461783	462656	874	291	159	65	1.52	100
chr1	29630533	29633243	2711	1742	2108	574.09	3.86	1.22			chr4	506785	508283	1499	571	280	58.42	1.49	100
chr1	29639596	29641165	1570	969	586	241.86	2.51	4.02			chr4	634069	635897	1829	759	354	54.21	1.05	100
chr1	29645721	29647427	1707	933	878	139.08	2.99	10.91			chr4	708583	710162	1580	869	270	154.7	1.16	100
chr1	29688144	29690418	2275	464	1000	540.43	3.55	1.21			chr4	756348	757320	973	464	177	70.54	1.74	100
chr1	29693165	29697327	4163	3659	1987	976.73	3.84	1.03			chr4	775131	776445	1315	932	248	115.41	1.61	100
chr1	29702709	29708687	5979	1137	3246	909.93	4.15	1.02			chr4	778654	779923	1270	478	230	87.09	1.34	100
chr1	29712359	29713516	1158	703	395	139.37	2.82	10.87			chr4	796262	797237	976	442	175	65.24	1.43	100
chr1	29770894	29771961	1068	525	332	81.92	3.84	23.79			chr4	808514	810533	2020	444	379	173.81	1.36	100
chr1	29778287	29782996	4710	2283	2595	777.52	3.66	1.06			chr4	905785	906819	1035	550	187	71.48	1.47	100
chr1	29809976	29812294	2319	573	1193	368.92	2.78	2.42			chr4	945880	947075	1196	778	221	65.7	1.4	100
chr1	29853748	29856111	2364	1296	1774	337.73	2.43	2.43			chr4	1038079	1039083	1005	437	188	86.15	1.58	100
chr1	29857519	29860360	2842	1321	1541	605.43	3.95	1.23			chr4	1061247	1062190	944	600	188	114.07	1.63	100
chr1	29874784	29880891	6108	2909	5096	2520.29	3.91	1.52			chr4	1064476	1066504	2029	1639	372	94.1	1.3	100
chr1	29887386	29890036	2651	1763	1065	247.38	2.37	3.89			chr4	1306353	1307283	931	423	195	144.17	1.78	100
chr1	29896814	29898386	1573	676	647	375.23	3.5	2.38			chr4	1366417	1367436	1020	409	188	80.08	1.61	100
chr1	29940690	29945252	4563	2217	3296	3002.07	4.75	1.9			chr4	1517410	1518472	1063	559	201	96.21	1.36	100
chr1	29979804	29983171	3368	916	2188	977.87	3.34	1.04			chr4	1545541	1546534	994	430	187	70.71	1.28	100
chr1	30011642	30015738	4097	3059	2677	2614.48	4.22	1.33			chr4	1551030	1552121	1092	767	187	68.75	1.17	100
chr1	30018133	30019513	1381	560	535	76.66	2.52	26.25			chr4	1620020	1621124	1105	788	193	63.11	1.29	100
chr1	30033972	30040846	6875	3839	5117	3100	5.17	2.07			chr4	1666445	1667565	1121	557	209	92.22	1.34	100
chr1	30041368	30044749	3382	2502	2073	274.37	3.38	3.39			chr4	1667647	1669230	1584	1181	327	219.6	1.47	100
chr1	30129880	30134456	4577	1827	2405	1049.84	3.23	1.11			chr4	1669980	1671185	1206	710	234	124.49	1.45	100
chr1	30135086	30137434	2349	1482	1116	270.89	3.07	3.42			chr4	1673479	1674993	1515	349	268	98.96	1.16	100
chr1	30140894	30142990	2097	1175	1109	196.91	3.24	5.81			chr4	1676308	1677952	1645	1072	313	148.75	1.29	100
chr1	30143297	30145919	2623	743	1435	934.72	3.8	0.99			chr4	1678097	1679498	1402	732	273	145.59	1.29	100
chr1	30146259	30147903	1645	602	767	493.34	3.88	1.42			chr4	1682296	1683589	1294	885	224	74.61	1.41	100
chr1	30166680	30168799	2120	1328	1085	247.11	2.98	3.91			chr4	1688256	1689975	1720	1204	337	181.34	1.47	100
chr1	30171147	30173434	2288	1261	1456	567.29	3.44	1.26			chr4	1725509	1726624	1116	590	221	113.21	1.71	100
chr1	30197915	30199934	2020	1286	626	89.22	2.84	21.08			chr4	1735066	1736129	1064	592	202	57.5	1.45	100
chr1	30201303	30206224	4922	596	2477	991.47	4.07	1.05			chr4	1791913	1792928	1016	824	183	68.69	1.2	100
chr1	30221913	30223509	1597	749	821	374.68	3.55	2.37			chr4	1796053	1799135	3083	1259	678	384.39	1.44	100
chr1	30243845	30245496	1652	679	711	81.6	2.95	23.94			chr4	1799179	1800960	1782	391	314	137.19	1.29	100
chr1	30255904	30257520	1617	909	609	76.04	2.18	26.67			chr4	1801075	1803438	2364	1356	524	450.5	1.72	100
chr1	30281320	30283761	2442	903	1252	185.25	3.12	6.22			chr4	1803473	1804780	1308	834	266	159.27	1.43	100
chr1	30292794	30295866	3073	1105	2350	174.83	2.86	7			chr4	1807645	1808816	1172	239	184	60.25	1.2	100
chr1	30339147	30341418	2272	644	1080	115.56	2.99	14.18			chr4	1808901	1809973	1073	619	198	84.39	1.43	100
chr1	30341976	30343465	1490	553	578	52.36	2.59	42.51			chr4	1817084	1818048	965	514	167	50.79	1.38	100
chr1	30350530	30352480	1951	979	949	476.89	3.76	1.47			chr4	1834975	1836736	1762	1259	311	119.78	1.36	100
chr1	30370193	30371971	1779	606	850	262.97	2.72	3.56			chr4	1843321	1844351	1031	407	178	59.5	1.18	100
chr1	30376528	30377877	1350	761	394	66.59	2.3	32.42			chr4	1845393	1846393	1001	498	181	70	1.54	100
chr1	30381080	30382289	1210	589	438	202.45	3.46	5.6			chr4	1923430	1924996	1567	1148	305	164.08	1.32	100
chr1	30384052	30385518	1467	459	450	99.84	2.99	17.72			chr4	1937034	1938078	1045	746	185	63.86	1.38	100
chr1	30389282	30390798	1517	574	732	353.63	3.5	2.39			chr4	1944857	1946152	1296	466	240	101.73	1.47	100
chr1	30424177	30426786	2610	856	1164	288.39	2.9	3.1			chr4	1948270	1949698	1429	449	277	144.95	1.29	100
chr2	49133	55857	6725	3155	5120	268.27	2.35	3.52			chr4	1951910	1953285	1376	982	268	142.38	1.43	100
chr2	128061	129833	1773	1051	858	469.92	3.23	1.45			chr4	1953448	1954544	1097	716	211	108.9	1.47	100
chr2	130075	131161	1087	501	364	125.68	3.57	12.69			chr4	1977744	1978803	1060	232	193	60.88	1.13	100
chr2	163533	165125	1593	1027	793	203.67	3.29	5.56			chr4	1998268	1999562	1295	333	249	125.75	1.43	100
chr2	185274	186859	1586	663	568	213.38	2.64	5.25			chr4	2001155	2002850	1696	990	288	147.53	1.43	100
chr2	187346	191447	4102	2349	2056	846.36	4.07	1.02			chr4	2003178	2004173	996	447	185	82.17	1.45	100
chr2	224192	226647	2456	1496	1513	319.69	3.56	2.77			chr4	2059403	2060415	1013	600	182	68.4	1.27	100
chr2	235072	238647	3576	1710	1978	998.99	4.29	1.06			chr4	2068903	2071183	2281	1848	506	170.84	1.48	100
chr2	239391	240883	1493	532	651	216.96	2.92	5.09			chr4	2189257	2190493	1237	963	200	57.11	1.36	100
chr2	259415	260953	1539	599	583	155.54	2.67	8.66			chr4	2289958	2291061	1104	392	205	90.01	1.43	100
chr2	272586	275032	2447	1767	1153	60.56	2.54	36.76			chr4	2302927	2303986	1060	281	177	58.86	1.18	100
chr2	298361	300770	2410	754	737	154.91	2.25	8.74			chr4	2354076	2355334	1259	685	265	194.08	1.58	100
chr2	335236	340989	5754	1043	2623	642.37	5.21	1.18			chr4	2361634	2363571	1938	1319	391	247.35	1.65	100
chr2	341611	346020	4410	3618	1730	124.55	2.57	12.91			chr4	2428178	2429334	1157	903	217	98.93	1.2	100
chr2	346366	351323	4958	1687	2772	395.48	3.16	2.09			chr4	2473755	2475162	1408	400	269	131.22	1.2	100
chr2	397558	399551	1994	1495	797	154.37	3.36	8.79			chr4	2643488	2644758	1271	865	215	69.48	1.34	100
chr2	404714	409347	4634	1693	2589	827.46	3.17	1			chr4	2701762	2703498	1737	1418	339	180.2	1.43	100
chr2	429944	431053	1110	610	323	55.34	2.3	40.32			chr4	2705587	2706449	863	498	153	55.13	1.29	100
chr2	431195	437648	6454	5573	3739	1070.77	3.6	1.14			chr4	2706680	2708617	1938	1042	442	420.22	1.7	100
chr2	449920	451151	1232	583	466	140.44	3.65	10.71			chr4	2834783	2836470	1688	918	359	221.17	1.53	100
chr2	464755	465816	1062	575	343	101.48	3.26	17.42			chr4	2869753	2870928	1176	265	220	98.78	1.29	100
chr2	465898	468826	2929	562	1179	749.29	4.71	1.08			chr4	2871578	2872658	1081	884	180	74.14	1.16	100
chr2	469296	473195	3900	2118	2033	346.81	3.3	2.43			chr4	2887497	2888542	1046	678	178	67.52	1.34	100
chr2	474024	477603	3580	2019	1662	412.75	3.69	1.96			chr4	2901421	2902658	1238	995	209	60.32	1.32	100
chr2	492855	496844	3990	2896	1512	459.46	2.74	1.66			chr4	2912834	2913894	1061	409	199	92.33	1.27	100
chr2	505112	509594	4483	1017	2518	1165.65	3.2	0.98			chr4	2915292	2916254	963	564	167	51.42	1.49	100
chr2	512667	516037	3371	1357	1586	554.56	3.34	1.23			chr4	2919490	2925713	6224	2895	1569	145.84	1.64	100
chr2	539624	542547	2924	709	1080	337.23	3.59	2.43			chr4	2956925	2961429	4505	3938	1053	274.49	1.71	100
chr2	544073	545682	1610	1042	620	279.58	3.12	3.27			chr4	2961631	2965351	3721	1381	906	125.05	1.18	100
chr2	594250	597800	3551	1359	1818	1105.73	3.28	1.01			chr4	2979935	2983212	3278	441	694	510.99	1.63	100
chr2	598081	599950	1870	524	613	84.24	2.25	23.01			chr4	2997103	2998400	1298	772	241	103.93	1.38	100
chr2	603566	605620	2055	624	774	124.47	2.08	12.93			chr4	3001816	3002665	850	266	151	54.31	1.32	100
chr2	606468	613671	7204	3475	3346	1383.49	4.06	0.98			chr4	3003536	3004597	1062	646	187	62.02	1.47	100
chr2	656537	658875	2339	1799	1009	782.16	3.77	1.06			chr4	3011784	3014631	2848	576	637	134.1	1.93	100
chr2	683160	685667	2508	1705	1196	258.04	2.84	3.76			chr4	3014890	3022421	7532	6287	1719	260.24	1.89	100
chr2	701701	703738	2038	408	628	68.96	2.15	30.5			chr4	3025130	3026547	1418	404	275	97.42	1.51	100
chr2	710025	714005	3981	2073	2910	773.59	3.44	1.05			chr4	3027631	3028648	1018	384	191	83.25	1.37	100
chr2	716553	720346	3794	1618	2940	1425.41	3.34	1.02			chr4	3033438	3034793	1356	818	284	74.48	1.85	100
chr2	723208	725844	2637	1661	2046	988.71	3.09	1.04			chr4	3035467	3036487	1021	537	191	66.8	1.53	100
chr2	729510	737068	7559	6716	6801	2130.53	4.07	1.54			chr4	3039874	3043199	3326	2385	700	140.18	2.55	100
chr2	737103	743697	6595	1603	5277	2205.16	3.42	1.39			chr4	3045264	3048179	2916	1477	592	51.63	1.26	100
chr2	744424	747999	3576	2835	2497	1683.24	4.32	0.99			chr4	3054144	3062480	8337	505	24918	1215.86	1.49	100
chr2	755962	758411	2450	1334	1285	542.51	2.83	1.22			chr4	3068212	3069693	1482	405	222	61.22	1.72	100
chr2	777648	781988	4341	1247	2218	868.82	3.4	1.04			chr4	3076410	3077587	1178	407	185	76.27	1.25	100
chr2	792188	793294	1107	550	333	67.09	2.24	32.06			chr4	3079857	3080952	1096	408	181	59.74	1.07	100
chr2	812872	817454	4583	1645	2456	2191.25	3.64	1.61			chr4	3090129	3091609	1481	468	258	101.67	1.56	100
chr2	874687	877768	3082	1207	3010	600.93	2.73	1.22			chr4	3103449	3105103	1655	402	274	90.36	1.23	100
chr2	878660	880811	2152	573	866	103.4	2.34	16.86			chr4	3108402	3109479	1078	305	199	85.39	1.23	100
chr2	882596	884538	1943	1077	1122	191.93	3.38	6.02			chr4	3109824	3111053	1230	735	235	116.95	1.43	100
chr2	888423	893925	5503	4817	4304	1644.66	3.96	1.11			chr4	3133805	3135007	1203	737	230	114.21	1.63	100
chr2	895456	896593	1138	540	330	53.74	2.2	41.44			chr4	3136822	3138010	1189	743	237	141.46	1.49	100
chr2	959072	965584	6513	2570	6126	3100	4.15	2.07			chr4	3174101	3175281	1181	572	241	74.17	1.43	100
chr2	978024	979905	1882	677	619	189.23	2.77	6.13			chr4	3176224	3178821	2598	512	541	389.17	2.01	100
chr2	980255	981552	1298	755	472	220.77	3.72	4.88			chr4	3179700	3184422	4723	2257	1038	322.25	1.37	100
chr2	981804	987369	5566	898	3185	1928.56	3.23	1.26			chr4	3275149	3279173	4025	2453	941	54.63	1.1	100
chr2	991143	993006	1864	1060	843	452.91	3.35	1.68			chr4	3279751	3282730	2980	1754	828	453.64	1.48	100
chr2	999113	1002572	3460	663	2854	1465.85	3.83	0.95			chr4	3283500	3284899	1400	766	272	143.12	1.43	100
chr2	1003138	1004705	1568	990	713	262.66	3.86	3.55			chr4	3286390	3288107	1718	1284	336	180.56	1.78	100
chr2	1007362	1009689	2328	1222	1331	1017.19	4.63	1.08			chr4	3304726	3305753	1028	388	178	63.11	1.29	100
chr2	1022628	1025439	2812	684	1276	574.86	3.52	1.22			chr4	3322035	3323071	1037	670	189	76.41	1.27	100
chr2	1055392	1063256	7865	6635	5619	2294.32	4.1	1.49			chr4	3339997	3341319	1323	355	203	53.91	1.2	100
chr2	1079193	1081732	2540	781	1275	580.61	2.89	1.23			chr4	3397037	3398340	1304	872	256	141.93	1.56	100
chr2	1124328	1125635	1308	869	404	94.13	2.27	19.57			chr4	3398399	3399556	1158	718	208	76.6	1.25	100
chr2	1125687	1126940	1254	714	376	73.83	2.23	27.66			chr4	3399579	3400587	1009	433	194	100.46	1.54	100
chr2	1127246	1128459	1214	800	348	53.54	2.07	41.65			chr4	3437684	3439037	1354	788	259	127.37	1.36	100
chr2	1129024	1132061	3038	1015	1764	1601.21	3.89	1.07			chr4	3440239	3441295	1057	657	194	80.34	1.38	100
chr2	1133184	1134616	1433	847	478	158.56	2.74	8.35			chr4	3458089	3459165	1077	403	193	75.61	1.23	100
chr2	1142451	1145997	3547	1370	2158	901.03	4.09	1.01			chr4	3486599	3488122	1524	608	306	185.17	1.61	100
chr2	1170927	1174432	3506	2345	1493	320.46	3.82	2.75			chr4	3503143	3506479	3337	2877	725	394.52	1.52	100
chr2	1175058	1177920	2863	1358	1214	428.29	3.28	1.86			chr4	3539057	3540571	1515	567	290	147.55	1.49	100
chr2	1190708	1195927	5220	1942	3425	2190.37	4.07	1.6			chr4	3548279	3549394	1116	755	194	59.54	1.27	100
chr2	1234149	1238261	4113	1351	2776	1685.67	3.95	1			chr4	3552559	3553869	1311	329	200	86.01	1.16	100
chr2	1248387	1251132	2746	1418	1582	955.55	5.5	1.01			chr4	3595203	3596360	1158	756	209	77.98	1.34	100
chr2	1253306	1256707	3402	1581	1462	992.78	3.73	1.05			chr4	3622677	3625385	2709	763	525	322.96	1.29	100
chr2	1271881	1279077	7197	5248	3264	1363.8	3.57	0.96			chr4	3627141	3628762	1622	1102	318	172.54	1.43	100
chr2	1289433	1292146	2714	886	1505	532.44	4.22	1.28			chr4	3650568	3651599	1032	604	186	71.19	1.29	100
chr2	1314568	1316955	2388	1542	948	464.55	4.3	1.52			chr4	3651698	3654167	2470	577	469	219.04	1.49	100
chr2	1337324	1339741	2418	1803	1252	239.87	3.19	4.09			chr4	3682628	3683770	1143	420	205	75.14	1.25	100
chr2	1357106	1359470	2365	1904	892	97.74	1.93	18.43			chr4	3691791	3692942	1152	729	198	54.01	1.37	100
chr2	1360910	1366280	5371	3179	2379	322.73	3.01	2.73			chr4	3698241	3700769	2529	1285	518	331.13	1.45	100
chr2	1374670	1375765	1096	545	340	58.01	2.49	38.56			chr4	3735707	3738053	2347	1541	677	243.1	1.46	100
chr2	1376928	1379497	2570	1990	1632	908.92	4.26	1.02			chr4	3738468	3742133	3666	1082	852	464.15	1.56	100
chr2	1382708	1383744	1037	545	302	52.62	3.03	42.42			chr4	3745230	3750401	5172	3313	1492	409.7	1.44	100
chr2	1399212	1400959	1748	1073	762	395.88	3.05	2.09			chr4	3750740	3752967	2228	1371	369	124.92	1.1	100
chr2	1406509	1407985	1477	828	717	333	3.34	2.45			chr4	3785302	3787327	2026	295	355	183.98	1.25	100
chr2	1410424	1413341	2918	1586	1065	74.32	1.93	27.35			chr4	3791193	3793571	2379	757	507	378.24	1.49	100
chr2	1416988	1420033	3046	1963	1473	272.58	3.23	3.4			chr4	3834477	3835880	1404	480	237	92.3	1.25	100
chr2	1444754	1446543	1790	747	752	103.92	2.47	16.69			chr4	3848020	3852603	4584	3731	1642	89.76	1.66	100
chr2	1490690	1492232	1543	576	493	88.32	2.18	21.43			chr4	3861623	3864177	2555	1827	487	95.33	1.19	100
chr2	1492720	1494981	2262	585	906	147.86	2.21	9.52			chr4	3864273	3877535	13263	5954	5145	57.02	1.88	100
chr2	1534991	1536605	1615	826	978	336.67	3.7	2.46			chr4	3931393	3932464	1072	699	185	55.05	1.43	100
chr2	1552954	1556024	3071	1617	1264	231.33	3.41	4.4			chr4	3949967	3956179	6213	2646	26166	3100	1.1	100
chr2	1563869	1567053	3185	616	1150	494.91	3.04	1.39			chr4	4017229	4018225	997	523	174	55.44	1.34	100
chr2	1567962	1570099	2138	615	1148	511.33	3.18	1.29			chr4	4019299	4021502	2204	468	406	291.7	1.81	100
chr2	1594337	1596452	2116	1304	987	277.42	2.7	3.29			chr4	4023366	4027172	3807	2460	854	193.33	1.34	100
chr2	1639034	1642464	3431	1969	2407	566.54	2.82	1.25			chr4	4028205	4031274	3070	1336	612	286.59	1.54	100
chr2	1685700	1690937	5238	3215	2960	1446.75	4.46	1.05			chr4	4032992	4034519	1528	677	313	73.12	1.21	100
chr2	1691352	1698244	6893	2828	5963	3100	3.63	2.07			chr4	4041018	4042860	1843	968	398	213.62	1.38	100
chr2	1723792	1725751	1960	1539	538	59.78	2.44	37.36			chr4	4049612	4050884	1273	773	240	111.16	1.49	100
chr2	1725798	1727948	2151	453	626	75.58	2.62	26.88			chr4	4061660	4062994	1335	817	262	144.51	1.49	100
chr2	1731828	1735518	3691	2293	2212	421.07	3.24	1.84			chr4	4065007	4066545	1539	1011	300	157.46	1.42	100
chr2	1851391	1855123	3733	825	2651	1540.73	3.88	1.01			chr4	4099813	4103248	3436	787	673	468.82	1.43	100
chr2	1866958	1869157	2200	1517	671	151.28	2.43	9.14			chr4	4134657	4135764	1108	693	187	64.68	1.29	100
chr2	1930663	1932327	1665	758	748	94.75	2.59	19.41			chr4	4138198	4139241	1044	649	188	70.97	1.38	100
chr2	1966434	1968360	1927	1290	797	350.49	3.94	2.42			chr4	4158002	4158917	916	553	159	50.31	1.34	100
chr2	1988833	1990975	2143	638	1110	262.75	2.98	3.55			chr4	4159975	4161146	1172	643	216	89.84	1.29	100
chr2	1991477	1995454	3978	2221	2364	1353.83	4.63	0.95			chr4	4178301	4179583	1283	544	216	57.42	1.25	100
chr2	2010404	2017122	6719	5906	3619	2006.15	5.83	1.39			chr4	4183027	4185007	1981	618	400	197.77	1.41	100
chr2	2026031	2027349	1319	781	463	189.97	2.7	6.07			chr4	4238976	4247394	8419	5811	2012	870.08	2.08	100
chr2	2028008	2031954	3947	2229	1997	1285.07	3.67	0.91			chr4	4249089	4250081	993	556	178	64.68	1.18	100
chr2	2031995	2034692	2698	1855	1401	1220.83	3.88	0.95			chr4	4274075	4275105	1031	724	181	59.5	1.43	100
chr2	2054119	2056818	2700	1293	1467	653.22	3.46	1.15			chr4	4325894	4326849	956	438	168	56.21	1.74	100
chr2	2146756	2148478	1723	866	708	104.96	2.48	16.42			chr4	4329231	4330130	900	441	158	53.01	1.38	100
chr2	2241842	2244918	3077	1345	1876	368.71	2.95	2.41			chr4	4330661	4331707	1047	513	200	98.27	1.8	100
chr2	2308772	2309906	1135	569	346	52.68	2.2	42.44			chr4	4337815	4339328	1514	1241	275	116.51	1.29	100
chr2	2757285	2758568	1284	612	445	132.68	2.87	11.66			chr4	4356415	4358210	1796	1084	362	217.24	1.36	100
chr2	2856346	2860448	4103	2124	1520	191.26	3.18	6.04			chr4	4360657	4361852	1196	743	222	96.73	1.45	100
chr2	2954244	2958777	4534	1673	2577	828.52	4.58	1			chr4	4365598	4366876	1279	418	227	77.09	1.54	100
chr2	3170055	3171160	1106	543	339	69.61	2.47	30.19			chr4	4412273	4413928	1656	1459	283	136.24	1.23	100
chr2	3667150	3670006	2857	2094	1477	123.76	2.32	13.04			chr4	4458997	4460126	1130	451	212	97.76	1.49	100
chr2	4018753	4021032	2280	785	1497	648.34	3.41	1.19			chr4	4506264	4507656	1393	511	251	100.61	1.45	100
chr2	4211598	4213123	1526	664	591	107.97	2.69	15.69			chr4	4515304	4516958	1655	293	281	92.9	1.49	100
chr2	4891582	4893685	2104	1591	985	182.35	3.04	6.4			chr4	4519264	4520255	992	505	175	59.65	1.43	100
chr2	5166717	5168049	1333	652	566	253.2	3.77	3.84			chr4	4554265	4557226	2962	2490	554	336.93	1.38	100
chr2	5168132	5169241	1110	551	338	74.67	2.68	27.28			chr4	4557938	4559321	1384	393	241	57.08	1.3	100
chr2	5507906	5509108	1203	425	399	131.06	3.06	11.93			chr4	4563703	4564866	1164	770	213	85.64	1.27	100
chr2	5648045	5649666	1622	995	604	133.19	2.97	11.57			chr4	4628809	4629876	1068	734	176	69.2	1.2	100
chr2	5655433	5656759	1327	795	478	194.69	3.52	5.87			chr4	4646330	4647928	1599	375	266	105.75	1.16	100
chr2	5684256	5687485	3230	1264	1521	1202.62	4.66	1.02			chr4	4681169	4682188	1020	823	177	67.25	1.14	100
chr2	5694005	5695900	1896	699	1073	272.95	2.7	3.38			chr4	4716564	4718077	1514	997	310	203.57	1.65	100
chr2	5766733	5774847	8115	4739	5232	2488.65	3.65	1.47			chr4	4720548	4721481	934	462	164	54.54	1.54	100
chr2	5775567	5776678	1112	588	349	58.39	3.28	38.31			chr4	4756170	4758007	1838	506	362	210.3	1.45	100
chr2	5831941	5835867	3927	1440	2564	865.33	3.29	1.04			chr4	4760749	4763505	2757	986	737	449.7	1.68	100
chr2	5837276	5840035	2760	1378	1682	1165.45	3.23	0.98			chr4	4774600	4775884	1285	204	223	57.55	1.08	100
chr2	5843598	5845894	2297	719	1567	791.39	3.43	1.07			chr4	4776743	4779672	2930	597	956	600.4	2.39	100
chr2	5857137	5860347	3211	1810	1936	838.26	3.49	1.01			chr4	4779715	4781831	2117	995	525	116.83	1.41	100
chr2	5875144	5876624	1481	547	573	145.44	2.72	10.05			chr4	4896260	4897352	1093	643	206	96.1	1.45	100
chr2	5916889	5919738	2850	2064	1130	210.77	2.53	5.27			chr4	4899950	4901559	1610	983	269	104.71	1.26	100
chr2	5921360	5923452	2093	1474	708	168.25	2.99	7.47			chr4	4920243	4921386	1144	450	195	62.99	1.29	100
chr2	6013885	6017738	3854	2545	1886	1069.32	3.24	1.14			chr4	4959243	4962771	3529	2165	748	398.01	1.61	100
chr2	6018194	6025063	6870	749	4338	2555.3	5.56	1.25			chr4	4963893	4966388	2496	1204	583	239.04	1.49	100
chr2	6031128	6033145	2018	1382	947	217.16	2.64	5.09			chr4	4967776	4970166	2391	1027	373	234.56	1.27	100
chr2	6098441	6099642	1202	758	370	85.58	2.77	22.48			chr4	4982656	4983830	1175	746	223	107.05	1.52	100
chr2	6131221	6135168	3948	1810	2091	888.78	3.13	1			chr4	4992988	4994064	1077	490	206	103.01	1.63	100
chr2	6146033	6147704	1672	1158	459	57.05	1.98	39.22			chr4	5000460	5002056	1597	1161	307	152.01	1.41	100
chr2	6164118	6166531	2414	914	1016	235.42	2.39	4.23			chr4	5018135	5019161	1027	607	186	73.04	1.14	100
chr2	6166715	6169392	2678	2046	1450	1109.04	3.85	1.01			chr4	5022498	5023689	1192	742	215	56.81	1.28	100
chr2	6173523	6175197	1675	1232	491	105.8	2.07	16.28			chr4	5023818	5024857	1040	565	190	76.71	1.43	100
chr2	6183477	6185019	1543	1118	427	58.95	2.26	37.87			chr4	5053544	5054571	1028	726	181	64.43	1.25	100
chr2	6202646	6205178	2533	1854	1848	1878.95	4.81	1.2			chr4	5056081	5057497	1417	658	268	124.13	1.2	100
chr2	6208979	6211208	2230	802	815	399.76	3.99	2.07			chr4	5060997	5062602	1606	1202	294	133.39	1.33	100
chr2	6212866	6214984	2119	1306	816	453.67	3.21	1.65			chr4	5064488	5065545	1058	574	199	93.6	1.43	100
chr2	6224932	6226622	1691	1118	837	202.94	3.49	5.6			chr4	5065570	5067292	1723	541	350	227.06	1.58	100
chr2	6240910	6242899	1990	1287	1353	792.63	5.45	1.07			chr4	5069629	5071226	1598	454	258	71.85	1.49	100
chr2	6243833	6246213	2381	1500	1045	51.55	2.36	42.94			chr4	5071692	5072820	1129	386	178	67.98	1.16	100
chr2	6253786	6255629	1844	838	1058	595.51	3.19	1.26			chr4	5096882	5098240	1359	697	301	236.65	1.9	100
chr2	6274913	6276738	1826	1133	1038	165.4	2.72	7.68			chr4	5102552	5104368	1817	809	347	168.82	1.47	100
chr2	6286819	6292960	6142	590	3007	2293.83	4.47	1.48			chr4	5129559	5132069	2511	1107	489	331.25	1.41	100
chr2	6293183	6295749	2567	649	965	424.23	3.21	1.85			chr4	5169490	5170758	1269	253	229	84.67	1.34	100
chr2	6297841	6300380	2540	1422	1785	864.53	3.67	1.04			chr4	5179871	5180865	995	484	177	62.58	1.38	100
chr2	6320903	6323881	2979	1675	1829	564.85	3.53	1.25			chr4	5196584	5197882	1299	389	241	103.53	1.52	100
chr2	6417862	6419519	1658	894	931	332.91	3.22	2.45			chr4	5305532	5306784	1253	764	244	131.56	1.2	100
chr2	6427800	6428922	1123	682	328	57.34	2.3	39.01			chr4	5335529	5336616	1088	572	207	101.43	1.49	100
chr2	6451171	6455865	4695	1543	4007	2404.91	4.14	1.36			chr4	5398482	5399682	1201	968	197	57.35	1.27	100
chr2	6482839	6485426	2588	1725	1260	580.27	4.38	1.23			chr4	5567396	5568341	946	473	165	53.14	1.99	100
chr2	6491345	6494097	2753	1618	2276	1020.77	3.14	1.08			chr4	5584009	5586566	2558	1252	666	259.41	1.34	100
chr2	6502924	6506597	3674	3211	1285	213.6	2.26	5.23			chr4	5682912	5683816	905	402	163	63.34	1.41	100
chr2	6541954	6543920	1967	564	1019	386.2	3.16	2.2			chr4	5703337	5704556	1220	207	182	64.71	1.23	100
chr2	6564847	6566057	1211	607	477	57.31	3.16	39.04			chr4	5822539	5823842	1304	778	267	176.76	1.52	100
chr2	6608134	6609748	1615	948	878	209.62	3.43	5.37			chr4	5826202	5827269	1068	854	181	58.77	1.18	100
chr2	6654069	6656446	2378	1025	1003	171.22	2.72	7.24			chr4	5839568	5840496	929	376	186	116.2	1.85	100
chr2	6670768	6676530	5763	1692	3970	835.04	3.22	1.01			chr4	5989924	5991016	1093	893	182	71.18	1.18	100
chr2	6683257	6685296	2040	875	882	324.86	2.81	2.64			chr4	6022320	6023437	1118	211	192	65.2	1.18	100
chr2	6686802	6690155	3354	2525	1568	404.5	2.66	2.01			chr4	6131683	6132730	1048	744	180	51.64	1.27	100
chr2	6691447	6694039	2593	1719	1727	887.67	3.81	1			chr4	6156260	6157322	1063	398	189	57.74	1.3	100
chr2	6694200	6695674	1475	535	559	174.73	2.52	7			chr4	6258947	6260162	1216	890	220	66.97	1.12	100
chr2	6697801	6699515	1715	560	632	194.07	2.65	5.92			chr4	6534444	6535913	1470	511	274	139.68	1.41	100
chr2	6712660	6714852	2193	1708	1100	479.36	2.56	1.48			chr4	6566634	6567889	1256	910	237	110.5	1.74	100
chr2	6793331	6795493	2163	1662	722	71.93	2.02	28.76			chr4	6622485	6623466	982	656	187	92.78	1.61	100
chr2	6801479	6803177	1699	691	918	333.85	3.55	2.45			chr4	6650340	6651268	929	423	168	65.71	1.65	100
chr2	6804287	6807004	2718	1886	1826	951.85	5.27	1.01			chr4	6712897	6715068	2172	433	380	127.13	1.63	100
chr2	6824197	6825761	1565	815	585	223.28	2.6	4.69			chr4	6755288	6756672	1385	1070	237	99.34	1.47	100
chr2	6869037	6876882	7846	3011	5140	785.41	3.41	1.06			chr4	6803577	6805996	2420	1440	398	179.67	1.38	100
chr2	6897232	6901059	3828	1078	2492	1583.27	3.96	1.05			chr4	6855607	6856765	1159	192	187	69.54	1.16	100
chr2	6958895	6961691	2797	768	1364	1006.83	3.73	1.07			chr4	6872620	6873630	1011	736	224	64.64	1.42	100
chr2	6980066	6981241	1176	581	512	252.06	4.62	3.86			chr4	6914713	6915718	1006	341	180	65.43	1.23	100
chr2	6996415	6998744	2330	881	1345	87.53	2.56	21.66			chr4	6915747	6916779	1033	833	201	82.49	1.2	100
chr2	6999688	7004506	4819	3983	3036	55.85	2.93	39.96			chr4	6917847	6919500	1654	690	327	183.36	1.74	100
chr2	7019260	7022342	3083	2025	2368	947.69	4.02	1			chr4	7287801	7288806	1006	788	176	58.83	1.16	100
chr2	7024531	7026820	2290	1722	780	52.3	2.12	42.55			chr4	7289595	7291074	1480	1046	307	210.56	1.67	100
chr2	7029918	7034609	4692	1358	2284	313.75	3.51	2.78			chr4	7340592	7341405	814	470	151	67.84	1.54	100
chr2	7034856	7038750	3895	1903	2144	1254.89	3.13	0.88			chr4	7357346	7358530	1185	788	189	52.84	1.2	100
chr2	7058453	7067339	8887	1964	5463	1912.36	4.65	1.23			chr4	7461283	7462569	1287	852	246	121.11	1.78	100
chr2	7077490	7079880	2391	1300	1332	993.73	3.46	1.05			chr4	7514524	7515513	990	479	177	64.33	1.58	100
chr2	7161363	7162854	1492	537	456	99.03	2.54	18.01			chr4	7770826	7771854	1029	834	176	64.09	1.34	100
chr2	7180024	7182635	2612	1845	1967	875.58	3.38	0.99			chr4	7779135	7780165	1031	479	205	122.95	1.63	100
chr2	7261812	7268989	7178	4002	3703	2554.25	3.94	1.25			chr4	7825788	7826826	1039	605	193	56.23	1.3	100
chr2	7275365	7277963	2599	680	1391	632.64	3.8	1.17			chr4	7857980	7859672	1693	666	371	51.04	1.29	100
chr2	7295687	7298143	2457	578	1277	993.27	4.9	1.05			chr4	7951827	7952912	1086	559	222	104.53	1.71	100
chr2	7301034	7303402	2369	1274	1357	647.03	3.93	1.19			chr4	8122353	8123629	1277	468	227	77.78	1.29	100
chr2	7314706	7322083	7378	2517	4762	2124	3.97	1.53			chr4	8128807	8129700	894	532	159	57.69	1.34	100
chr2	7329924	7332513	2590	936	1166	868.62	3.14	1.04			chr4	8137098	8138227	1130	381	178	55.92	1.07	100
chr2	7363827	7370528	6702	5785	3462	1398.92	3.91	1			chr4	8328932	8329719	788	459	140	51.85	1.32	100
chr2	7370540	7374539	4000	3420	1850	1743.48	3.93	1.05			chr4	8510781	8512166	1386	398	268	137.77	2.12	100
chr2	7375682	7381555	5874	809	2505	1198.22	3.22	1.01			chr4	8513840	8515263	1424	440	276	143.87	1.34	100
chr2	7381803	7383759	1957	551	698	236.73	2.97	4.19			chr4	8704504	8705474	971	473	169	53.82	1.65	100
chr2	7385525	7387985	2461	1907	812	247.83	2.32	3.89			chr4	8902276	8903941	1666	403	295	113.03	1.23	100
chr2	7394650	7396289	1640	1139	716	220.83	3.27	4.89			chr4	8904308	8905301	994	603	177	55.75	1.2	100
chr2	7410499	7412899	2401	975	922	288.44	2.49	3.1			chr4	9017267	9018279	1013	483	201	94.75	2.08	100
chr2	7417456	7418895	1440	858	748	252.17	4.15	3.86			chr4	9096940	9098006	1067	545	196	72.27	1.75	100
chr2	7422021	7427449	5429	1762	2786	1083.28	3.23	1.06			chr4	9106974	9108074	1101	196	188	61.88	1.23	100
chr2	7519916	7521904	1989	759	942	421.12	4.04	1.84			chr4	9114447	9115924	1478	967	245	108.53	1.52	100
chr2	7530790	7533359	2570	883	1612	747.01	3.44	1.07			chr4	9198618	9199642	1025	519	189	69.49	1.49	100
chr2	7604246	7606017	1772	869	649	296.89	2.87	3			chr4	9257859	9258973	1115	434	203	79.84	1.47	100
chr2	7606456	7607708	1253	661	496	281.78	3.84	3.25			chr4	9267395	9268926	1532	400	268	106.67	1.25	100
chr2	7650897	7653442	2546	1153	1739	1043.41	3.33	1.11			chr4	9291770	9293308	1539	1026	294	174.04	1.56	100
chr2	7654353	7656685	2333	1700	1274	1040.87	3.4	1.1			chr4	9336570	9337613	1044	406	189	73.77	1.74	100
chr2	7678602	7680430	1829	822	1128	447.43	3.4	1.75			chr4	9341125	9342553	1429	704	298	84.91	1.22	100
chr2	7706908	7708062	1155	579	383	51.05	2.72	43.16			chr4	9385990	9386916	927	342	173	55.13	1.83	100
chr2	7716807	7721124	4318	1608	1570	809.71	2.77	1.1			chr4	9397077	9398263	1187	998	179	79.89	1.12	100
chr2	7727244	7730427	3184	1106	2039	1464.59	4.58	0.95			chr4	9593790	9595219	1430	1069	264	109.63	1.52	100
chr2	7802859	7805432	2574	701	1415	435.46	4.58	1.84			chr4	9596111	9597118	1008	655	179	63.39	1.23	100
chr2	7807361	7813648	6288	1793	4664	3100	5.38	2.07			chr4	9597413	9598406	994	562	180	69.78	2.07	100
chr2	7814651	7818804	4154	1656	2080	1271.81	3.66	0.89			chr4	9613556	9614632	1077	308	179	51.16	1.34	100
chr2	7832733	7834933	2201	1405	928	175.48	3.35	6.99			chr4	9671064	9672900	1837	1294	336	157.28	1.42	100
chr2	7845565	7855762	10198	4299	7857	3100	4.77	2.07			chr4	9678810	9680198	1389	437	233	93.61	1.41	100
chr2	7856327	7861415	5089	1513	3639	2788.7	3.69	1.53			chr4	9701813	9702878	1066	401	187	60.69	1.34	100
chr2	7873840	7878643	4804	3579	3043	569.45	4.18	1.26			chr4	9727574	9728608	1035	418	210	135.68	1.83	100
chr2	7878907	7880799	1893	891	680	98.56	2.52	18.26			chr4	9736896	9737868	973	535	173	62.23	1.58	100
chr2	7885096	7886547	1452	887	492	174.22	2.68	7.04			chr4	9876927	9878513	1587	245	270	61.17	1.11	100
chr2	7886664	7890060	3397	2107	2005	399.83	3.52	2.07			chr4	10044208	10045808	1601	1143	292	150.23	1.67	100
chr2	7890643	7896061	5419	2833	3714	1099.59	3.31	1			chr4	10055966	10057242	1277	842	220	65.1	1.45	100
chr2	7920321	7921566	1246	678	502	204.41	3.79	5.51			chr4	10231543	10232577	1035	836	178	55.68	1.16	100
chr2	7921605	7926183	4579	4072	1670	816.19	3.17	1.11			chr4	10308374	10309421	1048	509	194	83.88	1.7	100
chr2	7969689	7972181	2493	1994	905	57.89	2.18	38.63			chr4	10610611	10611847	1237	715	239	123.72	1.43	100
chr2	7977493	7987982	10490	3391	5397	1116.71	4.96	0.93			chr4	10790664	10791695	1032	505	210	137.27	2.01	100
chr2	8000235	8002959	2725	1123	1197	78.71	3.46	25.13			chr4	10866511	10867558	1048	660	188	72.29	1.36	100
chr2	8042068	8045346	3279	2095	1594	793.67	2.94	1.08			chr4	10878852	10879753	902	315	179	107.97	1.61	100
chr2	8046449	8051398	4950	4228	1976	1208.68	3.79	1.03			chr4	10884455	10885329	875	470	157	59	1.43	100
chr2	8051477	8054175	2699	667	1089	695.97	3.28	1.06			chr4	10886474	10887508	1035	630	190	70.31	1.29	100
chr2	8054641	8056461	1821	453	525	94.16	2.16	19.52			chr4	10962118	10963164	1047	644	184	60.59	1.18	100
chr2	8061952	8064991	3040	1609	1743	363.71	3.11	2.43			chr4	10982151	10988076	5926	1760	1560	2204.97	2.34	100
chr2	8069909	8075204	5296	1588	2622	1696.23	3.65	1.01			chr4	10988163	10992095	3933	2190	1033	1456.29	2.34	100
chr2	8097046	8102369	5324	3916	2996	1901.13	3.72	1.21			chr4	10992408	10999140	6733	1229	2198	3100	2.54	100
chr2	8115656	8117246	1591	873	699	75.28	2.33	26.97			chr4	11008534	11016424	7891	3522	2102	3206.61	2.39	100
chr2	8145413	8146567	1155	579	416	79.34	3.21	24.92			chr4	11016635	11021448	4814	1975	1372	2354.11	2.12	100
chr2	8146738	8152268	5531	1353	3490	1058.97	3.6	1.12			chr4	11022305	11027241	4937	1241	1362	1116.23	1.97	100
chr2	8167362	8168895	1534	784	695	202.04	3.22	5.64			chr4	11027790	11033683	5894	609	1322	759.26	1.69	100
chr2	8174981	8179127	4147	1682	1954	1318.8	3.51	0.93			chr4	11034253	11036121	1869	1113	432	428.96	1.76	100
chr2	8228816	8230033	1218	541	396	77.07	2.67	26.05			chr4	11036268	11048089	11822	1879	3454	693.29	2.39	100
chr2	8234726	8235750	1025	485	302	56.4	3.99	39.67			chr4	11150221	11151279	1059	616	210	69.32	1.51	100
chr2	8280583	8281582	1000	467	292	52.01	3.37	42.68			chr4	11216898	11218131	1234	646	258	75.85	1.28	100
chr2	8304719	8307847	3129	2318	1240	421.6	3.69	1.84			chr4	11336095	11337033	939	408	163	51.64	1.96	100
chr2	8319819	8322685	2867	545	1022	463.28	3.06	1.59			chr4	11356307	11357371	1065	262	188	70.27	1.34	100
chr2	8330757	8333223	2467	1359	876	363.58	2.56	2.43			chr4	11404021	11405103	1083	880	183	66.64	1.43	100
chr2	8333302	8335195	1894	1034	1015	377.47	3.41	2.31			chr4	11611384	11612377	994	420	182	75.51	1.49	100
chr2	8340291	8342611	2321	713	1499	771.92	3.94	1.05			chr4	11784855	11786031	1177	736	223	106.19	1.52	100
chr2	8370404	8372103	1700	734	763	291.98	3.73	3.06			chr4	11790165	11791307	1143	199	177	57.18	1.29	100
chr2	8405657	8408078	2422	1118	786	79.26	2.12	24.95			chr4	11823801	11825534	1734	1377	331	146.02	1.51	100
chr2	8411513	8413736	2224	631	1044	871.67	3.77	0.98			chr4	11960656	11963046	2391	481	466	305.15	1.54	100
chr2	8423497	8424568	1072	614	328	74.65	2.54	27.28			chr4	11990131	11991451	1321	1034	237	114.44	1.74	100
chr2	8431173	8432855	1683	518	675	341.93	3.74	2.45			chr4	12043846	12045663	1818	1109	298	113.27	1.45	100
chr2	8444001	8445370	1370	785	505	148.81	2.91	9.32			chr4	12171007	12171941	935	420	169	66.3	2.01	100
chr2	8445412	8449271	3860	1629	2182	97.54	3.39	18.51			chr4	12386524	12387508	985	555	178	68.89	1.85	100
chr2	8484169	8486030	1862	573	890	309.59	2.7	2.89			chr4	12488208	12489239	1032	393	188	75.43	1.32	100
chr2	8489616	8491528	1913	1274	1208	482.52	3.08	1.48			chr4	12557641	12558731	1091	398	184	52.82	1.2	100
chr2	8496669	8499111	2443	1426	1280	248.06	2.78	3.89			chr4	12565195	12566494	1300	902	252	131.82	2.07	100
chr2	8518958	8521711	2754	2119	1633	751.97	3.81	1.08			chr4	12571766	12572889	1124	823	203	76.5	1.34	100
chr2	8540114	8541396	1283	496	546	224.2	3.39	4.68			chr4	12686365	12687541	1177	584	237	147.57	1.47	100
chr2	8544032	8547982	3951	813	1824	742.18	4.26	1.07			chr4	12814824	12815558	735	217	135	58.85	1.41	100
chr2	8586044	8591340	5297	3307	2681	1215.74	3.92	1.04			chr4	12872222	12873439	1218	403	261	197.46	1.94	100
chr2	8599562	8602072	2511	1777	743	150.71	2.95	9.13			chr4	12921891	12922913	1023	590	193	91.1	1.58	100
chr2	8625829	8631622	5794	2158	3470	957.34	4.37	1.01			chr4	13018173	13019185	1013	426	185	65.83	1.61	100
chr2	8674777	8679646	4870	3459	2217	1954.43	5.22	1.29			chr4	13047254	13048368	1115	688	215	106.12	1.54	100
chr2	8697454	8700620	3167	2292	2391	1865.33	4.79	1.19			chr4	13067306	13068874	1569	377	249	77.05	1.56	100
chr2	8701690	8703007	1318	835	415	68.07	2.49	31.12			chr4	13077261	13079097	1837	1640	326	127.12	1.34	100
chr2	8775578	8778504	2927	556	1111	526.1	3.66	1.27			chr4	13082478	13083312	835	529	147	50.23	1.72	100
chr2	8784296	8785883	1588	1005	1026	339.28	3.5	2.44			chr4	13098360	13099580	1221	1023	245	148.97	1.34	100
chr2	8808255	8810401	2147	618	1203	492.49	3.36	1.42			chr4	13150980	13151980	1001	464	183	74.27	1.7	100
chr2	8840113	8841950	1838	1086	1237	357.53	3.18	2.41			chr4	13200300	13201602	1303	1040	233	106.45	1.36	100
chr2	8855062	8858000	2939	1682	1439	346.13	3.17	2.43			chr4	13224359	13225889	1531	496	305	178	1.56	100
chr2	8891656	8894099	2444	855	1326	463.1	3.35	1.63			chr4	13382384	13383750	1367	960	256	113.9	1.45	100
chr2	8954101	8957352	3252	1605	1242	294.77	2.52	3.07			chr4	13395337	13396788	1452	543	276	144.48	1.41	100
chr2	8965620	8967331	1712	1082	825	230.02	3.22	4.43			chr4	13413958	13415140	1183	771	183	50.63	1.02	100
chr2	8981907	8984069	2163	1487	806	145.75	3.04	10.01			chr4	13426234	13427231	998	476	186	84.41	1.52	100
chr2	9035514	9038039	2526	1831	1080	320.84	3.45	2.75			chr4	13503501	13504586	1086	405	201	85.49	1.22	100
chr2	9047776	9051249	3474	2800	1957	902.98	4.07	1.02			chr4	13542800	13543708	909	419	163	61.88	1.7	100
chr2	9060457	9063525	3069	700	1773	304.23	3.08	2.93			chr4	13558952	13560253	1302	870	237	92.11	1.56	100
chr2	9088563	9091496	2934	905	1724	971.79	5.33	1.03			chr4	13571826	13573006	1181	810	206	66.05	1.23	100
chr2	9097285	9099182	1898	1210	1152	81.36	2.45	24.02			chr4	13586325	13587907	1583	418	268	76.34	1.7	100
chr2	9105548	9107724	2177	1346	1249	367.39	3.34	2.41			chr4	13599516	13600583	1068	387	180	62.52	1.16	100
chr2	9204744	9207362	2619	1490	1181	557.37	3.9	1.24			chr4	13627841	13629185	1345	937	219	56.56	1.38	100
chr2	9211035	9212649	1615	1100	533	65	1.93	33.41			chr4	13629711	13631834	2124	1077	417	142.1	1.25	100
chr2	9245007	9247908	2902	1131	1507	660.57	3.5	1.11			chr4	13653460	13655154	1695	948	346	222.98	1.76	100
chr2	9273404	9277249	3846	728	2573	1564.44	3.52	1.03			chr4	13691941	13692897	957	532	171	62.47	1.81	100
chr2	9277812	9281660	3849	3045	1933	375.14	3.26	2.37			chr4	13733350	13734331	982	651	182	80.26	1.43	100
chr2	9290632	9293140	2509	589	1436	547.77	3.58	1.22			chr4	13753959	13754848	890	535	156	52.48	1.7	100
chr2	9307396	9310393	2998	2354	1540	140.24	2.88	10.7			chr4	13800587	13801805	1219	398	197	60.17	1.23	100
chr2	9323086	9325982	2897	853	1269	597.24	3.09	1.26			chr4	13883502	13884673	1172	250	212	85.47	1.47	100
chr2	9327369	9332583	5215	4507	2454	304.84	3.14	2.94			chr4	13891414	13892489	1076	666	203	95.42	1.43	100
chr2	9333516	9340526	7011	2613	4795	3146.24	4.3	6.67			chr4	13904541	13905836	1296	775	256	145.8	1.41	100
chr2	9340794	9344067	3274	1186	1549	352.84	2.94	2.39			chr4	13982772	13983790	1019	560	181	52.85	1.51	100
chr2	9344320	9349588	5269	4366	4220	898.82	3.02	1.01			chr4	13994717	13995833	1117	843	195	61.71	1.2	100
chr2	9358115	9361827	3713	2048	2583	386.5	3.47	2.2			chr4	14001327	14002239	913	539	159	51.28	1.9	100
chr2	9419878	9424507	4630	2895	2507	1542.89	3.38	1.01			chr4	14115899	14117624	1726	1342	363	196.71	1.48	100
chr2	9438891	9440005	1115	554	321	51.51	2.16	42.97			chr4	14144586	14146470	1885	904	387	252.83	1.65	100
chr2	9467164	9468460	1297	1002	371	55.66	1.81	40.06			chr4	14161367	14163014	1648	446	278	69.86	1.87	100
chr2	9488202	9494428	6227	965	3943	127.32	2.93	12.45			chr4	14253273	14254377	1105	897	197	76.5	1.29	100
chr2	9568785	9572925	4141	611	2280	712.54	4.04	1.03			chr4	14256878	14257948	1071	666	195	77.87	1.56	100
chr2	9591732	9593986	2255	1517	923	66.06	2.66	32.77			chr4	14288364	14290014	1651	1040	299	146.16	1.61	100
chr2	9616919	9623086	6168	4627	4829	3100	5.4	2.07			chr4	14291041	14293215	2175	1716	358	156.48	1.45	100
chr2	9640010	9642983	2974	2107	1120	572.14	3.21	1.22			chr4	14368982	14370537	1556	986	314	88.59	1.42	100
chr2	9668649	9674589	5941	3793	4392	2915.54	4.3	1.72			chr4	14437675	14439757	2083	1046	372	139.86	1.49	100
chr2	9677618	9679733	2116	677	1179	428.86	3.05	1.86			chr4	14451457	14453148	1692	196	318	120.2	1.22	100
chr2	9680145	9682256	2112	1501	685	198.08	2.45	5.74			chr4	14466164	14466995	832	546	149	56.62	1.36	100
chr2	9702813	9706440	3628	3038	1765	1628.21	6.29	1.09			chr4	14538622	14539781	1160	584	224	116.99	1.47	100
chr2	9706829	9708011	1183	541	382	110.01	3.21	15.44			chr4	14554205	14555271	1067	807	195	79.39	1.2	100
chr2	9715875	9719780	3906	2344	2562	766.6	3.99	1.04			chr4	14579838	14581026	1189	462	220	109.01	1.27	100
chr2	9737303	9738854	1552	453	498	137.76	2.59	11.04			chr4	14599384	14601189	1806	1281	391	313.13	1.63	100
chr2	9759575	9761209	1635	448	546	56.95	2.11	39.34			chr4	14730272	14731320	1049	491	206	104.6	1.72	100
chr2	9762721	9764413	1693	608	532	51.43	1.97	42.98			chr4	14817910	14818675	766	356	136	50.15	1.27	100
chr2	9764757	9770110	5354	1459	1993	982.88	3.52	1.04			chr4	14847949	14849024	1076	500	203	95.42	1.45	100
chr2	9770312	9771592	1281	650	425	139.01	2.65	10.93			chr4	14952812	14953838	1027	606	192	87.86	1.34	100
chr2	9771828	9774358	2531	2104	811	95.82	2.15	19.04			chr4	14974324	14975751	1428	1006	229	52.31	1.65	100
chr2	9778637	9780371	1735	780	576	184.59	2.45	6.23			chr4	14991246	14992306	1061	355	198	89.24	1.36	100
chr2	9800912	9802976	2065	1289	666	184.69	2.07	6.23			chr4	14994890	14995930	1041	613	186	67.93	1.16	100
chr2	9803356	9808185	4830	3782	2186	1282.1	4.12	0.9			chr4	15018943	15019845	903	519	174	91.84	1.85	100
chr2	9815052	9821253	6202	4731	3061	1053.85	3.11	1.12			chr4	15051855	15053092	1238	268	212	60.32	1.43	100
chr2	9821413	9823758	2346	894	1156	502.74	3.08	1.36			chr4	15150689	15151739	1051	532	194	82.69	1.7	100
chr2	9837101	9840064	2964	1605	1808	664.85	2.6	1.13			chr4	15244037	15245059	1023	506	186	74.54	1.45	100
chr2	9861376	9868631	7256	1240	6571	3100	3.96	2.07			chr4	15586449	15587866	1418	367	244	91.38	1.36	100
chr2	9871116	9872493	1378	807	428	102.02	2.34	17.29			chr4	15599974	15600911	938	417	164	53.22	1.29	100
chr2	9876843	9879122	2280	655	940	110.59	2.62	15.38			chr4	15603485	15604582	1098	824	177	56.64	1.32	100
chr2	9881812	9891332	9521	3007	5777	2206.84	4.25	1.39			chr4	15652831	15654089	1259	377	253	155.27	1.7	100
chr2	9892235	9896864	4630	713	2720	1678.04	3.36	1.13			chr4	15660817	15661786	970	388	175	67.42	1.43	100
chr2	9897585	9901865	4281	1322	2469	1638.55	3.87	1.1			chr4	15726889	15727947	1059	400	183	63.02	1.23	100
chr2	9927547	9929483	1937	730	879	121.87	2.56	13.26			chr4	15742546	15743700	1155	677	215	95.14	1.36	100
chr2	9963738	9965350	1613	1095	522	100.82	2.32	17.5			chr4	15761712	15762962	1251	1050	240	150.19	1.52	100
chr2	9966557	9969332	2776	1054	1233	490.67	3.23	1.46			chr4	15819590	15820583	994	515	179	68.38	1.74	100
chr2	9969426	9970895	1470	939	650	187.68	3.08	6.16			chr4	15895176	15896179	1004	428	183	73.13	1.63	100
chr2	9979109	9980727	1619	513	698	290.44	4.25	3.11			chr4	15913036	15914305	1270	1008	213	97.15	1.27	100
chr2	9983795	9985170	1376	851	445	129.06	2.41	12.09			chr4	16068092	16069451	1360	1028	216	104.64	1.47	100
chr2	9985770	9987363	1594	615	713	487.37	5.08	1.45			chr4	16079445	16080620	1176	722	219	55.8	1.4	100
chr2	10010594	10014013	3420	1831	1761	1955.68	5.72	1.29			chr4	16155452	16156258	807	223	158	90.52	1.49	100
chr2	10021560	10023176	1617	1009	537	173.19	2.72	7.14			chr4	16267889	16268955	1067	430	210	119.5	1.38	100
chr2	10023276	10026401	3126	1258	1775	800.34	3.7	1.09			chr4	16281023	16282011	989	537	176	63.33	1.78	100
chr2	10031422	10036487	5066	1207	2442	1126.4	3.68	0.95			chr4	16330395	16331160	766	290	140	60.01	1.52	100
chr2	10048507	10049654	1148	568	409	87.69	3.35	21.59			chr4	16334080	16335600	1521	516	246	77.48	1.29	100
chr2	10052791	10055741	2951	943	1240	225.55	2.73	4.6			chr4	16412634	16413848	1215	403	229	105.83	1.34	100
chr2	10056828	10058761	1934	1048	699	143.22	2.61	10.34			chr4	16414071	16415471	1401	438	262	115.27	1.41	100
chr2	10145421	10146371	951	382	297	76.13	2.77	26.64			chr4	16451717	16452789	1073	327	202	51.23	1.38	100
chr2	10147951	10150083	2133	1253	980	649.79	3.29	1.2			chr4	16465824	16466659	836	248	148	52.51	1.29	100
chr2	10155928	10158792	2865	790	1440	1000.25	3.67	1.06			chr4	16489921	16491042	1122	705	212	53.41	1.47	100
chr2	10159526	10161836	2311	855	827	354.47	2.72	2.4			chr4	16531709	16532696	988	488	175	61.02	1.49	100
chr2	10162968	10166767	3800	594	2364	2560.19	4.66	1.26			chr4	16560394	16561613	1220	863	218	77.63	1.16	100
chr2	10174769	10176913	2145	1112	1233	323.16	2.95	2.7			chr4	16574838	16576725	1888	1512	388	255.06	1.72	100
chr2	10195098	10198361	3264	1051	1842	1373.03	4.49	0.97			chr4	16608290	16609359	1070	562	198	85.59	1.52	100
chr2	10206497	10208236	1740	540	603	105.28	3.33	16.39			chr4	16643561	16644751	1191	465	207	88.32	1.32	100
chr2	10209068	10210503	1436	524	431	85.09	2.68	22.68			chr4	16752432	16753314	883	419	155	52.24	2.16	100
chr2	10212110	10214392	2283	1010	1042	440.95	3.97	1.81			chr4	16772601	16773477	877	429	153	50.39	1.85	100
chr2	10236086	10239302	3217	1625	2508	3003.87	4.59	1.92			chr4	16837996	16839518	1523	1157	286	132.72	1.47	100
chr2	10291061	10298690	7630	6074	5318	2589.68	4.65	1.29			chr4	16860605	16861725	1121	697	209	92.22	1.29	100
chr2	10315008	10325673	10666	7020	7619	53.26	4.09	41.92			chr4	16892935	16893780	846	438	149	51.72	1.52	100
chr2	10383842	10390967	7126	2451	3922	2866.1	5.52	1.63			chr4	16958973	16960115	1143	745	213	93.93	1.83	100
chr2	10394139	10396778	2640	794	1293	321.02	2.92	2.75			chr4	16990151	16991049	899	469	158	53.34	1.43	100
chr2	10397151	10398381	1231	673	437	69.93	2.75	30.05			chr4	16993908	16994823	916	473	159	50.31	1.29	100
chr2	10402723	10406823	4101	2262	3363	2162.37	3.36	1.56			chr4	16997093	16998099	1007	443	187	82.27	1.76	100
chr2	10431416	10434020	2605	2047	862	166.76	2.87	7.61			chr4	17032694	17034019	1326	853	260	143.6	1.85	100
chr2	10462531	10464329	1799	539	1089	379.55	2.88	2.28			chr4	17037778	17038855	1078	618	204	96.05	1.47	100
chr2	10490434	10493898	3465	2691	1793	1000.88	3.55	1.06			chr4	17045087	17047140	2054	1528	396	142.02	1.83	100
chr2	10508887	10512279	3393	1943	2076	1703.21	4.16	1.02			chr4	17101583	17102414	832	249	147	51.24	1.25	100
chr2	10516873	10519758	2886	2350	1070	138.41	2.52	10.98			chr4	17122438	17123785	1348	860	267	154.05	1.83	100
chr2	10527796	10532365	4570	757	4055	3100	4.19	2.07			chr4	17125855	17126859	1005	382	179	64.44	1.36	100
chr2	10535699	10538668	2970	1744	1222	326.53	2.9	2.59			chr4	17203560	17205267	1708	573	327	158.35	1.92	100
chr2	10570989	10573557	2569	452	957	379.84	3.24	2.28			chr4	17330313	17331311	999	641	176	59.89	1.12	100
chr2	10573641	10574963	1323	849	747	245.67	3.63	3.93			chr4	17343460	17344572	1113	679	209	95.52	1.52	100
chr2	10583263	10585615	2353	1737	1321	1386.9	5.46	0.99			chr4	17430297	17431474	1178	954	194	64.51	1.14	100
chr2	10589107	10590091	985	523	295	51.88	3.65	42.8			chr4	17447532	17448512	981	591	173	59.47	1.52	100
chr2	10670224	10679050	8827	6299	5876	675.01	4.03	1.14			chr4	17480349	17482061	1713	800	313	151.35	1.27	100
chr2	10689507	10697196	7690	1489	3675	659.92	3.78	1.11			chr4	17512130	17513485	1356	363	227	77.06	1.49	100
chr2	10702205	10705149	2945	1805	2164	1990.86	4.47	1.36			chr4	17597429	17598913	1485	956	259	103.01	1.76	100
chr2	10705168	10706819	1652	921	622	101.98	3.66	17.28			chr4	17664119	17665057	939	559	167	59.38	1.58	100
chr2	10708988	10711571	2584	1889	1400	290.93	3.53	3.12			chr4	17701566	17702592	1027	657	182	63.45	1.16	100
chr2	10746859	10748045	1187	612	416	93.84	2.91	19.68			chr4	17895030	17896257	1228	867	209	65.87	1.38	100
chr2	10750200	10753452	3253	1874	1185	383.01	2.99	2.23			chr4	17897871	17898935	1065	396	190	70.27	1.25	100
chr2	10755206	10757000	1795	925	678	245.92	2.67	3.93			chr4	17901288	17902294	1007	662	182	70.59	1.38	100
chr2	10788884	10794588	5705	2327	3895	1502.28	3.79	0.98			chr4	17922850	17924008	1159	584	224	77.05	1.31	100
chr2	10803555	10806189	2635	1509	1445	458.31	2.86	1.66			chr4	17935778	17936986	1209	778	223	93.04	1.56	100
chr2	10807136	10813687	6552	3356	2987	2068.05	4.51	1.46			chr4	17941773	17942945	1173	393	179	56.37	1.16	100
chr2	10826392	10831949	5558	1820	4060	2438.88	3.32	1.39			chr4	17944473	17945388	916	341	159	50.31	1.43	100
chr2	10838103	10839511	1409	935	444	64.14	2.22	34.03			chr4	17973920	17975208	1289	457	240	102.63	1.64	100
chr2	10839670	10842024	2355	1907	748	69.56	2.3	30.19			chr4	17988998	17990632	1635	231	315	92.83	1.29	100
chr2	10853395	10855433	2039	1472	899	341.4	2.6	2.45			chr4	17994703	17995745	1043	404	181	55.61	1.32	100
chr2	10856011	10857580	1570	791	686	293.7	3.06	3.07			chr4	18015996	18017835	1840	1448	361	200.46	1.49	100
chr2	10869595	10872837	3243	2492	959	105.21	2.24	16.41			chr4	18023034	18024819	1786	1419	307	90.52	1.52	100
chr2	10908062	10910151	2090	741	1164	751.38	3.29	1.08			chr4	18026167	18027238	1072	405	193	71.87	1.32	100
chr2	10945716	10952336	6621	3710	5833	3100	4.75	2.07			chr4	18027369	18028610	1242	928	242	129.87	1.45	100
chr2	11010789	11016863	6075	4680	3768	700.27	3.84	1.07			chr4	18040237	18041035	799	310	145	58.96	1.67	100
chr2	11036845	11039987	3143	760	2662	1826.6	4.6	1.14			chr4	18063729	18064923	1195	197	176	50.01	1.27	100
chr2	11064931	11066406	1476	1056	434	88.47	2.77	21.41			chr4	18066972	18068036	1065	596	209	116.97	1.74	100
chr2	11077282	11081042	3761	977	1542	710.42	3.65	1.02			chr4	18070099	18071086	988	498	178	67.79	1.72	100
chr2	11085927	11090021	4095	865	2567	1030.02	3.43	1.09			chr4	18074455	18075493	1039	724	189	75.65	1.36	100
chr2	11094211	11095820	1610	921	928	94.23	3.28	19.52			chr4	18140473	18141614	1142	398	211	89.81	1.32	100
chr2	11098298	11099782	1485	613	682	262.28	3.04	3.55			chr4	18145327	18147105	1779	1404	328	131.98	1.41	100
chr2	11126678	11129001	2324	1300	1125	409.16	3.46	1.99			chr4	18156047	18157022	976	497	177	69.41	1.54	100
chr2	11137538	11139979	2442	1700	1584	766.05	3.21	1.04			chr4	18252067	18253049	983	571	170	51.25	1.63	100
chr2	11170317	11173554	3238	1481	2195	1511.39	3.96	0.98			chr4	18477162	18478065	904	567	163	63.71	1.45	100
chr2	11173718	11176408	2691	1190	949	319.29	2.8	2.77			chr5	3713	4963	1251	411	203	55.32	1.34	100
chr2	11192061	11196713	4653	1965	2151	990.03	4.25	1.04			chr5	58169	59628	1460	470	286	177.47	1.7	100
chr2	11225990	11228317	2328	772	1133	105.98	2.47	16.18			chr5	66497	67681	1185	986	184	80.62	1.16	100
chr2	11228694	11230750	2057	572	839	107.69	2.44	15.77			chr5	68798	69809	1012	605	184	52.89	1.26	100
chr2	11232548	11233890	1343	576	441	137.32	2.61	11.07			chr5	143498	144783	1286	947	234	91.01	1.38	100
chr2	11234178	11236717	2540	1095	947	319.68	3.15	2.77			chr5	172345	173678	1334	449	259	136.41	1.47	100
chr2	11251126	11253791	2666	2046	960	76.53	2.48	26.32			chr5	185674	186443	770	470	139	55.6	1.58	100
chr2	11293778	11296115	2338	577	1065	170.14	2.17	7.35			chr5	222929	223980	1052	562	200	97.76	1.41	100
chr2	11302733	11308172	5440	2151	2896	2839.45	4.79	1.62			chr5	264554	265476	923	524	160	50.55	1.38	100
chr2	11348055	11349501	1447	865	472	51.16	2.39	43.12			chr5	274753	276077	1325	934	231	70.78	1.38	100
chr2	11351565	11353783	2219	800	679	70.34	2.23	29.73			chr5	310443	311787	1345	480	240	83.43	1.63	100
chr2	11364313	11366446	2134	1000	892	81.53	2.31	23.95			chr5	321077	322959	1883	688	373	209.52	1.29	100
chr2	11367951	11371239	3289	917	1651	810.08	3.38	1.1			chr5	324469	325498	1030	630	202	63.52	1.47	100
chr2	11374688	11378094	3407	1402	1797	1241.89	3.71	0.86			chr5	338828	339701	874	451	155	55.3	1.61	100
chr2	11382840	11385759	2920	2329	1139	121.55	3.98	13.29			chr5	341643	344912	3270	1114	651	324.81	1.5	100
chr2	11438562	11442836	4275	3432	2165	853.87	3.56	1.03			chr5	652541	653608	1068	419	190	66.52	1.27	100
chr2	11449072	11452108	3037	1592	1669	1565.1	4.31	1.04			chr5	653930	654922	993	496	179	68.75	1.54	100
chr2	11455196	11461825	6630	2397	3943	735.74	3.19	1.06			chr5	737802	739452	1651	405	266	113.15	1.23	100
chr2	11496248	11498160	1913	608	919	349.06	2.74	2.41			chr5	758517	759544	1028	635	180	57.94	1.32	100
chr2	11500449	11502347	1899	615	749	68.66	1.95	30.78			chr5	817578	819308	1731	434	315	125.78	1.49	100
chr2	11504837	11509677	4841	1785	2506	648.66	3.27	1.19			chr5	835105	836106	1002	645	182	72.46	1.23	100
chr2	11556204	11559126	2923	1500	1203	268.34	3.22	3.53			chr5	842562	843574	1013	395	179	61.66	1.23	100
chr2	11580632	11583189	2558	716	1630	428.66	3.45	1.86			chr5	901449	903000	1552	1124	274	53.3	1.64	100
chr2	11590017	11592323	2307	1728	714	113.55	2.27	14.85			chr5	946997	947959	963	377	166	50.2	1.41	100
chr2	11636749	11640521	3773	737	1953	394.95	3.88	2.08			chr5	989323	990451	1129	643	206	81.7	1.49	100
chr2	11641545	11643008	1464	825	462	73.38	2.09	27.86			chr5	1169453	1170539	1087	662	198	78.97	1.52	100
chr2	11655128	11663209	8082	4504	4955	2452.84	4.74	1.41			chr5	1171438	1172446	1009	570	186	79.97	1.45	100
chr2	11663986	11666739	2754	1330	1736	522.33	3.51	1.31			chr5	1310421	1312165	1745	1371	300	116.26	1.32	100
chr2	11666860	11669315	2456	668	956	547.81	3.23	1.22			chr5	1332517	1333473	957	413	173	68.01	1.38	100
chr2	11690537	11691987	1451	463	415	59.59	2.43	37.55			chr5	1378925	1379943	1019	422	203	68.92	1.85	100
chr2	11708252	11710478	2227	1438	1178	611.14	4.18	1.24			chr5	1440872	1441976	1105	402	182	59.34	1.29	100
chr2	11716214	11717825	1612	698	792	502.54	3.66	1.36			chr5	1472999	1473978	980	506	179	73.63	1.52	100
chr2	11726087	11727745	1659	1104	649	251.47	2.87	3.85			chr5	1546113	1547368	1256	872	215	59.6	1.52	100
chr2	11761238	11763206	1969	937	821	582.02	3.55	1.24			chr5	1592016	1593326	1311	798	247	113.96	1.41	100
chr2	11764934	11766310	1377	601	553	283.95	3.53	3.23			chr5	1595746	1596734	989	679	176	63.33	1.41	100
chr2	11766584	11767704	1121	602	344	79.01	2.81	25.07			chr5	1623471	1624407	937	522	165	56.12	1.74	100
chr2	11771964	11776408	4445	2510	2659	2270.93	5.35	1.45			chr5	1632577	1634686	2110	431	371	135.53	1.67	100
chr2	11799819	11804041	4223	788	2549	734.86	3.16	1.06			chr5	1694258	1695258	1001	308	177	60.51	1.16	100
chr2	11813681	11816612	2932	2046	1939	753.45	3.71	1.08			chr5	1746621	1748060	1440	939	301	72.62	1.28	100
chr2	11822481	11824865	2385	1644	1246	539.65	3.49	1.21			chr5	1753164	1754260	1097	431	226	154.07	1.63	100
chr2	11869056	11873496	4441	2536	2495	71.19	3.19	29.17			chr5	1763832	1764818	987	551	176	64.04	1.58	100
chr2	11890731	11893636	2906	2059	1328	638.32	4.02	1.17			chr5	1767993	1769197	1205	776	222	93.14	1.47	100
chr2	11893969	11899016	5048	4191	3115	663.63	3.14	1.12			chr5	1820024	1820987	964	446	170	57.4	1.45	100
chr2	11904457	11906900	2444	627	809	251.52	2.91	3.85			chr5	1872846	1873825	980	422	175	56.06	2.14	100
chr2	11920738	11926203	5466	2834	3445	1795.31	4.04	1.1			chr5	1960302	1961379	1078	649	194	72.46	1.61	100
chr2	11930299	11932411	2113	1002	1756	794.69	3.45	1.08			chr5	1969936	1970791	856	374	150	50.95	1.7	100
[truncated: 3,513 more rows]

## Sheet: H3K9me2
Supplementary Table S5 | Peaks with higher deposition of H3K9me2 in kaku4-2 mutant and WT
Higher deposition of H3K9me2 in WT											Higher deposition of H3K9me2 in kaku4-2 mutant
Chr	Peak_start	Peak_End	Length	Summit	Tags	-10*LOG10(pvalue)	Fold_enrichment	FDR(%)			Chr	Peak_start	Peak_End	Length	Summit	Tags	-10*LOG10(pvalue)	Fold_enrichment	FDR(%)
chr1	257711	258752	1042	513	366	54.47	2.63	46.28			chr1	110451	111315	865	444	119	70.68	1.02	100
chr1	432515	434077	1563	774	831	244.97	3	5.66			chr1	346042	347242	1201	937	154	104.55	0.91	100
chr1	1441329	1444676	3348	996	2541	2433.13	4.82	1.06			chr1	1300635	1301406	772	380	103	52.02	0.89	100
chr1	2531304	2534953	3650	1689	2856	1602.9	3.11	0.79			chr1	1682341	1683061	721	428	97	52.28	0.83	100
chr1	2788215	2800955	12741	9317	17681	678.9	3.43	1.81			chr1	2390949	2392194	1246	399	177	118.13	1	100
chr1	3780620	3785950	5331	1490	6125	2800.14	3.03	1.25			chr1	2620285	2621230	946	431	137	102.46	0.98	100
chr1	3826003	3827359	1357	792	527	133.99	2.45	15.34			chr1	2752039	2752768	730	300	98	52.45	0.91	100
chr1	3892316	3894641	2326	1768	1038	363.44	2.83	3.51			chr1	3334978	3336030	1053	595	157	134.1	0.76	100
chr1	4109973	4111288	1316	545	550	195.62	3.16	8.65			chr1	3356718	3357608	891	447	117	52.54	1.07	100
chr1	4111575	4112962	1388	718	627	245.64	3.05	5.66			chr1	5209067	5209810	744	259	102	59.72	0.8	100
chr1	4329592	4334683	5092	769	5730	3100	3.34	1.4			chr1	5416885	5417587	703	214	96	55.9	0.89	100
chr1	4405767	4409865	4099	801	2699	2297.37	4.96	1.01			chr1	5448659	5450199	1541	594	247	276.57	0.89	100
chr1	4682509	4685863	3355	1722	1865	591.44	2.65	2.27			chr1	5477202	5478055	854	403	112	50.94	0.89	100
chr1	5098156	5102118	3963	2361	3142	2704.08	4.14	1.22			chr1	5714555	5715360	806	405	108	56.03	0.87	100
chr1	5678958	5682017	3060	1556	1558	523.6	2.49	2.37			chr1	6222242	6223228	987	503	140	95.56	0.98	100
chr1	5691506	5696910	5405	1576	9167	3100	4.22	1.4			chr1	6945771	6946698	928	524	132	91.57	0.98	100
chr1	5911582	5916780	5199	933	4785	3100	3.09	1.4			chr1	7435890	7437267	1378	693	248	195.91	0.97	100
chr1	6009355	6014183	4829	2347	4514	3100	3.4	1.4			chr1	7599344	7600268	925	426	124	62.54	1.03	100
chr1	6156920	6158393	1474	572	607	136.3	2.48	14.47			chr1	8057534	8058380	847	452	114	59.78	0.87	100
chr1	6273364	6276528	3165	2575	1738	767.04	2.61	1			chr1	8100240	8101211	972	421	140	103.09	0.96	100
chr1	6540264	6543905	3642	2770	2511	1357.29	3.97	0.71			chr1	10162863	10163729	867	436	117	61.86	0.94	100
chr1	6587937	6593367	5431	4120	5562	3069.71	3.37	1.37			chr1	10687093	10688082	990	539	141	97.08	0.96	100
chr1	6657200	6659667	2468	783	1301	360.61	2.35	3.48			chr1	10819733	10820551	819	349	109	53.39	0.96	100
chr1	6706021	6709817	3797	2740	1938	706.57	3.9	1.63			chr1	11651244	11652096	853	459	116	63.78	0.98	100
chr1	7065653	7076138	10486	7877	12150	2364.2	3.44	1.03			chr1	11697260	11698019	760	312	102	53.03	0.91	100
chr1	7352682	7365484	12803	3436	19853	1870.24	4.02	0.9			chr1	11715852	11716919	1068	408	146	96.35	0.8	100
chr1	7430136	7432285	2150	1371	834	58.68	1.83	43.25			chr1	11811097	11812110	1014	419	147	111.12	0.94	100
chr1	7717203	7722629	5427	4639	5718	2851.86	2.93	1.26			chr1	11845437	11846237	801	401	116	88.23	0.82	100
chr1	7761026	7762254	1229	690	558	272.9	3.59	5.43			chr1	11858216	11859211	996	741	149	129.29	0.83	100
chr1	7969273	7974441	5169	3533	5645	3100	3.82	1.4			chr1	11938338	11939395	1058	506	160	145.02	1.03	100
chr1	8319393	8320608	1216	544	465	110.48	2.76	21.72			chr1	11950436	11951235	800	372	106	50.96	0.92	100
chr1	8453146	8461890	8745	4596	10336	3100	2.89	1.4			chr1	12030659	12031417	759	461	110	84.91	0.98	100
chr1	8490139	8492925	2787	1036	1859	700.17	2.7	1.62			chr1	12084688	12085599	912	468	129	87.45	0.94	100
chr1	8644739	8646084	1346	590	551	179.16	2.7	9.94			chr1	13124106	13125045	940	501	130	76.85	1	100
chr1	8728572	8733878	5307	2940	8287	3100	3.26	1.4			chr1	13364498	13365204	707	303	97	58.23	0.85	100
chr1	8765458	8767736	2279	1213	1829	1018.1	3.21	0.87			chr1	13540478	13541929	1452	478	225	77.71	0.8	100
chr1	8771351	8776165	4815	3073	5513	3100	4.79	1.4			chr1	13542558	13543754	1197	755	177	143.65	0.89	100
chr1	8777779	8782098	4320	1028	3864	1219.5	3.54	0.65			chr1	13898475	13899808	1334	522	237	62.17	0.77	100
chr1	8785688	8798699	13012	5754	18655	1481.83	3.91	0.76			chr1	15892969	15894305	1337	378	182	188.08	1.07	100
chr1	8800287	8804648	4362	1114	4107	531.19	2.66	2.38			chr1	16267452	16268721	1270	813	200	101.25	0.83	100
chr1	8808232	8813023	4792	2456	6047	3100	3.08	1.4			chr1	16401321	16402279	959	498	131	52.96	1	100
chr1	8814685	8819032	4348	1036	4208	746.6	2.9	1.46			chr1	16620323	16621682	1360	771	233	137.01	0.81	100
chr1	8822596	8827486	4891	3076	5924	3100	4.41	1.4			chr1	16786306	16787227	922	504	136	112.13	1.03	100
chr1	8829097	8833371	4275	2854	4176	3100	4.93	1.4			chr1	16867838	16868649	812	375	108	53.66	0.91	100
chr1	8927339	8933444	6106	4355	9766	3100	3.35	1.4			chr1	17166572	17167399	828	519	118	83.74	0.91	100
chr1	9004667	9015907	11241	5854	15294	3100	3.53	1.4			chr1	17547129	17547981	853	416	115	61.18	0.89	100
chr1	9175173	9178055	2883	1142	1822	981.31	2.79	0.86			chr1	17627709	17628624	916	384	139	100.6	1.22	100
chr1	9304492	9306029	1538	581	757	143.56	2.97	13.01			chr1	18375809	18376737	929	527	134	98.73	1.09	100
chr1	9367646	9373955	6310	1471	7532	3100	3.65	1.4			chr1	18418529	18419419	891	429	128	93.35	0.92	100
chr1	9574094	9582616	8523	5141	7251	3100	2.75	1.4			chr1	18486058	18487104	1047	539	242	766.08	3.81	100
chr1	9676223	9691456	15234	9120	21818	2081.93	3.75	0.95			chr1	19407492	19408410	919	411	136	113.81	1.14	100
chr1	9706283	9708698	2416	892	1829	743.22	3.29	1.45			chr1	20170871	20171851	981	536	138	89.61	0.89	100
chr1	10153081	10155086	2006	1202	1155	228.83	2.96	6.17			chr1	20229726	20230698	973	413	137	89.04	1.05	100
chr1	10347040	10349408	2369	630	1100	567.06	2.63	2.43			chr1	20481724	20482566	843	440	111	51.49	1.07	100
chr1	10356952	10363342	6391	4713	9770	3100	3.81	1.4			chr1	20754717	20755643	927	451	128	76.18	0.85	100
chr1	10532037	10535021	2985	2396	1599	751.71	2.92	1.47			chr1	21071097	21071814	718	442	97	53.52	0.96	100
chr1	10602782	10604742	1961	874	928	171.66	2.2	10.35			chr1	21558266	21559285	1020	405	148	111.14	1.05	100
chr1	10696446	10701874	5429	1671	10446	3100	3.88	1.4			chr1	21900096	21901021	926	524	130	83.69	0.87	100
chr1	10923474	10925031	1558	579	642	212.77	2.3	7.21			chr1	22055462	22056581	1120	570	192	244.69	1.08	100
chr1	11047710	11049208	1499	720	619	207.53	2.58	7.3			chr1	22140776	22141708	933	405	129	77.65	1.18	100
chr1	11049335	11051121	1787	669	896	150.17	2.38	11.85			chr1	22188190	22188977	788	488	108	63.59	0.85	100
chr1	11064479	11066983	2505	1726	1376	611.26	2.59	1.92			chr1	22494121	22495081	961	573	143	122.08	1.12	100
chr1	11096885	11101131	4247	2495	3177	599.69	2.1	1.9			chr1	23132159	23133153	995	536	142	99.13	0.87	100
chr1	11102111	11103982	1872	1080	967	162.8	2.34	10.84			chr1	23804526	23805354	829	495	113	63.36	0.83	100
chr1	11147835	11153233	5399	3860	6467	3100	3.56	1.4			chr1	23953565	23954408	844	488	118	76.02	0.91	100
chr1	11302242	11310490	8249	2792	11149	3100	4.75	1.4			chr1	24029340	24030569	1230	933	151	94.32	0.78	100
chr1	11502726	11513026	10301	1870	12930	112.59	2.63	20			chr1	24061360	24062372	1013	456	150	124.7	1.02	100
chr1	11517975	11521337	3363	1957	2450	634.33	2.57	1.97			chr1	24418480	24419396	917	510	133	101.83	1.07	100
chr1	11643442	11644566	1125	653	394	56.78	2.16	44.65			chr1	25297360	25298283	924	391	122	56.81	1.03	100
chr1	11752299	11754440	2142	1522	1136	602.31	3.2	1.91			chr1	25509250	25510460	1211	642	204	276.09	0.94	100
chr1	11789226	11794272	5047	3050	4984	3100	2.91	1.4			chr1	25710010	25710914	905	430	120	56.8	0.94	100
chr1	11834519	11837291	2773	1541	1660	1175.14	2.93	0.63			chr1	25766018	25766899	882	397	122	74.15	0.85	100
chr1	11887147	11890624	3478	2132	2099	290.87	2.75	4.43			chr1	25789108	25789981	874	348	117	59.04	0.92	100
chr1	11890920	11892263	1344	861	618	268.3	3.11	5.33			chr1	26182386	26183286	901	518	122	65.93	0.91	100
chr1	11892300	11895242	2943	1166	1829	773.85	2.73	1.01			chr1	26841753	26842502	750	346	100	50.74	1	100
chr1	12015771	12019800	4030	1972	4094	2170.22	2.93	0.97			chr1	27249707	27251003	1297	800	211	251.35	0.92	100
chr1	12138534	12143469	4936	1119	6391	3100	3.69	1.4			chr1	28406183	28407176	994	583	150	135.66	0.96	100
chr1	12172669	12177172	4504	1206	3211	1052.44	2.86	0.9			chr1	28947950	28948692	743	429	100	53.55	0.87	100
chr1	12362866	12363970	1105	634	383	51.66	2.23	48.97			chr1	29301592	29303739	2148	828	335	275.12	1.07	100
chr1	12401282	12410581	9300	6299	12283	3100	3.18	1.4			chr1	30041153	30042112	960	391	144	126.07	0.98	100
chr1	12466912	12468817	1906	1166	893	58.6	2.38	43.3			chr1	30052449	30053174	726	250	101	65.02	0.8	100
chr1	12555249	12559108	3860	1991	1550	165.79	1.92	10.79			chr2	84694	85734	1041	629	165	59.23	0.82	100
chr1	12577449	12580163	2715	649	1002	83.86	2.46	30.68			chr2	115507	117513	2007	1441	367	343.6	0.82	100
chr1	12592666	12594002	1337	749	471	68.67	1.96	37.32			chr2	117932	119330	1399	949	223	87.88	0.79	100
chr1	12627168	12630464	3297	914	1826	230.7	2.3	6.19			chr2	120251	121959	1709	1411	277	219.89	0.91	100
chr1	12651743	12653166	1424	744	541	122.34	2.19	17.65			chr2	135226	136099	874	418	122	77.81	1	100
chr1	12699991	12701529	1539	781	642	71.66	2.03	36.13			chr2	172113	173188	1076	686	159	85.39	0.79	100
chr1	12730157	12734149	3993	3138	1864	399.57	2.31	2.96			chr2	175219	176407	1189	524	203	123.02	0.96	100
chr1	12813605	12816491	2887	2197	1313	113.39	2.15	19.67			chr2	273920	274927	1008	602	145	98.82	0.77	100
chr1	12828704	12832377	3674	2138	2073	50.03	2.85	50.42			chr2	291597	292501	905	357	137	125.35	1.05	100
chr1	12832712	12839872	7161	5837	6680	2571.36	3.29	1.1			chr2	307089	308563	1475	946	196	64.97	0.8	100
chr1	12847440	12849859	2420	1683	1042	78.15	2.15	33.05			chr2	315747	316961	1215	867	190	195.04	0.98	100
chr1	12855744	12862502	6759	2750	7712	3100	2.83	1.4			chr2	333939	335146	1208	237	153	78.84	0.8	100
chr1	12863680	12866208	2529	1075	1217	450.21	2.52	2.56			chr2	348466	349328	863	436	115	57.16	0.87	100
chr1	12905172	12908454	3283	2804	1375	152.96	2.19	11.58			chr2	524352	525305	954	426	138	74.95	1.01	100
chr1	13018312	13024215	5904	4437	5143	1242.6	2.4	0.67			chr2	553736	554897	1162	829	165	62.29	0.68	100
chr1	13083493	13086106	2614	1995	1100	163.42	2.88	10.75			chr2	556878	557936	1059	554	174	218.04	1.4	100
chr1	13098091	13103008	4918	2851	3391	797.9	2.18	1.03			chr2	594757	595947	1191	866	148	60.52	0.89	100
chr1	13108260	13111607	3348	644	1392	249.47	3.04	5.71			chr2	662197	663005	809	283	111	65.27	0.94	100
chr1	13126647	13128367	1721	717	1045	260.03	2.89	5.26			chr2	663063	664271	1209	760	189	195.17	0.92	100
chr1	13131274	13140210	8937	5476	10112	467	3.3	2.6			chr2	691650	692439	790	327	106	54.88	0.87	100
chr1	13148094	13150691	2598	1196	2464	604.29	3.81	1.91			chr2	855098	856060	963	479	143	120.94	0.96	100
chr1	13152921	13154317	1397	643	773	143.71	2.85	12.81			chr2	862253	863469	1217	256	173	145.82	0.87	100
chr1	13230414	13236270	5857	819	3892	1046.44	2.64	0.89			chr2	869280	870062	783	370	107	61.7	0.82	100
chr1	13287264	13288756	1493	867	613	200.53	2.52	7.83			chr2	953264	954240	977	477	138	91.52	1.03	100
chr1	13292646	13301840	9195	3252	7836	362.29	2.69	3.5			chr2	994476	996121	1646	549	238	218.89	0.85	100
chr1	13306245	13309119	2875	1859	1245	94.09	2.37	27.32			chr2	1138277	1139233	957	446	129	67.37	0.89	100
chr1	13372236	13375515	3280	2584	2151	731.38	3.15	1.67			chr2	1182549	1183314	766	498	105	62.33	0.8	100
chr1	13375544	13377289	1746	820	864	149.75	2.36	11.79			chr2	1335587	1336713	1127	300	162	115.26	0.85	100
chr1	13377444	13385582	8139	2398	5484	299.35	2.48	4.5			chr2	1338141	1339066	926	514	126	69.86	1.02	100
chr1	13390547	13396654	6108	4491	4252	649.66	2.65	1.98			chr2	1354767	1355535	769	517	103	53.21	0.74	100
chr1	13397294	13402750	5457	1968	4875	184.46	2.29	9.44			chr2	1449913	1451485	1573	932	216	181.11	0.8	100
chr1	13405136	13407716	2581	1417	1235	62.58	2.2	40.46			chr2	1569225	1570082	858	462	116	61.7	0.91	100
chr1	13409138	13415441	6304	3340	4278	1498.57	2.45	0.77			chr2	1595187	1596055	869	428	115	54.84	0.98	100
chr1	13418189	13421447	3259	1850	1957	93.46	1.97	27.49			chr2	1641010	1642099	1090	526	172	107.02	1.08	100
chr1	13426078	13430863	4786	2831	4401	1055.54	2.95	0.9			chr2	1693432	1694862	1431	398	225	233.96	0.89	100
chr1	13431761	13435414	3654	3084	1537	597.4	2.63	2.09			chr2	1704595	1705546	952	479	128	58.49	0.96	100
chr1	13438997	13448769	9773	7340	15048	1478.46	2.9	0.76			chr2	1823367	1824674	1308	894	216	55.41	0.76	100
chr1	13559477	13565412	5936	1687	7068	994.79	2.36	0.87			chr2	1843710	1845150	1441	413	188	124.44	0.94	100
chr1	13573224	13581805	8582	2692	6233	78.35	2.25	32.99			chr2	1845273	1846359	1087	621	175	203.82	1.11	100
chr1	13592000	13601633	9634	3805	10619	66.79	2.49	38.29			chr2	1875210	1876408	1199	683	208	151.33	1.06	100
chr1	13616871	13624073	7203	3441	4752	1824.79	2.68	0.86			chr2	1900867	1902067	1201	290	148	102.89	0.69	100
chr1	13624198	13634680	10483	3563	8025	618.66	3.37	1.94			chr2	1967298	1969234	1937	345	286	111.37	0.84	100
chr1	13643640	13654861	11222	8982	16593	2413.9	4.25	1.05			chr2	2141448	2142584	1137	382	145	114.81	0.87	100
chr1	13659202	13667684	8483	2648	16978	1820	2.91	0.85			chr2	2263059	2264553	1495	1002	205	111.95	0.87	100
chr1	13675906	13683155	7250	3026	7673	3066.09	2.58	1.36			chr2	2287471	2288615	1145	584	186	148.78	0.95	100
chr1	13689161	13695434	6274	1377	5395	285.18	2.49	4.34			chr2	2313654	2314565	912	406	121	57.76	1.09	100
chr1	13707411	13715788	8378	4066	7664	475.29	2.87	2.62			chr2	2327455	2328512	1058	488	171	187.94	0.94	100
chr1	13750912	13754352	3441	2388	1745	287.37	2.36	4.37			chr2	2359207	2360214	1008	468	155	101.6	0.88	100
chr1	13754846	13756437	1592	1038	662	148.13	2.65	12.06			chr2	2432643	2433655	1013	405	146	63.43	0.8	100
chr1	13757058	13758906	1849	680	918	250.67	2.6	5.59			chr2	2859006	2862774	3769	474	723	54.08	0.79	100
chr1	13762719	13763963	1245	663	484	124.65	2.76	16.95			chr2	2952611	2953421	811	308	113	53.69	0.83	100
chr1	13839599	13847416	7818	2065	7485	536.41	2.74	2.39			chr2	2956020	2956908	889	465	128	94.38	1.03	100
chr1	13849761	13851744	1984	619	756	164.01	1.89	10.79			chr2	2980985	2982449	1465	1017	243	68.75	0.78	100
chr1	13870753	13872768	2016	559	822	243.41	3.03	5.77			chr2	3525937	3527662	1726	1311	275	62.55	0.82	100
chr1	13873479	13875895	2417	741	1054	146.21	2.09	12.25			chr2	3668854	3670772	1919	1218	322	121.93	0.75	100
chr1	13882513	13891031	8519	2989	13066	2181.1	3.22	0.97			chr2	4446859	4447889	1031	423	156	60.37	0.79	100
chr1	13893536	13895143	1608	958	792	119.35	2.96	18.05			chr2	5511871	5513260	1390	829	244	80.35	0.89	100
chr1	13901994	13905109	3116	942	1591	252	2.02	5.47			chr2	5587207	5588410	1204	800	182	114.46	0.83	100
chr1	13927783	13933469	5687	2453	3915	698.37	2.94	1.61			chr2	5685853	5686622	770	436	105	60.59	0.82	100
chr1	13966899	13977036	10138	5249	9136	603.75	2.66	1.91			chr2	5704586	5705592	1007	458	149	66.88	0.92	100
chr1	13977360	13979881	2522	1371	1402	193.56	2.32	8.96			chr2	5756134	5757208	1075	752	173	200.19	0.96	100
chr1	13994930	13997826	2897	2199	1179	192.12	2.34	8.94			chr2	5863156	5864624	1469	454	234	183.22	0.83	100
chr1	14014747	14018574	3828	2439	1830	266.7	2.38	5.32			chr2	5935013	5936427	1415	1002	200	190.76	1	100
chr1	14018796	14024806	6011	1835	7336	3100	2.83	1.4			chr2	6274979	6276630	1652	1174	272	336.08	1.07	100
chr1	14069402	14075253	5852	3083	4067	1054.43	2.37	0.9			chr2	6322183	6323271	1089	388	144	105.38	0.8	100
chr1	14177676	14185606	7931	4027	11207	869.96	2.99	1.06			chr2	6386471	6387394	924	436	129	81.75	0.91	100
chr1	14277784	14283610	5827	3673	4572	650.36	2.8	1.99			chr2	6399520	6400373	854	467	113	53.32	1	100
chr1	14283804	14287883	4080	3054	1649	89.39	2.33	28.48			chr2	6451713	6453860	2148	1616	354	324.39	0.83	100
chr1	14300120	14303268	3149	953	1767	257.16	2.37	5.37			chr2	6759243	6760708	1466	1008	213	162.01	0.94	100
chr1	14538622	14545845	7224	3913	11004	3100	3.07	1.4			chr2	6918127	6920090	1964	992	327	417.38	0.87	100
chr1	14609151	14610788	1638	338	2531	262.69	2.88	5.27			chr2	7087573	7088321	749	445	102	57.57	0.8	100
chr1	14661894	14664278	2385	1220	1232	346.18	2.59	3.78			chr2	7181430	7182396	967	504	136	88.97	1.16	100
chr1	14746869	14749380	2512	1060	1282	887.28	3.48	1.09			chr2	7190436	7191979	1544	664	2676	685.58	1.91	100
chr1	14820831	14822184	1354	1059	525	63.56	2.04	40.02			chr2	7212965	7214140	1176	762	171	129.02	0.91	100
chr1	14824963	14827872	2910	595	1705	1146.92	3.59	0.62			chr2	7313643	7314627	985	493	142	104.19	0.94	100
chr1	14918428	14919954	1527	683	734	165.11	2.55	10.77			chr2	7576514	7577431	918	444	125	69.28	0.96	100
chr1	15002589	15008465	5877	1086	2789	267.42	2.55	5.32			chr2	7767038	7767886	849	432	114	58.97	0.91	100
chr1	15242170	15250081	7912	2992	4908	1264.32	5.65	0.67			chr2	7970099	7971116	1018	490	150	117.31	0.95	100
chr1	15339256	15345975	6720	3025	3953	321.67	4.58	4.66			chr2	8157958	8158832	875	343	117	58.64	0.92	100
chr1	15610044	15623517	13474	7781	12544	71.49	2.79	36.19			chr2	8446565	8447423	859	453	117	65.2	1.07	100
chr1	15636462	15641451	4990	2960	4332	172.27	2.2	10.37			chr2	8926502	8927485	984	448	150	141.69	1.03	100
chr1	15652660	15657071	4412	3084	4272	157.55	2.79	11.57			chr2	8945878	8946936	1059	610	166	173.76	0.83	100
chr1	15657300	15661876	4577	2385	3880	291.74	2.45	4.45			chr2	8965558	8966511	954	459	134	86.41	1.02	100
chr1	15661939	15663588	1650	888	1019	59.26	2.61	43.02			chr2	8968403	8969401	999	642	144	104.78	0.94	100
chr1	15664512	15674915	10404	7339	19808	465.69	2.88	2.6			chr2	9007311	9008467	1157	528	187	218.98	1.09	100
chr1	15721502	15729168	7667	2578	5350	743.04	2.38	1.45			chr2	9060711	9061610	900	404	118	52.74	1.09	100
chr1	15778078	15780161	2084	1509	820	206.68	1.98	7.27			chr2	9368036	9368874	839	386	115	67.1	1.11	100
chr1	15884322	15886256	1935	536	965	115.55	3.62	18.94			chr2	9411307	9412861	1555	1119	218	257.19	0.83	100
chr1	15908643	15918539	9897	3017	9155	170.79	2.82	10.56			chr2	9630268	9631249	982	545	145	118.66	0.94	100
chr1	15950015	15960094	10080	3465	7898	614.31	3.55	1.93			chr2	9881798	9882592	795	488	107	56.67	0.89	100
chr1	15961983	15964826	2844	2080	1595	374.94	2.69	3.54			chr2	10063142	10064100	959	516	135	88.4	1.14	100
chr1	15966257	15971038	4782	3064	2132	264.1	2.27	5.29			chr2	10341353	10342142	790	426	105	52.38	0.85	100
chr1	15995677	16003544	7868	6034	4676	649.9	2.58	1.99			chr2	10377637	10378345	709	293	97	57.35	0.83	100
chr1	16005460	16009151	3692	1979	2419	206.97	2.04	7.28			chr2	10438399	10439324	926	307	133	97.16	0.89	100
chr1	16011653	16020073	8421	6159	13818	3100	3.83	1.4			chr2	11546875	11547708	834	412	114	65.22	0.74	100
chr1	16026832	16034390	7559	4832	4923	554.61	2.55	2.42			chr2	11839238	11840055	818	394	118	88.83	1.78	100
chr1	16062397	16064490	2094	560	834	88.24	2.5	28.88			chr2	12134015	12135062	1048	670	152	113.86	0.78	100
chr1	16116987	16125105	8119	2334	10433	3100	3.12	1.4			chr2	12383760	12384589	830	283	118	82.75	0.85	100
chr1	16176891	16181480	4590	1856	1828	167.45	2.09	10.73			chr2	12559964	12561051	1088	507	167	92.21	0.83	100
chr1	16188890	16191864	2975	2013	1380	132.52	2.09	15.58			chr2	12730524	12731568	1045	481	158	143.97	1.05	100
chr1	16237835	16244821	6987	1824	4962	684.71	2.58	1.82			chr2	13174860	13175565	706	499	102	77.84	0.94	100
chr1	16279286	16280571	1286	559	544	96.16	2.47	26.69			chr2	13555970	13556739	770	489	105	60.59	0.87	100
chr1	16281447	16287430	5984	2111	4806	1296.53	2.94	0.68			chr2	13824488	13825256	769	483	107	67.94	0.94	100
chr1	16287461	16293695	6235	2222	4086	116.88	2.26	18.79			chr2	14210903	14211828	926	488	127	72.53	1.14	100
chr1	16296005	16304754	8750	5562	6647	1342.25	2.65	0.71			chr2	14539549	14540807	1259	799	206	252.2	0.94	100
chr1	16310327	16317294	6968	4215	6553	2369.97	2.58	1.04			chr2	14786854	14787883	1030	608	154	133.66	0.92	100
chr1	16329017	16333190	4174	1252	3490	1659.44	2.67	0.81			chr2	14817185	14817853	669	452	92	55.81	0.78	100
chr1	16333318	16339711	6394	2808	5783	1448.04	2.73	0.75			chr2	14857113	14858078	966	499	143	119.25	0.92	100
chr1	16349198	16351284	2087	565	737	96.94	2.03	26.62			chr2	15090883	15091727	845	408	112	54.34	0.94	100
chr1	16355566	16357807	2242	1436	1072	156.76	2.92	11.56			chr2	15165378	15166185	808	461	110	61.68	0.92	100
chr1	16430619	16434407	3789	1425	2826	494.36	2.52	2.48			chr2	15423594	15424364	771	307	103	52.41	0.87	100
chr1	16488677	16492163	3487	2300	4020	1496.88	2.75	0.77			chr2	15445213	15446095	883	412	119	63.01	0.91	100
chr1	16494546	16497843	3298	2413	2206	1357.82	3.24	0.72			chr2	15697935	15698853	919	397	126	72.87	0.96	100
chr1	16538418	16540362	1945	1384	940	122.08	2.16	17.72			chr2	15781697	15782863	1167	508	206	327.06	1.16	100
chr1	16568812	16575280	6469	2460	4061	743.54	2.43	1.46			chr2	15841013	15841839	827	300	111	57.71	0.85	100
chr1	16580980	16589806	8827	3347	9016	3233.06	2.97	0			chr2	15952943	15953599	657	430	89	50.23	0.89	100
chr1	16596942	16599022	2081	1440	798	209.43	2.77	7.32			chr2	16520410	16521142	733	515	101	61.83	0.78	100
chr1	16607126	16611903	4778	2932	3887	1027.6	2.85	0.88			chr2	17616890	17617768	879	505	122	75.51	0.91	100
chr1	16625322	16637741	12420	3205	23464	286.62	3.14	4.36			chr2	17716016	17716902	887	456	126	87.73	0.91	100
chr1	16659574	16664453	4880	2495	4015	698.83	2.35	1.62			chr2	17945785	17946818	1034	528	189	159.29	1.85	100
chr1	16684918	16686559	1642	608	951	278.17	2.99	4.89			chr2	18117698	18118586	889	297	130	102.31	0.85	100
chr1	16691468	16699397	7930	2362	9641	3100	2.83	1.4			chr2	18287170	18288115	946	445	135	94.73	1.07	100
chr1	16852992	16858196	5205	3844	5924	2574.32	2.99	1.11			chr2	18386749	18387714	966	543	144	122.62	0.92	100
chr1	16942632	16949937	7306	1540	5438	2458.33	3.5	1.07			chr2	18434959	18435845	887	440	116	50.52	1.12	100
chr1	17022998	17030960	7963	2897	12841	3100	2.95	1.4			chr2	18467175	18468068	894	475	117	51.45	0.94	100
chr1	17070050	17074160	4111	2450	2143	573.98	2.27	2.24			chr2	18712528	18713356	829	450	114	67.4	0.85	100
chr1	17255145	17265413	10269	953	14825	1125.87	3.41	0.62			chr2	19034966	19035800	835	589	122	97.39	0.87	100
chr1	17312682	17314274	1593	619	666	80.06	2.01	32.33			chr2	19328697	19329566	870	298	122	79.69	0.82	100
chr1	17314679	17316414	1736	1147	624	140.23	2.47	13.84			chr2	19570123	19571072	950	440	136	97.3	1.03	100
chr1	17360646	17365908	5263	2559	4350	1861.88	2.52	0.88			chr2	19637623	19638699	1077	644	162	142.53	0.89	100
chr1	17520520	17525355	4836	4153	4729	2496.14	3.08	1.08			chr2	19641652	19642924	1273	433	165	133.54	0.91	100
chr1	17528412	17536520	8109	6941	9182	1631.64	2.96	0.8			chr2	19649406	19650128	723	426	99	58.03	0.91	100
chr1	17570755	17572113	1359	795	527	132.99	2.7	15.64			chr2	19678045	19679005	961	465	138	99.42	1.07	100
chr1	17574881	17576299	1419	1002	491	62.77	1.96	40.53			chr3	319867	320583	717	302	96	50.08	0.78	100
chr1	17607813	17611899	4087	2617	3123	1393.4	2.75	0.74			chr3	1156913	1157732	820	406	110	56.73	0.91	100
chr1	17624765	17627607	2843	914	1860	253.91	1.97	5.36			chr3	1490264	1491081	818	394	108	51.35	1.03	100
chr1	17656595	17660481	3887	3300	1912	268.71	2.08	5.35			chr3	1852883	1853904	1022	467	151	123.01	1.05	100
chr1	17667927	17674118	6192	1493	4375	787.48	2.36	1.02			chr3	1958969	1961961	2993	580	553	592.2	1.08	100
chr1	17674353	17682427	8075	5911	10927	3100	3.38	1.4			chr3	3474789	3475726	938	459	126	64.89	1.02	100
chr1	17689360	17690961	1602	648	711	228.32	2.46	6.15			chr3	4663649	4664556	908	505	124	69.56	1.03	100
chr1	17842260	17845330	3071	1403	2128	203.44	2.39	7.62			chr3	4707532	4708873	1342	1143	176	123.41	0.78	100
chr1	18001978	18007613	5636	2073	5275	290.18	1.87	4.41			chr3	4879639	4880381	743	452	102	60.16	0.96	100
chr1	18012999	18018803	5805	4414	7691	3100	3.24	1.4			chr3	5051511	5052426	916	507	124	66.2	0.98	100
chr1	18155030	18165637	10608	5061	8895	257.51	3.84	5.24			chr3	5062063	5062884	822	364	112	63.69	0.87	100
chr1	18302700	18304264	1565	1053	572	103.07	2.36	23.88			chr3	5144464	5145374	911	538	128	83.52	1.05	100
chr1	18338517	18339952	1436	807	554	135.57	2.38	14.86			chr3	5310087	5311042	956	378	140	111.56	0.87	100
chr1	18386340	18387525	1186	598	457	113.15	2.79	19.83			chr3	6030481	6031437	957	499	140	111.02	0.98	100
chr1	18846631	18854403	7773	2738	6235	591.5	3.33	2.28			chr3	6228380	6229463	1084	668	164	148.88	1.03	100
chr1	18961886	18972243	10358	8864	15896	724.89	3.38	1.65			chr3	6559300	6560231	932	501	130	80.9	0.82	100
chr1	19336086	19345938	9853	3550	16060	3100	3.54	1.4			chr3	7103805	7104831	1027	524	252	898.77	3.65	100
chr1	19374473	19379005	4533	1074	3403	756.92	2.79	1.49			chr3	7121780	7122935	1156	204	145	83.4	0.82	100
chr1	19379017	19380907	1891	1314	859	413.2	2.52	2.99			chr3	7140480	7141375	896	458	118	54.22	1.03	100
chr1	19596165	19599562	3398	2471	1908	342.92	2.26	3.93			chr3	7225214	7226115	902	562	128	87.86	0.91	100
chr1	19675607	19680469	4863	3984	3994	2650.15	3.4	1.17			chr3	7248324	7249251	928	410	129	79.91	0.89	100
chr1	19726942	19728790	1849	963	769	262.72	2.45	5.28			chr3	7393149	7393959	811	315	111	64.4	0.83	100
chr1	19731650	19735678	4029	3403	2167	1155.27	3.24	0.63			chr3	7481909	7482900	992	608	144	108.41	1	100
chr1	19808888	19810100	1213	722	427	62.87	2.21	40.48			chr3	7775290	7776072	783	349	106	57.74	0.89	100
chr1	20084894	20090443	5550	1501	5130	2167.13	2.41	0.96			chr3	7829424	7830453	1030	310	152	123.55	0.73	100
chr1	20311576	20320870	9295	741	12436	1266.43	4.03	0.68			chr3	7916306	7917424	1119	606	168	147.41	0.87	100
chr1	20683311	20685825	2515	1153	1145	236.16	3.05	6.09			chr3	7917744	7919017	1274	547	198	198.22	0.96	100
chr1	20709394	20711403	2010	1206	1099	388.02	2.9	3.09			chr3	8410969	8411982	1014	711	149	119.18	0.91	100
chr1	20979415	20982879	3465	963	2979	3100	4.65	1.4			chr3	8413552	8414669	1118	576	281	765.49	3.5	100
chr1	21124444	21126228	1785	614	1047	589.37	3.26	2.27			chr3	8472187	8473019	833	373	125	111.96	0.92	100
chr1	21244039	21249775	5737	3470	5265	2043.66	2.72	0.94			chr3	8678653	8679513	861	577	119	72.47	0.83	100
chr1	21345998	21351361	5364	3431	5610	2683.74	2.84	1.2			chr3	8693703	8694512	810	420	108	54.44	0.92	100
chr1	21449931	21457890	7960	1789	8772	754.65	2.55	1.48			chr3	8747936	8748679	744	212	105	72.5	0.82	100
chr1	21470398	21472064	1667	469	577	72.21	1.9	36.05			chr3	8801377	8802345	969	418	139	99.98	0.92	100
chr1	21524925	21529872	4948	686	6535	3100	3.61	1.4			chr3	8806047	8807607	1561	1182	242	238.13	1	100
chr1	21747021	21753743	6723	2395	6603	1392.63	2.62	0.73			chr3	9157615	9158611	997	715	146	115.37	0.92	100
chr1	21796681	21801596	4916	1760	3106	515.73	2.5	2.33			chr3	9355755	9356845	1091	381	164	144.74	0.94	100
chr1	21811853	21813318	1466	896	588	120.32	2.15	18.09			chr3	9460681	9461789	1109	395	148	109.05	0.74	100
chr1	21833218	21837841	4624	1771	2895	152.29	2.33	11.56			chr3	9751841	9752863	1023	613	155	141.25	1	100
chr1	21847906	21849553	1648	1055	674	184.15	2.31	9.42			chr3	9915382	9916408	1027	321	157	149.54	0.94	100
chr1	21991330	21993106	1777	1306	733	155.62	2.27	11.53			chr3	9940907	9941785	879	418	129	104.48	0.96	100
chr1	22060189	22061868	1680	992	615	63.38	2.36	40.07			chr3	10025432	10026543	1112	628	173	175.16	0.89	100
chr1	22100543	22105805	5263	3907	5797	1610.52	2.66	0.8			chr3	10244227	10245097	871	415	115	54.08	1.03	100
chr1	22163043	22165467	2425	1342	1336	756.24	3.13	1.48			chr3	10517896	10518815	920	408	127	75.16	0.94	100
chr1	22166447	22167857	1411	926	500	75.2	2.36	34.48			chr3	10739908	10740886	979	495	134	75.17	1.11	100
chr1	22693809	22699600	5792	5056	6929	3100	4.41	1.4			chr3	10793142	10794259	1118	396	164	129.49	0.83	100
chr1	23117967	23123520	5554	1600	7370	2629.84	2.54	1.15			chr3	10870047	10871577	1531	464	208	136.92	1.02	100
chr1	23240221	23243015	2795	1112	1618	690.41	3.21	1.6			chr3	10940582	10941456	875	403	123	80.22	1.05	100
chr1	23280320	23281807	1488	763	607	193.03	2.67	8.95			chr3	11102299	11103088	790	584	110	69.63	0.78	100
chr1	23434769	23436182	1414	809	604	194.83	2.81	8.89			chr3	11163819	11164806	988	481	141	98.07	1.2	100
chr1	23566583	23569606	3024	1570	2142	538.27	2.65	2.4			chr3	11191709	11192930	1222	645	201	250.29	1.02	100
chr1	23925838	23932445	6608	891	4247	2951.72	3.97	1.28			chr3	11193460	11194444	985	480	147	127.07	1.09	100
chr1	24352056	24353281	1226	454	438	70.76	2.19	36.43			chr3	11249471	11250167	697	472	94	51.83	0.92	100
chr1	24455641	24458425	2785	1449	1671	254.11	2.17	5.37			chr3	11250516	11251449	934	493	128	73.11	0.83	100
chr1	25095678	25096862	1185	605	422	67.15	2.07	38.09			chr3	11311510	11312816	1307	824	218	284.08	1.02	100
chr1	25158820	25163591	4772	1154	5078	3100	3.81	1.4			chr3	11527767	11529321	1555	1033	267	381.85	1.07	100
chr1	25639676	25641947	2272	1449	1236	499.03	2.74	2.49			chr3	11532021	11532782	762	344	107	71.22	0.87	100
chr1	26366487	26371905	5419	3901	8191	3100	3.83	1.4			chr3	11754235	11755357	1123	453	175	179.33	0.98	100
chr1	27514818	27516289	1472	381	576	107.91	2.18	21.99			chr3	11833083	11833923	841	501	116	63.32	0.82	100
chr1	29377148	29380763	3616	2521	2768	1042.37	2.71	0.89			chr3	11914259	11915307	1049	483	165	176.56	1.11	100
chr1	29474437	29480309	5873	825	5155	3100	3.23	1.4			chr3	11922143	11923113	971	410	141	106.76	0.87	100
chr2	243710	249371	5662	977	3955	1023.11	2.54	0.88			chr3	12658981	12659783	803	306	110	63.82	0.8	100
chr2	372932	378971	6040	5032	9107	3100	3.23	1.4			chr3	12788885	12790566	1682	585	247	127.27	0.76	100
chr2	529947	537939	7993	883	9740	422.84	3.09	2.84			chr3	14755806	14757207	1402	507	243	171.51	0.98	100
chr2	566190	569979	3790	2987	2114	333.59	2.53	4.21			chr3	14905640	14906767	1128	541	177	103.89	0.82	100
chr2	570093	574801	4709	2943	2716	485.77	2.46	2.46			chr3	14941936	14943626	1691	668	276	50.82	0.73	100
chr2	575887	582784	6898	4704	3718	931.78	3.34	0.84			chr3	14954448	14956010	1563	597	258	72.4	0.7	100
chr2	818848	825559	6712	2060	6066	110.29	2.57	21.68			chr3	15209846	15211048	1203	603	202	68.88	0.83	100
chr2	911156	914659	3504	2730	1774	362.19	3.06	3.49			chr3	15240182	15240987	806	352	110	60.2	0.88	100
chr2	925767	933092	7326	2272	7796	915.36	2.81	0.83			chr3	15515934	15517462	1529	1033	260	360.04	1.05	100
chr2	1085054	1086606	1553	605	681	290.28	3.21	4.42			chr3	15678443	15679430	988	506	143	107.34	1.36	100
chr2	1108391	1110384	1994	527	761	95.9	2.08	26.76			chr3	15836252	15837339	1088	656	162	136.19	0.8	100
chr2	1228730	1232232	3503	1088	1756	86.73	2.13	29.66			chr3	16018723	16020049	1327	579	240	393.18	1.22	100
chr2	1264698	1272083	7386	5760	5620	142.72	2.24	13.21			chr3	16049750	16050771	1022	519	161	173.37	1.16	100
chr2	1327720	1329095	1376	752	500	80.74	2.09	31.98			chr3	16271906	16273273	1368	799	241	377.81	1.11	100
chr2	1387805	1391811	4007	1594	2332	220.15	2.26	6.47			chr3	16397059	16397997	939	433	134	93.67	1.02	100
chr2	1401875	1403922	2048	1581	819	61.13	2.15	41.62			chr3	16491207	16492276	1070	436	161	143.16	0.92	100
chr2	1420758	1422217	1460	944	640	239.34	2.75	5.75			chr3	16657631	16658601	971	487	137	89.99	1.02	100
chr2	1423782	1425607	1826	1115	700	106.55	2.06	22.56			chr3	16716995	16717968	974	509	138	92.96	0.96	100
chr2	1485337	1490667	5331	1007	3872	707.48	2.29	1.63			chr3	16771023	16771941	919	560	133	100.78	0.91	100
chr2	1505199	1513650	8452	7302	7450	553.71	3.52	2.41			chr3	16844231	16845038	808	342	108	55.23	0.87	100
chr2	1548876	1551961	3086	1921	1457	566.17	2.37	2.43			chr3	17136876	17137904	1029	741	149	111.17	0.85	100
chr2	1605613	1609587	3975	1861	2211	134.54	2.49	15.16			chr3	17158687	17159788	1102	442	164	138.39	1	100
chr2	1629459	1637625	8167	5610	15750	3100	3.12	1.4			chr3	17195240	17196072	833	392	117	76.85	0.83	100
chr2	1664881	1668624	3744	2087	2347	205.49	2.05	7.39			chr3	17200316	17201133	818	367	111	61.41	0.87	100
chr2	1741080	1745574	4495	2845	2951	1087.58	2.87	0.61			chr3	17572169	17573274	1106	715	157	110.54	0.8	100
chr2	1745700	1750638	4939	3968	2859	727.18	2.56	1.66			chr3	17721882	17722793	912	440	124	67.86	1	100
chr2	1750784	1757963	7180	4388	4359	1224.11	2.97	0.65			chr3	17736831	17737949	1119	318	151	116.25	0.83	100
chr2	1758426	1766941	8516	2397	7754	1234.22	2.81	0.66			chr3	17745876	17746993	1118	707	163	124.65	0.94	100
chr2	1769847	1771928	2082	738	809	103.63	1.89	23.78			chr3	17935376	17936420	1045	508	170	205.37	1.2	100
chr2	1781139	1787250	6112	1782	7976	2953.17	2.43	1.29			chr3	18038972	18040066	1095	763	162	132.26	0.87	100
chr2	1804995	1811760	6766	4263	4290	1515.38	3.04	0.78			chr3	18378170	18379201	1032	618	155	135.94	0.98	100
chr2	1811874	1813747	1874	1118	851	374.69	2.9	3.54			chr3	18558188	18559056	869	449	120	71.66	0.94	100
chr2	1814412	1821727	7316	5350	3720	236.18	2.14	6.1			chr3	18920090	18921057	968	402	140	105.17	0.87	100
chr2	1880144	1882273	2130	954	1226	99.33	2.27	25.52			chr3	18968854	18969724	871	468	118	64.09	0.92	100
chr2	1906213	1912833	6621	2496	7214	3100	3.06	1.4			chr3	19044604	19045506	903	409	125	75.84	0.82	100
chr2	1949512	1952396	2885	1420	1401	378.74	2.36	3.41			chr3	19053276	19054047	772	264	111	82.86	0.82	100
chr2	1970394	1974802	4409	2088	2765	626.25	2.3	1.94			chr3	19104768	19105658	891	425	118	56.11	0.92	100
chr2	2073899	2080745	6847	3492	7483	1717.97	2.36	0.83			chr3	19105859	19106886	1028	393	146	107	0.8	100
chr2	2089512	2093338	3827	2189	1917	1034.09	3.22	0.88			chr3	19173599	19174616	1018	441	155	144.26	1.11	100
chr2	2093353	2097425	4073	2096	1873	322.49	1.94	4.67			chr3	19207231	19208106	876	462	115	52.21	0.91	100
chr2	2107667	2117241	9575	6105	8092	82.39	2.1	31.54			chr3	19627286	19628287	1002	527	150	110.49	1.05	100
chr2	2122146	2129179	7034	1461	5480	819.68	2.56	1.03			chr3	20180059	20180897	839	414	120	85.85	1.11	100
chr2	2134282	2137106	2825	940	1807	124.29	2.29	17.11			chr3	20279522	20280390	869	391	117	61.05	0.94	100
chr2	2187181	2192758	5578	3066	4666	677.02	2.77	1.81			chr3	21221335	21222237	903	334	123	67.71	1	100
chr2	2193405	2197423	4019	1091	2682	741.47	2.36	1.45			chr3	21865553	21866240	688	456	93	51.66	0.74	100
chr2	2201658	2212090	10433	3246	10457	152.67	2.39	11.57			chr3	22493187	22494073	887	330	124	78.92	0.91	100
chr2	2224382	2226294	1913	1275	911	247.01	3.12	5.68			chr3	23016679	23017953	1275	796	199	203.21	0.98	100
chr2	2273395	2282737	9343	2706	11757	1063.23	2.58	0.61			chr3	23300310	23301240	931	437	132	90.1	0.98	100
chr2	2302426	2307724	5299	3251	3624	740.3	2.43	1.44			chr3	23386134	23387111	978	402	140	100.03	1.03	100
chr2	2364520	2371267	6748	3587	4227	627.85	2.39	1.95			chr3	23420398	23421800	1403	405	217	212.57	0.91	100
chr2	2374041	2386037	11997	3681	14917	725.42	2.78	1.65			chr4	19052	20072	1021	635	148	110.61	0.96	100
chr2	2436993	2442470	5478	4077	3991	863.43	2.39	1.06			chr4	27087	28146	1060	269	153	112.34	0.74	100
chr2	2443706	2454842	11137	6949	15884	947.85	3.49	0.85			chr4	28983	30039	1057	648	160	86.7	0.75	100
chr2	2555142	2558702	3561	1595	2008	197.14	2.29	8.42			chr4	35608	36693	1086	245	157	120.85	0.94	100
chr2	2575528	2579600	4073	2316	3567	374.66	2.65	3.53			chr4	38949	40182	1234	755	225	116.31	1.04	100
chr2	2580480	2583993	3514	2712	1565	236.79	2.07	6.11			chr4	100540	101511	972	391	144	54.96	0.82	100
chr2	2592135	2600634	8500	4504	7255	204.33	2.53	7.51			chr4	104375	105314	940	583	141	111.87	0.94	100
chr2	2602406	2606953	4548	2512	2618	286.47	3.42	4.35			chr4	109288	110731	1444	441	230	180.54	0.86	100
chr2	2631846	2635476	3631	2288	2404	138.54	2.05	14.11			chr4	150417	151596	1180	561	200	278.65	0.98	100
chr2	2660214	2663934	3721	2366	2351	393.84	2.12	2.95			chr4	161453	162733	1281	445	217	236.98	0.88	100
chr2	2664170	2665788	1619	920	940	68.99	2.54	37.21			chr4	164491	165354	864	434	120	73.91	1.03	100
chr2	2739508	2744713	5206	2927	5437	485	2.2	2.46			chr4	225874	227202	1329	936	178	122.31	0.91	100
chr2	2745003	2752946	7944	2686	6710	3100	2.89	1.4			chr4	307412	308708	1297	432	190	164.56	0.91	100
chr2	2781745	2788510	6766	4960	3979	877.98	2.52	1.08			chr4	325242	326174	933	452	121	50.07	1.03	100
chr2	2823705	2837376	13672	5110	15753	1230.22	3.01	0.65			chr4	349597	350627	1031	757	154	133.08	0.82	100
chr2	2844085	2849926	5842	2742	6108	2249.34	2.59	1			chr4	625121	625994	874	413	116	55.35	0.94	100
chr2	2902134	2907242	5109	1417	3925	885.67	2.78	1.08			chr4	680567	681367	801	208	112	73.11	0.78	100
chr2	2916128	2918796	2669	636	1307	172.78	2.3	10.39			chr4	709116	710194	1079	259	152	97.73	0.74	100
chr2	2932117	2939038	6922	1259	6042	427.91	2.19	2.85			chr4	764445	765251	807	272	114	77.56	0.85	100
chr2	2968958	2974902	5945	1685	5011	787.72	2.26	1.02			chr4	787355	788202	848	366	121	85.92	0.83	100
chr2	3006704	3012181	5478	3479	2563	65.9	1.97	38.54			chr4	814963	815862	900	493	118	52.74	1.07	100
chr2	3014388	3018946	4559	2955	2277	153.61	2.35	11.6			chr4	866060	868239	2180	938	398	70.53	0.93	100
chr2	3019463	3023214	3752	1094	1663	165.89	2.5	10.81			chr4	898332	899179	848	526	123	93.68	0.91	100
chr2	3041627	3045098	3472	2453	2000	303.58	1.97	4.52			chr4	936349	937341	993	788	145	112.67	0.8	100
chr2	3160214	3166514	6301	1807	6946	693.08	2.34	1.61			chr4	939661	940480	820	396	111	60.58	0.82	100
chr2	3171166	3174142	2977	1192	1675	51.37	1.84	49.23			chr4	1025023	1026104	1082	193	174	201.3	1.02	100
chr2	3175320	3179852	4533	1375	2504	190.16	1.98	9.17			chr4	1064462	1065390	929	477	129	79.45	1.03	100
chr2	3200152	3207894	7743	4669	3912	247.3	2.36	5.69			chr4	1106830	1107932	1103	444	173	181.04	0.96	100
chr2	3207969	3210026	2058	1425	1071	179.59	2.35	9.83			chr4	1164108	1165150	1043	501	160	154.16	1.09	100
chr2	3516892	3522767	5876	4014	3641	147.19	1.8	12.15			chr4	1221662	1222799	1138	856	155	118.93	0.87	100
chr2	3636078	3645816	9739	3979	12313	269.81	2.82	5.37			chr4	1256248	1257141	894	414	125	79.96	0.91	100
chr2	3722179	3728053	5875	1604	3875	654.43	2.18	2			chr4	1388515	1389592	1078	482	173	198.07	1	100
chr2	3998129	4001161	3033	1062	1540	270.25	2.35	5.39			chr4	1430850	1432052	1203	503	189	81.28	0.79	100
chr2	4001262	4005116	3855	1876	2729	780.97	2.68	1.01			chr4	1472400	1473070	671	437	96	70.89	1	100
chr2	4040390	4044075	3686	1138	3324	737.03	3.21	1.44			chr4	1476087	1477246	1160	339	148	74.19	0.89	100
chr2	4049868	4059458	9591	2032	9695	318.79	2.49	4.64			chr4	1498535	1499486	952	490	129	69.43	1.05	100
chr2	4060965	4065559	4595	3361	3623	588.23	2.14	2.26			chr4	1517453	1519558	2106	812	398	734.93	1.27	100
chr2	4088928	4097231	8304	4867	8586	2607.1	2.76	1.13			chr4	1527543	1528315	773	508	104	55.4	0.82	100
chr2	4109580	4120939	11360	5588	14637	1726.01	3.13	0.83			chr4	1545536	1546617	1082	677	161	88.89	0.9	100
chr2	4216750	4220886	4137	600	3122	819.27	3.38	1.03			chr4	1772494	1773585	1092	619	164	111.62	0.81	100
chr2	4318304	4322089	3786	1027	2129	203.38	2.08	7.61			chr4	1873945	1874985	1041	333	154	75.02	0.75	100
chr2	4323310	4325385	2076	1308	1245	113.37	2.29	19.75			chr4	1964816	1965800	985	442	148	72.71	0.86	100
chr2	4361478	4372092	10615	2632	9490	285.01	2.61	4.33			chr4	2030330	2031340	1011	378	147	112.7	0.8	100
chr2	4426989	4428835	1847	543	715	90.33	2.12	28.16			chr4	2033280	2034060	781	283	111	78.32	0.85	100
chr2	4433294	4438010	4717	2243	2180	313.45	1.97	4.57			chr4	2226199	2227506	1308	850	192	84.69	0.75	100
chr2	4451506	4456000	4495	1887	3064	270.59	2.31	5.39			chr4	2238168	2239443	1276	403	206	215.97	0.92	100
chr2	4508824	4523866	15043	11291	18811	105.73	3.25	22.61			chr4	2373371	2374748	1378	913	214	194.1	0.87	100
chr2	4542946	4545901	2956	2120	1827	165.34	2.21	10.78			chr4	2396573	2397405	833	490	114	65.66	0.98	100
chr2	4592519	4602655	10137	4985	9042	168.26	2.71	10.77			chr4	2401640	2402444	805	414	114	78.53	0.92	100
chr2	4643188	4645859	2672	937	1423	164.24	2.41	10.82			chr4	2460988	2461886	899	491	124	73.48	0.96	100
chr2	4669355	4672186	2832	2192	1373	265.42	2.18	5.31			chr4	2474220	2475713	1494	681	220	131.53	0.84	100
chr2	4790773	4792128	1356	853	493	65.99	2.02	38.49			chr4	2499562	2500334	773	291	103	51.62	0.87	100
chr2	4894392	4899304	4913	3382	3884	449.27	2.17	2.55			chr4	2661667	2662810	1144	699	184	103.55	0.87	100
chr2	4900345	4909798	9454	5924	20760	2871.57	2.8	1.27			chr4	2664213	2664945	733	312	100	57.74	0.91	100
chr2	4962256	4965266	3011	387	1154	104	1.75	23.52			chr4	2741844	2742711	868	492	121	59.58	0.83	100
chr2	5011067	5018277	7211	2742	3920	848.63	2.52	1.04			chr4	2743253	2744310	1058	632	158	52.55	0.83	100
chr2	5147511	5154032	6522	5017	3726	518.23	2.18	2.34			chr4	2764773	2766626	1854	1415	298	169.98	0.8	100
chr2	5171593	5177753	6161	1897	5535	388.08	1.9	3.1			chr4	2805855	2806796	942	358	144	136.82	0.94	100
chr2	5182630	5185752	3123	2562	1682	61.55	2.08	41.43			chr4	2989836	2991783	1948	501	340	91.26	0.76	100
chr2	5186747	5189026	2280	1589	1175	110.91	2.14	21.44			chr4	3949139	3956178	7040	4454	36175	3100	0.92	100
chr2	5239321	5246336	7016	4141	7741	3100	2.89	1.4			chr4	4196067	4197575	1509	954	226	111.98	0.94	100
chr2	5386371	5389631	3261	1904	1929	211.14	1.98	7.33			chr4	4804293	4805295	1003	515	150	130.39	1.18	100
chr2	5394333	5399985	5653	5010	4747	627.12	2.15	1.95			chr4	4873584	4874862	1279	754	209	217.58	0.94	100
chr2	5411416	5414771	3356	1462	1634	179.63	2.29	9.84			chr4	5160441	5162175	1735	1252	269	283.51	1.41	100
chr2	5509353	5510685	1333	731	489	91.67	1.94	27.69			chr4	5169343	5170762	1420	361	217	225.96	1.07	100
chr2	5517370	5520763	3394	1023	2654	285.89	2.2	4.35			chr4	5196263	5198265	2003	620	358	340.68	0.89	100
chr2	5522702	5527489	4788	2748	4135	1051.91	2.55	0.9			chr4	5360445	5362054	1610	550	382	53.15	1.79	100
chr2	5527833	5534795	6963	4923	7823	631.17	2.2	1.96			chr4	5466096	5466945	850	422	116	65.04	0.8	100
chr2	5597662	5606641	8980	7041	12928	1303.17	2.56	0.69			chr4	5740511	5741456	946	472	137	102.46	1	100
chr2	5658211	5660110	1900	556	860	65.38	2.12	38.87			chr4	5745948	5746975	1028	576	154	134.81	0.94	100
chr2	5666626	5668946	2321	1679	1165	144.09	2.27	12.72			chr4	5811088	5811829	742	355	99	50.16	0.98	100
chr2	5709479	5714696	5218	1855	3921	1090.96	2.58	0.62			chr4	6265632	6266498	867	518	117	61.86	0.96	100
chr2	5723211	5724576	1366	830	491	74.51	2.29	34.84			chr4	6296013	6297100	1088	422	165	151.78	0.96	100
chr2	5725212	5732575	7364	755	5011	520.81	2.82	2.35			chr4	6496629	6497444	816	403	108	52.11	0.98	100
chr2	5778934	5787800	8867	6931	14468	1420.29	3.1	0.74			chr4	6514111	6514879	769	456	105	61.03	0.87	100
chr2	5807653	5814856	7204	4784	11883	2671.57	3.58	1.2			chr4	6768959	6769780	822	391	116	77.71	0.89	100
chr2	5816721	5822768	6048	4665	4067	1030.54	3.07	0.88			chr4	6804220	6805432	1213	383	177	134.95	0.89	100
chr2	5825552	5830589	5038	2940	2516	781.29	2.85	1.01			chr4	6857503	6858333	831	479	119	86.82	0.92	100
chr2	5846075	5851735	5661	2979	5985	2927.38	3.06	1.27			chr4	6865192	6866116	925	471	131	88.56	0.85	100
chr2	5852310	5858003	5694	1222	4313	137.95	1.92	14.18			chr4	6872350	6873347	998	269	149	128.14	0.85	100
chr2	6007441	6012819	5379	3773	2564	391.43	2.14	3.11			chr4	6995591	6996433	843	332	124	101.21	0.87	100
chr2	6026715	6030859	4145	2127	3640	1125.48	2.7	0.62			chr4	7043262	7044433	1172	360	161	91.19	0.91	100
chr2	6044013	6047585	3573	1777	1786	91.72	2.21	27.71			chr4	7220019	7221226	1208	622	190	199.65	0.96	100
chr2	6060092	6065381	5290	1230	2532	269.9	2.05	5.38			chr4	7507681	7508823	1143	727	181	196.79	0.92	100
chr2	6091582	6098585	7004	2248	4089	77.83	2.26	33.21			chr4	7684168	7685056	889	422	120	63.13	0.92	100
chr2	6133433	6140234	6802	1250	5694	1908.62	2.65	0.91			chr4	7759207	7761129	1923	1582	300	347.52	0.96	100
chr2	6149132	6152569	3438	2692	2174	644.38	2.24	1.97			chr4	7858044	7859857	1814	1318	321	505.25	1.16	100
chr2	6152625	6154219	1595	617	728	143.09	2.74	13.11			chr4	7964848	7965727	880	503	116	53.08	0.85	100
chr2	6155336	6162366	7031	2750	5200	1846.43	2.53	0.87			chr4	8027974	8028837	864	463	117	63.1	0.85	100
chr2	6176147	6179376	3230	1093	1814	352.74	2.35	3.62			chr4	8092878	8093657	780	318	104	52.59	0.94	100
chr2	6218903	6224090	5188	3267	2486	66.49	2.16	38.34			chr4	8233752	8234617	866	455	121	77.24	0.98	100
chr2	6228365	6234098	5734	2409	4238	784.5	2.64	1.01			chr4	8304890	8305905	1016	657	151	126.36	0.83	100
chr2	6251391	6253916	2526	1231	1536	201.64	2.5	7.71			chr4	8306941	8307865	925	484	130	84.16	0.92	100
chr2	6255212	6261515	6304	4327	7812	749.91	2.06	1.47			chr4	8566369	8567144	776	414	111	80.83	1.05	100
chr2	6261628	6271770	10143	5193	17016	2248.37	2.89	0.99			chr4	9096774	9098054	1281	365	182	151.76	0.98	100
chr2	6294393	6296024	1632	935	712	108.47	2.3	21.93			chr4	9222133	9222808	676	406	92	52.77	0.83	100
chr2	6329593	6345254	15662	6156	20195	994.25	3.24	0.87			chr4	9249419	9250175	757	491	102	54.24	0.78	100
chr2	6350481	6353357	2877	1055	1833	501.54	2.99	2.5			chr4	9294010	9295175	1166	607	189	224.79	1.07	100
chr2	6421652	6427193	5542	1571	5166	1699.87	2.67	0.82			chr4	9556946	9557754	809	262	112	69.42	0.87	100
chr2	6433268	6440131	6864	2298	8404	3100	2.72	1.4			chr4	9678792	9679665	874	494	118	62.85	0.87	100
chr2	6445919	6450552	4634	1877	2781	76.06	2.32	34.11			chr4	9691696	9692520	825	340	109	51.1	0.83	100
chr2	6457572	6465663	8092	1433	8898	720.57	2.25	1.64			chr4	9878096	9878998	903	433	124	71.72	0.91	100
chr2	6474376	6480396	6021	1377	4035	377.5	2.68	3.56			chr4	9895556	9896479	924	496	137	114.35	1.03	100
chr2	6524561	6532772	8212	3892	7226	3153.04	2.51	0			chr4	10276435	10277601	1167	246	151	104.65	0.8	100
chr2	6548280	6558454	10175	1366	14713	883.56	3.7	1.08			chr4	10308683	10309542	860	325	114	54.65	0.91	100
chr2	6565921	6572233	6313	2315	3509	213.01	2.65	7.22			chr4	10445019	10445819	801	350	110	64.7	0.83	100
chr2	6573993	6578266	4274	1537	2227	275.99	2.29	5.14			chr4	10485851	10486855	1005	321	145	106.37	0.83	100
chr2	6579144	6580330	1187	555	464	104.27	2.98	23.49			chr4	11004917	11006173	1257	1005	176	134	0.91	100
chr2	6592491	6597826	5336	1859	2907	299.86	2.95	4.5			chr4	11010790	11013110	2321	608	414	665.44	1.07	100
chr2	6599009	6603526	4518	1643	2199	895.19	2.64	1.1			chr4	11022270	11023784	1515	622	289	570.93	1.43	100
chr2	6603662	6608099	4438	1862	2451	359.4	2.33	3.64			chr4	11045145	11047449	2305	1570	428	284.21	0.77	100
chr2	6619404	6626484	7081	3531	5266	948.77	2.12	0.85			chr4	11052369	11053595	1227	262	164	78.8	0.96	100
chr2	6661732	6662798	1067	573	385	67.43	2.48	37.94			chr4	11059583	11060517	935	364	140	53.9	0.83	100
chr2	6700267	6706865	6599	1787	8662	3100	3.11	1.4			chr4	11069432	11070298	867	525	129	74.45	0.9	100
chr2	6766235	6772712	6478	1991	7351	3100	3.41	1.4			chr4	11072660	11073560	901	485	121	50.65	1.04	100
chr2	6778618	6787140	8523	4847	8080	2069.83	2.8	0.94			chr4	11087338	11088205	868	415	120	67.85	0.97	100
chr2	6836944	6848752	11809	10731	15338	1299.15	5.01	0.69			chr4	11139933	11141026	1094	706	157	112	0.96	100
chr2	6881144	6887992	6849	2390	6880	2201.42	2.78	0.98			chr4	11493569	11494485	917	437	133	101.83	0.98	100
chr2	6909677	6914713	5037	3824	4385	1242.2	2.47	0.66			chr4	11639611	11640466	856	416	115	59.95	1.02	100
chr2	6935479	6940837	5359	1227	5757	3100	2.92	1.4			chr4	11669259	11670258	1000	583	150	132.13	0.87	100
chr2	6941299	6946155	4857	2395	3990	768.5	3.3	1			chr4	11851162	11852054	893	451	126	84.8	0.94	100
chr2	6953745	6958985	5241	1389	4920	654.83	1.97	2			chr4	11919752	11920442	691	494	97	65.56	0.92	100
chr2	6969302	6977856	8555	5158	4841	715.48	2.86	1.64			chr4	12225324	12226231	908	398	127	80.61	0.89	100
chr2	6989859	6992737	2879	1289	3011	3082.6	3.82	1.39			chr4	13067556	13068731	1176	962	150	85.49	0.83	100
chr2	7067237	7069584	2348	1771	1128	230.8	2.13	6.2			chr4	13357475	13358277	803	319	116	87.19	0.98	100
chr2	7112934	7120265	7332	2002	8533	1365.3	2.72	0.72			chr4	13475383	13476446	1064	727	154	114.97	1.02	100
chr2	7174051	7176921	2871	2321	1407	338.7	2.24	4.07			chr4	13494942	13496050	1109	728	149	95.86	0.96	100
chr2	7202154	7204029	1876	758	761	56.63	1.99	44.83			chr4	13991152	13992178	1027	558	155	138.87	1.18	100
chr2	7223865	7229385	5521	2224	8011	3100	3.05	1.4			chr4	14015560	14016621	1062	664	151	102.17	0.82	100
chr2	7230044	7238185	8142	1576	12210	3233.06	2.94	0			chr4	14120399	14121447	1049	641	150	108.66	0.83	100
chr2	7291318	7293202	1885	1254	930	102.81	2.36	24.06			chr4	14292255	14293134	880	446	128	99.08	0.94	100
chr2	7293231	7295012	1782	1193	840	167.64	2.42	10.74			chr4	14304843	14305695	853	462	112	51.31	1.07	100
chr2	7348532	7349670	1139	540	406	65.37	2.25	38.8			chr4	14369479	14370991	1513	1098	243	274.14	1.2	100
chr2	7448012	7454293	6282	4778	5596	3233.06	3.57	0			chr4	14515681	14516642	962	473	131	71.79	1.09	100
chr2	7537157	7538312	1156	508	420	75.76	2.32	34.26			chr4	14520037	14520925	889	535	123	73.79	0.98	100
chr2	7581222	7583656	2435	1703	1376	429.88	3.31	2.87			chr4	14720017	14721001	985	725	149	135.75	0.85	100
chr2	7657652	7659845	2194	1477	1053	108.77	1.97	21.85			chr4	14962720	14963582	863	410	115	57.16	0.82	100
chr2	7776874	7784155	7282	2892	5578	1563.46	2.62	0.79			chr4	14979201	14980127	927	512	127	54.47	0.9	100
chr2	7959942	7961107	1166	510	492	172.89	3.61	10.41			chr4	15173297	15174074	778	524	110	75.3	0.87	100
chr2	8017646	8018808	1163	545	458	126.34	3.14	16.61			chr4	15246166	15247419	1254	380	156	107.08	0.89	100
chr2	8035356	8037172	1817	1350	681	154.86	2.89	11.51			chr4	15553484	15554561	1078	198	162	141.95	0.78	100
chr2	8076071	8077912	1842	626	937	445.29	3.23	2.55			chr4	15563216	15564192	977	455	139	95.98	0.98	100
chr2	8198340	8199852	1513	425	565	115.66	2.18	18.96			chr4	16279750	16280954	1205	812	170	109.89	1.02	100
chr2	8269555	8274653	5099	4117	4132	1855.53	2.26	0.88			chr4	16425043	16425971	929	414	124	60.96	1.02	100
chr2	8300345	8302208	1864	823	882	222.66	2.23	6.5			chr4	16485802	16486651	850	457	112	52.43	1.03	100
chr2	8379646	8383618	3973	1028	2659	481.41	2.43	2.45			chr4	16608505	16609288	784	328	106	57.32	0.92	100
chr2	8561072	8567205	6134	1798	8883	2645.85	2.53	1.16			chr4	16640554	16641811	1258	959	163	105.25	0.82	100
chr2	8568193	8570123	1931	585	1090	452.2	2.94	2.57			chr4	16657732	16658427	696	496	94	52.25	0.78	100
chr2	8815590	8821270	5681	3915	6645	2388.48	2.84	1.04			chr4	16842103	16843295	1193	239	161	145.89	0.83	100
chr2	8993573	8998415	4843	2274	5041	3100	3.4	1.4			chr4	17349531	17350475	945	580	136	99.85	0.94	100
chr2	9047563	9048695	1133	528	416	79.98	2.7	32.27			chr4	17564833	17565660	828	320	110	53.58	0.85	100
chr2	9056991	9059638	2648	866	1332	662.24	2.94	2.01			chr4	17954873	17955964	1092	625	179	222.93	1.16	100
chr2	9121702	9126170	4469	3101	6153	2312.2	3.16	1.02			chr5	294350	295099	750	462	100	50.74	0.94	100
chr2	9187170	9195583	8414	6283	11960	1923.78	2.6	0.91			chr5	550649	551401	753	501	102	55.89	0.83	100
chr2	9312023	9313365	1343	530	542	54.29	2.37	46.41			chr5	1145498	1146494	997	523	152	142.73	1.02	100
chr2	9446451	9449543	3093	2460	2047	1447.41	3.29	0.75			chr5	1360029	1361281	1253	852	183	139.28	0.96	100
chr2	9528652	9530480	1829	1118	1192	766.51	3.95	1			chr5	1591676	1592664	989	353	144	109.99	0.89	100
chr2	9633368	9634974	1607	608	681	253.44	2.65	5.34			chr5	1609175	1610088	914	518	121	56.99	0.92	100
chr2	9651667	9653129	1463	529	549	106.79	2.18	22.48			chr5	1700878	1701556	679	408	93	55.51	0.8	100
chr2	9653199	9656657	3459	691	1667	666.73	3.29	1.8			chr5	2282677	2283538	862	452	113	50.34	0.96	100
chr2	10085296	10093890	8595	5392	11939	3100	3.73	1.4			chr5	2463368	2464469	1102	714	160	125.16	0.82	100
chr2	10355065	10358107	3043	1523	1819	279.61	2.74	4.75			chr5	2779560	2780513	954	638	139	107.78	0.85	100
chr2	10407221	10410267	3047	1718	1618	530.79	2.46	2.37			chr5	2825523	2826381	859	511	123	88.03	0.83	100
chr2	10436220	10437419	1200	662	414	52.28	1.96	48.75			chr5	2996272	2997406	1135	877	152	103.83	0.76	100
chr2	10591981	10609175	17195	11197	21508	1594.89	3.62	0.79			chr5	3252540	3253760	1221	662	1099	1061.39	2.79	100
chr2	10874272	10880408	6137	1661	5070	2075.97	2.94	0.95			chr5	3708034	3709073	1040	513	168	198.71	1.14	100
chr2	11713665	11716052	2388	1011	1785	257.99	2.29	5.25			chr5	3878674	3879595	922	462	125	67.6	1.03	100
chr2	11767832	11769700	1869	1056	910	244.18	2.7	5.79			chr5	3916423	3917880	1458	587	229	237.15	0.89	100
chr2	11867011	11868374	1364	572	665	169.15	3.12	10.79			chr5	3937048	3937878	831	530	119	86.82	0.85	100
chr2	12449155	12454564	5410	1581	3517	178.21	2.13	9.91			chr5	4002603	4003551	949	378	137	100.91	0.91	100
chr2	12565929	12578664	12736	9345	17536	1765.33	3.75	0.84			chr5	4004562	4005694	1133	594	185	142.15	1.04	100
chr2	12657238	12660250	3013	745	1710	367.9	3.18	3.52			chr5	4005859	4006947	1089	223	173	190.44	0.91	100
chr2	12811734	12813155	1422	1091	516	89.99	2.05	28.27			chr5	4007258	4008390	1133	446	176	160.57	0.78	100
chr2	13222723	13227398	4676	1705	8494	3100	3.64	1.4			chr5	4060810	4061855	1046	633	162	161.46	1	100
chr2	13421707	13426955	5249	4408	4342	1864.38	2.9	0.89			chr5	4254469	4255356	888	435	118	57.26	1.03	100
chr2	14402163	14405869	3707	3072	1770	873.64	2.64	1.07			chr5	4287938	4288656	719	481	99	59.78	0.94	100
chr2	14407998	14412742	4745	1661	5670	1863.83	2.92	0.89			chr5	4448106	4448879	774	280	106	61.56	0.83	100
chr2	14859222	14860945	1724	696	842	421.12	3.34	2.83			chr5	4482527	4483252	726	227	97	50.26	0.78	100
chr2	15595109	15597020	1912	475	665	100.97	2.7	24.83			chr5	4488903	4490003	1101	314	147	138.96	0.83	100
chr2	15680114	15682047	1934	1495	691	106.8	2.03	22.5			chr5	4594864	4595951	1088	700	154	102.89	0.94	100
chr2	16003467	16006394	2928	1889	1448	140.03	2.3	13.83			chr5	4632741	4633543	803	388	108	57.25	0.92	100
chr2	16007716	16010718	3003	1775	1633	452.71	2.66	2.57			chr5	5005511	5006463	953	474	150	161.55	1.27	100
chr2	17092485	17095395	2911	1289	1792	962.34	3.04	0.85			chr5	5604009	5605066	1058	388	153	113.37	0.98	100
chr2	17337345	17345143	7799	6839	10142	3100	3.49	1.4			chr5	6068161	6069056	896	381	126	83.36	1	100
chr2	17417792	17419303	1512	487	597	163.16	2.67	10.85			chr5	6344887	6345701	815	438	113	69.5	0.89	100
chr2	18497138	18498758	1621	888	787	149.88	2.63	11.8			chr5	6975293	6976226	934	478	126	66.52	1.22	100
chr2	18651104	18655799	4696	1101	6597	3102.53	3.17	0			chr5	7296921	7297799	879	394	117	57.08	1.07	100
chr3	128941	130770	1830	691	990	406.32	2.97	2.97			chr5	7662975	7663594	620	420	86	55.55	0.83	100
chr3	1555374	1560598	5225	2530	4236	2414.05	2.99	1.06			chr5	7763625	7764470	846	411	120	82.38	0.96	100
chr3	1963006	1970151	7146	3648	4354	2646.56	4.16	1.16			chr5	7825756	7826722	967	504	135	84.65	1.03	100
chr3	2258562	2261337	2776	1895	2016	1545.43	4.29	0.78			chr5	7838979	7840285	1307	1052	185	188.48	0.96	100
chr3	2808162	2819179	11018	1756	16252	840.43	3.34	1.04			chr5	7893555	7894402	848	452	119	78.47	0.89	100
chr3	2921496	2923512	2017	1456	1224	842.67	3.45	1.04			chr5	8523608	8524324	717	412	96	50.08	0.87	100
chr3	3423359	3424924	1566	614	804	435	3.28	2.89			chr5	8589200	8590184	985	467	156	171.09	1.03	100
chr3	3806710	3813356	6647	2951	9291	3100	3.28	1.4			chr5	8648949	8650041	1093	894	154	117.17	0.82	100
chr3	4278559	4280248	1690	1004	615	107.07	1.85	22.22			chr5	8915372	8916287	916	418	138	124.08	1.02	100
chr3	4454005	4456346	2342	877	961	299.2	2.35	4.49			chr5	8954038	8954927	890	445	129	98.57	0.92	100
chr3	4927408	4932507	5100	1321	4664	2651.23	2.89	1.18			chr5	9004384	9005221	838	410	113	59.61	1.02	100
chr3	5152259	5155537	3279	2154	1562	164.73	2.27	10.74			chr5	9061748	9062710	963	441	134	82.25	1.18	100
chr3	5277691	5287047	9357	3481	13247	258.75	2.76	5.26			chr5	9127950	9128822	873	454	116	55.73	1.09	100
chr3	5727998	5729457	1460	587	586	173.43	2.41	10.3			chr5	9241446	9242165	720	354	102	70.78	0.89	100
chr3	5929474	5931089	1616	680	934	486.7	4.72	2.47			chr5	9630268	9631190	923	498	128	77.97	1.23	100
chr3	6486324	6487363	1040	615	363	51.87	2.61	49.01			chr5	9767958	9768852	895	490	122	68.46	0.96	100
chr3	7233904	7237210	3307	1168	2232	62.06	2.8	40.76			chr5	9860192	9861132	941	518	137	105.09	0.91	100
chr3	7342248	7344288	2041	1163	1243	311.55	2.84	4.57			chr5	9861866	9862631	766	265	108	73.71	0.83	100
chr3	7803449	7807891	4443	2576	10060	3100	3.63	1.4			chr5	9917312	9918251	940	423	132	56.55	0.83	100
chr3	8002319	8003625	1307	676	595	199.55	3.32	8.07			chr5	9969038	9969684	647	447	88	50.49	0.8	100
chr3	8100890	8102948	2059	1110	953	124.14	2.05	17.09			chr5	10029929	10030823	895	404	131	103.94	0.8	100
chr3	8131223	8132949	1727	1137	742	290.8	2.43	4.43			chr5	10135815	10136898	1084	674	157	117.14	0.96	100
chr3	8209490	8211286	1797	573	815	308.47	2.57	4.55			chr5	10189217	10189969	753	518	103	59.87	0.87	100
chr3	8537322	8543415	6094	3009	4186	876.09	2.86	1.07			chr5	10318703	10319626	924	573	130	75.05	0.98	100
chr3	8842666	8858540	15875	9569	21515	3100	3.93	1.4			chr5	10320056	10320854	799	470	112	74.05	0.91	100
chr3	8976958	8978297	1340	689	565	69.65	2.38	36.67			chr5	10454274	10455305	1032	520	172	146.71	1.2	100
chr3	9011156	9017371	6216	4700	5889	3230.05	2.66	0			chr5	10477637	10479258	1622	623	285	439.38	1.18	100
chr3	9226637	9232770	6134	3828	4682	804.16	2.4	1.03			chr5	10541266	10542647	1382	1065	178	99.18	0.83	100
chr3	9236618	9241281	4664	1294	4127	1847.27	2.53	0.88			chr5	10939935	10941291	1357	454	233	83.32	0.8	100
chr3	9379377	9381619	2243	1438	1428	91.46	2.97	27.83			chr5	10997716	10998864	1149	518	186	159.21	0.97	100
chr3	9387728	9393919	6192	4862	5120	1975.99	3.52	0.93			chr5	13485111	13485987	877	454	118	61.62	1	100
chr3	9434876	9438074	3199	1228	1627	89.33	1.72	28.45			chr5	13588486	13589701	1216	711	198	82.53	0.77	100
chr3	9444145	9446307	2163	1203	1046	247.97	2.07	5.69			chr5	13664770	13665734	965	394	137	69.16	0.86	100
chr3	9607928	9610407	2480	682	1139	503.41	2.88	2.5			chr5	13673591	13674556	966	353	137	92.4	0.89	100
chr3	9691966	9698095	6130	2047	11422	3100	3.34	1.4			chr5	13752773	13753699	927	507	125	65.54	0.87	100
chr3	9723619	9736391	12773	9385	17841	993.81	3.85	0.87			chr5	13831970	13833318	1349	614	234	100.74	0.75	100
chr3	9783615	9788539	4925	1725	6225	3100	3.27	1.4			chr5	13856109	13857243	1135	701	171	141.75	0.95	100
chr3	9974752	9976329	1578	1103	581	109.24	2.12	21.77			chr5	13936192	13937611	1420	557	257	436.34	1.27	100
chr3	10006556	10008660	2105	691	1075	182.6	2.28	9.52			chr5	13955599	13956568	970	523	155	175.48	1.07	100
chr3	10105734	10111630	5897	2939	6146	1044.63	2.15	0.89			chr5	14234041	14235203	1163	519	177	163.39	0.92	100
chr3	10223315	10225508	2194	1523	1232	127.32	2.27	16.33			chr5	14632076	14633619	1544	1093	256	326.22	0.92	100
chr3	10293444	10294586	1143	556	428	91.67	2.83	27.66			chr5	14640789	14641537	749	412	101	54.95	0.78	100
chr3	10339452	10345824	6373	3947	7773	3100	2.61	1.4			chr5	14684897	14685649	753	539	107	75.58	0.78	100
chr3	10461227	10463438	2212	1317	1525	640.07	3.12	1.97			chr5	14761419	14762138	720	227	98	56.63	0.82	100
chr3	10477715	10484301	6587	4663	8219	3100	3.59	1.4			chr5	14899544	14900520	977	507	153	160.31	0.91	100
chr3	10530616	10532393	1778	660	906	521.23	3.24	2.36			chr5	15173907	15174728	822	545	115	74.8	0.83	100
chr3	10558922	10561728	2807	1503	1404	174.59	2.08	10.21			chr5	15213598	15214717	1120	847	172	166.38	0.89	100
chr3	10636569	10638267	1699	806	656	62.45	1.78	40.6			chr5	15264507	15265477	971	513	137	89.99	0.89	100
chr3	10810344	10811781	1438	618	583	52.26	1.98	48.71			chr5	15290753	15291595	843	393	111	51.49	0.98	100
chr3	10884184	10892149	7966	2053	6732	913.46	2.7	0.83			chr5	15439881	15440800	920	481	136	113.25	0.91	100
chr3	10917349	10923292	5944	1609	7947	3100	3.25	1.4			chr5	15468940	15469946	1007	783	145	105.34	0.78	100
chr3	10927376	10933465	6090	3754	4365	1213.61	2.89	0.65			chr5	15612776	15613793	1018	630	148	112.19	0.83	100
chr3	10969896	10976337	6442	2876	7583	3100	3.23	1.4			chr5	15843881	15845219	1339	924	200	169.44	0.94	100
chr3	11015940	11021104	5165	777	5665	3100	3.02	1.4			chr5	16395248	16397456	2209	1817	353	385.54	0.94	100
chr3	11054604	11062877	8274	5770	17013	1843.5	2.89	0.87			chr5	16397570	16399690	2121	1267	384	477.01	0.91	100
chr3	11065086	11071703	6618	2907	9652	3100	3.09	1.4			chr5	16833057	16833879	823	497	119	90.95	0.87	100
chr3	11115374	11120895	5522	1706	6228	2775.14	2.95	1.23			chr5	16853507	16854291	785	413	108	64.91	0.94	100
chr3	11141942	11148095	6154	2087	6989	3100	3.31	1.4			chr5	17001210	17001992	783	243	108	65.8	0.94	100
chr3	11170384	11176118	5735	4043	5363	1970.23	2.7	0.92			chr5	17154676	17155424	749	415	100	51.14	0.85	100
chr3	11322552	11327496	4945	2341	2467	57.14	1.97	44.38			chr5	17394021	17394849	829	435	110	53.19	0.83	100
chr3	11348358	11357946	9589	7610	8105	117.87	3.15	18.51			chr5	17409385	17410212	828	378	113	63.79	0.98	100
chr3	11376906	11378300	1395	817	559	120.41	2.27	18.11			chr5	18459402	18460778	1377	1036	182	94.16	0.96	100
chr3	11387556	11394721	7166	1735	8764	3100	3.39	1.4			chr5	18963988	18964893	906	398	129	90.4	0.87	100
chr3	11459682	11461508	1827	666	735	216.67	2.67	7.12			chr5	19397244	19398149	906	483	121	60.09	0.89	100
chr3	11478685	11481537	2853	2177	1328	521.62	2.91	2.36			chr5	19532575	19533395	821	406	113	66.82	0.91	100
chr3	11485778	11497229	11452	6967	11531	108.46	2.93	21.91			chr5	19989575	19990477	903	456	126	80.07	0.96	100
chr3	11504944	11508878	3935	1584	1893	148.34	2.24	12.08			chr5	20167283	20168343	1061	401	158	134.62	0.8	100
chr3	11511637	11521787	10151	5549	10105	1338	2.49	0.71			chr5	20306252	20307129	878	428	120	67.73	0.91	100
chr3	11521960	11523709	1750	641	819	157.71	2.19	11.59			chr5	20498460	20499291	832	353	114	66.09	0.94	100
chr3	11541091	11550580	9490	6389	6872	276.51	2.66	5.01			chr5	20849600	20850536	937	414	131	82.86	1.12	100
chr3	11551634	11554210	2577	617	1786	378.03	2.49	3.4			chr5	21317229	21318217	989	560	143	106.82	0.92	100
chr3	11593272	11599980	6709	4010	4748	1308.35	2.08	0.69			chr5	21318488	21320790	2303	1720	421	205.81	0.86	100
chr3	11607167	11610584	3418	1624	2108	379.47	2.14	3.41			chr5	22128808	22129796	989	569	140	94.59	2.1	100
chr3	11627672	11630580	2909	1358	1468	111.9	2.27	20.7			chr5	22628106	22628986	881	549	123	77.42	0.85	100
chr3	11630832	11640483	9652	4133	10736	97.34	2.33	26.35			chr5	22687480	22688685	1206	204	165	143.63	0.94	100
chr3	11663706	11670369	6664	2407	3704	364.16	2.09	3.51			chr5	23534098	23534858	761	519	108	76.15	0.8	100
chr3	11697029	11702444	5416	3725	3720	1237.53	2.81	0.66			chr5	23632901	23633736	836	390	115	68.42	0.98	100
chr3	11703106	11713380	10275	3910	5475	1061.62	2.54	0.61			chr5	24201811	24202707	897	338	128	90.33	0.96	100
chr3	11770329	11772238	1910	551	730	145.49	2.11	12.46			chr5	25690551	25691532	982	485	137	84.84	0.98	100
chr3	11793435	11798665	5231	3449	5703	2721.5	4.23	1.23			chr5	25762545	25763447	903	477	121	61.28	0.98	100
chr3	11815736	11817054	1319	804	509	125.68	2.41	16.68			chr5	26420242	26421077	836	473	112	57.88	1.02	100
chr3	11839745	11846042	6298	3311	3024	377.13	2.32	3.55			chr5	26453386	26455596	2211	1480	382	598.9	1.29	100
chr3	11853491	11860778	7288	2778	5310	923.28	2.85	0.84			chrM	100535	106747	6213	4777	2755	3100	1.92	100
chr3	11864878	11866712	1835	1172	781	293.89	2.68	4.48
chr3	11899863	11902112	2250	1366	1367	611.6	2.78	1.93
chr3	11998116	11999752	1637	1189	611	103.61	1.9	23.75
chr3	12055826	12061199	5374	2971	3643	172.01	1.99	10.36
chr3	12083188	12087600	4413	3144	2610	1281.44	3.01	0.68
chr3	12087821	12092437	4617	1908	2422	147.3	2.17	12.16
chr3	12095942	12103502	7561	3889	5205	126.16	2.03	16.6
chr3	12105441	12121390	15950	6026	16041	139.06	2.82	13.91
chr3	12152293	12157509	5217	4269	2225	304.71	2.15	4.53
chr3	12160145	12164995	4851	2487	4701	1324.77	2.72	0.7
chr3	12270179	12276399	6221	4771	3373	314.53	2.65	4.61
chr3	12312388	12314993	2606	1075	1918	292.66	2.47	4.46
chr3	12338813	12349617	10805	3994	9992	137.16	2.46	14.16
chr3	12371003	12378037	7035	2161	4886	230.19	2.36	6.17
chr3	12378074	12384097	6024	4623	4930	849.83	2.64	1.05
chr3	12444154	12448430	4277	2340	2816	104.23	2.02	23.47
chr3	12460648	12467166	6519	3856	6556	472	2.54	2.61
chr3	12562958	12571276	8319	3434	9474	2169.92	2.22	0.96
chr3	12575213	12589710	14498	7229	20253	1189.4	2.81	0.64
chr3	12602803	12608856	6054	5266	3144	593.11	2.71	2.08
chr3	12625698	12627197	1500	591	692	72.72	2.35	35.69
chr3	12627597	12629164	1568	757	613	90	2.19	28.3
chr3	12646319	12653607	7289	2341	3523	138.3	2	14.19
chr3	12667926	12670951	3026	2543	1385	118.08	2.19	18.53
chr3	12824177	12831396	7220	2676	8110	366.53	2.3	3.52
chr3	12837674	12847546	9873	6658	10983	1715.23	3.08	0.83
chr3	12885334	12889822	4489	3029	1801	101.33	1.66	24.65
chr3	12902651	12904874	2224	688	955	93.06	1.88	27.5
chr3	12919726	12929518	9793	2674	9550	307.24	2.45	4.55
chr3	12970809	12981463	10655	5238	6413	288.75	2.29	4.39
chr3	13002502	13008059	5558	1643	3279	237.63	2.27	5.85
chr3	13028415	13030748	2334	563	1150	185.57	1.93	9.48
chr3	13129497	13131784	2288	1531	988	88.71	1.81	28.72
chr3	13271852	13275207	3356	1866	1545	481.96	2.65	2.45
chr3	13275834	13281712	5879	3362	3634	81.09	2.16	31.83
chr3	13281944	13288469	6526	1614	7643	1181.34	2.23	0.63
chr3	13297556	13301854	4299	1481	1673	77.02	1.72	33.77
chr3	13314326	13324812	10487	6856	10327	412.97	2.57	2.98
chr3	13333181	13336363	3183	2001	1538	51.73	1.8	49.01
chr3	13378378	13384758	6381	3120	6364	598.74	2.37	2.1
chr3	13476101	13480477	4377	1985	6034	749.02	2.8	1.47
chr3	13534600	13536787	2188	1602	921	139.76	2.01	13.81
chr3	13992170	14002231	10062	7473	13141	228.58	2.56	6.16
chr3	14051534	14056871	5338	2131	3652	725.16	3.31	1.65
chr3	14057776	14065394	7619	1678	5142	1201.7	2.7	0.64
chr3	14128116	14132360	4245	2992	3757	2790.47	3.58	1.24
chr3	14133404	14134786	1383	757	749	518.9	3.17	2.34
chr3	14134802	14136622	1821	536	754	252.92	2.56	5.34
chr3	14136635	14139957	3323	2269	1966	224.38	2.84	6.38
chr3	14140034	14143210	3177	1871	1351	355.54	2.7	3.64
chr3	14232758	14239810	7053	3492	5730	1489.63	3.44	0.76
chr3	14289987	14297504	7518	6016	6801	515.53	2.31	2.32
chr3	14297648	14303620	5973	4583	4153	698.26	2.19	1.61
chr3	14329721	14334170	4450	3595	3412	663.28	2.32	2.01
chr3	14401047	14405274	4228	3088	2115	92.9	2.14	27.55
chr3	14405534	14417414	11881	7261	16716	341.01	2.67	3.92
chr3	14462731	14469058	6328	2120	9166	321.4	2.46	4.65
chr3	14593249	14600551	7303	3544	4817	215.38	2.09	7.24
chr3	14615765	14623281	7517	4953	7940	458.21	2.29	2.59
chr3	14623934	14627772	3839	1987	2761	149.19	2.38	11.88
chr3	14652772	14655990	3219	875	1418	269.13	2.19	5.35
chr3	14656147	14663047	6901	5718	8876	2992.03	2.57	1.32
chr3	14671148	14675923	4776	2406	3321	222.75	2	6.51
chr3	14679864	14681957	2094	546	802	143.86	2.19	12.82
chr3	14729230	14735445	6216	4457	3970	79.46	1.88	32.49
chr3	14837246	14843508	6263	2266	5168	403.85	2.73	2.97
chr3	14870427	14878332	7906	3656	8115	1727.72	2.31	0.84
chr3	14883397	14886697	3301	1697	1633	58.29	2.21	43.27
chr3	14908451	14910349	1899	1199	837	74.79	2.08	34.87
chr3	14913071	14917356	4286	1100	2773	416.56	2.7	3
chr3	14931861	14939735	7875	2397	5143	715.3	2.25	1.64
chr3	14958312	14959966	1655	636	689	132.99	2.55	15.62
chr3	14993249	15001374	8126	5381	6946	2220.23	3.05	0.98
chr3	15001394	15007517	6124	3564	3784	434.59	2.91	2.88
chr3	15009454	15015281	5828	1551	5515	906.42	2.95	0.83
chr3	15027108	15029472	2365	1071	1123	164.16	2.07	10.81
chr3	15052115	15055746	3632	900	2373	537.9	2.43	2.4
chr3	15056181	15057928	1748	919	733	103.31	2.09	23.8
chr3	15062002	15070025	8024	4104	5197	164.59	2.33	10.73
chr3	15071671	15075482	3812	2404	2637	325.49	1.94	4.52
chr3	15078096	15079817	1722	775	822	184.34	2.52	9.43
chr3	15090016	15091427	1412	932	499	73.72	2.41	35.33
chr3	15173549	15177670	4122	1526	3560	102.4	2.08	24.21
chr3	15229541	15232303	2763	1073	2025	447.41	2.81	2.55
chr3	15279295	15283373	4079	2410	1877	361.98	2.39	3.49
chr3	15283919	15291456	7538	1831	3985	504.66	2.31	2.5
chr3	15336531	15338282	1752	1018	798	65.05	2.04	39
chr3	15359251	15366986	7736	2070	9622	2963.2	3.81	1.3
chr3	15440285	15443531	3247	2481	1611	451.27	2.33	2.56
chr3	15443573	15447450	3878	1389	2224	317.38	2.24	4.63
chr3	15478841	15482580	3740	1036	2099	290.23	2.54	4.41
chr3	15486857	15492168	5312	3965	4252	1672.81	2.65	0.82
chr3	15493216	15501571	8356	4738	10922	887.18	2.6	1.09
chr3	15507569	15509325	1757	1157	783	59.72	2.1	42.96
chr3	15524372	15531061	6690	3005	6329	3070.18	2.97	1.38
chr3	15531598	15539474	7877	2818	7790	1562.4	2.49	0.78
chr3	15620547	15627291	6745	2604	4754	214.72	2.38	7.23
chr3	15639447	15640826	1380	966	480	63.92	2.14	39.64
chr3	15650923	15653277	2355	1716	1156	271.68	2.11	5.42
chr3	15689680	15697775	8096	3687	6823	269.15	2.51	5.36
chr3	15786174	15790997	4824	4136	2809	1385.77	3.67	0.73
chr3	15791091	15793097	2007	1152	839	176.3	2.16	10
chr3	15804098	15807440	3343	1292	1902	303.04	2.76	4.52
chr3	15807585	15810861	3277	1611	2668	77.74	1.96	33.27
chr3	15813029	15814300	1272	898	476	79.81	2.17	32.43
chr3	15815195	15818533	3339	2697	1669	285.02	3.19	4.33
chr3	15846975	15854664	7690	3803	7851	2510.4	2.79	1.08
chr3	15859221	15863355	4135	1624	1964	59.34	2.08	43.06
chr3	15881777	15883275	1499	709	610	103.7	2.42	23.8
chr3	15915600	15918085	2486	1444	1377	177.15	2.35	9.9
chr3	15918161	15924245	6085	1302	6132	2299.33	3.03	1.01
chr3	15933033	15934412	1380	685	668	207.17	2.97	7.29
chr3	15955186	15956648	1463	897	590	75.04	2.4	34.66
chr3	15959720	15965327	5608	3862	5084	1290.66	2.88	0.68
chr3	15996326	16000164	3839	1354	2413	69.5	1.9	36.91
chr3	16038769	16040165	1397	629	775	277.11	3.7	4.87
chr3	16085849	16087985	2137	654	867	263.44	2.52	5.29
chr3	16100689	16106282	5594	2136	3064	868.06	2.91	1.06
chr3	16158514	16163291	4778	1160	4331	1201.81	2.67	0.64
chr3	16173164	16183473	10310	5538	9819	250.2	2.57	5.72
chr3	16240599	16242030	1432	737	545	124.33	2.18	17.13
chr3	16244844	16249123	4280	863	2880	53.18	2.19	47.5
chr3	16333006	16342174	9169	3177	18468	3100	3.52	1.4
chr3	16436932	16438521	1590	1055	548	66.94	2.47	38.14
chr3	16588858	16596503	7646	1076	9900	2694.47	2.89	1.21
chr3	16601113	16603833	2721	1797	1700	248.22	2.22	5.7
chr3	16669661	16672901	3241	2084	2038	876.43	3.18	1.07
chr3	16690825	16698277	7453	2526	9071	1820.85	2.81	0.86
chr3	16808955	16814466	5512	4034	8057	3100	3.16	1.4
chr3	16828995	16831479	2485	807	1097	87.89	2.04	29.02
chr3	16839601	16840756	1156	541	446	111.41	2.97	20.99
chr3	16957132	16963113	5982	4137	8878	3100	3.39	1.4
chr3	17056032	17058262	2231	1475	1010	283.96	2.21	4.61
chr3	17106790	17114843	8054	4913	6236	145.39	3.24	12.44
chr3	17356726	17358165	1440	787	531	101.7	2.01	24.58
chr3	17362770	17366222	3453	709	1806	591.62	3.65	2.28
chr3	17392135	17395405	3271	1099	2247	122.32	2.05	17.63
chr3	17429378	17437630	8253	5616	10344	3100	3.19	1.4
chr3	17663317	17665706	2390	1311	1009	132.54	2.16	15.6
chr3	17978122	17985725	7604	1559	11623	3100	4.61	1.4
chr3	18653271	18654985	1715	901	1095	532.24	3.55	2.38
chr3	18735606	18740087	4482	3404	2124	598.41	3.34	2.1
chr3	18790905	18796634	5730	1547	9278	3100	3.49	1.4
chr3	18885757	18887415	1659	503	590	89	2.09	28.46
chr3	20258822	20260687	1866	905	1249	50.23	2.1	50.08
chr3	20304361	20310364	6004	1582	9206	3100	3.48	1.4
chr3	20725936	20729114	3179	1699	2296	1089.37	2.99	0.61
chr3	20989301	20991262	1962	590	1022	495.46	2.76	2.49
chr3	21322721	21329820	7100	6068	7763	3100	3.59	1.4
chr3	22059497	22064744	5248	923	4519	2291.17	3.22	1
chr3	22113483	22115168	1686	668	777	314.3	3	4.6
chr3	22232294	22242730	10437	6188	11780	3100	3.65	1.4
chr3	22383530	22390773	7244	2642	10160	3100	3.69	1.4
chr3	22524463	22530036	5574	1954	4329	2659.01	3.33	1.18
chr3	22585572	22591411	5840	1788	5026	745.17	3.27	1.46
chr3	22695183	22700755	5573	1191	6217	3100	4	1.4
chr3	23108590	23116079	7490	4260	13869	3100	3.98	1.4
chr3	23157026	23158346	1321	489	502	114.5	2.23	19.29
chr3	23203413	23207564	4152	1956	3894	3100	3.74	1.4
chr4	920	2214	1295	653	847	201.79	2.4	7.72
chr4	47595	53370	5776	3776	4104	893.44	2.91	1.09
chr4	76707	77926	1220	682	494	51.66	2.49	49.01
chr4	630403	637178	6776	2178	12811	3100	3.77	1.4
chr4	664036	665603	1568	849	694	289.99	2.77	4.39
chr4	861085	862659	1575	1027	635	178.42	2.23	9.93
chr4	862741	865020	2280	1294	1045	230.3	2.49	6.18
chr4	1016969	1021713	4745	2765	4891	2401.61	3.03	1.05
chr4	1097074	1100470	3397	1174	2768	150.81	1.96	11.87
chr4	1230259	1233064	2806	1201	1672	691.12	2.94	1.6
chr4	1592293	1594784	2492	1706	1277	68.43	1.88	37.34
chr4	1596239	1598568	2330	1630	1007	90.3	2.07	28.23
chr4	1600283	1602111	1829	613	723	182.58	2.38	9.51
chr4	1613317	1615578	2262	933	1030	56.32	1.87	44.84
chr4	1617331	1624626	7296	3371	12047	1745.08	3.03	0.84
chr4	1630719	1635147	4429	3944	1754	132.25	2.3	15.68
chr4	1733100	1738686	5587	2529	2645	65.38	2.2	38.83
chr4	1742554	1748039	5486	2454	3651	293.48	2.08	4.47
chr4	1760869	1768915	8047	4239	6637	1144.68	2.69	0.62
chr4	1854808	1861590	6783	2139	10804	3100	2.87	1.4
chr4	1871260	1872643	1384	617	566	62.59	2.04	40.5
chr4	1879004	1881676	2673	891	1327	118.93	1.85	18.24
chr4	1902158	1909322	7165	5775	5374	315.03	2.35	4.62
chr4	1909578	1913914	4337	2811	2618	330.68	2.68	4.21
chr4	1936496	1938432	1937	997	1171	50.52	2.3	49.79
chr4	2038601	2050468	11868	7497	10686	2523.44	3.54	1.09
chr4	2056703	2060593	3891	3012	3991	1608.06	3.72	0.8
chr4	2079248	2082672	3425	1077	1479	165.07	2.26	10.76
chr4	2086088	2088005	1918	1092	669	110.41	1.95	21.7
chr4	2091522	2094772	3251	1110	1613	150.08	1.78	11.82
chr4	2094969	2096834	1866	1319	694	136.2	1.94	14.46
chr4	2106210	2109874	3665	2052	1943	385.96	2.59	3.09
chr4	2169752	2176630	6879	5153	6556	885.37	2.49	1.08
chr4	2205748	2215200	9453	3795	9068	859.02	2.35	1.05
chr4	2268950	2278049	9100	3506	7698	231.97	2.18	6.21
chr4	2279738	2289008	9271	4433	14897	3100	3.99	1.4
chr4	2296774	2300455	3682	2203	2376	194.1	2.38	9
chr4	2302635	2310400	7766	3402	7589	335.98	2.46	4.22
chr4	2334903	2335955	1053	493	374	50.85	2.73	49.57
chr4	2345753	2347193	1441	552	588	175.83	2.84	9.98
chr4	2347531	2349320	1790	799	814	190.91	2.3	8.93
chr4	2582260	2583412	1153	552	437	84.98	2.5	30.17
chr4	2642419	2649458	7040	1907	8095	3100	2.66	1.4
chr4	2673738	2674809	1072	531	386	59.49	2.9	43.1
chr4	2782993	2789709	6717	3014	5337	315.74	2.67	4.63
chr4	2789961	2793791	3831	3311	1927	381.94	2.1	3.25
chr4	2802598	2803844	1247	607	492	126.86	2.68	16.52
chr4	2862949	2866513	3565	2739	2291	189.32	2.14	9.15
chr4	3294131	3300042	5912	2970	4699	730.64	2.18	1.66
chr4	3344511	3355223	10713	7046	13126	103.33	2.49	23.83
chr4	3362929	3369969	7041	3440	6261	291.26	2.57	4.44
chr4	3659965	3662860	2896	2115	2240	155.16	3.25	11.52
chr4	3724730	3730246	5517	2870	3495	185.21	2.36	9.45
chr4	4097535	4103388	5854	3582	8295	665.52	2.49	1.79
chr4	4164196	4165985	1790	1329	755	122.74	1.93	17.57
chr4	4232100	4238583	6484	1564	4395	121.01	2.15	17.91
chr4	4316778	4325152	8375	3792	6755	1809.59	2.47	0.85
chr4	4335796	4339466	3671	1350	2108	133.8	2.01	15.33
chr4	4484679	4496338	11660	6722	12539	571.67	2.25	2.24
chr4	4496870	4500131	3262	1227	1538	123.23	2.03	17.37
chr4	4574645	4577069	2425	1085	1108	57.55	2.01	43.89
chr4	4598353	4604219	5867	2244	6140	179.87	2.81	9.86
chr4	4614735	4617280	2546	587	1029	82.43	2	31.57
chr4	4623541	4628073	4533	2136	2357	62.41	1.99	40.53
chr4	4628519	4634161	5643	4804	3555	175.97	2.09	9.99
chr4	4638485	4640465	1981	734	766	72.18	1.81	36.01
chr4	4644117	4648992	4876	2884	5771	68.78	2.47	37.26
chr4	4651566	4655978	4413	1575	3107	151.37	2.03	11.77
chr4	4687634	4689661	2028	904	808	58.42	2	43.35
chr4	4816191	4818274	2084	709	871	57.98	2.05	43.41
chr4	4829908	4834612	4705	1893	2716	83.83	2.37	30.65
chr4	4834804	4840791	5988	847	4812	195.75	2.47	8.66
chr4	4851856	4862624	10769	4703	10671	325.97	2.98	4.52
chr4	4878518	4879829	1312	533	472	71.97	1.91	35.98
chr4	4913192	4915166	1975	1315	937	69.18	2.07	37.15
chr4	4948509	4956754	8246	5103	5986	51.53	2.46	49.02
chr4	4992816	4994871	2056	813	1072	58.37	1.86	43.31
chr4	5126974	5134940	7967	5790	12884	3002.22	3.52	1.32
chr4	5204123	5211422	7300	1861	8844	1648.91	2.45	0.81
chr4	5268612	5272930	4319	2123	2853	582.32	2.49	2.25
chr4	5284597	5286162	1566	820	842	308.52	3.11	4.56
chr4	5301648	5309368	7721	5960	9534	3025.22	2.94	1.34
chr4	5347000	5351063	4064	2067	2005	301.72	2.12	4.51
chr4	5396176	5403455	7280	4463	8897	789.68	2.73	1.02
chr4	5422356	5423954	1599	577	641	187.45	2.19	9.49
chr4	5480007	5490806	10800	7068	7609	243.8	3.18	5.78
chr4	5506733	5512418	5686	4782	3368	927.29	2.6	0.84
chr4	5512928	5514432	1505	1179	546	94.48	1.92	27.05
chr4	5554936	5556665	1730	1057	776	51.15	2.4	49.36
chr4	5581139	5586919	5781	3701	8460	62.42	2.15	40.57
chr4	5588073	5596476	8404	4549	5802	1205.33	2.78	0.65
chr4	5621348	5630517	9170	5041	7947	380.19	2.22	3.42
chr4	5661404	5668530	7127	3529	6204	135.51	2.6	14.85
chr4	5682804	5698260	15457	9148	21180	3100	3.55	1.4
chr4	5751669	5756507	4839	2709	5754	911.79	2.37	0.83
chr4	5820969	5827693	6725	4253	6935	3100	3.21	1.4
chr4	5879197	5881788	2592	737	1340	50.64	1.95	49.87
chr4	5913101	5918204	5104	2714	3973	553.36	2.59	2.41
chr4	5933975	5935170	1196	727	448	77.47	2.7	33.61
chr4	5965453	5970980	5528	2548	5439	2570.56	2.61	1.1
chr4	5986659	5992807	6149	4471	6452	3100	3.27	1.4
chr4	6056746	6061961	5216	1566	3123	236.4	2.81	6.11
chr4	6067191	6072809	5619	3808	5713	1830.64	2.78	0.87
chr4	6079493	6082320	2828	754	1597	276.45	2.33	5
chr4	6091769	6092889	1121	548	393	51.72	2.25	48.97
chr4	6104488	6106534	2047	617	870	220.56	2.18	6.49
chr4	6125845	6132903	7059	2699	9214	3100	2.8	1.4
chr4	6331644	6332972	1329	635	547	149.47	2.59	11.89
chr4	6467058	6473211	6154	1919	6938	3176.86	2.63	0
chr4	6529152	6537193	8042	5629	15598	3100	3.38	1.4
chr4	6560099	6561574	1476	579	591	172.85	2.45	10.4
chr4	6650188	6656383	6196	1615	7059	3100	3.88	1.4
chr4	6699587	6701090	1504	817	571	128.01	2.07	16.36
chr4	6723201	6730486	7286	1608	10004	3100	3.07	1.4
chr4	6913576	6920406	6831	4830	9108	3100	2.84	1.4
chr4	6953261	6954799	1539	636	950	599.19	3.97	1.89
chr4	7028457	7032588	4132	1823	1857	513.93	2.58	2.32
chr4	7389566	7391275	1710	1071	921	517.06	3.19	2.33
chr4	7556195	7557826	1632	414	569	75.19	1.96	34.44
chr4	7687541	7689867	2327	881	1613	164.14	2.21	10.8
chr4	7690601	7693143	2543	1313	1127	102.65	2.29	24.03
chr4	7694413	7696301	1889	934	853	72.58	2.07	35.75
chr4	7697708	7699274	1567	748	667	91.36	2.16	27.8
chr4	7700979	7702667	1689	779	776	154.05	2.39	11.61
chr4	7812716	7814095	1380	781	546	73.61	2.27	35.39
chr4	7818571	7820439	1869	552	904	355.17	3.57	3.63
chr4	7820704	7822015	1312	601	577	250.78	3.34	5.59
chr4	8148079	8152006	3928	1061	1951	616.73	2.29	1.94
chr4	8313686	8319524	5839	4811	5848	3100	4.08	1.4
chr4	8326564	8329788	3225	1857	2316	1100.86	2.98	0.62
chr4	8620043	8622923	2881	499	1454	306.65	2.05	4.54
chr4	8705642	8707496	1855	964	1213	144.87	2.56	12.53
chr4	8899717	8907548	7832	3220	10666	3100	3.31	1.4
chr4	9068631	9079391	10761	7783	13402	1259.39	2.89	0.67
chr4	9179170	9180414	1245	650	525	106.49	2.85	22.54
chr4	9508506	9512869	4364	2455	2051	461.23	2.21	2.59
chr4	9572479	9575745	3267	2747	1685	297.2	3.02	4.48
chr4	9732238	9738025	5788	925	8225	3100	4.02	1.4
chr4	9795901	9798507	2607	1240	1062	163.54	2.19	10.77
chr4	9908667	9912939	4273	872	3694	1084.01	4.29	0.61
chr4	9913170	9914254	1085	491	380	55.11	2.54	45.8
chr4	9955701	9957941	2241	806	1170	456.21	2.74	2.58
chr4	10050013	10054454	4442	2932	4301	3100	3.93	1.4
chr4	10527334	10529303	1970	1187	1045	395.63	2.65	2.95
chr4	10539072	10542357	3286	1615	2091	409.21	2.7	2.98
chr4	10542470	10546641	4172	2893	2201	271.68	3.36	5.41
chr4	10547316	10554357	7042	5544	6341	2623.17	2.88	1.14
chr4	10754702	10756714	2013	723	957	150.09	2.4	11.83
chr4	10901484	10903429	1946	1108	701	112.93	2.32	19.81
chr4	10903496	10905094	1599	810	1035	432.54	3.61	2.88
chr4	10992574	10999244	6671	1558	11521	1332.68	2.32	0.7
chr4	11036055	11042674	6620	1079	8948	1056	2.51	0.91
chr4	11137354	11139360	2007	695	955	536.54	3.16	2.39
chr4	11363138	11369632	6495	4318	8636	3100	3.93	1.4
chr4	11676152	11681559	5408	3839	6425	2613.58	2.87	1.14
chr4	11819902	11826799	6898	4163	9395	3100	3.06	1.4
chr4	11833937	11838755	4819	2297	3475	895.63	2.84	1.1
chr4	12093130	12094310	1181	497	419	65.15	2.5	39.03
chr4	13327150	13332501	5352	2333	4783	585.63	2.68	2.26
chr4	13624230	13632213	7984	6536	13089	278.16	3.05	4.88
chr4	14279773	14288575	8803	3661	11343	3100	3.99	1.4
chr4	14333311	14335458	2148	1371	1558	675.31	2.95	1.8
chr4	14397999	14399608	1610	1057	764	189.42	2.85	9.16
chr4	14987257	14990060	2804	1312	2000	123.51	2.47	17.29
chr4	16058250	16059444	1195	744	411	51.81	2.1	49.05
chr4	17081063	17082301	1239	555	457	89.17	2.39	28.42
chr4	17711554	17716768	5215	1575	3470	89.94	1.91	28.43
chr5	64406	71594	7189	4857	9640	3100	3.18	1.4
chr5	135505	139627	4123	1913	3663	2979.4	3.16	1.31
chr5	354604	356482	1879	557	758	225.94	3.23	6.26
chr5	610357	611878	1522	519	615	74.15	2.24	35.08
chr5	725013	726554	1542	771	700	60.26	2.2	42.29
chr5	2257114	2263073	5960	4734	7921	3100	3.27	1.4
chr5	2374181	2377625	3445	2612	2734	600.08	2.73	1.9
chr5	2391835	2396507	4673	2181	7054	3100	3.68	1.4
chr5	2441456	2443671	2216	1009	1084	129.86	2.19	15.97
chr5	3371848	3373174	1327	481	602	287.84	3.25	4.38
chr5	3904072	3910922	6851	1166	9607	3100	2.93	1.4
chr5	4207971	4213356	5386	1206	6106	3100	3.25	1.4
chr5	4319773	4326449	6677	4554	8529	3100	3.99	1.4
chr5	4987247	4989118	1872	542	865	131.6	2.02	15.77
chr5	5111260	5114802	3543	1508	2623	1993.67	3.66	0.93
chr5	5217228	5221396	4169	1884	3431	1332.33	2.64	0.7
chr5	5382991	5384558	1568	556	777	204.08	2.69	7.5
chr5	5630680	5635384	4705	3348	2164	89.16	1.68	28.39
chr5	5643699	5646693	2995	1130	2521	971.3	3.1	0.86
chr5	5969437	5970659	1223	684	502	166.29	3.17	10.82
chr5	6205589	6212846	7258	6540	9410	3100	4.2	1.4
chr5	6323738	6325346	1609	953	730	194.09	2.57	8.99
chr5	6348660	6351784	3125	1224	1750	437.37	2.95	2.71
chr5	6403141	6408150	5010	3707	5591	3100	3.11	1.4
chr5	6433514	6439018	5505	1460	5642	3100	3.18	1.4
chr5	6630553	6635847	5295	4006	2939	1260.65	2.42	0.67
chr5	6914073	6915794	1722	767	675	176.39	2.52	10.01
chr5	6982146	6983510	1365	585	597	253.62	3.14	5.35
chr5	7027356	7039427	12072	9686	17674	432.25	3.19	2.87
chr5	7041272	7043157	1886	753	1026	593.2	3.07	2.08
chr5	7412879	7416079	3201	2319	1641	119.7	2.26	18.07
chr5	7504003	7505707	1705	515	855	425.91	2.97	2.85
chr5	8206714	8208027	1314	574	515	109.69	2.36	21.81
chr5	8549298	8551529	2232	1468	1894	144.58	2.96	12.63
chr5	8571393	8578073	6681	1740	11640	3100	3.48	1.4
chr5	8622810	8629613	6804	2522	6208	1356.28	2.77	0.71
chr5	8715667	8724093	8427	6210	11427	3100	3.86	1.4
chr5	8927643	8934676	7034	6145	9867	3100	3.02	1.4
chr5	9069292	9070829	1538	853	912	168.26	3.5	10.78
chr5	9181718	9189483	7766	2385	16508	3100	3.09	1.4
chr5	9211642	9212859	1218	602	480	56.54	2.42	44.88
chr5	9249055	9253943	4889	1198	4504	763.65	2.36	1.49
chr5	9272423	9276054	3632	2876	2226	279.13	3.04	4.75
chr5	9381291	9382717	1427	917	620	114.82	2.41	19.23
chr5	9410836	9417762	6927	1385	8458	2591.7	2.6	1.12
chr5	9561886	9570890	9005	2019	8374	1493.15	3.64	0.77
chr5	9635748	9637393	1646	1049	730	111.24	3	21.05
chr5	9640704	9644401	3698	1181	2798	519.41	2.16	2.35
chr5	9708056	9712803	4748	3031	3096	82.35	2.08	31.6
chr5	9752205	9753727	1523	917	667	74.88	2.28	34.81
chr5	9841965	9844365	2401	1521	1235	95.76	2.09	26.84
chr5	9890085	9898128	8044	5759	13662	3100	3.28	1.4
chr5	9904570	9910200	5631	2747	5148	849.81	2.31	1.05
chr5	9920611	9930987	10377	5967	12139	926.7	3.24	0.84
chr5	9948380	9955964	7585	4805	9729	1446.44	2.4	0.75
chr5	9978661	9984234	5574	3288	6893	3178.11	2.71	0
chr5	9995319	10002325	7007	1414	7044	965.39	2.79	0.86
chr5	10049574	10057570	7997	5497	10230	3100	3.31	1.4
chr5	10058044	10065162	7119	4665	5673	3100	3.29	1.4
chr5	10078053	10079954	1902	1118	803	107.78	2.23	22.06
chr5	10081598	10083885	2288	1735	1094	549.94	3.32	2.4
chr5	10140010	10143051	3042	1377	1865	94.76	2.21	26.88
chr5	10144409	10148131	3723	801	3093	1149.1	3.07	0.63
chr5	10152822	10155310	2489	643	1701	424.94	3.4	2.84
chr5	10155353	10161035	5683	1054	4578	278.01	2.36	4.87
chr5	10195078	10196989	1912	855	1000	56.99	1.95	44.43
chr5	10198920	10205756	6837	3297	4976	860.21	2.27	1.06
chr5	10218642	10221450	2809	1101	1747	646.42	2.97	1.98
chr5	10222034	10225083	3050	2344	1433	242.94	2.46	5.75
chr5	10226921	10231614	4694	2398	3804	437.95	2.47	2.72
chr5	10233116	10236315	3200	2319	1507	377.63	2.22	3.57
chr5	10308188	10314038	5851	3388	5307	1290.97	2.19	0.68
chr5	10350206	10356879	6674	4577	9678	3100	2.91	1.4
chr5	10372562	10374566	2005	1493	968	73.32	2.15	35.45
chr5	10396820	10401846	5027	3050	3422	1186.54	2.91	0.64
chr5	10402018	10403438	1421	871	533	56.64	1.88	44.78
chr5	10406626	10412041	5416	626	2484	417.25	2.33	3
chr5	10413450	10415225	1776	1326	628	64.29	1.75	39.59
chr5	10461745	10465694	3950	2604	2091	290.02	2.85	4.4
chr5	10496930	10504652	7723	3461	6899	1398.3	2.5	0.74
chr5	10511081	10523271	12191	5143	10479	89.56	2.64	28.5
chr5	10547536	10554648	7113	4891	9203	1650.86	2.38	0.81
chr5	10556291	10560006	3716	1955	2378	479.13	2.32	2.44
chr5	10597456	10601433	3978	1765	2110	400.42	2.08	2.96
chr5	10601478	10604012	2535	1700	1215	251.9	3.43	5.46
chr5	10604120	10608373	4254	2456	2975	473.32	2.76	2.62
chr5	10618037	10619865	1829	961	714	68.54	2.03	37.29
chr5	10620962	10631100	10139	5992	5923	438.4	2.32	2.72
chr5	10632622	10635589	2968	1675	1485	428.64	2.84	2.86
chr5	10644604	10646488	1885	1359	820	158.56	2.19	11.61
chr5	10661157	10666123	4967	3149	3233	689.35	2.33	1.59
chr5	10667094	10670217	3124	807	2163	93.15	2.03	27.53
chr5	10682998	10685847	2850	1586	1255	265.17	2.45	5.3
chr5	10689279	10690789	1511	641	751	50.56	2.89	49.83
chr5	10691387	10696330	4944	2528	2363	100.27	1.78	25.17
chr5	10707950	10713663	5714	2566	5363	3151.45	2.72	0
chr5	10748140	10752726	4587	2173	2419	388.29	2	3.1
chr5	10764389	10772648	8260	2269	14931	565.28	2.9	2.42
chr5	10776442	10780077	3636	1736	2221	467.52	3.2	2.61
chr5	10808389	10815871	7483	5583	4334	155.86	1.91	11.55
chr5	10823218	10826964	3747	1762	2202	185.52	2.04	9.46
chr5	10837769	10840157	2389	1612	1275	104.01	2.1	23.55
chr5	10841273	10843341	2069	491	769	50.04	1.68	50.47
chr5	10844211	10853698	9488	4035	8835	1873.05	2.57	0.9
chr5	10869145	10873349	4205	1737	2419	577.19	2.33	2.25
chr5	10882782	10892467	9686	7384	10868	758.74	2.86	1.49
chr5	10902119	10905755	3637	2507	1576	79	2.32	32.55
chr5	10906870	10911584	4715	3640	2019	268.7	2.04	5.34
chr5	10937606	10939694	2089	1062	916	135.79	2.08	14.66
chr5	10984771	10988802	4032	696	2059	232.93	2.25	6.22
chr5	11001021	11007858	6838	961	4663	1300.27	2.81	0.69
chr5	11034107	11038070	3964	1904	2055	145.01	1.88	12.54
chr5	11194764	11202962	8199	3031	10524	3100	2.72	1.4
chr5	11203446	11210870	7425	1244	11050	731.21	2.36	1.67
chr5	11211408	11217923	6516	5909	12702	2245.84	3.97	0.99
chr5	11218405	11223001	4597	739	3796	292.38	2.61	4.45
chr5	11223193	11226260	3068	1451	2194	174.03	2.11	10.19
chr5	11226909	11228284	1376	805	1430	193.62	2.11	8.98
chr5	11305615	11312957	7343	1727	4401	246.7	2.23	5.67
chr5	11452564	11463752	11189	7902	12882	125.32	2.76	16.77
chr5	11496850	11500966	4117	2916	2063	376.93	2.34	3.55
chr5	12325445	12331522	6078	2600	6239	109.3	2.3	21.79
chr5	12451440	12461991	10552	4596	10486	158.39	2.77	11.6
chr5	12485906	12492298	6393	2556	3446	350.45	2.44	3.62
chr5	12600631	12601928	1298	659	553	107.16	2.64	22.14
chr5	12607268	12616251	8984	6630	10525	3032.98	3.13	1.35
chr5	12652622	12659115	6494	5909	3994	1309.9	2.7	0.7
chr5	12664358	12666573	2216	1603	981	159.17	2.55	11.63
chr5	12667364	12673980	6617	4667	3526	683.68	2.39	1.81
chr5	12690181	12694921	4741	3566	2382	341.68	2.31	3.92
chr5	12702032	12703332	1301	829	461	61.54	1.81	41.39
chr5	12704106	12706546	2441	646	1176	55.78	2.16	45.23
chr5	12733890	12735590	1701	838	951	179.71	2.32	9.85
chr5	12798464	12801639	3176	2316	1481	166.5	2.46	10.71
chr5	12837746	12839755	2010	939	809	237.7	2.14	5.86
chr5	12840485	12844963	4479	2203	1950	75.15	1.93	34.6
chr5	12897027	12900829	3803	3077	2610	216.41	2.06	7.11
chr5	12907099	12912836	5738	1348	3064	99.65	1.94	25.44
chr5	12913283	12916056	2774	967	1112	63.6	1.83	39.96
chr5	13068950	13076404	7455	2613	9420	609.22	2.96	1.92
chr5	13086585	13092058	5474	1567	4942	1371.42	2.39	0.72
chr5	13096787	13098376	1590	1006	639	189.12	2.61	9.14
chr5	13205835	13209201	3367	1861	1847	428.46	2.66	2.86
chr5	13209785	13212725	2941	1345	1419	227.57	2.16	6.14
chr5	13214300	13219883	5584	4742	2876	390.56	2.05	3.11
chr5	13244359	13251903	7545	5263	5170	1414.19	2.67	0.74
chr5	13370676	13383935	13260	6465	19600	491.18	3.3	2.47
chr5	13390262	13392433	2172	426	875	197.22	2.03	8.43
chr5	13453150	13456432	3283	2687	1528	314.25	1.96	4.6
chr5	13489768	13492113	2346	1618	1327	197.46	2.58	8.44
chr5	13517875	13519858	1984	1438	674	75.34	2.14	34.42
chr5	13564063	13567916	3854	763	1711	337.35	2.27	4.07
chr5	13568388	13570275	1888	578	991	313.99	2.82	4.59
chr5	13571364	13577237	5874	4596	3027	950.29	2.48	0.85
chr5	13656260	13657521	1262	590	554	54.28	2.53	46.37
chr5	13695732	13698647	2916	1810	1440	346.04	2.17	3.77
chr5	13712961	13719545	6585	1782	10927	3100	2.86	1.4
chr5	13755727	13759135	3409	2578	1751	287.09	2.21	4.37
chr5	13797279	13800959	3681	2235	2168	167.95	2.07	10.75
chr5	13821721	13823752	2032	1379	1056	160.53	2.09	11.29
chr5	13883691	13890940	7250	2706	6641	1551.49	2.3	0.78
chr5	13925680	13932288	6609	821	5842	1367.95	3.21	0.72
chr5	13942352	13947935	5584	4043	3008	111.39	1.96	20.97
chr5	13960663	13970189	9527	7015	7649	149.17	2.43	11.86
chr5	13988858	13990512	1655	479	592	95.1	2.27	26.91
chr5	13993224	14000590	7367	3110	8602	3100	2.91	1.4
chr5	14035789	14040272	4484	676	2589	238.43	2.62	5.73
chr5	14075812	14078165	2354	1433	1290	80.04	1.98	32.3
chr5	14082946	14088699	5754	4060	6008	3100	3.37	1.4
chr5	14113235	14118368	5134	4204	2968	661.69	2.44	2
chr5	14143563	14149551	5989	1544	5252	3100	2.91	1.4
chr5	14156806	14164912	8107	2567	6396	1867.77	2.9	0.9
chr5	14166136	14168046	1911	980	1007	134.06	2.8	15.25
chr5	14176228	14180613	4386	2225	3521	313.71	3.25	4.58
chr5	14180777	14183042	2266	632	948	128.21	2.26	16.27
chr5	14203558	14209195	5638	3533	5405	3186.03	3.1	0
chr5	14256145	14264966	8822	5504	7579	3100	3.83	1.4
chr5	14268384	14273327	4944	3619	4118	2511.8	2.73	1.09
chr5	14294599	14297925	3327	1297	2162	705.9	2.35	1.62
chr5	14379941	14383841	3901	1165	2566	319.31	2.32	4.65
chr5	14443341	14449735	6395	2829	5888	3100	3.86	1.4
chr5	14502659	14517790	15132	9727	18678	1240.41	3.98	0.66
chr5	14573230	14584939	11710	2720	16175	271.28	3.36	5.4
chr5	14586690	14589761	3072	966	1652	988.61	3.29	0.86
chr5	14615091	14616635	1545	1038	594	141.93	1.99	13.53
chr5	14660355	14664000	3646	1797	1633	183.56	2.13	9.41
chr5	14664595	14666518	1924	774	847	85.05	2.13	30.2
chr5	14668735	14675688	6954	2445	4547	1230.67	2.7	0.66
chr5	14677193	14681375	4183	2291	3248	200.29	2.19	7.82
chr5	14756328	14757908	1581	855	701	124.95	2.47	16.86
chr5	14782504	14786480	3977	1020	2761	202.65	2.2	7.73
chr5	14826028	14834331	8304	5906	9311	3100	3.35	1.4
chr5	14961871	14967989	6119	4442	5371	1988.27	2.7	0.93
chr5	15078372	15085275	6904	870	4379	84.35	2.3	30.62
chr5	15206006	15207365	1360	838	590	114.36	2.44	19.38
chr5	15232474	15245382	12909	4982	18951	2322.32	2.79	1.02
chr5	15297906	15300953	3048	565	2175	492.14	2.37	2.48
chr5	15333659	15340371	6713	5488	8075	3006.46	3.28	1.33
chr5	15352203	15362479	10277	4105	5904	732.93	2.41	1.67
chr5	15453952	15455738	1787	1270	723	109.93	2.4	21.73
chr5	15490639	15498781	8143	5602	16653	3100	3.07	1.4
chr5	15636005	15640999	4995	1769	3980	1439.47	3.06	0.75
chr5	15645906	15651466	5561	3867	5376	1377.09	2.36	0.73
chr5	15718084	15722635	4552	792	4171	2595.48	3.11	1.12
chr5	15855719	15856836	1118	564	458	92.97	3.35	27.48
chr5	15919159	15927726	8568	4068	12122	1676.94	2.88	0.82
chr5	15962490	15964780	2291	565	956	115.75	1.96	18.98
chr5	16049586	16051035	1450	884	566	88.15	2.27	28.95
chr5	16258751	16264972	6222	4990	7980	3100	3.03	1.4
chr5	16656821	16658129	1309	519	505	124.61	2.58	17.04
chr5	16699155	16706494	7340	5933	10707	3100	3.53	1.4
chr5	17075788	17077028	1241	560	561	238.74	3.95	5.74
chr5	17085397	17087331	1935	711	1201	164.38	3.16	10.84
chr5	17089788	17096002	6215	4559	7064	3100	3.2	1.4
chr5	17251401	17254699	3299	1808	1662	457.83	2.52	2.58
chr5	17278227	17280278	2052	1431	926	188.31	3.05	9.25
chr5	17304418	17309080	4663	3425	3229	207.57	2.06	7.31
chr5	17405911	17407120	1210	620	496	163.49	2.83	10.76
chr5	17432323	17433553	1231	503	488	127.4	2.91	16.34
chr5	17439450	17446207	6758	5132	10883	3100	3.23	1.4
chr5	17596378	17606193	9816	7302	14285	3100	3.9	1.4
chr5	17850675	17852082	1408	729	598	226.22	3.08	6.13
chr5	17867127	17868829	1703	489	643	138.41	2.05	14.1
chr5	17893299	17901900	8602	5350	10960	3100	4.23	1.4
chr5	18118582	18133032	14451	9999	18971	954.22	3.8	0.85
chr5	18142108	18146991	4884	3716	3457	517.81	2.3	2.33
chr5	18171118	18172222	1105	547	401	72.29	2.61	36.08
chr5	18193330	18202147	8818	3323	8576	1925.85	3.99	0.92
chr5	18470924	18480883	9960	5023	8550	194.41	2.54	8.88
chr5	18486273	18487782	1510	522	718	220.51	2.86	6.48
chr5	18490451	18495713	5263	1545	5000	1788.35	2.37	0.85
chr5	18667524	18670248	2725	1938	1536	572.61	3.77	2.24
chr5	18927283	18929683	2401	612	1462	171.13	2.16	10.46
chr5	18932647	18939444	6798	4252	7461	3100	3.18	1.4
chr5	18980118	18981583	1466	826	692	51.05	2.43	49.49
chr5	19024014	19025198	1185	591	499	100.96	3.01	24.8
chr5	19188936	19195690	6755	1163	8279	3100	3.51	1.4
chr5	19358141	19364816	6676	5268	8934	3100	3.54	1.4
chr5	20059920	20062706	2787	1794	2309	1176.66	2.98	0.63
chr5	20127532	20129818	2287	1772	1069	99.32	1.93	25.49
chr5	20631216	20632323	1108	530	386	53.85	2.18	46.76
chr5	20803303	20804531	1229	518	448	81.74	2.21	31.76
chr5	21156958	21158695	1738	865	766	117.52	2.36	18.5
chr5	21165142	21170128	4987	3879	4957	3125.14	3.06	0
chr5	21542817	21547014	4198	2893	3997	849.78	3.12	1.04
chr5	21831296	21837435	6140	4354	4904	150.76	2.66	11.86
chr5	22001530	22007146	5617	1261	6256	2345.14	2.65	1.03
chr5	22510629	22512808	2180	1573	857	243.11	2.22	5.76
chr5	22613249	22618473	5225	4284	3886	794.25	2.5	1.02
chr5	22830324	22833566	3243	1431	1779	478.33	2.81	2.44
chr5	22912443	22916468	4026	3420	2083	628.78	3.31	1.96
chr5	23024507	23026969	2463	1006	1655	414.22	3.42	2.99
chr5	23134617	23140289	5673	1559	6369	2665.68	2.68	1.19
chr5	23774165	23775727	1563	632	932	598.16	4.38	2.09
chr5	24002056	24003188	1133	602	391	50.96	1.92	49.53
chr5	24025670	24027911	2242	1036	970	284.25	2.33	4.32
chr5	24028101	24029933	1833	643	668	93.38	2.23	27.46
chr5	25856358	25857654	1297	560	491	109.96	2.34	21.76
chr5	26258271	26260196	1926	838	1048	114.6	2.26	19.31
