# Supplementary material for: Nuclear lamina component KAKU4 regulates chromatin states and transcriptional regulation in the Arabidopsis genome
Source: BMC Biol. 2024 Apr 12;22:80. doi: 10.1186/s12915-024-01882-5 (PMC11015597; doi:10.1186/s12915-024-01882-5)
Supplement: Supplementary file 6 — Additional file 6: Table S6. Genes with higher deposition of H3K4me3, H3K27me3 and H3K9me2 in kaku4-2 mutant and WT. [file 12915_2024_1882_MOESM6_ESM.xlsx]

## Sheet: H3K4me3
Supplementary Table S6 | Genes with higher deposition of H3K4me3 in kaku4-2 mutant and WT
Higher deposition of H3K4me3 in WT												Higher deposition of H3K4me3 in kaku4-2 mutant
Gene ID	Location	Chr	Strand	Dist to TSS	-10*LOG10(pvalue)	Fold_enrichment	FDR(%)	Short name	Description			Gene ID	Location	Chr	Strand	Dist to TSS	-10*LOG10(pvalue)	Fold_enrichment	FDR(%)	Short name	Description
AT1G01390	genebody	chr1	-	+324	63.53	2.94	90.38		UDP-Glycosyltransferase superfamily protein; FUNCTIONS IN: UDP-glycosyltransferase activity, transferase activity, transferring glycosyl groups; INVOLVED IN: metabolic process; EXPRESSED IN: 7 plant structures; EXPRESSED DURING: 9 growth stages; CONTAINS InterPro DOMAIN/s: UDP-glucuronosyl/UDP-glucosyltransferase (InterPro:IPR002213); BEST Arabidopsis thaliana protein match is: UDP-glucosyl trans…			AT1G01670	1500-2000	chr1	-	-1665	117.86	1.8	78.26		RING/U-box superfamily protein; FUNCTIONS IN: ubiquitin-protein ligase activity; INVOLVED IN: protein ubiquitination; LOCATED IN: ubiquitin ligase complex; EXPRESSED IN: 12 plant structures; EXPRESSED DURING: 7 growth stages; CONTAINS InterPro DOMAIN/s: U box domain (InterPro:IPR003613); BEST Arabidopsis thaliana protein match is: RING/U-box superfamily protein (TAIR:AT3G61390.2); Has 3857 Blast …
AT1G03300	0-500	chr1	-	-174	90.76	2.97	100	ATDUF1, DOMAIN OF UNKNOWN FUNCTION 724 1, DUF1	Member of the plant-specific DUF724 protein family. Arabidopsis has 10 DUF724 proteins. Loss of function mutant has a WT phenotype			AT1G01680	genebody	chr1	-	+714	117.86	1.8	78.26	ATPUB54, PLANT U-BOX 54, PUB54	plant U-box 54 (PUB54); FUNCTIONS IN: ubiquitin-protein ligase activity; INVOLVED IN: response to stress, protein ubiquitination; LOCATED IN: ubiquitin ligase complex; CONTAINS InterPro DOMAIN/s: UspA (InterPro:IPR006016), U box domain (InterPro:IPR003613); BEST Arabidopsis thaliana protein match is: RING/U-box superfamily protein (TAIR:AT1G01660.1); Has 2251 Blast hits to 2122 proteins in 140 sp…
AT1G03310	0-500	chr1	+	-210	90.76	2.97	100	ARABIDOPSIS THALIANA ISOAMYLASE 2, ATBE2, ATISA2, BE2, BRANCHING ENZYME 2, DBE1, DEBRANCHING ENZYME 1, ISA2	Encodes a protein with strong similarity to isoamylase (EC:3.2.1.68) however lacks critical residues known to be important for activity. Appears to co localize with ISA1 in the chloroplast isoamylase complex. Mutations in this gene cause the loss of detectable isoamylase activity and the disruption of normal starch structure. It has been postulated that AtISA2 interacts with AtISA1 to form the Is…			AT1G01690	1000-1500	chr1	+	-1487	117.86	1.8	78.26	ARABIDOPSIS THALIANA PUTATIVE RECOMBINATION INITIATION DEFECTS 3, ATPRD3, PRD3, PUTATIVE RECOMBINATION INITIATION DEFECTS 3	Encodes a novel plant-specific protein that is involved in meiotic double strand break formation.
AT1G07485	genebody	chr1	+	+400	62.55	2.61	86.36		unknown protein; FUNCTIONS IN: molecular_function unknown; INVOLVED IN: biological_process unknown; LOCATED IN: cellular_component unknown; EXPRESSED IN: shoot apex, embryo, leaf whorl, pedicel; EXPRESSED DURING: 4 anthesis, D bilateral stage; Has 5 Blast hits to 5 proteins in 3 species: Archae - 0; Bacteria - 0; Metazoa - 0; Fungi - 0; Plants - 5; Viruses - 0; Other Eukaryotes - 0 (source: NCBI …			AT1G09932	genebody	chr1	-	+440	313.16	2.81	45.45		Phosphoglycerate mutase family protein; CONTAINS InterPro DOMAIN/s: Histidine phosphatase superfamily, clade-1 (InterPro:IPR013078); BEST Arabidopsis thaliana protein match is: Phosphoglycerate mutase family protein (TAIR:AT2G17280.2); Has 552 Blast hits to 552 proteins in 105 species: Archae - 0; Bacteria - 9; Metazoa - 0; Fungi - 272; Plants - 167; Viruses - 0; Other Eukaryotes - 104 (source: N…
AT1G07490	genebody	chr1	-	+247	62.55	2.61	86.36	DEVIL 9, DVL9, ROTUNDIFOLIA LIKE 3, RTFL3	ROTUNDIFOLIA like 3 (RTFL3); FUNCTIONS IN: molecular_function unknown; INVOLVED IN: shoot development; LOCATED IN: chloroplast; CONTAINS InterPro DOMAIN/s: DVL (InterPro:IPR012552); BEST Arabidopsis thaliana protein match is: ROTUNDIFOLIA like 5 (TAIR:AT5G59510.1); Has 4671 Blast hits to 722 proteins in 119 species: Archae - 0; Bacteria - 250; Metazoa - 1223; Fungi - 536; Plants - 223; Viruses - …			AT1G12290	genebody	chr1	-	+880	50.27	2.49	100		Disease resistance protein (CC-NBS-LRR class) family; FUNCTIONS IN: ATP binding; INVOLVED IN: N-terminal protein myristoylation, defense response; EXPRESSED IN: stem, inflorescence meristem, root, stamen; EXPRESSED DURING: 4 anthesis; CONTAINS InterPro DOMAIN/s: NB-ARC (InterPro:IPR002182), Disease resistance protein (InterPro:IPR000767); BEST Arabidopsis thaliana protein match is: Disease resist…
AT1G16550	0-500	chr1	+	-57	87.55	2.99	100		pseudogene, putative cell division cycle protein, blastp match of 53% identity and 2.4e-136 P-value to GP|6069665|dbj|BAA85441.1||AP000616 EST D15969(C1695) corresponds to a region of the predicted gene.~similar to valosin-containing protein (U20213) {Oryza sativa (japonica cultivar-group)}			AT1G13510	1500-2000	chr1	-	-1559	71.34	1.8	100		Protein of unknown function (DUF1262); CONTAINS InterPro DOMAIN/s: Protein of unknown function DUF1262 (InterPro:IPR010683); BEST Arabidopsis thaliana protein match is: Protein of unknown function (DUF1262) (TAIR:AT1G13540.1); Has 101 Blast hits to 94 proteins in 9 species: Archae - 0; Bacteria - 0; Metazoa - 0; Fungi - 0; Plants - 101; Viruses - 0; Other Eukaryotes - 0 (source: NCBI BLink).
AT1G20070	genebody	chr1	-	+622	65.26	2.47	88.24		unknown protein; FUNCTIONS IN: molecular_function unknown; INVOLVED IN: biological_process unknown; LOCATED IN: chloroplast; EXPRESSED IN: 20 plant structures; EXPRESSED DURING: 11 growth stages; Has 26 Blast hits to 26 proteins in 9 species: Archae - 0; Bacteria - 0; Metazoa - 0; Fungi - 2; Plants - 24; Viruses - 0; Other Eukaryotes - 0 (source: NCBI BLink).			AT1G13520	genebody	chr1	-	+868	71.34	1.8	100		Protein of unknown function (DUF1262); CONTAINS InterPro DOMAIN/s: Protein of unknown function DUF1262 (InterPro:IPR010683); BEST Arabidopsis thaliana protein match is: Protein of unknown function (DUF1262) (TAIR:AT1G13480.1); Has 107 Blast hits to 100 proteins in 12 species: Archae - 0; Bacteria - 6; Metazoa - 0; Fungi - 0; Plants - 101; Viruses - 0; Other Eukaryotes - 0 (source: NCBI BLink).
AT1G23205	genebody	chr1	-	+312	76.77	2.83	97.47		Plant invertase/pectin methylesterase inhibitor superfamily protein; FUNCTIONS IN: enzyme inhibitor activity, pectinesterase inhibitor activity, pectinesterase activity; INVOLVED IN: biological_process unknown; LOCATED IN: endomembrane system; EXPRESSED IN: 18 plant structures; EXPRESSED DURING: 13 growth stages; CONTAINS InterPro DOMAIN/s: Pectinesterase inhibitor (InterPro:IPR006501); BEST Arab…			AT1G14870	genebody	chr1	-	+470	416.42	3.24	33.33	ATPCR2, PCR2, PLANT CADMIUM RESISTANCE 2	PCR2 encodes a membrane protein involved in zinc transport and detoxification.
AT1G24265	genebody	chr1	+	+175	87.37	3.39	100		Protein of unknown function (DUF1664); FUNCTIONS IN: molecular_function unknown; INVOLVED IN: biological_process unknown; LOCATED IN: endomembrane system; CONTAINS InterPro DOMAIN/s: Protein of unknown function DUF1664 (InterPro:IPR012458); BEST Arabidopsis thaliana protein match is: Protein of unknown function (DUF1664) (TAIR:AT1G24267.1).			AT1G26380	genebody	chr1	-	+774	128.43	2.01	68.29		FAD-binding Berberine family protein; FUNCTIONS IN: electron carrier activity, oxidoreductase activity, FAD binding, catalytic activity; LOCATED IN: endomembrane system; EXPRESSED IN: 9 plant structures; EXPRESSED DURING: LP.06 six leaves visible, LP.04 four leaves visible, 4 anthesis, LP.08 eight leaves visible; CONTAINS InterPro DOMAIN/s: FAD-binding, type 2 (InterPro:IPR016166), Berberine/berb…
AT1G26770	genebody	chr1	+	+747	77.33	2.24	100	ARABIDOPSIS THALIANA EXPANSIN 10, ARABIDOPSIS THALIANA EXPANSIN ALPHA 1.1, AT-EXP10, ATEXP10, ATEXPA10, ATHEXP ALPHA 1.1, EXP10, EXPA10, EXPANSIN 10, EXPANSIN A10	Encodes an expansin. Naming convention from the Expansin Working Group (Kende et al, Plant Mol Bio). Involved in the formation of nematode-induced syncytia in roots of Arabidopsis thaliana.			AT1G32340	1500-2000	chr1	-	-1936	498.34	3.02	50	NDR1/HIN1-LIKE 8, NHL8	Encodes a protein whose sequence is similar to tobacco hairpin-induced gene (HIN1) and Arabidopsis non-race specific disease resistance gene (NDR1). Expression is not detected under normal conditions and in response to cucumber mosaic virus or spermine.
AT1G26790	genebody	chr1	-	+784	166.6	2.4	100		Dof-type zinc finger DNA-binding family protein; FUNCTIONS IN: DNA binding, sequence-specific DNA binding transcription factor activity; INVOLVED IN: regulation of transcription; LOCATED IN: endomembrane system; EXPRESSED IN: stem; CONTAINS InterPro DOMAIN/s: Zinc finger, Dof-type (InterPro:IPR003851); BEST Arabidopsis thaliana protein match is: Dof-type zinc finger DNA-binding family protein (TA…			AT1G32350	genebody	chr1	-	+696	498.34	3.02	50	ALTERNATIVE OXIDASE 1D, AOX1D	alternative oxidase 1D (AOX1D); FUNCTIONS IN: alternative oxidase activity; INVOLVED IN: oxidation reduction, response to cyclopentenone; LOCATED IN: mitochondrial envelope, mitochondrion; EXPRESSED IN: stem, sepal, leaf, stamen; EXPRESSED DURING: LP.04 four leaves visible, 4 anthesis, petal differentiation and expansion stage; CONTAINS InterPro DOMAIN/s: Alternative oxidase (InterPro:IPR002680);…
AT1G26795	1500-2000	chr1	+	-1852	166.6	2.4	100		Plant self-incompatibility protein S1 family; FUNCTIONS IN: molecular_function unknown; INVOLVED IN: biological_process unknown; LOCATED IN: endomembrane system; EXPRESSED IN: 12 plant structures; EXPRESSED DURING: 7 growth stages; CONTAINS InterPro DOMAIN/s: Plant self-incompatibility S1 (InterPro:IPR010264); BEST Arabidopsis thaliana protein match is: Plant self-incompatibility protein S1 famil…			AT1G33960	genebody	chr1	+	+1121	164.61	1.94	52	AIG1, AVRRPT2-INDUCED GENE 1	Identified as a gene that is induced by avirulence gene avrRpt2 and RPS2 after infection with Pseudomonas syringae pv maculicola strain ES4326 carrying avrRpt2
AT1G31070	genebody	chr1	+	+194	82.51	3.43	100	GLCNAC1PUT1, N-ACETYLGLUCOSAMINE-1-PHOSPHATE URIDYLYLTRANSFERASE 1	Encodes a protein that functions as an N-acetylglucosamine-1-phosphate uridylyltransferase that catalyzes the formation of UDP-N-acetylglucosamine (UDP-GlcNAc). This is an essential precursor for glycolipid and glycoprotein synthesis and is also used for regulatory protein modification in signaling pathways. The enzyme can also catalyze the reverse reaction using both UDP-GlcNAc and the less comm…			AT1G44750	genebody	chr1	+	+830	50.91	2.71	100	ATPUP11, PUP11, PURINE PERMEASE 11	Member of a family of proteins related to PUP1, a purine transporter. May be involved in the transport of purine and purine derivatives such as cytokinins, across the plasma membrane.
AT1G49450	genebody	chr1	+	+915	139.74	2.76	100		Transducin/WD40 repeat-like superfamily protein; CONTAINS InterPro DOMAIN/s: WD40 repeat 2 (InterPro:IPR019782), WD40 repeat-like-containing domain (InterPro:IPR011046), WD40-repeat-containing domain (InterPro:IPR017986), WD40/YVTN repeat-like-containing domain (InterPro:IPR015943), WD40 repeat (InterPro:IPR001680), WD40 repeat, subgroup (InterPro:IPR019781), G-protein beta WD-40 repeat, region (…			AT1G51860	genebody	chr1	-	+90	84.17	2.45	84.93		Leucine-rich repeat protein kinase family protein; FUNCTIONS IN: kinase activity; INVOLVED IN: protein amino acid phosphorylation; LOCATED IN: endomembrane system; EXPRESSED IN: stem, root, stamen; EXPRESSED DURING: 4 anthesis; CONTAINS InterPro DOMAIN/s: Protein kinase, ATP binding site (InterPro:IPR017441), Protein kinase, catalytic domain (InterPro:IPR000719), Leucine-rich repeat (InterPro:IPR…
AT1G49980	genebody	chr1	+	+4321	52.86	3.33	73.38		DNA/RNA polymerases superfamily protein; FUNCTIONS IN: damaged DNA binding, DNA-directed DNA polymerase activity; INVOLVED IN: DNA repair; LOCATED IN: membrane; EXPRESSED IN: 22 plant structures; EXPRESSED DURING: 13 growth stages; CONTAINS InterPro DOMAIN/s: DNA polymerase, Y-family, little finger domain (InterPro:IPR017961), DNA-repair protein, UmuC-like (InterPro:IPR001126), DNA-repair protein…			AT1G51890	genebody	chr1	-	+533	97.09	2.51	78.33		Leucine-rich repeat protein kinase family protein; FUNCTIONS IN: kinase activity; INVOLVED IN: protein amino acid phosphorylation; LOCATED IN: endomembrane system; EXPRESSED IN: 9 plant structures; EXPRESSED DURING: 8 growth stages; CONTAINS InterPro DOMAIN/s: Protein kinase, ATP binding site (InterPro:IPR017441), Serine/threonine-protein kinase domain (InterPro:IPR002290), Leucine-rich repeat (I…
AT1G49990	1000-1500	chr1	+	-1336	52.86	3.33	73.38		F-box family protein; CONTAINS InterPro DOMAIN/s: F-box domain, cyclin-like (InterPro:IPR001810), F-box domain, Skp2-like (InterPro:IPR022364); BEST Arabidopsis thaliana protein match is: F-box family protein (TAIR:AT4G22430.1); Has 409 Blast hits to 404 proteins in 18 species: Archae - 0; Bacteria - 0; Metazoa - 0; Fungi - 0; Plants - 409; Viruses - 0; Other Eukaryotes - 0 (source: NCBI BLink).			AT1G58340	genebody	chr1	+	+1127	181.95	2.88	47.83	BCD1, BUSH-AND-CHLOROTIC-DWARF 1, ZF14, ZRIZI, ZRZ	Encodes a plant MATE (multidrug and toxic compound extrusion) transporter that is localized to the Golgi complex and small organelles and is involved in determining the rate of organ initiation. It is also involved in iron homeostasis when plants are under osmotic stress.
AT1G50890	genebody	chr1	-	+24	68.99	2.42	93.62		ARM repeat superfamily protein; FUNCTIONS IN: binding; INVOLVED IN: biological_process unknown; EXPRESSED IN: 25 plant structures; EXPRESSED DURING: 15 growth stages; CONTAINS InterPro DOMAIN/s: Armadillo-type fold (InterPro:IPR016024); BEST Arabidopsis thaliana protein match is: ARM repeat superfamily protein (TAIR:AT4G27060.1); Has 197 Blast hits to 187 proteins in 35 species: Archae - 2; Bacte…			AT1G61560	genebody	chr1	-	+263	69.83	2.77	100	ATMLO6, MILDEW RESISTANCE LOCUS O 6, MLO6	A member of a large family of seven-transmembrane domain proteins specific to plants, homologs of the barley mildew resistance locus o (MLO) protein. The Arabidopsis genome contains 15 genes encoding MLO proteins, with localization in plasma membrane. Phylogenetic analysis revealed four clades of closely-related AtMLO genes. ATMLO6 belongs to the clade IV, with AtMLO2, AtMLO3 and AtMLO12. The gen…
AT1G50900	0-500	chr1	+	-181	68.99	2.42	93.62	GDC1, GRANA DEFICIENT CHLOROPLAST 1, LHCP TRANSLOCATION DEFECT, LTD	Encodes GDC1 (Grana Deficient Chloroplast 1), an ankyrin domain containing protein required fro chloroplast thylakoid grana formation.			AT1G61800	genebody	chr1	+	+438	187.34	2.68	47.62	ARABIDOPSIS GLUCOSE-6-PHOSPHATE/PHOSPHATE TRANSLOCATOR 2, ATGPT2, GLUCOSE-6-PHOSPHATE/PHOSPHATE TRANSLOCATOR 2, GPT2	glucose6-Phosphate/phosphate transporter 2. Expression is upregulated in the shoot of cax1/cax3 mutant.
AT1G52000	genebody	chr1	-	+1056	104.75	2.66	100		Mannose-binding lectin superfamily protein; FUNCTIONS IN: molecular_function unknown; INVOLVED IN: response to salt stress; LOCATED IN: cellular_component unknown; EXPRESSED IN: 22 plant structures; EXPRESSED DURING: 14 growth stages; CONTAINS InterPro DOMAIN/s: Mannose-binding lectin (InterPro:IPR001229); BEST Arabidopsis thaliana protein match is: myrosinase-binding protein 1 (TAIR:AT1G52040.1)…			AT1G62300	genebody	chr1	-	+1095	54.88	2.08	100	ATWRKY6, WRKY6	Encodes a transcription factor WRKY6. Regulates Phosphate1 (Pho1) expression in response to low phosphate (Pi) stress.
AT1G52010	1500-2000	chr1	+	-1988	104.75	2.66	100		Mutator-like transposase family, has a 2.8e-81 P-value blast match to O65231 /281-442 Pfam PF03108 MuDR family transposase (MuDr-element domain)			AT1G65690	genebody	chr1	-	+544	62.58	2.74	100		Late embryogenesis abundant (LEA) hydroxyproline-rich glycoprotein family; CONTAINS InterPro DOMAIN/s: Late embryogenesis abundant protein, group 2 (InterPro:IPR004864); BEST Arabidopsis thaliana protein match is: NDR1/HIN1-like 25 (TAIR:AT5G36970.1); Has 985 Blast hits to 984 proteins in 28 species: Archae - 0; Bacteria - 0; Metazoa - 0; Fungi - 0; Plants - 985; Viruses - 0; Other Eukaryotes - 0…
AT1G52610	1500-2000	chr1	-	-1539	53.36	2.34	75.84		Mutator-like transposase family, has a 2.0e-18 P-value blast match to GB:AAA21566 mudrA of transposon="MuDR" (MuDr-element) (Zea mays)			AT1G65845	1000-1500	chr1	-	-1447	81.83	2.65	89.19		unknown protein; FUNCTIONS IN: molecular_function unknown; INVOLVED IN: biological_process unknown; LOCATED IN: endomembrane system; Has 9 Blast hits to 9 proteins in 2 species: Archae - 0; Bacteria - 0; Metazoa - 0; Fungi - 0; Plants - 9; Viruses - 0; Other Eukaryotes - 0 (source: NCBI BLink).
AT1G52615	genebody	chr1	-	+1404	53.36	2.34	75.84		unknown gene			AT1G65850	genebody	chr1	+	+568	81.83	2.65	89.19		Disease resistance protein (TIR-NBS-LRR class) family; FUNCTIONS IN: transmembrane receptor activity, ATP binding; INVOLVED IN: signal transduction, apoptosis, defense response, innate immune response; LOCATED IN: intrinsic to membrane; EXPRESSED IN: 8 plant structures; EXPRESSED DURING: LP.04 four leaves visible, 4 anthesis, LP.02 two leaves visible, petal differentiation and expansion stage, D …
AT1G53180	genebody	chr1	+	+469	79.68	2.5	100		unknown protein; FUNCTIONS IN: molecular_function unknown; INVOLVED IN: biological_process unknown; LOCATED IN: cellular_component unknown; EXPRESSED IN: 13 plant structures; EXPRESSED DURING: 6 growth stages; BEST Arabidopsis thaliana protein match is: unknown protein (TAIR:AT3G15115.1); Has 58 Blast hits to 56 proteins in 22 species: Archae - 0; Bacteria - 0; Metazoa - 6; Fungi - 4; Plants - 29…			AT1G66600	genebody	chr1	+	+515	80.07	1.96	90.67	ABA OVERLY SENSITIVE MUTANT 3, ABO3, ATWRKY63, WRKY DNA-BINDING PROTEIN 63, WRKY63	A member of WRKY Transcription Factor; Group III. Involved in the regulation of plant responses to ABA and drought stress.
AT1G53480	genebody	chr1	-	+89	1083.68	3.6	100	ARABIDOPSIS MTO 1 RESPONDING DOWN 1, ATMRD1, MRD1, MTO 1 RESPONDING DOWN 1	Encodes MRD1 (mto 1 responding down). Down-regulated in mto1-1 mutant that over-accumulates soluble methionine.			AT1G66700	genebody	chr1	-	+707	133.65	1.86	64.1	PXMT1	A member of the Arabidopsis SABATH methyltransferase gene family. Encodes PXMT1, a methyltransferase that methylates 1,7-paraxanthine.
AT1G53490	genebody	chr1	+	+833	1083.68	3.6	100	HEI10, HOMOLOG OF HUMAN HEI10 ( ENHANCER OF CELL INVASION NO.10)	Encodes HEI10, a RING finger-containing protein. HEI10 belongs to a group of proteins well conserved among species known as ZMM. Required for class I crossover formation.			AT1G67860	genebody	chr1	-	+200	59.55	2.8	100		unknown protein; BEST Arabidopsis thaliana protein match is: unknown protein (TAIR:AT1G67865.1); Has 13 Blast hits to 13 proteins in 2 species: Archae - 0; Bacteria - 0; Metazoa - 0; Fungi - 0; Plants - 13; Viruses - 0; Other Eukaryotes - 0 (source: NCBI BLink).
AT1G60190	genebody	chr1	+	+926	110.1	2.43	100	ATPUB19, PLANT U-BOX 19, PUB19	Encodes PUB19, a plant U-box armadillo repeat protein. Involved in salt inhibition of germination together with PUB18.			AT1G68390	genebody	chr1	+	+400	50.85	2.07	100		Core-2/I-branching beta-1,6-N-acetylglucosaminyltransferase family protein; CONTAINS InterPro DOMAIN/s: Core-2/I-Branching enzyme (InterPro:IPR021141); BEST Arabidopsis thaliana protein match is: Core-2/I-branching beta-1,6-N-acetylglucosaminyltransferase family protein (TAIR:AT1G68380.1); Has 622 Blast hits to 618 proteins in 34 species: Archae - 0; Bacteria - 10; Metazoa - 12; Fungi - 1; Plants…
AT1G60590	genebody	chr1	-	+846	88.05	2.46	100		Pectin lyase-like superfamily protein; FUNCTIONS IN: polygalacturonase activity; INVOLVED IN: carbohydrate metabolic process; EXPRESSED IN: 20 plant structures; EXPRESSED DURING: 10 growth stages; CONTAINS InterPro DOMAIN/s: Pectin lyase fold/virulence factor (InterPro:IPR011050), Pectin lyase fold (InterPro:IPR012334), Glycoside hydrolase, family 28 (InterPro:IPR000743), Parallel beta-helix repe…			AT1G72540	genebody	chr1	-	+354	52.81	2.11	100		Protein kinase superfamily protein; FUNCTIONS IN: protein serine/threonine kinase activity, protein kinase activity, kinase activity, ATP binding; INVOLVED IN: protein amino acid phosphorylation; LOCATED IN: chloroplast; EXPRESSED IN: stem, stamen; EXPRESSED DURING: 4 anthesis; CONTAINS InterPro DOMAIN/s: Protein kinase, ATP binding site (InterPro:IPR017441), Protein kinase, catalytic domain (Int…
AT1G64780	genebody	chr1	-	+740	410.43	2.8	100	AMMONIUM TRANSPORTER 1;2, AMT1;2, ATAMT1;2	encodes an ammonium transporter protein believed to act as a high affinity transporter. It is expressed in the root, primarily in endodermal and cortical cells, and contributes to ammonium uptake in the root.			AT1G73805	genebody	chr1	-	+814	909.59	2.77	50	SAR DEFICIENT 1, SARD1	Encodes SAR Deficient 1 (SARD1), a key regulator for ICS1 (Isochorismate Synthase 1) induction and salicylic acid (SA) synthesis.
AT1G66140	genebody	chr1	-	+1461	66.51	2.64	89.9	ZFP4, ZINC FINGER PROTEIN 4	Encodes a zinc finger protein containing only a single zinc finger.			AT1G76955	1000-1500	chr1	-	-1058	54.42	2.55	100		Expressed protein; Has 35333 Blast hits to 34131 proteins in 2444 species: Archae - 798; Bacteria - 22429; Metazoa - 974; Fungi - 991; Plants - 531; Viruses - 0; Other Eukaryotes - 9610 (source: NCBI BLink).
AT1G66540	genebody	chr1	+	+285	52.63	2.53	73.08		Cytochrome P450 superfamily protein; FUNCTIONS IN: electron carrier activity, monooxygenase activity, iron ion binding, oxygen binding, heme binding; INVOLVED IN: oxidation reduction; EXPRESSED IN: 21 plant structures; EXPRESSED DURING: 13 growth stages; CONTAINS InterPro DOMAIN/s: Cytochrome P450 (InterPro:IPR001128), Cytochrome P450, conserved site (InterPro:IPR017972), Cytochrome P450, E-class…			AT1G76960	genebody	chr1	-	+353	54.42	2.55	100		unknown protein; FUNCTIONS IN: molecular_function unknown; INVOLVED IN: biological_process unknown; LOCATED IN: endomembrane system; EXPRESSED IN: 9 plant structures; EXPRESSED DURING: 8 growth stages; Has 8 Blast hits to 8 proteins in 2 species: Archae - 0; Bacteria - 0; Metazoa - 0; Fungi - 0; Plants - 8; Viruses - 0; Other Eukaryotes - 0 (source: NCBI BLink).
AT1G67040	genebody	chr1	-	+669	63.12	2.79	87.85	TON1 RECRUITING MOTIF 22, TRM22	unknown protein; FUNCTIONS IN: molecular_function unknown; INVOLVED IN: biological_process unknown; LOCATED IN: cellular_component unknown; EXPRESSED IN: 20 plant structures; EXPRESSED DURING: 11 growth stages; BEST Arabidopsis thaliana protein match is: unknown protein (TAIR:AT5G26910.3); Has 89 Blast hits to 84 proteins in 15 species: Archae - 0; Bacteria - 0; Metazoa - 5; Fungi - 2; Plants - 8…			AT1G80160	genebody	chr1	+	+529	60.87	1.87	100	GLYI7, GLYOXYLASE I 7	Lactoylglutathione lyase / glyoxalase I family protein; CONTAINS InterPro DOMAIN/s: Glyoxalase/bleomycin resistance protein/dioxygenase (InterPro:IPR004360); BEST Arabidopsis thaliana protein match is: Lactoylglutathione lyase / glyoxalase I family protein (TAIR:AT1G15380.2); Has 30201 Blast hits to 17322 proteins in 780 species: Archae - 12; Bacteria - 1396; Metazoa - 17338; Fungi - 3422; Plants…
AT1G68940	1000-1500	chr1	-	-1226	76.56	3.29	96.25		Armadillo/beta-catenin-like repeat family protein; FUNCTIONS IN: ubiquitin-protein ligase activity, binding; INVOLVED IN: protein ubiquitination; LOCATED IN: ubiquitin ligase complex; EXPRESSED IN: root; CONTAINS InterPro DOMAIN/s: U box domain (InterPro:IPR003613), Armadillo-like helical (InterPro:IPR011989), Armadillo (InterPro:IPR000225), Armadillo-type fold (InterPro:IPR016024); BEST Arabidop…			AT2G04100	genebody	chr2	-	+488	254.76	3.27	37.5		MATE efflux family protein; FUNCTIONS IN: antiporter activity, drug transmembrane transporter activity, transporter activity; INVOLVED IN: drug transmembrane transport, transmembrane transport; LOCATED IN: membrane; CONTAINS InterPro DOMAIN/s: MATE family transporter related protein (InterPro:IPR015521), Multi antimicrobial extrusion protein MatE (InterPro:IPR002528); BEST Arabidopsis thaliana pr…
AT1G68945	genebody	chr1	+	+109	76.56	3.29	96.25		unknown protein; FUNCTIONS IN: molecular_function unknown; INVOLVED IN: biological_process unknown; LOCATED IN: endomembrane system; Has 1 Blast hits to 1 proteins in 1 species: Archae - 0; Bacteria - 0; Metazoa - 0; Fungi - 0; Plants - 1; Viruses - 0; Other Eukaryotes - 0 (source: NCBI BLink).			AT2G04515	genebody	chr2	+	+341	58.18	2.17	100		unknown protein; FUNCTIONS IN: molecular_function unknown; INVOLVED IN: biological_process unknown; LOCATED IN: endomembrane system; BEST Arabidopsis thaliana protein match is: unknown protein (TAIR:AT2G04495.1); Has 30201 Blast hits to 17322 proteins in 780 species: Archae - 12; Bacteria - 1396; Metazoa - 17338; Fungi - 3422; Plants - 5037; Viruses - 0; Other Eukaryotes - 2996 (source: NCBI BLin…
AT1G68950	1000-1500	chr1	+	-1124	76.56	3.29	96.25		tRNA-Phe (anticodon: GAA)			AT2G14610	genebody	chr2	-	+270	102.44	3.08	79.25	ATPR1, PATHOGENESIS-RELATED GENE 1, PR 1, PR1	PR1 gene expression is induced in response to a variety of pathogens. It is a useful molecular marker for the SAR response. Though the Genbank record for the cDNA associated to this gene is called 'PR-1-like', the sequence actually corresponds to PR1. Expression of this gene is salicylic-acid responsive.
AT1G70630	genebody	chr1	+	+440	58	2.68	85.48	RAY1, REDUCED ARABINOSE YARIV 1	Nucleotide-diphospho-sugar transferase family protein; FUNCTIONS IN: molecular_function unknown; INVOLVED IN: biological_process unknown; LOCATED IN: endoplasmic reticulum; EXPRESSED IN: 20 plant structures; EXPRESSED DURING: 9 growth stages; CONTAINS InterPro DOMAIN/s: Reticulon (InterPro:IPR003388), Nucleotide-diphospho-sugar transferase, predicted (InterPro:IPR005069); BEST Arabidopsis thalian…			AT2G18660	genebody	chr2	-	+410	116.74	3.16	72	ATPNP-A, PLANT NATRIURETIC PEPTIDE A, PNP-A	Encodes PNP-A (Plant Natriuretic Peptide A). PNPs are a class of systemically mobile molecules distantly related to expansins; their biological role has remained elusive. PNP-A contains a signal peptide domain and is secreted into the extracellular space. Co-expression analyses using microarray data suggest that PNP-A may function as a component of plant defence response and SAR in particular, an…
AT1G72130	genebody	chr1	+	+502	315.93	3.42	100		Major facilitator superfamily protein; FUNCTIONS IN: transporter activity; INVOLVED IN: oligopeptide transport; LOCATED IN: membrane; CONTAINS InterPro DOMAIN/s: PTR2 family proton/oligopeptide symporter, conserved site (InterPro:IPR018456), Oligopeptide transporter (InterPro:IPR000109), Major facilitator superfamily, general substrate transporter (InterPro:IPR016196); BEST Arabidopsis thaliana p…			AT2G18670	1500-2000	chr2	+	-1973	116.74	3.16	72		RING/U-box superfamily protein; FUNCTIONS IN: zinc ion binding; EXPRESSED IN: 21 plant structures; EXPRESSED DURING: 14 growth stages; CONTAINS InterPro DOMAIN/s: Zinc finger, RING-type (InterPro:IPR001841), Zinc finger, C3HC4 RING-type (InterPro:IPR018957); BEST Arabidopsis thaliana protein match is: RING/U-box superfamily protein (TAIR:AT4G30370.1); Has 8378 Blast hits to 8356 proteins in 272 s…
AT1G72131	1500-2000	chr1	+	-1712	315.93	3.42	100		pseudogene of proton-dependent oligopeptide transporter			AT2G19190	genebody	chr2	-	+719	63.93	1.92	100	FLG22-INDUCED RECEPTOR-LIKE KINASE 1, FRK1	Receptor-like protein kinase. Involved in early defense signaling.
AT1G78580	genebody	chr1	-	+3135	162.3	2.69	100	ATTPS1, TPS1, TREHALOSE-6-PHOSPHATE SYNTHASE, TREHALOSE-6-PHOSPHATE SYNTHASE 1	Encodes an enzyme putatively involved in trehalose biosynthesis. The protein has a trehalose synthase (TPS)-like domain but no trehalose phosphatase (TPP)-like domain. ATTPS1 is able to complement yeast tps1 mutants in vivo. The gene product modulates cell growth but not cell differentiation by determining cell wall deposition and cell division.			AT2G26250	genebody	chr2	-	+1148	71.48	1.89	100	3-KETOACYL-COA SYNTHASE 10, FDH, FIDDLEHEAD, KCS10	epidermis-specific, encodes KCS10, a putative 3-ketoacyl-CoA synthase. probably involved in the synthesis of long-chain lipids found in the cuticle.
AT1G79410	genebody	chr1	-	+415	80.07	2.67	100	ATOCT5, OCT5, ORGANIC CATION/CARNITINE TRANSPORTER5	organic cation/carnitine transporter5 (5-Oct); FUNCTIONS IN: carbohydrate transmembrane transporter activity, sugar:hydrogen symporter activity; INVOLVED IN: transport, transmembrane transport; LOCATED IN: integral to membrane, membrane; EXPRESSED IN: 19 plant structures; EXPRESSED DURING: 13 growth stages; CONTAINS InterPro DOMAIN/s: Major facilitator superfamily (InterPro:IPR020846), General su…			AT2G35980	genebody	chr2	+	+318	137.24	2.65	63.16	ARABIDOPSIS NDR1/HIN1-LIKE 10, ATNHL10, NDR1/HIN1-LIKE, NHL10, YELLOW-LEAF-SPECIFIC GENE 9, YLS9	Encodes a protein whose sequence is similar to tobacco hairpin-induced gene (HIN1) and Arabidopsis non-race specific disease resistance gene (NDR1). Expression of this gene is induced by cucumber mosaic virus, spermine and during senescence. The gene product is localized to the chloroplast.
AT1G80690	genebody	chr1	-	+754	58.69	2.4	85.95		PPPDE putative thiol peptidase family protein; CONTAINS InterPro DOMAIN/s: Protein of unknown function DUF862, eukaryotic (InterPro:IPR008580); BEST Arabidopsis thaliana protein match is: PPPDE putative thiol peptidase family protein (TAIR:AT5G25170.1); Has 30201 Blast hits to 17322 proteins in 780 species: Archae - 12; Bacteria - 1396; Metazoa - 17338; Fungi - 3422; Plants - 5037; Viruses - 0; O…			AT2G35990	1000-1500	chr2	+	-1178	137.24	2.65	63.16	LOG2, LONELY GUY 2	Putative lysine decarboxylase family protein; CONTAINS InterPro DOMAIN/s: Conserved hypothetical protein CHP00730 (InterPro:IPR005269); BEST Arabidopsis thaliana protein match is: Putative lysine decarboxylase family protein (TAIR:AT5G06300.1); Has 5018 Blast hits to 5017 proteins in 1508 species: Archae - 25; Bacteria - 3489; Metazoa - 10; Fungi - 132; Plants - 385; Viruses - 0; Other Eukaryotes…
AT1G80700	1500-2000	chr1	+	-1872	58.69	2.4	85.95		unknown protein; FUNCTIONS IN: molecular_function unknown; INVOLVED IN: biological_process unknown; LOCATED IN: mitochondrion; BEST Arabidopsis thaliana protein match is: unknown protein (TAIR:AT1G80980.1); Has 476 Blast hits to 340 proteins in 85 species: Archae - 2; Bacteria - 44; Metazoa - 84; Fungi - 36; Plants - 40; Viruses - 0; Other Eukaryotes - 270 (source: NCBI BLink).			AT2G43490	genebody	chr2	-	+315	116.83	3.19	73.47		Ypt/Rab-GAP domain of gyp1p superfamily protein; FUNCTIONS IN: RAB GTPase activator activity; INVOLVED IN: regulation of Rab GTPase activity; LOCATED IN: intracellular; CONTAINS InterPro DOMAIN/s: RabGAP/TBC (InterPro:IPR000195); BEST Arabidopsis thaliana protein match is: Ypt/Rab-GAP domain of gyp1p superfamily protein (TAIR:AT3G59570.1); Has 30201 Blast hits to 17322 proteins in 780 species: Ar…
AT1G80970	genebody	chr1	+	+713	77.3	2.28	98.72		XH domain-containing protein; FUNCTIONS IN: molecular_function unknown; INVOLVED IN: biological_process unknown; LOCATED IN: cellular_component unknown; EXPRESSED IN: leaf whorl, sperm cell, flower; EXPRESSED DURING: petal differentiation and expansion stage; CONTAINS InterPro DOMAIN/s: Domain of unknown function XH (InterPro:IPR005379); BEST Arabidopsis thaliana protein match is: XH domain-conta…			AT2G45220	genebody	chr2	-	+517	87.29	2.13	85.71		Plant invertase/pectin methylesterase inhibitor superfamily; FUNCTIONS IN: enzyme inhibitor activity, pectinesterase activity; INVOLVED IN: cell wall modification; LOCATED IN: membrane, plant-type cell wall; EXPRESSED IN: 9 plant structures; EXPRESSED DURING: 4 anthesis, C globular stage, petal differentiation and expansion stage; CONTAINS InterPro DOMAIN/s: Carbohydrate-binding/sugar hydrolysis …
AT2G01210	genebody	chr2	-	+769	120.47	2.58	100		Leucine-rich repeat protein kinase family protein; FUNCTIONS IN: protein serine/threonine kinase activity, kinase activity, ATP binding; INVOLVED IN: transmembrane receptor protein tyrosine kinase signaling pathway, protein amino acid phosphorylation; LOCATED IN: chloroplast stroma, chloroplast, plasma membrane, plant-type cell wall; EXPRESSED IN: 11 plant structures; EXPRESSED DURING: 6 growth s…			AT2G47190	genebody	chr2	+	+495	118.15	2.32	80	ATMYB2, MYB DOMAIN PROTEIN 2, MYB2	Encodes a MYB transcription factor that possesses an R2R3 MYB DNA binding domain and is known to regulate the expression of salt- and dehydration-responsive genes. Has been shown to bind calmodulin.
AT2G01918	genebody	chr2	-	+275	97.41	3.48	100	PQL3, PSBQ-LIKE 3	Encode a protein homologous to each PQL protein. Mutational analysis indicates that PQL3 is also required for NDH activity.			AT3G04070	genebody	chr3	-	+529	100.63	2.2	78.57	ANAC047, NAC DOMAIN CONTAINING PROTEIN 47, NAC047	NAC domain containing protein 47 (NAC047); FUNCTIONS IN: sequence-specific DNA binding transcription factor activity; INVOLVED IN: multicellular organismal development, regulation of transcription; LOCATED IN: cellular_component unknown; EXPRESSED IN: 16 plant structures; EXPRESSED DURING: 7 growth stages; CONTAINS InterPro DOMAIN/s: No apical meristem (NAM) protein (InterPro:IPR003441); BEST Ara…
AT2G01920	500-1000	chr2	+	-613	97.41	3.48	100		ENTH/VHS/GAT family protein; FUNCTIONS IN: phospholipid binding, binding; INVOLVED IN: biological_process unknown; LOCATED IN: cellular_component unknown; EXPRESSED IN: sperm cell, male gametophyte, pollen tube; EXPRESSED DURING: L mature pollen stage, M germinated pollen stage; CONTAINS InterPro DOMAIN/s: Epsin-like, N-terminal (InterPro:IPR013809), ANTH (InterPro:IPR011417), ENTH/VHS (InterPro:…			AT3G04180	500-1000	chr3	-	-672	85.65	3.14	84.72		RmlC-like cupins superfamily protein; FUNCTIONS IN: manganese ion binding, nutrient reservoir activity; INVOLVED IN: biological_process unknown; LOCATED IN: endomembrane system, apoplast; CONTAINS InterPro DOMAIN/s: Cupin, RmlC-type (InterPro:IPR011051), Cupin 1 (InterPro:IPR006045), RmlC-like jelly roll fold (InterPro:IPR014710), Germin (InterPro:IPR001929); BEST Arabidopsis thaliana protein mat…
AT2G04795	genebody	chr2	+	+257	57.14	3.52	83.59		unknown protein; BEST Arabidopsis thaliana protein match is: unknown protein (TAIR:AT5G35732.1); Has 18 Blast hits to 18 proteins in 6 species: Archae - 0; Bacteria - 0; Metazoa - 0; Fungi - 0; Plants - 18; Viruses - 0; Other Eukaryotes - 0 (source: NCBI BLink).			AT3G04181	genebody	chr3	+	+256	85.65	3.14	84.72		unknown protein; FUNCTIONS IN: molecular_function unknown; INVOLVED IN: biological_process unknown; LOCATED IN: cellular_component unknown; Has 30201 Blast hits to 17322 proteins in 780 species: Archae - 12; Bacteria - 1396; Metazoa - 17338; Fungi - 3422; Plants - 5037; Viruses - 0; Other Eukaryotes - 2996 (source: NCBI BLink).
AT2G05760	genebody	chr2	+	+154	63.38	3.33	89.52		Xanthine/uracil permease family protein; FUNCTIONS IN: transmembrane transporter activity; INVOLVED IN: transport, transmembrane transport; LOCATED IN: membrane; EXPRESSED IN: 22 plant structures; EXPRESSED DURING: 13 growth stages; CONTAINS InterPro DOMAIN/s: Xanthine/uracil/vitamin C permease (InterPro:IPR006043); BEST Arabidopsis thaliana protein match is: Xanthine/uracil permease family prote…			AT3G13610	genebody	chr3	+	+652	87.1	1.71	84.51	F6'H1	Encodes a Fe(II)- and 2-oxoglutarate-dependent dioxygenase family gene F6'H1. Mutations in this gene compromise iron uptake and the production of fluorescent phenolics involved in Fe uptake.
AT2G06040	genebody	chr2	-	+294	202.88	4.02	100		CONTAINS InterPro DOMAIN/s: Leucine-rich repeat, cysteine-containing subtype (InterPro:IPR006553); BEST Arabidopsis thaliana protein match is: RNI-like superfamily protein (TAIR:AT5G21900.1); Has 5028 Blast hits to 2547 proteins in 240 species: Archae - 0; Bacteria - 125; Metazoa - 2326; Fungi - 765; Plants - 1373; Viruses - 0; Other Eukaryotes - 439 (source: NCBI BLink).			AT3G15536	genebody	chr3	+	+314	117.74	2.38	76.6		Unknown gene
AT2G12170	1000-1500	chr2	-	-1476	53.7	2.67	76.87		BEST Arabidopsis thaliana protein match is: Transcriptional factor B3 family protein (TAIR:AT2G24645.1); Has 18 Blast hits to 18 proteins in 1 species: Archae - 0; Bacteria - 0; Metazoa - 0; Fungi - 0; Plants - 18; Viruses - 0; Other Eukaryotes - 0 (source: NCBI BLink).			AT3G22910	genebody	chr3	-	+811	56.86	1.76	100		ATPase E1-E2 type family protein / haloacid dehalogenase-like hydrolase family protein; FUNCTIONS IN: calcium-transporting ATPase activity, calmodulin binding; INVOLVED IN: cation transport, calcium ion transport, metabolic process, ATP biosynthetic process; LOCATED IN: membrane; EXPRESSED IN: 12 plant structures; EXPRESSED DURING: LP.04 four leaves visible, 4 anthesis, C globular stage, petal di…
AT2G12190	genebody	chr2	-	+445	53.7	2.67	76.87		Cytochrome P450 superfamily protein; FUNCTIONS IN: electron carrier activity, monooxygenase activity, iron ion binding, oxygen binding, heme binding; INVOLVED IN: oxidation reduction; EXPRESSED IN: stem, leaf whorl, male gametophyte, flower, stamen; EXPRESSED DURING: 4 anthesis; CONTAINS InterPro DOMAIN/s: Cytochrome P450 (InterPro:IPR001128), Cytochrome P450, conserved site (InterPro:IPR017972),…			AT3G23050	genebody	chr3	+	+729	117.03	3.09	75	AUXIN RESISTANT 2, AXR2, IAA7, INDOLE-3-ACETIC ACID 7	Transcription regulator acting as repressor of auxin-inducible gene expression. Plays role in the control of gravitropic growth and development in light-grown seedlings. Auxin induces the degradation of the protein in a dosage-dependent manner in a process mediated by AtRac1. Auxin induced the relocalization of the protein within the nucleus from a diffused nucleoplasmic pattern to a discrete par…
AT2G12720	1500-2000	chr2	-	-1997	67.55	3.51	90.72		Mutator-like transposase family, has a 7.6e-66 P-value blast match to O22273 /233-373 Pfam PF03108 MuDR family transposase (MuDr-element domain)			AT3G25290	genebody	chr3	+	+366	78.14	2.47	96.1		Auxin-responsive family protein; INVOLVED IN: multicellular organismal development; LOCATED IN: plasma membrane, membrane; EXPRESSED IN: 19 plant structures; EXPRESSED DURING: 9 growth stages; CONTAINS InterPro DOMAIN/s: Cytochrome b561, eukaryote (InterPro:IPR004877), Uncharacterised conserved protein UCP037471 (InterPro:IPR017214), Protein of unknown function DUF568, DOMON-like (InterPro:IPR007…
AT2G14860	genebody	chr2	-	+236	76.05	3.59	96.3		Peroxisomal membrane 22 kDa (Mpv17/PMP22) family protein; INVOLVED IN: biological_process unknown; LOCATED IN: integral to membrane, peroxisomal membrane; EXPRESSED IN: 21 plant structures; EXPRESSED DURING: 11 growth stages; CONTAINS InterPro DOMAIN/s: Mpv17/PMP22 (InterPro:IPR007248); BEST Arabidopsis thaliana protein match is: Peroxisomal membrane 22 kDa (Mpv17/PMP22) family protein (TAIR:AT4G…			AT3G26450	genebody	chr3	-	+309	72.04	2.87	100		Polyketide cyclase/dehydrase and lipid transport superfamily protein; FUNCTIONS IN: molecular_function unknown; INVOLVED IN: response to biotic stimulus, defense response; LOCATED IN: cellular_component unknown; EXPRESSED IN: 22 plant structures; EXPRESSED DURING: 14 growth stages; CONTAINS InterPro DOMAIN/s: Bet v I allergen (InterPro:IPR000916); BEST Arabidopsis thaliana protein match is: Polyk…
AT2G14870	1500-2000	chr2	+	-1779	76.05	3.59	96.3		RNA-binding (RRM/RBD/RNP motifs) family protein; FUNCTIONS IN: RNA binding, nucleotide binding, nucleic acid binding; INVOLVED IN: biological_process unknown; LOCATED IN: cellular_component unknown; CONTAINS InterPro DOMAIN/s: RNA recognition motif, RNP-1 (InterPro:IPR000504), Nucleotide-binding, alpha-beta plait (InterPro:IPR012677); BEST Arabidopsis thaliana protein match is: RNA-binding (RRM/R…			AT3G26460	1500-2000	chr3	-	-1794	71.44	2	100		Polyketide cyclase/dehydrase and lipid transport superfamily protein; FUNCTIONS IN: molecular_function unknown; INVOLVED IN: response to biotic stimulus, defense response; LOCATED IN: cellular_component unknown; EXPRESSED IN: hypocotyl, root; CONTAINS InterPro DOMAIN/s: Bet v I allergen (InterPro:IPR000916); BEST Arabidopsis thaliana protein match is: Polyketide cyclase/dehydrase and lipid transp…
AT2G15020	genebody	chr2	-	+818	376.02	2.38	100		unknown protein; BEST Arabidopsis thaliana protein match is: unknown protein (TAIR:AT5G64190.1); Has 72 Blast hits to 72 proteins in 10 species: Archae - 0; Bacteria - 0; Metazoa - 0; Fungi - 0; Plants - 72; Viruses - 0; Other Eukaryotes - 0 (source: NCBI BLink).			AT3G26470	genebody	chr3	+	+354	71.44	2	100		Powdery mildew resistance protein, RPW8 domain; CONTAINS InterPro DOMAIN/s: Powdery mildew resistance protein, RPW8 domain (InterPro:IPR008808); BEST Arabidopsis thaliana protein match is: ADR1-like 1 (TAIR:AT4G33300.2); Has 46 Blast hits to 46 proteins in 7 species: Archae - 0; Bacteria - 0; Metazoa - 0; Fungi - 0; Plants - 46; Viruses - 0; Other Eukaryotes - 0 (source: NCBI BLink).
AT2G17640	0-500	chr2	-	-183	66.14	2.86	90	ATSERAT3;1, SAT-106, SERINE ACETYLTRANSFERASE 106	Encodes a cytosolic serine O-acetyltransferase involved in sulfur assimilation and cysteine biosynthesis. Expressed in the vascular system. Expression is induced after long-term sulfur starvation.			AT3G26830	genebody	chr3	+	+775	58.91	1.73	100	CYP71B15, PAD3, PHYTOALEXIN DEFICIENT 3	Mutations in pad3 are defective in biosynthesis of the indole derived phytoalexin camalexin. Encodes a cytochrome P450 enzyme that catalyzes the conversion of dihydrocamalexic acid to camalexin.
AT2G17650	0-500	chr2	+	-337	66.14	2.86	90		AMP-dependent synthetase and ligase family protein; FUNCTIONS IN: catalytic activity; INVOLVED IN: metabolic process; LOCATED IN: mitochondrion; EXPRESSED IN: carpel; EXPRESSED DURING: petal differentiation and expansion stage; CONTAINS InterPro DOMAIN/s: AMP-binding, conserved site (InterPro:IPR020845), AMP-dependent synthetase/ligase (InterPro:IPR000873); BEST Arabidopsis thaliana protein match…			AT3G27210	genebody	chr3	-	+476	66.35	2.19	100		unknown protein; FUNCTIONS IN: molecular_function unknown; INVOLVED IN: N-terminal protein myristoylation; LOCATED IN: plasma membrane; EXPRESSED IN: 22 plant structures; EXPRESSED DURING: 13 growth stages; BEST Arabidopsis thaliana protein match is: unknown protein (TAIR:AT5G40860.1); Has 133 Blast hits to 98 proteins in 25 species: Archae - 0; Bacteria - 6; Metazoa - 32; Fungi - 7; Plants - 70;…
AT2G18500	genebody	chr2	+	+538	52.41	2.13	72.61	ARABIDOPSIS THALIANA OVATE FAMILY PROTEIN 7, ATOFP7, OFP7, OVATE FAMILY PROTEIN 7	ovate family protein 7 (OFP7); INVOLVED IN: biological_process unknown; LOCATED IN: plasma membrane; EXPRESSED IN: shoot apex, embryo, hypocotyl, flower, seed; EXPRESSED DURING: F mature embryo stage, petal differentiation and expansion stage, E expanded cotyledon stage, D bilateral stage; CONTAINS InterPro DOMAIN/s: Protein of unknown function DUF623 (InterPro:IPR006458); BEST Arabidopsis thalia…			AT3G42086	1500-2000	chr3	-	-1665	255.65	3.35	40		CACTA-like transposase family (En/Spm), has a 1.5e-98 P-value blast match to GB:AAA66266 unknown protein ORF1 transposable element En-1 (CACTA-element) (Zea mays)
AT2G23060	genebody	chr2	-	+1074	52.05	2.55	72.15		Acyl-CoA N-acyltransferases (NAT) superfamily protein; FUNCTIONS IN: N-acetyltransferase activity; INVOLVED IN: metabolic process; LOCATED IN: cellular_component unknown; EXPRESSED IN: embryo, leaf whorl, flower, pedicel, seed; EXPRESSED DURING: 4 anthesis, F mature embryo stage, petal differentiation and expansion stage, E expanded cotyledon stage, D bilateral stage; CONTAINS InterPro DOMAIN/s: …			AT3G42090	0-500	chr3	+	-317	255.65	3.35	40		contains domain LIN-9 RELATED (PTHR21689); contains domain ALWAYS EARLY (PTHR21689:SF2)
AT2G24660	genebody	chr2	-	+2151	70.24	2.71	93.48		copia-like retrotransposon family, has a 1.7e-166 P-value blast match to GB:BAA78424 polyprotein (Ty1_Copia-element) (Arabidopsis thaliana)gi|4996363|dbj|BAA78424.1| polyprotein (AtRE2) (Arabidopsis thaliana) (Ty1_Copia-element)			AT3G45330	genebody	chr3	-	+524	101.01	2.01	78.18	L-TYPE LECTIN RECEPTOR KINASE I.1, LECRK-I.1	Concanavalin A-like lectin protein kinase family protein; FUNCTIONS IN: kinase activity; INVOLVED IN: protein amino acid phosphorylation; LOCATED IN: endomembrane system; EXPRESSED IN: stem, leaf whorl, cauline leaf, root, cultured cell; CONTAINS InterPro DOMAIN/s: Legume lectin, beta chain (InterPro:IPR001220), Protein kinase, ATP binding site (InterPro:IPR017441), Serine/threonine-protein kinas…
AT2G25050	genebody	chr2	-	+6162	55.66	2.22	80.88		Actin-binding FH2 (Formin Homology) protein; FUNCTIONS IN: actin binding; INVOLVED IN: cellular component organization, actin cytoskeleton organization; CONTAINS InterPro DOMAIN/s: Actin-binding FH2/DRF autoregulatory (InterPro:IPR003104), C2 calcium/lipid-binding domain, CaLB (InterPro:IPR008973), Actin-binding FH2 (InterPro:IPR015425), Tensin phosphatase, C2 domain (InterPro:IPR014020); BEST Ar…			AT3G47210	genebody	chr3	+	+482	56.63	1.85	100		Plant protein of unknown function (DUF247); INVOLVED IN: biological_process unknown; LOCATED IN: plasma membrane; EXPRESSED IN: inflorescence meristem, petal, hypocotyl, root; EXPRESSED DURING: 4 anthesis; CONTAINS InterPro DOMAIN/s: Protein of unknown function DUF247, plant (InterPro:IPR004158); BEST Arabidopsis thaliana protein match is: Plant protein of unknown function (DUF247) (TAIR:AT3G4725…
AT2G26030	1500-2000	chr2	-	-1978	57.13	2.54	82.95		F-box/RNI-like/FBD-like domains-containing protein; CONTAINS InterPro DOMAIN/s: FBD (InterPro:IPR013596), F-box domain, cyclin-like (InterPro:IPR001810), F-box domain, Skp2-like (InterPro:IPR022364), FBD-like (InterPro:IPR006566), Leucine-rich repeat 2 (InterPro:IPR013101); BEST Arabidopsis thaliana protein match is: F-box/RNI-like/FBD-like domains-containing protein (TAIR:AT5G44950.1); Has 2057 …			AT3G51660	genebody	chr3	-	+551	145.39	2.97	60.61		Tautomerase/MIF superfamily protein; FUNCTIONS IN: molecular_function unknown; INVOLVED IN: inflammatory response, response to other organism; LOCATED IN: peroxisome; EXPRESSED IN: 20 plant structures; EXPRESSED DURING: 13 growth stages; CONTAINS InterPro DOMAIN/s: Tautomerase (InterPro:IPR014347), Macrophage migration inhibitory factor (InterPro:IPR001398); BEST Arabidopsis thaliana protein matc…
AT2G26040	genebody	chr2	-	+258	57.13	2.54	82.95	PYL2, PYR1-LIKE 2, RCAR14, REGULATORY COMPONENTS OF ABA RECEPTOR 14	Encodes a member of the PYR (pyrabactin resistance )/PYL(PYR1-like)/RCAR (regulatory components of ABA receptor) family proteins with 14 members. PYR/PYL/RCAR family proteins function as abscisic acid sensors. Mediate ABA-dependent regulation of protein phosphatase 2Cs ABI1 and ABI2.			AT3G53150	genebody	chr3	-	+664	60.7	1.55	100	UDP-GLUCOSYL TRANSFERASE 73D1, UGT73D1	UDP-glucosyl transferase 73D1 (UGT73D1); FUNCTIONS IN: transferase activity, transferring hexosyl groups, UDP-glycosyltransferase activity; INVOLVED IN: metabolic process; LOCATED IN: endomembrane system; EXPRESSED IN: stem, sepal, stamen; EXPRESSED DURING: 4 anthesis; CONTAINS InterPro DOMAIN/s: UDP-glucuronosyl/UDP-glucosyltransferase (InterPro:IPR002213); BEST Arabidopsis thaliana protein matc…
AT2G27410	1000-1500	chr2	-	-1223	55.28	2.5	79.71		Domain of unknown function (DUF313) ; CONTAINS InterPro DOMAIN/s: Protein of unknown function DUF313 (InterPro:IPR005508); BEST Arabidopsis thaliana protein match is: Domain of unknown function (DUF313) (TAIR:AT2G32645.1); Has 140 Blast hits to 140 proteins in 6 species: Archae - 0; Bacteria - 0; Metazoa - 1; Fungi - 0; Plants - 139; Viruses - 0; Other Eukaryotes - 0 (source: NCBI BLink).			AT3G55735	1000-1500	chr3	+	-1372	138.41	1.77	65.71		tRNA-Met (anticodon: CAT)
AT2G27420	genebody	chr2	-	+972	55.28	2.5	79.71		Cysteine proteinases superfamily protein; FUNCTIONS IN: cysteine-type peptidase activity, cysteine-type endopeptidase activity; INVOLVED IN: proteolysis; LOCATED IN: endomembrane system; EXPRESSED IN: 15 plant structures; EXPRESSED DURING: 10 growth stages; CONTAINS InterPro DOMAIN/s: Peptidase C1A, papain (InterPro:IPR013128), Proteinase inhibitor I29, cathepsin propeptide (InterPro:IPR013201), …			AT3G56210	genebody	chr3	-	+2145	55.82	2.79	100		ARM repeat superfamily protein; FUNCTIONS IN: binding; INVOLVED IN: biological_process unknown; CONTAINS InterPro DOMAIN/s: Armadillo-type fold (InterPro:IPR016024).
AT2G33000	genebody	chr2	+	+323	64.34	2.98	89.32		ubiquitin-associated (UBA)/TS-N domain-containing protein-related; CONTAINS InterPro DOMAIN/s: UBA-like (InterPro:IPR009060); BEST Arabidopsis thaliana protein match is: Ubiquitin-associated (UBA) protein (TAIR:AT2G33010.1); Has 21 Blast hits to 10 proteins in 3 species: Archae - 0; Bacteria - 0; Metazoa - 1; Fungi - 0; Plants - 20; Viruses - 0; Other Eukaryotes - 0 (source: NCBI BLink).			AT3G57370	1500-2000	chr3	-	-1648	76.33	2.54	100		Cyclin family protein; FUNCTIONS IN: RNA polymerase II transcription factor activity, transcription regulator activity, zinc ion binding, translation initiation factor activity; INVOLVED IN: translational initiation, regulation of transcription, DNA-dependent, transcription initiation; EXPRESSED IN: sperm cell, male gametophyte, flower, pollen tube; EXPRESSED DURING: M germinated pollen stage, pe…
AT2G34224	0-500	chr2	-	-238	89.67	2.4	100		unknown protein; LOCATED IN: endomembrane system; Has 30201 Blast hits to 17322 proteins in 780 species: Archae - 12; Bacteria - 1396; Metazoa - 17338; Fungi - 3422; Plants - 5037; Viruses - 0; Other Eukaryotes - 2996 (source: NCBI BLink).			AT3G57380	genebody	chr3	+	+322	76.33	2.54	100		Glycosyltransferase family 61 protein; FUNCTIONS IN: transferase activity, transferring glycosyl groups; INVOLVED IN: biological_process unknown; LOCATED IN: cellular_component unknown; EXPRESSED IN: stem, flower, stamen; EXPRESSED DURING: 4 anthesis; CONTAINS InterPro DOMAIN/s: Glycosyltransferase AER61, uncharacterised (InterPro:IPR007657); BEST Arabidopsis thaliana protein match is: Glycosyltr…
AT2G34230	0-500	chr2	+	-142	89.67	2.4	100		Protein with domains of unknown function (DUF627 and DUF629); CONTAINS InterPro DOMAIN/s: Protein of unknown function DUF627 (InterPro:IPR006866), Protein of unknown function DUF629 (InterPro:IPR006865); BEST Arabidopsis thaliana protein match is: Protein with domains of unknown function (DUF627 and DUF629) (TAIR:AT2G34220.1); Has 93 Blast hits to 93 proteins in 10 species: Archae - 0; Bacteria -…			AT3G60164	genebody	chr3	-	+4574	367.61	2.77	50		Pseudogene of AT3G60966; protein binding / zinc ion binding
AT2G34790	genebody	chr2	-	+2271	151.29	3.77	100	EDA28, EMBRYO SAC DEVELOPMENT ARREST 28, MATERNAL EFFECT EMBRYO ARREST 23, MEE23	MATERNAL EFFECT EMBRYO ARREST 23 (MEE23); FUNCTIONS IN: electron carrier activity, oxidoreductase activity, FAD binding, catalytic activity; INVOLVED IN: polar nucleus fusion, embryo development ending in seed dormancy; LOCATED IN: cell wall; EXPRESSED IN: 13 plant structures; EXPRESSED DURING: 4 anthesis, petal differentiation and expansion stage; CONTAINS InterPro DOMAIN/s: FAD-binding, type 2 …			AT3G60170	0-500	chr3	+	-10	367.61	2.77	50		copia-like retrotransposon family, has a 7.6e-229 P-value blast match to gb|AAO73527.1| gag-pol polyprotein (Glycine max) (SIRE1) (Ty1_Copia-family)
AT2G35450	1500-2000	chr2	-	-1579	238.19	3.83	100		catalytics;hydrolases; FUNCTIONS IN: hydrolase activity, catalytic activity; INVOLVED IN: metabolic process; LOCATED IN: chloroplast; EXPRESSED IN: 23 plant structures; EXPRESSED DURING: 13 growth stages; CONTAINS InterPro DOMAIN/s: Amidohydrolase 2 (InterPro:IPR006992); Has 1373 Blast hits to 1373 proteins in 381 species: Archae - 4; Bacteria - 1000; Metazoa - 6; Fungi - 6; Plants - 45; Viruses …			AT4G01925	0-500	chr4	-	-13	74.6	2.46	100		Cysteine/Histidine-rich C1 domain family protein; CONTAINS InterPro DOMAIN/s: DC1 (InterPro:IPR004146), C1-like (InterPro:IPR011424); BEST Arabidopsis thaliana protein match is: Cysteine/Histidine-rich C1 domain family protein (TAIR:AT4G01910.1); Has 30201 Blast hits to 17322 proteins in 780 species: Archae - 12; Bacteria - 1396; Metazoa - 17338; Fungi - 3422; Plants - 5037; Viruses - 0; Other Eu…
AT2G36145	genebody	chr2	+	+886	87.55	3.11	100		unknown protein; FUNCTIONS IN: molecular_function unknown; INVOLVED IN: biological_process unknown; LOCATED IN: chloroplast thylakoid membrane, chloroplast stroma, chloroplast; EXPRESSED IN: 19 plant structures; EXPRESSED DURING: 13 growth stages; Has 49 Blast hits to 49 proteins in 17 species: Archae - 0; Bacteria - 0; Metazoa - 0; Fungi - 0; Plants - 49; Viruses - 0; Other Eukaryotes - 0 (sourc…			AT4G04540	genebody	chr4	+	+394	60.25	1.72	100	CRK39, CYSTEINE-RICH RLK (RECEPTOR-LIKE PROTEIN KINASE) 39	Encodes a cysteine-rich receptor-like protein kinase.
AT2G36150	0-500	chr2	+	-151	87.55	3.11	100		tRNA-Leu (anticodon: TAG)			AT4G09770	genebody	chr4	-	+316	79.93	2.08	90.79		TRAF-like family protein; CONTAINS InterPro DOMAIN/s: TRAF-like (InterPro:IPR008974), MATH (InterPro:IPR002083); BEST Arabidopsis thaliana protein match is: TRAF-like family protein (TAIR:AT4G09780.1); Has 830 Blast hits to 669 proteins in 44 species: Archae - 0; Bacteria - 0; Metazoa - 51; Fungi - 0; Plants - 751; Viruses - 0; Other Eukaryotes - 28 (source: NCBI BLink).
AT2G36160	0-500	chr2	+	-391	87.55	3.11	100		Ribosomal protein S11 family protein; FUNCTIONS IN: structural constituent of ribosome; INVOLVED IN: translation; LOCATED IN: cytosolic small ribosomal subunit, cytosolic ribosome, plasma membrane, chloroplast, membrane; EXPRESSED IN: 26 plant structures; EXPRESSED DURING: 13 growth stages; CONTAINS InterPro DOMAIN/s: Ribosomal protein S11 (InterPro:IPR001971), Ribosomal S11, conserved site (Inte…			AT4G09775	1000-1500	chr4	+	-1032	79.93	2.08	90.79		BEST Arabidopsis thaliana protein match is: Ribonuclease H-like superfamily protein (TAIR:AT2G02650.1); Has 30201 Blast hits to 17322 proteins in 780 species: Archae - 12; Bacteria - 1396; Metazoa - 17338; Fungi - 3422; Plants - 5037; Viruses - 0; Other Eukaryotes - 2996 (source: NCBI BLink).
AT2G36830	genebody	chr2	+	+439	81.92	2.59	100	GAMMA TONOPLAST INTRINSIC PROTEIN, GAMMA TONOPLAST INTRINSIC PROTEIN 1, GAMMA-TIP, GAMMA-TIP1, TIP1;1, TONOPLAST INTRINSIC PROTEIN 1;1	Encodes a tonoplast intrinsic protein, which functions as water channel. It has also been shown to be able to facilitate the transport of urea and hydrogen peroxide. Highly expressed in vascular tissues of the root, stem, cauline leaves and flowers but not in the apical meristems.			AT4G11070	genebody	chr4	+	+232	51.84	1.97	100	ATWRKY41, WRKY41	member of WRKY Transcription Factor; Group III
AT2G36881	1500-2000	chr2	-	-1856	58.77	2.85	86.67		unknown protein; Has 30201 Blast hits to 17322 proteins in 780 species: Archae - 12; Bacteria - 1396; Metazoa - 17338; Fungi - 3422; Plants - 5037; Viruses - 0; Other Eukaryotes - 2996 (source: NCBI BLink).			AT4G11170	genebody	chr4	+	+394	183.46	2.92	50	RESISTANCE METHYLATED GENE 1, RMG1	Encodes RMG1 (Resistance Methylated Gene 1), a NB-LRR disease resistance protein with a Toll/interleukin-1 receptor (TIR) domain at its N terminus. RMG1 is expressed at high levels in response to flg22 and in naive met1/nrpd2 relative to wild-type plants. Expression of this gene is controlled by DNA methylation in its promoter region. The RMG1 promoter region is constitutively demethylated by act…
AT2G36885	genebody	chr2	-	+152	58.77	2.85	86.67		unknown protein; FUNCTIONS IN: molecular_function unknown; LOCATED IN: chloroplast; EXPRESSED IN: 22 plant structures; EXPRESSED DURING: 13 growth stages; Has 172 Blast hits to 172 proteins in 58 species: Archae - 0; Bacteria - 116; Metazoa - 0; Fungi - 0; Plants - 32; Viruses - 0; Other Eukaryotes - 24 (source: NCBI BLink).			AT4G11890	genebody	chr4	+	+1046	155.46	2.33	62.07	ABA- AND OSMOTIC-STRESS-INDUCIBLE RECEPTOR-LIKE CYTOSOLIC KINASE1, ARCK1, CRK45, CYSTEINE-RICH RECEPTOR-LIKE PROTEIN KINASE 45	Encodes a receptor-like cytosolic kinase ARCK1. Negatively controls abscisic acid and osmotic stress signal transduction.
AT2G41451	0-500	chr2	+	-299	55.11	2.37	79.14		unknown protein; FUNCTIONS IN: molecular_function unknown; INVOLVED IN: biological_process unknown; LOCATED IN: endomembrane system; BEST Arabidopsis thaliana protein match is: unknown protein (TAIR:AT3G57200.1); Has 30201 Blast hits to 17322 proteins in 780 species: Archae - 12; Bacteria - 1396; Metazoa - 17338; Fungi - 3422; Plants - 5037; Viruses - 0; Other Eukaryotes - 2996 (source: NCBI BLin…			AT4G14746	genebody	chr4	-	+452	154.07	2.79	60		CONTAINS InterPro DOMAIN/s: EGF-like (InterPro:IPR006210); Has 259 Blast hits to 234 proteins in 55 species: Archae - 0; Bacteria - 0; Metazoa - 184; Fungi - 0; Plants - 69; Viruses - 0; Other Eukaryotes - 6 (source: NCBI BLink).
AT2G42150	genebody	chr2	+	+519	145.74	2.77	100		DNA-binding bromodomain-containing protein; FUNCTIONS IN: DNA binding; LOCATED IN: nucleus; EXPRESSED IN: 12 plant structures; EXPRESSED DURING: LP.04 four leaves visible, F mature embryo stage, petal differentiation and expansion stage, E expanded cotyledon stage, D bilateral stage; CONTAINS InterPro DOMAIN/s: SANT, DNA-binding (InterPro:IPR001005), Myb, DNA-binding (InterPro:IPR014778), Bromodo…			AT4G15610	genebody	chr4	+	+735	137.5	2.55	64.86		Uncharacterised protein family (UPF0497); CONTAINS InterPro DOMAIN/s: Uncharacterised protein family UPF0497, trans-membrane plant (InterPro:IPR006702), Uncharacterised protein family UPF0497, trans-membrane plant subgroup (InterPro:IPR006459); BEST Arabidopsis thaliana protein match is: Uncharacterised protein family (UPF0497) (TAIR:AT3G06390.1); Has 30201 Blast hits to 17322 proteins in 780 spe…
AT2G43720	genebody	chr2	+	+220	55.37	2.42	80.29		Eukaryotic protein of unknown function (DUF842); CONTAINS InterPro DOMAIN/s: Protein of unknown function DUF842, eukaryotic (InterPro:IPR008560); BEST Arabidopsis thaliana protein match is: Eukaryotic protein of unknown function (DUF842) (TAIR:AT2G31725.1); Has 263 Blast hits to 263 proteins in 84 species: Archae - 0; Bacteria - 0; Metazoa - 179; Fungi - 0; Plants - 65; Viruses - 0; Other Eukaryo…			AT4G19370	genebody	chr4	-	+488	97.95	3.01	77.59		Protein of unknown function (DUF1218); FUNCTIONS IN: molecular_function unknown; INVOLVED IN: biological_process unknown; LOCATED IN: endomembrane system; EXPRESSED IN: 9 plant structures; EXPRESSED DURING: LP.06 six leaves visible, LP.04 four leaves visible, 4 anthesis, petal differentiation and expansion stage; CONTAINS InterPro DOMAIN/s: Protein of unknown function DUF1218 (InterPro:IPR009606)…
AT2G44230	genebody	chr2	+	+779	71.78	1.87	93.26		Plant protein of unknown function (DUF946); FUNCTIONS IN: molecular_function unknown; INVOLVED IN: N-terminal protein myristoylation; LOCATED IN: chloroplast; EXPRESSED IN: 21 plant structures; EXPRESSED DURING: 12 growth stages; CONTAINS InterPro DOMAIN/s: Protein of unknown function DUF946 (InterPro:IPR009291); BEST Arabidopsis thaliana protein match is: Plant protein of unknown function (DUF94…			AT4G19420	genebody	chr4	-	+1446	53.95	2	100		Pectinacetylesterase family protein; FUNCTIONS IN: carboxylesterase activity; INVOLVED IN: biological_process unknown; LOCATED IN: endomembrane system; EXPRESSED IN: 23 plant structures; EXPRESSED DURING: 13 growth stages; CONTAINS InterPro DOMAIN/s: Pectinacetylesterase (InterPro:IPR004963); BEST Arabidopsis thaliana protein match is: Pectinacetylesterase family protein (TAIR:AT4G19410.1); Has 3…
AT2G46690	genebody	chr2	+	+346	53.47	2.68	76.35	SAUR32, SMALL AUXIN UPREGULATED RNA 32	SAUR-like auxin-responsive protein family ; CONTAINS InterPro DOMAIN/s: Auxin responsive SAUR protein (InterPro:IPR003676); BEST Arabidopsis thaliana protein match is: SAUR-like auxin-responsive protein family (TAIR:AT3G61900.1); Has 1291 Blast hits to 1280 proteins in 26 species: Archae - 0; Bacteria - 0; Metazoa - 0; Fungi - 0; Plants - 1290; Viruses - 0; Other Eukaryotes - 1 (source: NCBI BLin…			AT4G20365	genebody	chr4	+	+3295	290.77	1.74	41.67		copia-like retrotransposon family, has a 1.7e-254 P-value blast match to dbj|BAA78425.1| polyprotein (Arabidopsis thaliana) (AtRE1) (Ty1_Copia-element)
AT3G03300	genebody	chr3	-	+364	62.14	2.74	86.49	ATDCL2, DCL2, DICER-LIKE 2	Encodes a Dicer-like protein that functions in the antiviral silencing response in turnip-crinkle virus-infected plants but not in TMV or CMV-strain-Y-infected plants. Involved in the production of ta-siRNAs. Partially antagonizes the production of miRNAs by DCL1. Substitutes for DCL4 to produce viral siRNA when DCL4 is missing or inhibited. Able to produce siRNAs but not miRNAs.			AT4G20400	genebody	chr4	+	+389	93.94	3.17	76.56	JMJ14, JUMONJI 14, PKDM7B	Encodes a histone H3K4 demethylase repressing floral transition.
AT3G03780	genebody	chr3	+	+820	53.16	2.51	74.83	ATMS2, METHIONINE SYNTHASE 2, MS2	Encodes a cytosolic methionine synthase, involved in methionine regeneration via the activated methyl cycle (or SAM cycle)			AT4G20460	genebody	chr4	-	+558	121.32	3.08	74.42		NAD(P)-binding Rossmann-fold superfamily protein; FUNCTIONS IN: coenzyme binding, UDP-glucose 4-epimerase activity, binding, catalytic activity; INVOLVED IN: galactose metabolic process, cellular metabolic process, nucleotide-sugar metabolic process, metabolic process; EXPRESSED IN: 18 plant structures; EXPRESSED DURING: 9 growth stages; CONTAINS InterPro DOMAIN/s: NAD-dependent epimerase/dehydra…
AT3G04980	500-1000	chr3	-	-627	57.03	2.9	82.31		DNAJ heat shock N-terminal domain-containing protein; FUNCTIONS IN: unfolded protein binding, heat shock protein binding; INVOLVED IN: protein folding; LOCATED IN: cellular_component unknown; EXPRESSED IN: 12 plant structures; EXPRESSED DURING: 6 growth stages; CONTAINS InterPro DOMAIN/s: Molecular chaperone, heat shock protein, Hsp40, DnaJ (InterPro:IPR015609), Heat shock protein DnaJ, N-termina…			AT4G20500	1000-1500	chr4	-	-1145	103.47	2.48	80.77		similar to filament protein-related [Arabidopsis thaliana] (TAIR:AT4G20730.1)
AT3G09060	1500-2000	chr3	-	-1758	58.42	2.04	85.25		Pentatricopeptide repeat (PPR) superfamily protein; CONTAINS InterPro DOMAIN/s: Pentatricopeptide repeat (InterPro:IPR002885); BEST Arabidopsis thaliana protein match is: Pentatricopeptide repeat (PPR) superfamily protein (TAIR:AT3G53700.1); Has 58888 Blast hits to 14270 proteins in 310 species: Archae - 10; Bacteria - 38; Metazoa - 658; Fungi - 1156; Plants - 55027; Viruses - 0; Other Eukaryotes…			AT4G20510	genebody	chr4	+	+496	103.47	2.48	80.77		similar to filament protein-related [Arabidopsis thaliana] (TAIR:AT4G20730.1)
AT3G09070	genebody	chr3	-	+986	58.42	2.04	85.25	OCTOPUS, OPS	Encodes a a polarly localised membrane-associated protein that regulates phloem differentiation entry.			AT4G20520	genebody	chr4	+	+457	98.26	1.63	78.95		RNA binding;RNA-directed DNA polymerases; FUNCTIONS IN: RNA binding, RNA-directed DNA polymerase activity; INVOLVED IN: RNA-dependent DNA replication; LOCATED IN: cellular_component unknown; CONTAINS InterPro DOMAIN/s: RNA-directed DNA polymerase (reverse transcriptase) (InterPro:IPR000477), Protein of unknown function DUF1204 (InterPro:IPR009596), RNA-directed DNA polymerase (reverse transcripta…
AT3G09400	genebody	chr3	-	+312	59.57	2.73	86.44	PLL3, POL-LIKE 3	Similar to POLTERGEIST (POL) protein phosphatase 2C. No phenotype observed in plants homozygous for a null allele. Ubiquitously expressed.			AT4G20670	genebody	chr4	+	+599	72.14	2.47	100		Domain of unknown function (DUF26); CONTAINS InterPro DOMAIN/s: Protein of unknown function DUF26 (InterPro:IPR002902); BEST Arabidopsis thaliana protein match is: Protein with domains of unknown function (DUF26 and DUF1204) (TAIR:AT4G20620.1); Has 1465 Blast hits to 1431 proteins in 20 species: Archae - 0; Bacteria - 0; Metazoa - 0; Fungi - 0; Plants - 1465; Viruses - 0; Other Eukaryotes - 0 (so…
AT3G10100	genebody	chr3	+	+576	73.96	2.05	91.86		similar to ASY2, DNA binding [Arabidopsis thaliana] (TAIR:AT4G32200.1); similar to filament protein-related [Arabidopsis thaliana] (TAIR:AT4G20730.1); similar to unknown protein [Arabidopsis thaliana] (TAIR:AT2G09910.1); similar to hypothetical protein 27.t00126 [Brassica oleracea] (GB:ABD65062.1); contains domain (Phosphotyrosine protein) phosphatases II (SSF52799)			AT4G20680	1500-2000	chr4	+	-1889	72.14	2.47	100		Domain of unknown function (DUF26); FUNCTIONS IN: molecular_function unknown; INVOLVED IN: biological_process unknown; LOCATED IN: endomembrane system; CONTAINS InterPro DOMAIN/s: Protein of unknown function DUF26 (InterPro:IPR002902); BEST Arabidopsis thaliana protein match is: Domain of unknown function (DUF26) (TAIR:AT3G22000.1); Has 1375 Blast hits to 1344 proteins in 20 species: Archae - 0; …
AT3G13510	genebody	chr3	+	+364	54.56	3.14	78.17		Protein of Unknown Function (DUF239); INVOLVED IN: biological_process unknown; LOCATED IN: endomembrane system; EXPRESSED IN: 22 plant structures; EXPRESSED DURING: 13 growth stages; CONTAINS InterPro DOMAIN/s: Protein of unknown function DUF239, plant (InterPro:IPR004314); BEST Arabidopsis thaliana protein match is: Protein of Unknown Function (DUF239) (TAIR:AT1G55360.1); Has 759 Blast hits to 7…			AT4G21850	genebody	chr4	-	+457	69.81	1.91	100	ATMSRB9, METHIONINE SULFOXIDE REDUCTASE B9, MSRB9	methionine sulfoxide reductase B9 (MSRB9); FUNCTIONS IN: peptide-methionine-(S)-S-oxide reductase activity; INVOLVED IN: oxidation reduction; LOCATED IN: cytosol; EXPRESSED IN: 18 plant structures; EXPRESSED DURING: 12 growth stages; CONTAINS InterPro DOMAIN/s: Methionine sulphoxide reductase B (InterPro:IPR002579), Mss4-like (InterPro:IPR011057); BEST Arabidopsis thaliana protein match is: methi…
AT3G14450	genebody	chr3	+	+40	52.9	1.89	73.86	CID9, CTC-INTERACTING DOMAIN 9	RNA-binding protein, putative, contains Pfam profile: PF00076 RNA recognition motif. (a.k.a. RRM, RBD, or RNP domain) (2 copies). Contains PAM PABC binding domain.			AT4G22780	genebody	chr4	-	+679	137.95	2.52	66.67	ACR7, ACT DOMAIN REPEAT 7	Member of a family of ACT domain containing proteins . ACT domains are involved in amino acid binding .
AT3G14452	1500-2000	chr3	+	-1868	52.9	1.89	73.86		unknown protein; LOCATED IN: endomembrane system; Has 30201 Blast hits to 17322 proteins in 780 species: Archae - 12; Bacteria - 1396; Metazoa - 17338; Fungi - 3422; Plants - 5037; Viruses - 0; Other Eukaryotes - 2996 (source: NCBI BLink).			AT4G23700	genebody	chr4	-	+994	148.43	2.19	59.38	ATCHX17, CATION/H+ EXCHANGER 17, CHX17	member of Putative Na+/H+ antiporter family
AT3G14570	genebody	chr3	+	+125	102.14	2.99	100	ATGSL04, ATGSL4, GLUCAN SYNTHASE-LIKE 4, GSL04	encodes a protein similar to callose synthase			AT4G37140	500-1000	chr4	-	-928	101.82	2.3	79.63	ARABIDOPSIS THALIANA METHYL ESTERASE 20, ATMES20, MATERNAL EFFECT EMBRYO ARREST 69, MEE69, MES20, METHYL ESTERASE 20	Encodes a protein with similarity to SABP2, a methyl salicylate esterase from tobacco. However, this protein is truncated and lacks two of the residues of the predicted catalytic triad, suggesting that it does not have this enzymatic activity.
AT3G15909	500-1000	chr3	+	-995	50.83	2.88	71.95		unknown protein; LOCATED IN: mitochondrion; Has 30201 Blast hits to 17322 proteins in 780 species: Archae - 12; Bacteria - 1396; Metazoa - 17338; Fungi - 3422; Plants - 5037; Viruses - 0; Other Eukaryotes - 2996 (source: NCBI BLink).			AT4G37150	genebody	chr4	-	+453	101.82	2.3	79.63	ARABIDOPSIS THALIANA METHYL ESTERASE 9, ATMES9, MES9, METHYL ESTERASE 9	Encodes a protein shown to have carboxylesterase activity, methyl salicylate esterase activity, methyl jasmonate esterase activity, and methyl IAA esterase activity in vitro. MES9 appears to be involved in MeSA hydrolysis in planta. Expression of MES9 can restore systemic acquired resistance in SAR-deficient tobacco plants. This protein does not act on MeGA4, or MEGA9 in vitro.
AT3G15910	1000-1500	chr3	+	-1453	50.83	2.88	71.95		unknown protein; Has 12 Blast hits to 12 proteins in 5 species: Archae - 0; Bacteria - 0; Metazoa - 0; Fungi - 0; Plants - 12; Viruses - 0; Other Eukaryotes - 0 (source: NCBI BLink).			AT4G37530	genebody	chr4	+	+475	159.54	2.13	59.26		Peroxidase superfamily protein; FUNCTIONS IN: protein binding, peroxidase activity; INVOLVED IN: response to salt stress; LOCATED IN: endomembrane system; EXPRESSED IN: root; CONTAINS InterPro DOMAIN/s: Haem peroxidase (InterPro:IPR010255), Plant peroxidase (InterPro:IPR000823), Peroxidases heam-ligand binding site (InterPro:IPR019793), Haem peroxidase, plant/fungal/bacterial (InterPro:IPR002016)…
AT3G16490	genebody	chr3	-	+400	55.96	3.54	81.34	IQ-DOMAIN 26, IQD26	IQ-domain 26 (IQD26); CONTAINS InterPro DOMAIN/s: IQ calmodulin-binding region (InterPro:IPR000048); BEST Arabidopsis thaliana protein match is: IQ-domain 27 (TAIR:AT1G51960.1); Has 778 Blast hits to 763 proteins in 39 species: Archae - 0; Bacteria - 0; Metazoa - 5; Fungi - 10; Plants - 755; Viruses - 0; Other Eukaryotes - 8 (source: NCBI BLink).			AT5G01900	genebody	chr5	-	+405	106.07	2.34	78.43	ARABIDOPSIS THALIANA WRKY DNA-BINDING PROTEIN 62, ATWRKY62, WRKY DNA-BINDING PROTEIN 62, WRKY62	member of WRKY Transcription Factor; Group III
AT3G17130	genebody	chr3	-	+263	73.88	3.14	90.8		Plant invertase/pectin methylesterase inhibitor superfamily protein; FUNCTIONS IN: enzyme inhibitor activity, pectinesterase inhibitor activity, pectinesterase activity; LOCATED IN: endomembrane system; EXPRESSED IN: 21 plant structures; EXPRESSED DURING: 13 growth stages; CONTAINS InterPro DOMAIN/s: Pectinesterase inhibitor (InterPro:IPR006501); BEST Arabidopsis thaliana protein match is: cell w…			AT5G09280	1000-1500	chr5	-	-1208	130.82	2.25	65		Pectin lyase-like superfamily protein; CONTAINS InterPro DOMAIN/s: Pectin lyase fold/virulence factor (InterPro:IPR011050), AmbAllergen (InterPro:IPR018082), Pectate lyase/Amb allergen (InterPro:IPR002022), Pectin lyase fold (InterPro:IPR012334), Parallel beta-helix repeat (InterPro:IPR006626); BEST Arabidopsis thaliana protein match is: Pectin lyase-like superfamily protein (TAIR:AT1G30350.1); H…
AT3G18630	genebody	chr3	-	+252	93.2	3.4	100	ATUNG, UNG, URACIL DNA GLYCOSYLASE	Encodes a uracil-DNA glycosylase (UDG) involved in a base excision DNA repair pathway in mitochondria.			AT5G09290	genebody	chr5	+	+379	130.82	2.25	65		Inositol monophosphatase family protein; FUNCTIONS IN: 3'(2'),5'-bisphosphate nucleotidase activity, inositol or phosphatidylinositol phosphatase activity; INVOLVED IN: sulfur metabolic process; EXPRESSED IN: 6 plant structures; EXPRESSED DURING: LP.06 six leaves visible, LP.04 four leaves visible, 4 anthesis; CONTAINS InterPro DOMAIN/s: Inositol monophosphatase (InterPro:IPR000760), 3(2),5 -bisp…
AT3G20150	genebody	chr3	+	+212	65.44	3.12	89.11		Kinesin motor family protein; FUNCTIONS IN: microtubule motor activity, ATP binding; INVOLVED IN: microtubule-based movement; LOCATED IN: chloroplast; EXPRESSED IN: 17 plant structures; EXPRESSED DURING: 9 growth stages; CONTAINS InterPro DOMAIN/s: Kinesin-related protein (InterPro:IPR010544), Kinesin, motor domain (InterPro:IPR001752); BEST Arabidopsis thaliana protein match is: phragmoplast-ass…			AT5G13320	genebody	chr5	+	+2391	245.51	2.01	35.29	ATGH3.12, AVRPPHB SUSCEPTIBLE 3, GDG1, GH3-LIKE DEFENSE GENE 1, GH3.12, GRETCHEN HAGEN 3.12, HOPW1-1-INTERACTING 3, PBS3, WIN3	Encodes an enzyme capable of conjugating amino acids to 4-substituted benzoates. 4-HBA (4-hydroxybenzoic acid) and pABA (4-aminobenzoate) may be targets of the enzyme in Arabidopsis, leading to the production of pABA-Glu, 4HBA-Glu, or other related compounds. This enzyme is involved in disease-resistance signaling. It is required for the accumulation of salicylic acid, activation of defense respo…
AT3G20490	genebody	chr3	-	+291	67.05	3.43	90.82		unknown protein; Has 754 Blast hits to 165 proteins in 64 species: Archae - 0; Bacteria - 48; Metazoa - 26; Fungi - 25; Plants - 36; Viruses - 0; Other Eukaryotes - 619 (source: NCBI BLink).			AT5G13330	genebody	chr5	+	+308	51.13	2.42	100	RAP2.6L, RELATED TO AP2 6L	encodes a member of the ERF (ethylene response factor) subfamily B-4 of ERF/AP2 transcription factor family. The protein contains one AP2 domain. There are 7 members in this subfamily.
AT3G20500	1500-2000	chr3	+	-1660	67.05	3.43	90.82	ATPAP18, PAP18, PURPLE ACID PHOSPHATASE 18	purple acid phosphatase 18 (PAP18); FUNCTIONS IN: protein serine/threonine phosphatase activity, acid phosphatase activity; INVOLVED IN: biological_process unknown; LOCATED IN: endomembrane system; EXPRESSED IN: 24 plant structures; EXPRESSED DURING: 13 growth stages; CONTAINS InterPro DOMAIN/s: Metallophosphoesterase (InterPro:IPR004843), Purple acid phosphatase-like, N-terminal (InterPro:IPR008…			AT5G18350	genebody	chr5	-	+333	92.8	2.32	76.92		Disease resistance protein (TIR-NBS-LRR class) family; FUNCTIONS IN: transmembrane receptor activity, nucleoside-triphosphatase activity, nucleotide binding, ATP binding; INVOLVED IN: signal transduction, defense response, apoptosis, innate immune response; LOCATED IN: intrinsic to membrane; CONTAINS InterPro DOMAIN/s: ATPase, AAA+ type, core (InterPro:IPR003593), NB-ARC (InterPro:IPR002182), Leu…
AT3G20810	genebody	chr3	+	+442	108.52	3.15	100	JMJ30, JMJD5, JUMONJI C DOMAIN-CONTAINING PROTEIN 30, JUMONJI DOMAIN CONTAINING 5	JMJD5 encodes a protein which contains a jumonji-C (jmjC) domain. The jumonji-C is frequently found in proteins with histone demethylase activity. jmjd5 mutant plants have a short-period circadian phenotype.			AT5G22570	genebody	chr5	-	+529	529.06	3.13	66.67	ARABIDOPSIS THALIANA WRKY DNA-BINDING PROTEIN 38, ATWRKY38, WRKY DNA-BINDING PROTEIN 38, WRKY38	member of WRKY Transcription Factor; Group III
AT3G21010	genebody	chr3	+	+227	144.68	3.27	100		copia-like retrotransposon family, has a 4.6e-15 P-value blast match to dbj|BAA78426.1| polyprotein (AtRE2-1) (Arabidopsis thaliana) (Ty1_Copia-element)			AT5G23160	genebody	chr5	-	+320	50.03	2.45	100		unknown protein; BEST Arabidopsis thaliana protein match is: unknown protein (TAIR:AT5G08240.1); Has 1807 Blast hits to 1807 proteins in 277 species: Archae - 0; Bacteria - 0; Metazoa - 736; Fungi - 347; Plants - 385; Viruses - 0; Other Eukaryotes - 339 (source: NCBI BLink).
AT3G21020	1500-2000	chr3	+	-1830	144.68	3.27	100		copia-like retrotransposon family, has a 5.4e-14 P-value blast match to gb|AAO73529.1| gag-pol polyprotein (Glycine max) (SIRE1) (Ty1_Copia-family)			AT5G23490	genebody	chr5	+	+4819	120.46	2.47	77.27		unknown protein; BEST Arabidopsis thaliana protein match is: unknown protein (TAIR:AT5G08440.1); Has 202 Blast hits to 197 proteins in 48 species: Archae - 0; Bacteria - 13; Metazoa - 25; Fungi - 9; Plants - 109; Viruses - 0; Other Eukaryotes - 46 (source: NCBI BLink).
AT3G21475	0-500	chr3	-	-302	70	3.13	92.47		tRNA-Pro (anticodon: AGG)			AT5G25120	genebody	chr5	+	+562	71.85	2	100	YTOCHROME P450, FAMILY 71, SUBFAMILY B, POLYPEPTIDE 11, CYP71B11	putative cytochrome P450
AT3G21480	genebody	chr3	+	+38	70	3.13	92.47		BRCT domain-containing DNA repair protein; FUNCTIONS IN: molecular_function unknown; INVOLVED IN: biological_process unknown; LOCATED IN: intracellular; CONTAINS InterPro DOMAIN/s: BRCT (InterPro:IPR001357); BEST Arabidopsis thaliana protein match is: BRCT domain-containing DNA repair protein (TAIR:AT4G03130.1); Has 730 Blast hits to 680 proteins in 204 species: Archae - 4; Bacteria - 146; Metazo…			AT5G38344	genebody	chr5	+	+493	96.64	2.37	75.81		Toll-Interleukin-Resistance (TIR) domain family protein; FUNCTIONS IN: transmembrane receptor activity; INVOLVED IN: signal transduction, innate immune response; LOCATED IN: intrinsic to membrane, endomembrane system; CONTAINS InterPro DOMAIN/s: Toll-Interleukin receptor (InterPro:IPR000157); BEST Arabidopsis thaliana protein match is: Disease resistance protein (TIR-NBS-LRR class) family (TAIR:A…
AT3G21660	1000-1500	chr3	-	-1373	547.28	2.63	100		UBX domain-containing protein; CONTAINS InterPro DOMAIN/s: UBX (InterPro:IPR001012), SEP domain (InterPro:IPR012989); BEST Arabidopsis thaliana protein match is: serine/threonine protein phosphatase 2A 55 kDa regulatory subunit B prime gamma (TAIR:AT4G15410.1); Has 1125 Blast hits to 712 proteins in 211 species: Archae - 0; Bacteria - 35; Metazoa - 526; Fungi - 227; Plants - 187; Viruses - 0; Oth…			AT5G39160	0-500	chr5	-	-121	88.27	1.99	81.16		RmlC-like cupins superfamily protein; FUNCTIONS IN: manganese ion binding, nutrient reservoir activity; INVOLVED IN: biological_process unknown; LOCATED IN: endomembrane system, apoplast; CONTAINS InterPro DOMAIN/s: Cupin, RmlC-type (InterPro:IPR011051), Cupin 1 (InterPro:IPR006045), Germin (InterPro:IPR001929), RmlC-like jelly roll fold (InterPro:IPR014710), Germin, manganese binding site (Inter…
AT3G21670	genebody	chr3	-	+1124	547.28	2.63	100	ATNPF6.4, NPF6.4, NRT1/ PTR FAMILY 6.4	Major facilitator superfamily protein; FUNCTIONS IN: transporter activity; INVOLVED IN: oligopeptide transport; LOCATED IN: membrane; EXPRESSED IN: 21 plant structures; EXPRESSED DURING: 13 growth stages; CONTAINS InterPro DOMAIN/s: Oligopeptide transporter (InterPro:IPR000109), Major facilitator superfamily, general substrate transporter (InterPro:IPR016196); BEST Arabidopsis thaliana protein ma…			AT5G41550	genebody	chr5	-	+234	61.89	2.3	100		Disease resistance protein (TIR-NBS-LRR class) family; FUNCTIONS IN: transmembrane receptor activity, nucleoside-triphosphatase activity, nucleotide binding, ATP binding; INVOLVED IN: signal transduction, defense response, apoptosis, innate immune response; LOCATED IN: intrinsic to membrane; EXPRESSED IN: root; CONTAINS InterPro DOMAIN/s: ATPase, AAA+ type, core (InterPro:IPR003593), NB-ARC (Inte…
AT3G21890	genebody	chr3	-	+213	127.05	3.86	100	B-BOX DOMAIN PROTEIN 31, BBX31	B-box type zinc finger family protein; FUNCTIONS IN: sequence-specific DNA binding transcription factor activity, zinc ion binding; INVOLVED IN: response to UV-B, regulation of transcription; LOCATED IN: intracellular; EXPRESSED IN: 18 plant structures; EXPRESSED DURING: 7 growth stages; CONTAINS InterPro DOMAIN/s: Zinc finger, B-box (InterPro:IPR000315); BEST Arabidopsis thaliana protein match i…			AT5G44450	1500-2000	chr5	-	-1511	61.93	2.49	100		methyltransferases; FUNCTIONS IN: methyltransferase activity; INVOLVED IN: biological_process unknown; LOCATED IN: chloroplast; EXPRESSED IN: 23 plant structures; EXPRESSED DURING: 13 growth stages; CONTAINS InterPro DOMAIN/s: Protein of unknown function DUF858, methyltransferase-like (InterPro:IPR008576); Has 501 Blast hits to 497 proteins in 206 species: Archae - 0; Bacteria - 15; Metazoa - 174…
AT3G24810	genebody	chr3	+	+288	61.01	3.7	86.09	ICK3, KIP-RELATED PROTEIN 5, KRP5	Kip-related protein (KRP) gene, encodes CDK (cyclin-dependent kinase) inhibitor (CKI), negative regulator of cell division. A member of seven KRP genes found in Arabidopsis thaliana. Differential expression patterns for distinct KRPs were revealed by in situ hybridization.			AT5G44460	genebody	chr5	+	+305	61.93	2.49	100	CALMODULIN LIKE 43, CML43	calmodulin like 43 (CML43); FUNCTIONS IN: calcium ion binding; INVOLVED IN: response to cadmium ion; EXPRESSED IN: root, cultured cell; CONTAINS InterPro DOMAIN/s: EF-Hand 1, calcium-binding site (InterPro:IPR018247), EF-HAND 2 (InterPro:IPR018249), EF-hand-like domain (InterPro:IPR011992), Calcium-binding EF-hand (InterPro:IPR002048), EF-hand (InterPro:IPR018248); BEST Arabidopsis thaliana prote…
AT3G25590	genebody	chr3	+	+815	138.18	2.4	100		unknown protein; Has 149 Blast hits to 140 proteins in 44 species: Archae - 0; Bacteria - 6; Metazoa - 40; Fungi - 6; Plants - 39; Viruses - 0; Other Eukaryotes - 58 (source: NCBI BLink).			AT5G44470	1000-1500	chr5	+	-1208	61.93	2.49	100		BEST Arabidopsis thaliana protein match is: Polynucleotidyl transferase, ribonuclease H-like superfamily protein (TAIR:AT3G23320.1); Has 74 Blast hits to 74 proteins in 2 species: Archae - 0; Bacteria - 0; Metazoa - 0; Fungi - 0; Plants - 74; Viruses - 0; Other Eukaryotes - 0 (source: NCBI BLink).
AT3G25760	genebody	chr3	+	+689	61.47	2.94	87.61	ALLENE OXIDE CYCLASE 1, AOC1, EARLY-RESPONSIVE TO DEHYDRATION 12, ERD12	encodes allene oxide cyclase. One of four genes in Arabidopsis that encode this enzyme, which catalyzes an essential step in jasmonic acid biosynthesis. Gene expression is induced during senescence, a process that involves jasmonic acid signalling pathway.			AT5G44568	genebody	chr5	-	+509	314.38	3.64	50		unknown protein; FUNCTIONS IN: molecular_function unknown; INVOLVED IN: biological_process unknown; LOCATED IN: endomembrane system; Has 19 Blast hits to 19 proteins in 2 species: Archae - 0; Bacteria - 0; Metazoa - 0; Fungi - 0; Plants - 19; Viruses - 0; Other Eukaryotes - 0 (source: NCBI BLink).
AT3G26130	1500-2000	chr3	-	-1703	57.43	3.05	83.46		Cellulase (glycosyl hydrolase family 5) protein; FUNCTIONS IN: cation binding, hydrolase activity, hydrolyzing O-glycosyl compounds, catalytic activity; INVOLVED IN: carbohydrate metabolic process; LOCATED IN: endomembrane system; EXPRESSED IN: inflorescence meristem, male gametophyte, root, flower; EXPRESSED DURING: M germinated pollen stage, 4 anthesis; CONTAINS InterPro DOMAIN/s: Ricin B-relat…			AT5G44569	1500-2000	chr5	+	-1592	314.38	3.64	50
AT3G27170	genebody	chr3	+	+426	193.14	3.03	100	ATCLC-B, CHLORIDE CHANNEL B, CLC-B	member of Anion channel protein family			AT5G45630	genebody	chr5	-	+266	65.24	2.92	100		CONTAINS InterPro DOMAIN/s: Protein of unknown function DUF584 (InterPro:IPR007608); BEST Arabidopsis thaliana protein match is: AtS40-3 (TAIR:AT4G18980.1); Has 158 Blast hits to 158 proteins in 19 species: Archae - 0; Bacteria - 0; Metazoa - 0; Fungi - 0; Plants - 158; Viruses - 0; Other Eukaryotes - 0 (source: NCBI BLink).
AT3G28216	1500-2000	chr3	-	-1579	74.25	2.1	92.94		unknown protein; Has 30201 Blast hits to 17322 proteins in 780 species: Archae - 12; Bacteria - 1396; Metazoa - 17338; Fungi - 3422; Plants - 5037; Viruses - 0; Other Eukaryotes - 2996 (source: NCBI BLink).			AT5G45940	genebody	chr5	-	+559	61.96	2.29	100	ARABIDOPSIS THALIANA NUDIX HYDROLASE HOMOLOG 11, ATNUDT11, ATNUDX11, NUDIX HYDROLASE HOMOLOG 11, NUDT11, NUDX11	Encodes a CoA pyrophosphatase, also has ppGpp pyrophosphohydrolase and exhibits minor activity of NADH pyrophosphatase. Most strongly expressed in embryo cotyledon and hypocotyl, flower, and phloem of vascular tissue. Over-expression mutant had a bigger plant with wider rosette.
AT3G28220	genebody	chr3	+	+600	74.25	2.1	92.94		TRAF-like family protein; FUNCTIONS IN: molecular_function unknown; INVOLVED IN: response to salt stress; LOCATED IN: vacuole, chloroplast envelope; EXPRESSED IN: 19 plant structures; EXPRESSED DURING: 13 growth stages; CONTAINS InterPro DOMAIN/s: TRAF-like (InterPro:IPR008974), MATH (InterPro:IPR002083); BEST Arabidopsis thaliana protein match is: TRAF-like family protein (TAIR:AT1G58270.1); Has…			AT5G46050	genebody	chr5	-	+640	67.21	2.45	100	ARABIDOPSIS THALIANA PEPTIDE TRANSPORTER 3, ATNPF5.2, ATPTR3, NPF5.2, NRT1/ PTR FAMILY 5.2, PEPTIDE TRANSPORTER 3, PTR3	Encodes a di- and tri-peptide transporter involved in responses to wounding, virulent bacterial pathogens, and high NaCl concentrations. The protein is predicted to have 12 transmembrane helicies.
AT3G30733	1000-1500	chr3	-	-1004	75.05	3.34	95.12		pseudogene, similar to Hypothetical protein B0432.13, blastp match of 45% identity and 8.6e-10 P-value to GP|16950380|gb|AAB37893.2||U80836 Hypothetical protein B0432.13 {Caenorhabditis elegans}			AT5G48400	genebody	chr5	+	+488	97.76	1.95	76.27	ATGLR1.2, GLR1.2, GLUTAMATE RECEPTOR 1.2	member of Putative ligand-gated ion channel subunit family
AT3G42658	1000-1500	chr3	-	-1236	118.35	3.11	100	SADHU NON-CODING RETROTRANSPOSON 3-2, SADHU3-2	Member of Sadhu non-coding retrotransposon family.In some natural accessions the allele is methylated and silenced.			AT5G50200	genebody	chr5	+	+848	90.77	2.36	73.53	ATNRT3.1, NITRATE TRANSPORTER 3.1, NRT3.1, WOUND-RESPONSIVE 3, WR3	Wound-responsive gene 3 (WR3). Encodes a high-affinity nitrate transporter. Up-regulated by nitrate. Involved in jasmonic acid-independent wound signal transduction.
AT3G42660	genebody	chr3	+	+251	118.35	3.11	100		transducin family protein / WD-40 repeat family protein; CONTAINS InterPro DOMAIN/s: WD40 repeat 2 (InterPro:IPR019782), WD40 repeat, conserved site (InterPro:IPR019775), WD40 repeat (InterPro:IPR001680), WD40 repeat-like-containing domain (InterPro:IPR011046), Protein of unknown function DUF3639 (InterPro:IPR022100), WD40-repeat-containing domain (InterPro:IPR017986), WD40/YVTN repeat-like-conta…			AT5G52750	genebody	chr5	+	+424	62.2	2.57	100		Heavy metal transport/detoxification superfamily protein ; FUNCTIONS IN: metal ion binding; INVOLVED IN: metal ion transport; LOCATED IN: cellular_component unknown; EXPRESSED IN: 20 plant structures; EXPRESSED DURING: 12 growth stages; CONTAINS InterPro DOMAIN/s: Heavy metal transport/detoxification protein (InterPro:IPR006121); BEST Arabidopsis thaliana protein match is: Copper transport protei…
AT3G42806	genebody	chr3	+	+3230	79.43	3.08	100		Mutator-like transposase family, has a 2.2e-53 P-value blast match to Q9SHN7 /450-633 Pfam PF03108 MuDR family transposase (MuDr-element domain)			AT5G54145	genebody	chr5	+	+349	63.54	2.53	100		unknown protein; FUNCTIONS IN: molecular_function unknown; INVOLVED IN: biological_process unknown; LOCATED IN: endomembrane system; BEST Arabidopsis thaliana protein match is: unknown protein (TAIR:AT4G27657.1); Has 30201 Blast hits to 17322 proteins in 780 species: Archae - 12; Bacteria - 1396; Metazoa - 17338; Fungi - 3422; Plants - 5037; Viruses - 0; Other Eukaryotes - 2996 (source: NCBI BLin…
AT3G43600	genebody	chr3	-	+414	51.79	2.21	72.33	AAO2, ALDEHYDE OXIDASE 2, ALDEHYDE OXIDASE 3, ALDEHYDE OXIDASE GAMMA, AO3, AOGAMMA, ARABIDOPSIS THALIANA ALDEHYDE OXIDASE 2, ARABIDOPSIS THALIANA ALDEHYDE OXIDASE 3, ATAO-2, ATAO3	Encodes an aldehyde oxidase. AAO2 does not appear to act on abscisic aldehyde in vitro but it is possible that it may function in abscisic acid biosynthesis when the activity of At2g27150 (AAO3), the primary abscisic aldehyde oxidase, is lost.			AT5G56050	genebody	chr5	-	+545	57.35	1.83	100		FUNCTIONS IN: molecular_function unknown; INVOLVED IN: biological_process unknown; LOCATED IN: chloroplast; BEST Arabidopsis thaliana protein match is: Late embryogenesis abundant (LEA) hydroxyproline-rich glycoprotein family (TAIR:AT4G26490.1); Has 1807 Blast hits to 1807 proteins in 277 species: Archae - 0; Bacteria - 0; Metazoa - 736; Fungi - 347; Plants - 385; Viruses - 0; Other Eukaryotes - …
AT3G43610	genebody	chr3	-	+310	59.78	3.2	87.18		Spc97 / Spc98 family of spindle pole body (SBP) component; FUNCTIONS IN: tubulin binding; INVOLVED IN: microtubule cytoskeleton organization; LOCATED IN: chloroplast, spindle pole, microtubule organizing center; EXPRESSED IN: 22 plant structures; EXPRESSED DURING: 13 growth stages; CONTAINS InterPro DOMAIN/s: Spc97/Spc98 (InterPro:IPR007259); BEST Arabidopsis thaliana protein match is: spindle po…			AT5G56870	genebody	chr5	+	+1787	339.82	2.24	44.44	BETA-GALACTOSIDASE 4, BGAL4	beta-galactosidase 4 (BGAL4); FUNCTIONS IN: beta-galactosidase activity; INVOLVED IN: lactose catabolic process, using glucoside 3-dehydrogenase, carbohydrate metabolic process, lactose catabolic process via UDP-galactose, lactose catabolic process; LOCATED IN: endomembrane system; EXPRESSED IN: 25 plant structures; EXPRESSED DURING: 12 growth stages; CONTAINS InterPro DOMAIN/s: Glycoside hydrola…
AT3G43620	1500-2000	chr3	+	-1620	59.78	3.2	87.18		retrotransposon family, predicted proteins - Arabidopsis thaliana			AT5G62150	genebody	chr5	+	+303	176.82	3.36	45.83		peptidoglycan-binding LysM domain-containing protein; FUNCTIONS IN: molecular_function unknown; INVOLVED IN: cell wall macromolecule catabolic process; LOCATED IN: endomembrane system; EXPRESSED IN: 15 plant structures; EXPRESSED DURING: 6 growth stages; BEST Arabidopsis thaliana protein match is: peptidoglycan-binding LysM domain-containing protein (TAIR:AT4G25433.1); Has 63 Blast hits to 63 pro…
AT3G46890	1500-2000	chr3	-	-1984	85.64	3.12	100		BEST Arabidopsis thaliana protein match is: maternal effect embryo arrest 60 (TAIR:AT5G05950.1); Has 124 Blast hits to 124 proteins in 12 species: Archae - 0; Bacteria - 0; Metazoa - 0; Fungi - 0; Plants - 124; Viruses - 0; Other Eukaryotes - 0 (source: NCBI BLink).			AT5G62160	1500-2000	chr5	+	-1563	176.82	3.36	45.83	ATZIP12, ZINC TRANSPORTER 12 PRECURSOR, ZIP12	member of Fe(II) transporter isolog family
AT3G46900	genebody	chr3	+	+238	85.64	3.12	100	COPPER TRANSPORTER 2, COPT2	encodes a member of copper transporter family and functionally complements a high affinity copper transporter mutant in yeast			AT5G64810	genebody	chr5	+	+318	150.35	2.6	61.29	ARABIDOPSIS THALIANA WRKY DNA-BINDING PROTEIN 51, ATWRKY51, WRKY DNA-BINDING PROTEIN 51, WRKY51	member of WRKY Transcription Factor; Group II-c. Involved in jasmonic acid inducible defense responses.
AT3G48410	1500-2000	chr3	-	-1851	77.97	3.39	100		alpha/beta-Hydrolases superfamily protein; CONTAINS InterPro DOMAIN/s: Alpha/beta hydrolase fold-1 (InterPro:IPR000073); BEST Arabidopsis thaliana protein match is: alpha/beta-Hydrolases superfamily protein (TAIR:AT2G36290.1); Has 1039 Blast hits to 1035 proteins in 267 species: Archae - 10; Bacteria - 561; Metazoa - 10; Fungi - 51; Plants - 319; Viruses - 0; Other Eukaryotes - 88 (source: NCBI B…			AT5G64813	1500-2000	chr5	+	-1548	150.35	2.6	61.29	LIGHT INSENSITIVE PERIOD1, LIP1	The LIP1 gene encodes a small GTPase that influences the light input pathway of the plant circadian network. An MBP:LIP1 fusion protein has GTP hydrolyzing abilities in vitro. In plants, LIP1 seems to play a negative role in regulating circadian period that can be suppressed by light. LIP1 also seems to negatively affect light-pulse-dependent resetting of the clock, especially during the first po…
AT3G48420	genebody	chr3	+	+393	77.97	3.39	100		Haloacid dehalogenase-like hydrolase (HAD) superfamily protein; FUNCTIONS IN: hydrolase activity, catalytic activity; INVOLVED IN: metabolic process; LOCATED IN: chloroplast, chloroplast stroma, chloroplast envelope; EXPRESSED IN: 22 plant structures; EXPRESSED DURING: 14 growth stages; CONTAINS InterPro DOMAIN/s: Haloacid dehalogenase-like hydrolase (InterPro:IPR005834), HAD-superfamily hydrolas…
AT3G48425	1500-2000	chr3	+	-1778	77.97	3.39	100		DNAse I-like superfamily protein; FUNCTIONS IN: hydrolase activity, nuclease activity; INVOLVED IN: DNA repair; LOCATED IN: chloroplast; EXPRESSED IN: 22 plant structures; EXPRESSED DURING: 9 growth stages; CONTAINS InterPro DOMAIN/s: Endonuclease/exonuclease/phosphatase (InterPro:IPR005135), Exodeoxyribonuclease III xth (InterPro:IPR004808); BEST Arabidopsis thaliana protein match is: apurinic e…
AT3G49150	genebody	chr3	+	+1976	50.86	2.53	71.78		F-box/RNI-like superfamily protein; CONTAINS InterPro DOMAIN/s: F-box domain, cyclin-like (InterPro:IPR001810), F-box domain, Skp2-like (InterPro:IPR022364), FBD-like (InterPro:IPR006566); BEST Arabidopsis thaliana protein match is: RNI-like superfamily protein (TAIR:AT3G59240.1); Has 1918 Blast hits to 1865 proteins in 43 species: Archae - 0; Bacteria - 0; Metazoa - 29; Fungi - 4; Plants - 1883;…
AT3G49950	genebody	chr3	+	+454	77.48	2.02	100		GRAS family transcription factor; CONTAINS InterPro DOMAIN/s: Transcription factor GRAS (InterPro:IPR005202); BEST Arabidopsis thaliana protein match is: GRAS family transcription factor (TAIR:AT5G67411.1); Has 2188 Blast hits to 2164 proteins in 278 species: Archae - 0; Bacteria - 2; Metazoa - 0; Fungi - 0; Plants - 2186; Viruses - 0; Other Eukaryotes - 0 (source: NCBI BLink).
AT3G51230	1000-1500	chr3	-	-1460	199.89	2.72	100		BEST Arabidopsis thaliana protein match is: Chalcone-flavanone isomerase family protein (TAIR:AT5G66230.1); Has 39 Blast hits to 39 proteins in 11 species: Archae - 0; Bacteria - 0; Metazoa - 0; Fungi - 0; Plants - 39; Viruses - 0; Other Eukaryotes - 0 (source: NCBI BLink).
AT3G51238	genebody	chr3	-	+968	199.89	2.72	100		Potential natural antisense gene, locus overlaps with AT3G51240
AT3G51240	genebody	chr3	+	+620	199.89	2.72	100	F3'H, F3H, FLAVANONE 3-HYDROXYLASE, TRANSPARENT TESTA 6, TT6	Encodes flavanone 3-hydroxylase that is coordinately expressed with chalcone synthase and chalcone isomerases. Regulates flavonoid biosynthesis. Not responsive to auxin or ethylene stimulus (qRT-PCR).
AT3G51290	genebody	chr3	+	+739	96.22	2.59	100	ALTERED PHOSPHATE STARVATION RESPONSE 1, APSR1	Protein of unknown function (DUF630) ;Protein of unknown function (DUF632); INVOLVED IN: N-terminal protein myristoylation; EXPRESSED IN: 17 plant structures; EXPRESSED DURING: 11 growth stages; CONTAINS InterPro DOMAIN/s: Protein of unknown function DUF630 (InterPro:IPR006868), Protein of unknown function DUF632 (InterPro:IPR006867); BEST Arabidopsis thaliana protein match is: Protein of unknown…
AT3G54380	1500-2000	chr3	-	-1610	54.58	2.28	78.72	ATSAC3C, SAC3C, YEAST SAC3 HOMOLOG C	SAC3/GANP/Nin1/mts3/eIF-3 p25 family; CONTAINS InterPro DOMAIN/s: SAC3/GANP/Nin1/mts3/eIF-3 p25 (InterPro:IPR005062); BEST Arabidopsis thaliana protein match is: SAC3/GANP/Nin1/mts3/eIF-3 p25 family (TAIR:AT3G06290.1); Has 539 Blast hits to 535 proteins in 177 species: Archae - 0; Bacteria - 0; Metazoa - 197; Fungi - 200; Plants - 96; Viruses - 0; Other Eukaryotes - 46 (source: NCBI BLink).
AT3G54390	genebody	chr3	-	+729	54.58	2.28	78.72		sequence-specific DNA binding transcription factors; FUNCTIONS IN: sequence-specific DNA binding transcription factor activity; INVOLVED IN: regulation of transcription; LOCATED IN: cellular_component unknown; EXPRESSED IN: 20 plant structures; EXPRESSED DURING: 9 growth stages; BEST Arabidopsis thaliana protein match is: aspartate/glutamate/uridylate kinase family protein (TAIR:AT3G10030.1); Has…
AT3G55330	0-500	chr3	-	-92	162.64	2.65	100	PPL1, PSBP-LIKE PROTEIN 1	PsbP-like protein 1 (PPL1); FUNCTIONS IN: calcium ion binding; INVOLVED IN: photosynthesis; LOCATED IN: in 6 components; EXPRESSED IN: 24 plant structures; EXPRESSED DURING: 14 growth stages; CONTAINS InterPro DOMAIN/s: Photosystem II oxygen evolving complex protein PsbP (InterPro:IPR002683), Mog1/PsbP/DUF1795, alpha/beta/alpha sandwich (InterPro:IPR016124), Mog1/PsbP, alpha/beta/alpha sandwich (…
AT3G55340	0-500	chr3	+	-203	162.64	2.65	100	PHIP1, PHRAGMOPLASTIN INTERACTING PROTEIN 1	Plant-specific protein. Interacts with phragmoplastin, Rop1 and Rop2. Involved in cell plate formation.
AT3G58710	genebody	chr3	+	+905	60.01	2.92	87.93	ATWRKY69, RABIDOPSIS THALIANA WRKY DNA-BINDING PROTEIN 69, WRKY DNA-BINDING PROTEIN 69, WRKY69	member of WRKY Transcription Factor; Group II-e
AT3G59580	genebody	chr3	+	+244	68.53	2.93	92.63	NIN-LIKE PROTEIN 9, NLP9	Plant regulator RWP-RK family protein; CONTAINS InterPro DOMAIN/s: Octicosapeptide/Phox/Bem1p (InterPro:IPR000270), Plant regulator RWP-RK (InterPro:IPR003035); BEST Arabidopsis thaliana protein match is: Plant regulator RWP-RK family protein (TAIR:AT2G43500.2); Has 701 Blast hits to 585 proteins in 46 species: Archae - 0; Bacteria - 15; Metazoa - 3; Fungi - 0; Plants - 625; Viruses - 0; Other Eu…
AT3G61947	1000-1500	chr3	-	-1192	55.73	2.21	81.48		This gene encodes a small protein and has either evidence of transcription or purifying selection.
AT3G61950	genebody	chr3	+	+1034	55.73	2.21	81.48		basic helix-loop-helix (bHLH) DNA-binding superfamily protein; FUNCTIONS IN: DNA binding, sequence-specific DNA binding transcription factor activity; INVOLVED IN: regulation of transcription; LOCATED IN: nucleus; EXPRESSED IN: 15 plant structures; EXPRESSED DURING: 10 growth stages; CONTAINS InterPro DOMAIN/s: Helix-loop-helix DNA-binding domain (InterPro:IPR001092), Helix-loop-helix DNA-binding…
AT4G00310	genebody	chr4	+	+834	54.47	2.46	77.62	EDA8, EMBRYO SAC DEVELOPMENT ARREST 8, MATERNAL EFFECT EMBRYO ARREST 46, MEE46	EMBRYO SAC DEVELOPMENT ARREST 8 (EDA8); Has 49 Blast hits to 49 proteins in 16 species: Archae - 0; Bacteria - 0; Metazoa - 3; Fungi - 8; Plants - 36; Viruses - 0; Other Eukaryotes - 2 (source: NCBI BLink).
AT4G00760	genebody	chr4	-	+143	90.33	2.87	100	APRR8, PRR8, PSEUDO-RESPONSE REGULATOR 8	Encodes a response-regulator like protein.
AT4G00770	genebody	chr4	+	+2178	90.33	2.87	100	TON1 RECRUITING MOTIF 9, TRM9	unknown protein; Has 127 Blast hits to 120 proteins in 33 species: Archae - 0; Bacteria - 2; Metazoa - 6; Fungi - 8; Plants - 62; Viruses - 3; Other Eukaryotes - 46 (source: NCBI BLink).
AT4G00780	1000-1500	chr4	+	-1397	90.33	2.87	100		TRAF-like family protein; CONTAINS InterPro DOMAIN/s: TRAF-like (InterPro:IPR008974), MATH (InterPro:IPR002083); BEST Arabidopsis thaliana protein match is: TRAF-like family protein (TAIR:AT4G01390.1); Has 760 Blast hits to 681 proteins in 32 species: Archae - 0; Bacteria - 0; Metazoa - 8; Fungi - 0; Plants - 739; Viruses - 0; Other Eukaryotes - 13 (source: NCBI BLink).
AT4G01080	genebody	chr4	-	+363	52.94	2.58	74.34	TBL26, TRICHOME BIREFRINGENCE-LIKE 26	Encodes a member of the TBL (TRICHOME BIREFRINGENCE-LIKE) gene family containing a plant-specific DUF231 (domain of unknown function) domain. TBL gene family has 46 members, two of which (TBR/AT5G06700 and TBL3/AT5G01360) have been shown to be involved in the synthesis and deposition of secondary wall cellulose, presumably by influencing the esterification state of pectic polymers. A nomenclature…
AT4G05520	genebody	chr4	+	+230	54.13	2.94	77.78	ATEHD2, EHD2, EPS15 HOMOLOGY DOMAIN 2	Encodes AtEHD2, one of the Arabidopsis Eps15 homology domain proteins involved in endocytosis (AtEHD1, At3g20290).
AT4G06534	genebody	chr4	+	+375	166.06	2.9	100		unknown protein; FUNCTIONS IN: molecular_function unknown; INVOLVED IN: biological_process unknown; LOCATED IN: endomembrane system; Has 22 Blast hits to 22 proteins in 8 species: Archae - 0; Bacteria - 0; Metazoa - 0; Fungi - 0; Plants - 22; Viruses - 0; Other Eukaryotes - 0 (source: NCBI BLink).
AT4G06598	genebody	chr4	+	+253	55.05	2.67	78.57		BEST Arabidopsis thaliana protein match is: Basic-leucine zipper (bZIP) transcription factor family protein (TAIR:AT1G58110.2); Has 392 Blast hits to 388 proteins in 30 species: Archae - 0; Bacteria - 0; Metazoa - 15; Fungi - 8; Plants - 363; Viruses - 0; Other Eukaryotes - 6 (source: NCBI BLink).
AT4G06626	1500-2000	chr4	-	-1515	57.74	2.36	84.13		gypsy-like retrotransposon family (Athila), has a 1.8e-157 P-value blast match to GB:CAA57397 Athila ORF 1 (Arabidopsis thaliana)
AT4G06628	genebody	chr4	-	+3639	57.74	2.36	84.13		gypsy-like retrotransposon family, has a 7.2e-125 P-value blast match to GB:AAD27547 polyprotein (Gypsy_Ty3-element) (Oryza sativa subsp. indica)
AT4G06744	1500-2000	chr4	-	-1994	128.62	3.47	100		Leucine-rich repeat (LRR) family protein; BEST Arabidopsis thaliana protein match is: Leucine-rich repeat (LRR) family protein (TAIR:AT3G19320.1); Has 45026 Blast hits to 12967 proteins in 516 species: Archae - 11; Bacteria - 711; Metazoa - 1155; Fungi - 115; Plants - 40928; Viruses - 0; Other Eukaryotes - 2106 (source: NCBI BLink).
AT4G06746	genebody	chr4	-	+246	128.62	3.47	100	DEAR5, DREB AND EAR MOTIF PROTEIN 5, RAP2.9, RELATED TO AP2 9	encodes a member of the DREB subfamily A-5 of ERF/AP2 transcription factor family (RAP2.9). The protein contains one AP2 domain. There are 16 members in this subfamily including RAP2.1 and RAP2.10.
AT4G08310	0-500	chr4	-	-427	83.66	2.84	100		FUNCTIONS IN: molecular_function unknown; INVOLVED IN: biological_process unknown; LOCATED IN: cellular_component unknown; EXPRESSED IN: 25 plant structures; EXPRESSED DURING: 13 growth stages; CONTAINS InterPro DOMAIN/s: Histone chaperone domain CHZ (InterPro:IPR019098); BEST Arabidopsis thaliana protein match is: unknown protein (TAIR:AT1G44780.2); Has 53711 Blast hits to 33687 proteins in 1618…
AT4G08320	0-500	chr4	+	-233	83.66	2.84	100	TETRATRICOPEPTIDE REPEAT 8, TPR8	Encodes one of the 36 carboxylate clamp (CC)-tetratricopeptide repeat (TPR) proteins (Prasad 2010, Pubmed ID: 20856808) with potential to interact with Hsp90/Hsp70 as co-chaperones.
AT4G12830	genebody	chr4	+	+351	78.42	2.42	100		alpha/beta-Hydrolases superfamily protein; FUNCTIONS IN: hydrolase activity, catalytic activity; LOCATED IN: chloroplast; EXPRESSED IN: 15 plant structures; EXPRESSED DURING: 9 growth stages; CONTAINS InterPro DOMAIN/s: Epoxide hydrolase-like (InterPro:IPR000639), Alpha/beta hydrolase fold-1 (InterPro:IPR000073); BEST Arabidopsis thaliana protein match is: alpha/beta-Hydrolases superfamily protei…
AT4G12980	genebody	chr4	-	+549	57.02	3.03	81.68		Auxin-responsive family protein; CONTAINS InterPro DOMAIN/s: Uncharacterised conserved protein UCP037471 (InterPro:IPR017214), Cytochrome b561, eukaryote (InterPro:IPR004877), Protein of unknown function DUF568, DOMON-like (InterPro:IPR007613), DOMON related (InterPro:IPR005018), Cytochrome b561/ferric reductase transmembrane (InterPro:IPR006593); BEST Arabidopsis thaliana protein match is: Auxin…
AT4G13120	genebody	chr4	-	+233	100.76	3.43	100		hAT-like transposase family (hobo/Ac/Tam3), has a 2.6e-50 P-value blast match to GB:AAD24567 transposase Tag2 (hAT-element) (Arabidopsis thaliana)
AT4G13130	1000-1500	chr4	+	-1034	100.76	3.43	100		Cysteine/Histidine-rich C1 domain family protein; FUNCTIONS IN: zinc ion binding; INVOLVED IN: biological_process unknown; LOCATED IN: chloroplast envelope; EXPRESSED IN: leaf whorl, hypocotyl, root, pollen tube; CONTAINS InterPro DOMAIN/s: DC1 (InterPro:IPR004146), Zinc finger, PHD-type (InterPro:IPR001965), C1-like (InterPro:IPR011424); BEST Arabidopsis thaliana protein match is: Cysteine/Histi…
AT4G13370	genebody	chr4	-	+454	63.07	2.72	87.04		Plant protein of unknown function (DUF936); CONTAINS InterPro DOMAIN/s: Protein of unknown function DUF936, plant (InterPro:IPR010341); BEST Arabidopsis thaliana protein match is: Plant protein of unknown function (DUF936) (TAIR:AT3G14170.1); Has 492 Blast hits to 349 proteins in 79 species: Archae - 0; Bacteria - 30; Metazoa - 82; Fungi - 18; Plants - 260; Viruses - 6; Other Eukaryotes - 96 (sou…
AT4G13380	1500-2000	chr4	+	-1869	63.07	2.72	87.04	MATERNAL EFFECT EMBRYO ARREST 56, MEE56	maternal effect embryo arrest 56 (MEE56); FUNCTIONS IN: metal ion binding; INVOLVED IN: embryo development ending in seed dormancy; LOCATED IN: cellular_component unknown; CONTAINS InterPro DOMAIN/s: Heavy metal transport/detoxification protein (InterPro:IPR006121); BEST Arabidopsis thaliana protein match is: heavy-metal-associated domain-containing protein (TAIR:AT1G57780.1); Has 1906 Blast hits…
AT4G13710	genebody	chr4	+	+375	121.11	2.24	100		Pectin lyase-like superfamily protein; FUNCTIONS IN: lyase activity, pectate lyase activity; INVOLVED IN: biological_process unknown; LOCATED IN: endomembrane system; EXPRESSED IN: 20 plant structures; EXPRESSED DURING: 6 growth stages; CONTAINS InterPro DOMAIN/s: Pectin lyase fold/virulence factor (InterPro:IPR011050), AmbAllergen (InterPro:IPR018082), Pectate lyase/Amb allergen (InterPro:IPR002…
AT4G14090	genebody	chr4	-	+666	111.1	2.06	100		The At4g14090 encodes a anthocyanidin 5-O-glucosyltransferase specifically glucosylating the 5-position of the flavonoid A-ring.
AT4G14096	1000-1500	chr4	+	-1245	111.1	2.06	100		F-box/RNI-like superfamily protein; CONTAINS InterPro DOMAIN/s: F-box domain, cyclin-like (InterPro:IPR001810), F-box domain, Skp2-like (InterPro:IPR022364), FBD-like (InterPro:IPR006566), Leucine-rich repeat 2 (InterPro:IPR013101); BEST Arabidopsis thaliana protein match is: F-box/RNI-like superfamily protein (TAIR:AT4G14103.2); Has 30201 Blast hits to 17322 proteins in 780 species: Archae - 12;…
AT4G15490	genebody	chr4	-	+938	260.16	2.29	100	UGT84A3	Encodes a protein that might have sinapic acid:UDP-glucose glucosyltransferase activity.
AT4G17970	genebody	chr4	+	+2062	63.21	3.26	88.68	ALMT12, ALUMINUM-ACTIVATED, MALATE TRANSPORTER 12, ATALMT12, QUAC1, QUICK-ACTIVATING ANION CHANNEL 1	Anion transporter involved in stomatal closure. Gene has 3 splicing variants.
AT4G18840	genebody	chr4	-	+381	50.08	2.65	71.69		Pentatricopeptide repeat (PPR-like) superfamily protein; CONTAINS InterPro DOMAIN/s: Pentatricopeptide repeat (InterPro:IPR002885); BEST Arabidopsis thaliana protein match is: Tetratricopeptide repeat (TPR)-like superfamily protein (TAIR:AT1G74630.1); Has 40182 Blast hits to 14292 proteins in 243 species: Archae - 8; Bacteria - 21; Metazoa - 44; Fungi - 131; Plants - 39337; Viruses - 0; Other Euk…
AT4G20140	genebody	chr4	+	+621	53.95	2.89	77.93	GASSHO1, GSO1	Encodes GASSHO1 (GSO1), a putative leucine-rich repeat transmembrane-type receptor kinase. GSO1 and a homolog GSO2 (At5g44700) are required for the formation of a normal epidermal surface during embryogenesis.
AT4G20820	genebody	chr4	+	+499	59.4	2.18	86.55		FAD-binding Berberine family protein; FUNCTIONS IN: electron carrier activity, oxidoreductase activity, FAD binding, catalytic activity; INVOLVED IN: oxidation reduction; EXPRESSED IN: 6 plant structures; EXPRESSED DURING: LP.06 six leaves visible, LP.04 four leaves visible, LP.08 eight leaves visible; CONTAINS InterPro DOMAIN/s: FAD-binding, type 2 (InterPro:IPR016166), Oxygen oxidoreductase cov…
AT4G22260	1000-1500	chr4	-	-1060	50.49	3.54	71.52	IM, IM1, IMMUTANS, PLASTID TERMINAL OXIDASE, PTOX	Similar to mitochondrial alternative oxidase. im mutants have a variegated phenotype and fail to differentiate chloroplasts in the majority of their cells under high light intensity continuous illumination. The white tissues of immutans accumulate phytoene, a non-colored C40 carotenoid intermediate. This suggests that immutans controls, either directly or indirectly, the activity of phytoene desa…
AT4G22270	genebody	chr4	+	+249	50.49	3.54	71.52	ARABIDOPSIS MEMBRANE RELATED BIGGER1, ATMRB1, MEMBRANE RELATED BIGGER1, MRB1	Encodes a plasma membrane protein involved in the positive regulation of organ size development. Overexpression results in organ size enlargement.
AT4G22620	genebody	chr4	+	+132	56.32	2.99	82.58	SAUR34, SMALL AUXIN UPREGULATED RNA 34	SAUR-like auxin-responsive protein family ; CONTAINS InterPro DOMAIN/s: Auxin responsive SAUR protein (InterPro:IPR003676); BEST Arabidopsis thaliana protein match is: SAUR-like auxin-responsive protein family (TAIR:AT4G12410.1); Has 1178 Blast hits to 1169 proteins in 26 species: Archae - 0; Bacteria - 0; Metazoa - 0; Fungi - 0; Plants - 1177; Viruses - 0; Other Eukaryotes - 1 (source: NCBI BLin…
AT4G22630	1500-2000	chr4	+	-1605	56.32	2.99	82.58		Bifunctional inhibitor/lipid-transfer protein/seed storage 2S albumin superfamily protein; CONTAINS InterPro DOMAIN/s: Bifunctional inhibitor/plant lipid transfer protein/seed storage (InterPro:IPR016140), Plant lipid transfer protein/seed storage/trypsin-alpha amylase inhibitor (InterPro:IPR003612); BEST Arabidopsis thaliana protein match is: Bifunctional inhibitor/lipid-transfer protein/seed st…
AT4G24050	genebody	chr4	+	+442	158.5	3.36	100		NAD(P)-binding Rossmann-fold superfamily protein; FUNCTIONS IN: oxidoreductase activity, binding, catalytic activity; INVOLVED IN: oxidation reduction, metabolic process; EXPRESSED IN: 15 plant structures; EXPRESSED DURING: 7 growth stages; CONTAINS InterPro DOMAIN/s: NAD(P)-binding domain (InterPro:IPR016040), Glucose/ribitol dehydrogenase (InterPro:IPR002347), Short-chain dehydrogenase/reductas…
AT4G24110	genebody	chr4	-	+329	80.92	2.47	100		unknown protein; Has 76 Blast hits to 76 proteins in 13 species: Archae - 0; Bacteria - 0; Metazoa - 1; Fungi - 0; Plants - 75; Viruses - 0; Other Eukaryotes - 0 (source: NCBI BLink).
AT4G24790	genebody	chr4	+	+424	74.81	2.34	93.98		AAA-type ATPase family protein; FUNCTIONS IN: DNA binding, DNA-directed DNA polymerase activity, ATP binding; INVOLVED IN: DNA replication; LOCATED IN: DNA polymerase III complex; EXPRESSED IN: 20 plant structures; EXPRESSED DURING: 9 growth stages; CONTAINS InterPro DOMAIN/s: ATPase, AAA-type, core (InterPro:IPR003959), DNA polymerase III, clamp loader complex, gamma/delta/delta subunit, C-termi…
AT4G25990	genebody	chr4	-	+503	90.29	2.17	100	CIL	chloroplast import apparatus CIA2-like. CIA2 is a transcription factor which upregulates chloroplast translocon genes
AT4G26530	genebody	chr4	+	+870	94.13	2.15	100	ATFBA5, FBA5, FRUCTOSE-BISPHOSPHATE ALDOLASE 5	Aldolase superfamily protein; FUNCTIONS IN: fructose-bisphosphate aldolase activity; INVOLVED IN: glycolysis, metabolic process; LOCATED IN: chloroplast; EXPRESSED IN: 18 plant structures; EXPRESSED DURING: 11 growth stages; CONTAINS InterPro DOMAIN/s: Aldolase-type TIM barrel (InterPro:IPR013785), Fructose-bisphosphate aldolase, class-I (InterPro:IPR000741); BEST Arabidopsis thaliana protein mat…
AT4G27850	genebody	chr4	+	+1296	58.39	2.8	84.55		Glycine-rich protein family; Has 206606 Blast hits to 72651 proteins in 2543 species: Archae - 612; Bacteria - 46078; Metazoa - 85704; Fungi - 21721; Plants - 20357; Viruses - 5309; Other Eukaryotes - 26825 (source: NCBI BLink).
AT4G29700	genebody	chr4	-	+624	56.17	1.84	81.95		Alkaline-phosphatase-like family protein; FUNCTIONS IN: hydrolase activity, catalytic activity; INVOLVED IN: metabolic process, nucleotide metabolic process; LOCATED IN: vacuole; EXPRESSED IN: 21 plant structures; EXPRESSED DURING: 12 growth stages; CONTAINS InterPro DOMAIN/s: Alkaline phosphatase-like, alpha/beta/alpha (InterPro:IPR017849), Type I phosphodiesterase/nucleotide pyrophosphatase/pho…
AT4G33400	0-500	chr4	-	-91	85.83	2.75	100		Vacuolar import/degradation, Vid27-related protein; FUNCTIONS IN: molecular_function unknown; INVOLVED IN: N-terminal protein myristoylation; LOCATED IN: cytosol, nucleus, plasma membrane; EXPRESSED IN: 25 plant structures; EXPRESSED DURING: 15 growth stages; CONTAINS InterPro DOMAIN/s: WD40 repeat-like-containing domain (InterPro:IPR011046), Vacuolar import/degradation, Vid27-related (InterPro:I…
AT4G33410	0-500	chr4	+	-263	85.83	2.75	100	ATSPPL1, SIGNAL PEPTIDE PEPTIDASE-LIKE 1, SPPL1	SIGNAL PEPTIDE PEPTIDASE-LIKE 1 (SPPL1); FUNCTIONS IN: aspartic-type endopeptidase activity; INVOLVED IN: biological_process unknown; LOCATED IN: endosome; EXPRESSED IN: 27 plant structures; EXPRESSED DURING: 15 growth stages; CONTAINS InterPro DOMAIN/s: Peptidase A22, presenilin signal peptide (InterPro:IPR006639), Peptidase A22B, signal peptide peptidase (InterPro:IPR007369); BEST Arabidopsis t…
AT4G33970	genebody	chr4	-	+1757	114.57	2.51	100		Leucine-rich repeat (LRR) family protein; FUNCTIONS IN: structural constituent of cell wall; LOCATED IN: endomembrane system; EXPRESSED IN: 6 plant structures; EXPRESSED DURING: L mature pollen stage, M germinated pollen stage, 4 anthesis; BEST Arabidopsis thaliana protein match is: Leucine-rich repeat (LRR) family protein (TAIR:AT2G15880.1); Has 345457 Blast hits to 110650 proteins in 3295 speci…
AT4G39500	1500-2000	chr4	-	-1706	88.36	2.16	100	CYTOCHROME P450, FAMILY 96, SUBFAMILY A, POLYPEPTIDE 11, CYP96A11	member of CYP96A
AT4G39510	genebody	chr4	-	+587	88.36	2.16	100	CYTOCHROME P450, FAMILY 96, SUBFAMILY A, POLYPEPTIDE 12, CYP96A12	member of CYP96A
AT5G02360	1000-1500	chr5	-	-1348	53.94	2.53	77.4		DC1 domain-containing protein; FUNCTIONS IN: zinc ion binding; INVOLVED IN: biological_process unknown; LOCATED IN: intracellular; CONTAINS InterPro DOMAIN/s: DC1 (InterPro:IPR004146), Zinc finger, RanBP2-type (InterPro:IPR001876), C1-like (InterPro:IPR011424); BEST Arabidopsis thaliana protein match is: Cysteine/Histidine-rich C1 domain family protein (TAIR:AT1G53340.1); Has 627 Blast hits to 48…
AT5G02370	genebody	chr5	+	+270	53.94	2.53	77.4		ATP binding microtubule motor family protein; FUNCTIONS IN: microtubule motor activity, DNA binding, ATP binding; INVOLVED IN: DNA repair, microtubule-based movement; LOCATED IN: chloroplast; EXPRESSED IN: 17 plant structures; EXPRESSED DURING: 10 growth stages; CONTAINS InterPro DOMAIN/s: Kinesin, motor region, conserved site (InterPro:IPR019821), Helix-hairpin-helix DNA-binding motif, class 1 (…
AT5G02460	genebody	chr5	-	+816	51.32	1.87	71.43		Dof-type zinc finger DNA-binding family protein; CONTAINS InterPro DOMAIN/s: Zinc finger, Dof-type (InterPro:IPR003851); BEST Arabidopsis thaliana protein match is: DNA binding with one finger 2.4 (TAIR:AT2G37590.1); Has 1212 Blast hits to 1182 proteins in 84 species: Archae - 0; Bacteria - 4; Metazoa - 69; Fungi - 10; Plants - 1097; Viruses - 0; Other Eukaryotes - 32 (source: NCBI BLink).
AT5G03668	genebody	chr5	-	+1396	119.63	3.31	100		Potential natural antisense gene, locus overlaps with AT5G03670
AT5G03670	genebody	chr5	+	+426	119.63	3.31	100	TON1 RECRUITING MOTIF 28, TRM28	unknown protein; BEST Arabidopsis thaliana protein match is: unknown protein (TAIR:AT2G36420.1); Has 700 Blast hits to 624 proteins in 104 species: Archae - 0; Bacteria - 18; Metazoa - 333; Fungi - 60; Plants - 73; Viruses - 24; Other Eukaryotes - 192 (source: NCBI BLink).
AT5G03760	genebody	chr5	-	+715	162.02	2.54	100	ATCSLA09, ATCSLA9, CELLULOSE SYNTHASE LIKE A9, CSLA09, CSLA9, RAT4, RESISTANT TO AGROBACTERIUM TRANSFORMATION 4	encodes a beta-mannan synthase that is required for agrobacterium-mediated plant genetic transformation involves a complex interaction between the bacterium and the host plant. 3' UTR is involved in transcriptional regulation and the gene is expressed in the elongation zone of the root.
AT5G05630	genebody	chr5	+	+455	62.98	3.1	86.24	POLYAMINE UPTAKE TRANSPORTER 3, PUT3, RESISTANT TO METHYL VIOLOGEN 1, RMV1	Encodes POLYAMINE UPTAKE TRANSPORTER 3, an amino acid permease family protein.
AT5G05640	1500-2000	chr5	+	-1790	62.98	3.1	86.24		nucleoprotein-related; FUNCTIONS IN: molecular_function unknown; INVOLVED IN: biological_process unknown; LOCATED IN: membrane; EXPRESSED IN: 20 plant structures; EXPRESSED DURING: 9 growth stages; Has 1807 Blast hits to 1807 proteins in 277 species: Archae - 0; Bacteria - 0; Metazoa - 736; Fungi - 347; Plants - 385; Viruses - 0; Other Eukaryotes - 339 (source: NCBI BLink).
AT5G05890	genebody	chr5	+	+316	143.04	3.05	100		UDP-Glycosyltransferase superfamily protein; FUNCTIONS IN: UDP-glycosyltransferase activity, transferase activity, transferring glycosyl groups; INVOLVED IN: metabolic process; LOCATED IN: cellular_component unknown; EXPRESSED IN: 8 plant structures; EXPRESSED DURING: LP.06 six leaves visible, LP.04 four leaves visible, 4 leaf senescence stage, petal differentiation and expansion stage; CONTAINS …
AT5G05900	1500-2000	chr5	+	-1654	143.04	3.05	100		UDP-Glycosyltransferase superfamily protein; FUNCTIONS IN: UDP-glycosyltransferase activity, transferase activity, transferring glycosyl groups; INVOLVED IN: metabolic process; LOCATED IN: cellular_component unknown; EXPRESSED IN: root; CONTAINS InterPro DOMAIN/s: UDP-glucuronosyl/UDP-glucosyltransferase (InterPro:IPR002213); BEST Arabidopsis thaliana protein match is: UDP-Glycosyltransferase sup…
AT5G07500	genebody	chr5	+	+514	121.46	3.52	100	ATTZF6, PEI1, TANDEM CCCH ZINC FINGER PROTEIN 6, TZF6	Encodes an embryo-specific zinc finger transcription factor required for heart-stage embryo formation.
AT5G07505	500-1000	chr5	+	-920	121.46	3.52	100		non-LTR retrotransposon family (LINE), has a 4.7e-41 P-value blast match to GB:NP_038603 L1 repeat, Tf subfamily, member 23 (LINE-element) (Mus musculus)
AT5G13290	genebody	chr5	-	+194	79.18	2.08	100	CORYNE, CRN, SOL2, SUPPRESSOR OF LLP1 2	Encodes a protein with predicted Ser/Thr kinase activity and membrane localization that is involved in the CLV3 signaling pathway that represses WUS expression in the meristem. Loss of function of CRN can suppress the phenotype caused by overexpression of CLV3. SOL2 isolated as a suppressor of root- specific overexpression of CLE19, a clavata3 like gene. sol2 partially suppresses the short root p…
AT5G16850	0-500	chr5	-	-248	84.15	2.47	100	ATTERT, TELOMERASE REVERSE TRANSCRIPTASE, TERT	Encodes the catalytic subunit of telomerase reverse transcriptase. Involved in telomere homeostasis. Homozygous double mutants with ATR show gross morphological defects over a period of generations. TERT shows Class II telomerase activity in vitro, indicating that it can initiate de novo telomerase synthesis on non-telomeric DNA, often using a preferred position within the telomerase-bound RNA.
AT5G16860	0-500	chr5	+	-42	84.15	2.47	100		Tetratricopeptide repeat (TPR)-like superfamily protein; CONTAINS InterPro DOMAIN/s: Pentatricopeptide repeat (InterPro:IPR002885); BEST Arabidopsis thaliana protein match is: Pentatricopeptide repeat (PPR) superfamily protein (TAIR:AT4G18750.1); Has 1807 Blast hits to 1807 proteins in 277 species: Archae - 0; Bacteria - 0; Metazoa - 736; Fungi - 347; Plants - 385; Viruses - 0; Other Eukaryotes -…
AT5G24150	genebody	chr5	-	+359	57.86	2.25	84.8	SQE5, SQP1, SQUALENE MONOOXYGENASE 5	squalene monooxygenase gene homolog
AT5G24380	genebody	chr5	+	+409	123.44	2.45	100	ATYSL2, YELLOW STRIPE LIKE 2, YSL2	closest Arabidopsis homolog of Zea maize metal-phytosiderophore/metal-nicotianamine transporter ZmYS1
AT5G26680	genebody	chr5	-	+101	81.59	3.25	100		5'-3' exonuclease family protein; FUNCTIONS IN: 5'-3' exonuclease activity, DNA binding, catalytic activity, nuclease activity; INVOLVED IN: DNA repair; EXPRESSED IN: 21 plant structures; EXPRESSED DURING: 9 growth stages; CONTAINS InterPro DOMAIN/s: XPG conserved site (InterPro:IPR019974), XPG N-terminal (InterPro:IPR006085), DNA repair protein (XPGC)/yeast Rad (InterPro:IPR006084), 5'-3' exonuc…
AT5G28020	1000-1500	chr5	-	-1413	61.03	3.51	86.84	ATCYSD2, CYSD2, CYSTEINE SYNTHASE D2	Encodes cysteine synthase CysD2.
AT5G32125	0-500	chr5	-	-498	106.03	2	100		gypsy-like retrotransposon family (Athila), has a 0. P-value blast match to GB:CAA57397 Athila ORF 1 (Arabidopsis thaliana)
AT5G38870	genebody	chr5	+	+543	78.31	2.22	100		pseudogene, hypothetical protein
AT5G42760	genebody	chr5	+	+630	122.28	2.41	100		Leucine carboxyl methyltransferase; FUNCTIONS IN: methyltransferase activity; INVOLVED IN: biological_process unknown; LOCATED IN: cellular_component unknown; EXPRESSED IN: 21 plant structures; EXPRESSED DURING: 13 growth stages; CONTAINS InterPro DOMAIN/s: Conserved hypothetical protein CHP00027, methylltransferase (InterPro:IPR011610), Leucine carboxyl methyltransferase (InterPro:IPR007213).
AT5G42900	genebody	chr5	-	+310	51.49	2.78	71.88	COLD REGULATED GENE 27, COR27	cold regulated gene 27 (COR27); BEST Arabidopsis thaliana protein match is: unknown protein (TAIR:AT4G33980.1); Has 74 Blast hits to 74 proteins in 12 species: Archae - 0; Bacteria - 0; Metazoa - 0; Fungi - 0; Plants - 74; Viruses - 0; Other Eukaryotes - 0 (source: NCBI BLink).
AT5G44410	genebody	chr5	-	+531	88.9	2.67	100		FAD-binding Berberine family protein; FUNCTIONS IN: electron carrier activity, oxidoreductase activity, FAD binding, catalytic activity; INVOLVED IN: oxidation reduction; LOCATED IN: endomembrane system; EXPRESSED IN: 22 plant structures; EXPRESSED DURING: 13 growth stages; CONTAINS InterPro DOMAIN/s: FAD-binding, type 2 (InterPro:IPR016166), Oxygen oxidoreductase covalent FAD-binding site (Inter…
AT5G44415	1000-1500	chr5	+	-1498	88.9	2.67	100		similar to unknown protein [Arabidopsis thaliana] (TAIR:AT4G09370.1); similar to unknown protein [Arabidopsis thaliana] (TAIR:AT1G23930.1); similar to unknown protein [Arabidopsis thaliana] (TAIR:AT3G47330.1); similar to hypothetical protein 23.t00036 [Brassica oleracea] (GB:ABD65624.1); contains InterPro domain Protein of unknown function DUF287; (InterPro:IPR005048)
AT5G44670	genebody	chr5	-	+638	159.11	2.78	100	GALACTAN SYNTHASE 2, GALS2	Domain of unknown function (DUF23); CONTAINS InterPro DOMAIN/s: Protein of unknown function DUF23 (InterPro:IPR008166); BEST Arabidopsis thaliana protein match is: Domain of unknown function (DUF23) (TAIR:AT4G20170.1); Has 204 Blast hits to 204 proteins in 35 species: Archae - 0; Bacteria - 27; Metazoa - 39; Fungi - 0; Plants - 129; Viruses - 0; Other Eukaryotes - 9 (source: NCBI BLink).
AT5G44700	genebody	chr5	-	+451	61.64	2.31	88.39	EDA23, EMBRYO SAC DEVELOPMENT ARREST 23, GASSHO 2, GSO2	Encodes GASSHO2 (GSO2), a putative leucine-rich repeat transmembrane-type receptor kinase. GSO2 and a homolog GSO1 (At4g20140) are required for the formation of a normal epidermal surface during embryogenesis.
AT5G46690	genebody	chr5	+	+651	70.36	2.8	94.51	BETA HLH PROTEIN 71, BHLH071	beta HLH protein 71 (bHLH071); FUNCTIONS IN: DNA binding, sequence-specific DNA binding transcription factor activity; INVOLVED IN: regulation of transcription; LOCATED IN: nucleus; EXPRESSED IN: 16 plant structures; EXPRESSED DURING: 13 growth stages; CONTAINS InterPro DOMAIN/s: Helix-loop-helix DNA-binding domain (InterPro:IPR001092), Helix-loop-helix DNA-binding (InterPro:IPR011598); BEST Arab…
AT5G48950	genebody	chr5	+	+198	74.66	3.81	92.86	DHNA-COA THIOESTERASE 2, DHNAT2	Encodes one of the two functional DHNA-CoA (1,4-dihydroxy-2-naphthoyl-CoA) thioesterases found in Arabidopsis.
AT5G52050	genebody	chr5	+	+757	72.25	2.47	90.91		MATE efflux family protein; FUNCTIONS IN: antiporter activity, drug transmembrane transporter activity; INVOLVED IN: drug transmembrane transport, transmembrane transport; LOCATED IN: membrane; EXPRESSED IN: 7 plant structures; EXPRESSED DURING: 7 growth stages; CONTAINS InterPro DOMAIN/s: Multi antimicrobial extrusion protein MatE (InterPro:IPR002528); BEST Arabidopsis thaliana protein match is:…
AT5G54020	1500-2000	chr5	-	-1646	67.92	3.74	91.67		Cysteine/Histidine-rich C1 domain family protein; FUNCTIONS IN: zinc ion binding; INVOLVED IN: intracellular signaling pathway; LOCATED IN: intracellular; EXPRESSED IN: root; CONTAINS InterPro DOMAIN/s: Zinc finger, C2H2-like (InterPro:IPR015880), Protein kinase C-like, phorbol ester/diacylglycerol binding (InterPro:IPR002219), DC1 (InterPro:IPR004146), C1-like (InterPro:IPR011424); BEST Arabidop…
AT5G56740	0-500	chr5	-	-410	128.86	3.11	100	HAC07, HAC7, HAG02, HAG2, HISTONE ACETYLTRANSFERASE OF THE GNAT FAMILY 2	Encodes an enzyme with histone acetyltransferase activity. Histone H4 is the primary substrate for the enzyme. Prior acetylation of lysine 12 of histone H4 reduces radioactive acetylation by HAG2. HAG2 acetylates histone H4 lysine 12.
AT5G56747	0-500	chr5	+	-211	128.86	3.11	100		copia-like retrotransposon family, has a 1.2e-45 P-value blast match to GB:CAA72989 open reading frame 1 (Ty1_Copia-element) (Brassica oleracea)
AT5G56750	1500-2000	chr5	+	-1802	128.86	3.11	100	N-MYC DOWNREGULATED-LIKE 1, NDL1	N-MYC downregulated-like 1 (NDL1); CONTAINS InterPro DOMAIN/s: Pollen specific protein SF21 (InterPro:IPR015511), Ndr (InterPro:IPR004142); BEST Arabidopsis thaliana protein match is: N-MYC downregulated-like 3 (TAIR:AT2G19620.1); Has 776 Blast hits to 775 proteins in 111 species: Archae - 2; Bacteria - 48; Metazoa - 563; Fungi - 0; Plants - 132; Viruses - 0; Other Eukaryotes - 31 (source: NCBI B…
AT5G57110	genebody	chr5	-	+612	99.01	2.85	100	AUTOINHIBITED CA2+ -ATPASE, ISOFORM 8, ACA8, AT-ACA8	Arabidopsis-autoinhibited Ca2+ -ATPase, isoform 8, contains all of the characteristic motifs of Ca2+ -transporting P-type Ca2+ -ATPases and is localized to the plasma membrane.
AT5G61350	genebody	chr5	+	+371	134.68	2.57	100		Protein kinase superfamily protein; FUNCTIONS IN: kinase activity; INVOLVED IN: protein amino acid phosphorylation; LOCATED IN: endomembrane system; EXPRESSED IN: male gametophyte, flower, cultured cell; EXPRESSED DURING: L mature pollen stage, M germinated pollen stage, 4 anthesis; CONTAINS InterPro DOMAIN/s: Malectin/receptor-like protein kinase (InterPro:IPR021720), Protein kinase, catalytic d…
AT5G62260	genebody	chr5	+	+564	71.16	2.83	95.56	AHL6, AT-HOOK MOTIF NUCLEAR LOCALIZED PROTEIN 6	AT hook motif DNA-binding family protein; FUNCTIONS IN: DNA binding; INVOLVED IN: regulation of transcription, DNA-dependent; LOCATED IN: nucleus; EXPRESSED IN: 11 plant structures; EXPRESSED DURING: 7 growth stages; CONTAINS InterPro DOMAIN/s: Protein of unknown function DUF296 (InterPro:IPR005175), AT hook, DNA-binding motif (InterPro:IPR017956); BEST Arabidopsis thaliana protein match is: AT h…
AT5G62370	genebody	chr5	-	+116	97.27	3.32	100		Tetratricopeptide repeat (TPR)-like superfamily protein; CONTAINS InterPro DOMAIN/s: Pentatricopeptide repeat (InterPro:IPR002885); BEST Arabidopsis thaliana protein match is: Pentatricopeptide repeat (PPR) superfamily protein (TAIR:AT5G65560.1); Has 62242 Blast hits to 13624 proteins in 288 species: Archae - 4; Bacteria - 32; Metazoa - 555; Fungi - 723; Plants - 59384; Viruses - 0; Other Eukaryo…
AT5G66710	genebody	chr5	+	+167	52.68	3.06	73.55		Protein kinase superfamily protein; FUNCTIONS IN: protein serine/threonine/tyrosine kinase activity, kinase activity; INVOLVED IN: protein amino acid phosphorylation; LOCATED IN: plasma membrane; EXPRESSED IN: 9 plant structures; EXPRESSED DURING: 4 anthesis, F mature embryo stage, petal differentiation and expansion stage, E expanded cotyledon stage, D bilateral stage; CONTAINS InterPro DOMAIN/s…

## Sheet: H3K27me3
Supplementary Table S6 | Genes with higher deposition of H3K27me3 in kaku4-2 mutant and WT
Higher deposition of H3K27me3 in WT												Higher deposition of H3K27me3 in kaku4-2 mutant
Gene ID	Location	Chr	Strand	Dist to TSS	-10*LOG10(pvalue)	Fold_enrichment	FDR(%)	Short name	Description			Gene ID	Location	Chr	Strand	Dist to TSS	-10*LOG10(pvalue)	Fold_enrichment	FDR(%)	Short name	Description
AT1G01030	genebody	chr1	-	+1684	1214.23	3.9	1.03	NGA3, NGATHA3	NGATHA3 (NGA3); CONTAINS InterPro DOMAIN/s: Transcriptional factor B3 (InterPro:IPR003340); BEST Arabidopsis thaliana protein match is: AP2/B3-like transcriptional factor family protein (TAIR:AT4G01500.1); Has 1380 Blast hits to 1379 proteins in 72 species: Archae - 0; Bacteria - 0; Metazoa - 0; Fungi - 0; Plants - 1380; Viruses - 0; Other Eukaryotes - 0 (source: NCBI BLink).			AT1G01220	genebody	chr1	+	+667	62.98	1.45	100	ARABIDOPSIS THALIANA L-FUCOKINASE/GDP-L-FUCOSE PYROPHOSPHORYLASE, ATFKGP, FKGP, L-FUCOKINASE/GDP-L-FUCOSE PYROPHOSPHORYLASE	Encodes a bifunctional enzyme that has both L-fucokinase and GDP-L-fucose pyrophosphorylase activities. It catalyzes the two steps of the L-fucose salvage pathway for the generation of activated GDP-L-fucose. This pathway seems to be of minor importance for cell wall polysaccharide biosynthesis compared to the de novo GDP-L-fucose biosynthesis pathway in Arabidopsis.
AT1G01070	genebody	chr1	-	+916	362.24	3.29	2.43	UMAMIT28, USUALLY MULTIPLE ACIDS MOVE IN AND OUT TRANSPORTERS 28	nodulin MtN21-like transporter family protein			AT1G01440	genebody	chr1	-	+1140	54.98	1.87	100		Protein of unknown function (DUF3133); CONTAINS InterPro DOMAIN/s: Protein of unknown function DUF3133 (InterPro:IPR021480); BEST Arabidopsis thaliana protein match is: Protein of unknown function (DUF3133) (TAIR:AT4G01090.1); Has 702 Blast hits to 662 proteins in 107 species: Archae - 0; Bacteria - 15; Metazoa - 235; Fungi - 59; Plants - 328; Viruses - 0; Other Eukaryotes - 65 (source: NCBI BLin…
AT1G01073	500-1000	chr1	+	-693	356.28	2.83	2.41		unknown protein; FUNCTIONS IN: molecular_function unknown; INVOLVED IN: biological_process unknown; LOCATED IN: endomembrane system; Has 0 Blast hits to 0 proteins in 0 species (source: NCBI BLink).			AT1G01448	1500-2000	chr1	+	-1986	54.98	1.87	100		Potential natural antisense gene, locus overlaps with AT1G01450
AT1G01183	500-1000	chr1	-	-756	1870.87	5.08	1.19	MICRORNA 165, MICRORNA165A, MIR165, MIR165A	Encodes a microRNA that targets several HD-ZIPIII family members including PHV, PHB, REV, ATHB-8, and ATHB-15. MicroRNAs are regulatory RNAs with a mature length of ~21-nucleotides that are processed from hairpin precursors by Dicer-like enzymes. MicroRNAs can negatively regulate gene expression by attenuating translation or by directing mRNA cleavage.Mature sequence: UCGGACCAGGCUUCAUCCCC			AT1G01500	genebody	chr1	+	+375	51.25	2.1	100		Erythronate-4-phosphate dehydrogenase family protein; BEST Arabidopsis thaliana protein match is: Erythronate-4-phosphate dehydrogenase family protein (TAIR:AT1G19400.2); Has 143 Blast hits to 143 proteins in 19 species: Archae - 0; Bacteria - 0; Metazoa - 0; Fungi - 0; Plants - 143; Viruses - 0; Other Eukaryotes - 0 (source: NCBI BLink).
AT1G01190	genebody	chr1	-	+704	187.3	3.1	6.2	CYTOCHROME P450, FAMILY 78, SUBFAMILY A, POLYPEPTIDE 8, CYP78A8	member of CYP78A			AT1G01510	genebody	chr1	+	+395	77.45	1.54	100	AN, ANGUSTIFOLIA, DETORQUEO, DOQ	Encodes a homolog of human CtBP. Mutant has longer and thicker leaves than wild type. Involved in controlling polar cell expansion in the leaf width direction.
AT1G01250	genebody	chr1	-	+816	130.31	3.49	11.96		encodes a member of the DREB subfamily A-4 of ERF/AP2 transcription factor family. The protein contains one AP2 domain. There are 17 members in this subfamily including TINY.			AT1G01600	genebody	chr1	+	+1540	58.92	1.42	100	CYTOCHROME P450, FAMILY 86, SUBFAMILY A, POLYPEPTIDE 4, CYP86A4	Encodes a member of the CYP86A subfamily of cytochrome p450 genes. Expressed significantly at highest level in mature stems and flowers.
AT1G01270	1500-2000	chr1	-	-1580	87.13	2.89	21.76		tRNA-Gln (anticodon: CTG)			AT1G01760	0-500	chr1	-	-262	102.35	1.54	100	ATTAD1, ORTHOLOG OF YEAST TAD1, TAD1	adenosine deaminases;RNA binding;RNA binding;adenosine deaminases; FUNCTIONS IN: RNA binding, adenosine deaminase activity; INVOLVED IN: RNA processing; LOCATED IN: cellular_component unknown; CONTAINS InterPro DOMAIN/s: Adenosine deaminase/editase (InterPro:IPR002466); Has 30201 Blast hits to 17322 proteins in 780 species: Archae - 12; Bacteria - 1396; Metazoa - 17338; Fungi - 3422; Plants - 503…
AT1G01280	genebody	chr1	+	+1279	87.13	2.89	21.76	CYTOCHROME P450, FAMILY 703, SUBFAMILY A, POLYPEPTIDE 2, CYP703, CYP703A2	member of CYP703A CYP703A2 is expressed specifically in anthers of land plants, catalyzing the in-chain hydroxylation at the C-7 position of medium-chain saturated fatty acids (lauric acid in-chain hydroxylase) which is involved in pollen development (sporopollenin synthesis).			AT1G01770	genebody	chr1	+	+96	102.35	1.54	100		unknown protein; CONTAINS InterPro DOMAIN/s: Protein of unknown function DUF1446 (InterPro:IPR010839); Has 1597 Blast hits to 1509 proteins in 306 species: Archae - 4; Bacteria - 843; Metazoa - 22; Fungi - 131; Plants - 31; Viruses - 0; Other Eukaryotes - 566 (source: NCBI BLink).
AT1G01290	500-1000	chr1	+	-744	87.13	2.89	21.76	CNX3, COFACTOR OF NITRATE REDUCTASE AND XANTHINE DEHYDROGENASE 3	COFACTOR OF NITRATE REDUCTASE AND XANTHINE DEHYDROGENASE 3. Encodes a protein involved in molybdenum cofactor biosynthesis. Homologous to E.coli MoaC. Expression is low in all tissues examined, except in roots. Appears to have targeting signals for chloroplast or mitochondria			AT1G01820	1000-1500	chr1	-	-1234	155.89	1.52	100	PEROXIN 11C, PEX11C	member of the peroxin11 (PEX11) gene family, integral to peroxisome membrane, controls peroxisome proliferation.
AT1G01320	1500-2000	chr1	-	-1730	102.89	2.4	16.99		Tetratricopeptide repeat (TPR)-like superfamily protein; FUNCTIONS IN: binding; LOCATED IN: cellular_component unknown; EXPRESSED IN: 24 plant structures; EXPRESSED DURING: 14 growth stages; CONTAINS InterPro DOMAIN/s: Tetratricopeptide-like helical (InterPro:IPR011990), Tetratricopeptide repeat-containing (InterPro:IPR013026), Tetratricopeptide repeat (InterPro:IPR019734); BEST Arabidopsis thali…			AT1G01830	genebody	chr1	-	+2961	155.89	1.52	100		ARM repeat superfamily protein; FUNCTIONS IN: binding; LOCATED IN: cellular_component unknown; EXPRESSED IN: 22 plant structures; EXPRESSED DURING: 13 growth stages; CONTAINS InterPro DOMAIN/s: Armadillo-like helical (InterPro:IPR011989), Armadillo (InterPro:IPR000225), Armadillo-type fold (InterPro:IPR016024); BEST Arabidopsis thaliana protein match is: ARM repeat superfamily protein (TAIR:AT2G4…
AT1G01355	genebody	chr1	+	+593	497.88	3.1	1.35		Putative endonuclease or glycosyl hydrolase; FUNCTIONS IN: zinc ion binding; INVOLVED IN: biological_process unknown; LOCATED IN: intracellular; CONTAINS InterPro DOMAIN/s: Zinc finger, C2H2-type (InterPro:IPR007087); BEST Arabidopsis thaliana protein match is: Putative endonuclease or glycosyl hydrolase (TAIR:AT5G35640.1); Has 30201 Blast hits to 17322 proteins in 780 species: Archae - 12; Bacte…			AT1G01960	genebody	chr1	-	+288	109.36	1.34	100	EDA10, EMBRYO SAC DEVELOPMENT ARREST 10	embryo sac development arrest 10 (EDA10); FUNCTIONS IN: binding, ARF guanyl-nucleotide exchange factor activity, guanyl-nucleotide exchange factor activity; INVOLVED IN: megagametogenesis; LOCATED IN: cytosol, nucleus; EXPRESSED IN: 23 plant structures; EXPRESSED DURING: 13 growth stages; CONTAINS InterPro DOMAIN/s: SEC7-like (InterPro:IPR000904), Armadillo-type fold (InterPro:IPR016024), Protein…
AT1G01390	genebody	chr1	-	+501	222.35	2.94	4.82		UDP-Glycosyltransferase superfamily protein; FUNCTIONS IN: UDP-glycosyltransferase activity, transferase activity, transferring glycosyl groups; INVOLVED IN: metabolic process; EXPRESSED IN: 7 plant structures; EXPRESSED DURING: 9 growth stages; CONTAINS InterPro DOMAIN/s: UDP-glucuronosyl/UDP-glucosyltransferase (InterPro:IPR002213); BEST Arabidopsis thaliana protein match is: UDP-glucosyl trans…			AT1G01970	500-1000	chr1	+	-996	109.36	1.34	100		Tetratricopeptide repeat (TPR)-like superfamily protein; CONTAINS InterPro DOMAIN/s: Pentatricopeptide repeat (InterPro:IPR002885); BEST Arabidopsis thaliana protein match is: pentatricopeptide (PPR) repeat-containing protein (TAIR:AT1G19520.1); Has 15559 Blast hits to 6864 proteins in 176 species: Archae - 0; Bacteria - 16; Metazoa - 92; Fungi - 19; Plants - 15148; Viruses - 0; Other Eukaryotes …
AT1G01450	1500-2000	chr1	-	-1975	80.75	3	24.13		Protein kinase superfamily protein; FUNCTIONS IN: protein serine/threonine/tyrosine kinase activity, kinase activity; INVOLVED IN: protein amino acid phosphorylation; LOCATED IN: cellular_component unknown; EXPRESSED IN: pollen tube; CONTAINS InterPro DOMAIN/s: Protein kinase, catalytic domain (InterPro:IPR000719), Serine/threonine-protein kinase domain (InterPro:IPR002290), Tyrosine-protein kina…			AT1G02000	genebody	chr1	+	+870	270.83	1.76	100	GAE2, UDP-D-GLUCURONATE 4-EPIMERASE 2	UDP-D-glucuronate 4-epimerase
AT1G01453	genebody	chr1	-	+350	80.75	3	24.13		unknown protein; FUNCTIONS IN: molecular_function unknown; INVOLVED IN: biological_process unknown; LOCATED IN: cellular_component unknown; BEST Arabidopsis thaliana protein match is: unknown protein (TAIR:AT4G01110.1); Has 30201 Blast hits to 17322 proteins in 780 species: Archae - 12; Bacteria - 1396; Metazoa - 17338; Fungi - 3422; Plants - 5037; Viruses - 0; Other Eukaryotes - 2996 (source: NC…			AT1G02010	1000-1500	chr1	+	-1209	270.83	1.76	100	SEC1A, SECRETORY 1A	member of KEULE Gene Family
AT1G01460	1000-1500	chr1	+	-1230	80.75	3	24.13	ATPIPK11, PIPK11	Type I phosphatidylinositol-4-phosphate 5-kinase, subfamily A.			AT1G02090	genebody	chr1	-	+420	58.04	1.43	100	ARABIDOPSIS THALIANA COP9 SIGNALOSOME SUBUNIT 7, ATCSN7, CONSTITUTIVE PHOTOMORPHOGENIC 15, COP15, COP9 SIGNALOSOME SUBUNIT 7, CSN7, FUS5, FUSCA 5	encodes a phosphoprotein that is a subunit of the COP9 signalosome. Mutants exhibit constitutive photomorphogenic phenotype.
AT1G01580	genebody	chr1	+	+1292	331.96	2.71	2.45	ATFRO2, FERRIC CHELATE REDUCTASE DEFECTIVE 1, FERRIC REDUCTION OXIDASE 2, FRD1, FRO2	Encodes the low-iron-inducible ferric chelate reductase responsible for reduction of iron at the root surface. It is likely to be the major Fe(III) chelate reductase in Arabidopsis iron metabolism. Coordinately regulated with IRT1, the major transporter responsible for high-affinity iron uptake from the soil, at both transcriptional and posttranscriptional levels. Steady state mRNA levels are reg…			AT1G02100	500-1000	chr1	+	-584	58.04	1.43	100	SBI1, SUPPRESSOR OF BRI1	Leucine carboxyl methyltransferase; FUNCTIONS IN: methyltransferase activity; INVOLVED IN: biological_process unknown; LOCATED IN: cellular_component unknown; EXPRESSED IN: 22 plant structures; EXPRESSED DURING: 14 growth stages; CONTAINS InterPro DOMAIN/s: Leucine carboxyl methyltransferase, LCTM1 1 (InterPro:IPR016651), Leucine carboxyl methyltransferase, eukaryotic (InterPro:IPR021121), Leucin…
AT1G01670	1000-1500	chr1	-	-1017	131.41	2.56	11.89		RING/U-box superfamily protein; FUNCTIONS IN: ubiquitin-protein ligase activity; INVOLVED IN: protein ubiquitination; LOCATED IN: ubiquitin ligase complex; EXPRESSED IN: 12 plant structures; EXPRESSED DURING: 7 growth stages; CONTAINS InterPro DOMAIN/s: U box domain (InterPro:IPR003613); BEST Arabidopsis thaliana protein match is: RING/U-box superfamily protein (TAIR:AT3G61390.2); Has 3857 Blast …			AT1G02110	genebody	chr1	+	+863	56.94	1.36	100		Protein of unknown function (DUF630 and DUF632); FUNCTIONS IN: molecular_function unknown; INVOLVED IN: N-terminal protein myristoylation; LOCATED IN: plasma membrane; EXPRESSED IN: 22 plant structures; EXPRESSED DURING: 14 growth stages; CONTAINS InterPro DOMAIN/s: Protein of unknown function DUF630 (InterPro:IPR006868), Protein of unknown function DUF632 (InterPro:IPR006867); BEST Arabidopsis t…
AT1G01680	genebody	chr1	-	+1362	131.41	2.56	11.89	ATPUB54, PLANT U-BOX 54, PUB54	plant U-box 54 (PUB54); FUNCTIONS IN: ubiquitin-protein ligase activity; INVOLVED IN: response to stress, protein ubiquitination; LOCATED IN: ubiquitin ligase complex; CONTAINS InterPro DOMAIN/s: UspA (InterPro:IPR006016), U box domain (InterPro:IPR003613); BEST Arabidopsis thaliana protein match is: RING/U-box superfamily protein (TAIR:AT1G01660.1); Has 2251 Blast hits to 2122 proteins in 140 sp…			AT1G02500	genebody	chr1	+	+1346	123.72	1.25	100	ATSAM1, MAT1, METK1, S-ADENOSYLMETHIONINE SYNTHETASE 1, S-ADENOSYLMETHIONINE SYNTHETASE-1, SAM-1, SAM1	encodes a S-adenosylmethionine synthetase. SAM1 is regulated by protein S-nitrosylation. The covalent binding of nitric oxide (NO) to the Cys114 residue inhibits the enzyme activity.
AT1G02030	1000-1500	chr1	-	-1262	408.56	3.27	1.98		C2H2-like zinc finger protein; FUNCTIONS IN: sequence-specific DNA binding transcription factor activity, zinc ion binding, nucleic acid binding; INVOLVED IN: regulation of transcription; LOCATED IN: intracellular; CONTAINS InterPro DOMAIN/s: Zinc finger, C2H2-like (InterPro:IPR015880), Zinc finger, C2H2-type (InterPro:IPR007087); BEST Arabidopsis thaliana protein match is: C2H2-like zinc finger …			AT1G02650	genebody	chr1	+	+890	53.02	1.58	100		Tetratricopeptide repeat (TPR)-like superfamily protein; FUNCTIONS IN: heat shock protein binding, binding; INVOLVED IN: protein folding; LOCATED IN: cellular_component unknown; CONTAINS InterPro DOMAIN/s: Tetratricopeptide-like helical (InterPro:IPR011990), Heat shock protein DnaJ, N-terminal (InterPro:IPR001623); BEST Arabidopsis thaliana protein match is: Heat shock protein DnaJ with tetratric…
AT1G02040	genebody	chr1	-	+558	408.56	3.27	1.98		C2H2-type zinc finger family protein; FUNCTIONS IN: sequence-specific DNA binding transcription factor activity, zinc ion binding, nucleic acid binding; LOCATED IN: intracellular; CONTAINS InterPro DOMAIN/s: Zinc finger, C2H2-like (InterPro:IPR015880), Zinc finger, C2H2-type (InterPro:IPR007087); BEST Arabidopsis thaliana protein match is: C2H2-like zinc finger protein (TAIR:AT2G17180.1); Has 550…			AT1G02700	genebody	chr1	+	+397	54.39	1.51	100		unknown protein; FUNCTIONS IN: molecular_function unknown; INVOLVED IN: biological_process unknown; LOCATED IN: mitochondrion; BEST Arabidopsis thaliana protein match is: unknown protein (TAIR:AT4G02140.1); Has 49 Blast hits to 49 proteins in 21 species: Archae - 0; Bacteria - 0; Metazoa - 10; Fungi - 6; Plants - 29; Viruses - 0; Other Eukaryotes - 4 (source: NCBI BLink).
AT1G02065	genebody	chr1	+	+1302	437.96	3.16	1.84	SPL8, SQUAMOSA PROMOTER BINDING PROTEIN-LIKE 8	Encodes an SBP-box gene, a member of the SPL gene family. Mutants are affected in micro- and megasporogenesis, trichome formation on sepals, and stamen filament elongation.			AT1G02720	genebody	chr1	+	+576	100.98	1.65	100	ATGATL5, GALACTURONOSYLTRANSFERASE-LIKE 5, GATL5	Encodes a protein with putative galacturonosyltransferase activity.
AT1G02070	0-500	chr1	-	-168	593.05	3.38	1.25		unknown protein; BEST Arabidopsis thaliana protein match is: unknown protein (TAIR:AT3G60520.1); Has 98 Blast hits to 98 proteins in 13 species: Archae - 0; Bacteria - 0; Metazoa - 0; Fungi - 0; Plants - 98; Viruses - 0; Other Eukaryotes - 0 (source: NCBI BLink).			AT1G02910	genebody	chr1	-	+290	55.01	1.76	100	LOW PSII ACCUMULATION1, LPA1	Mutants defective in this gene were shown to have a reduced PSII content (overall reduction in the levels of several PSII subunits) and a disrupted grana stack structure. The N-terminal half of the protein contains two tetratricopeptide repeat (TPR) motifs that are arranged tandemly, each consisting of a 34-residue degenerate consensus sequence. The N-terminal sequence is rich in positive and hyd…
AT1G02074	500-1000	chr1	+	-928	593.05	3.38	1.25		unknown protein; Has 30201 Blast hits to 17322 proteins in 780 species: Archae - 12; Bacteria - 1396; Metazoa - 17338; Fungi - 3422; Plants - 5037; Viruses - 0; Other Eukaryotes - 2996 (source: NCBI BLink).			AT1G03000	genebody	chr1	-	+452	93.35	1.78	100	PEROXIN 6, PEX6	Encodes an apparent ATPase similar to yeast and human protein required for peroxisomal biogenesis. May facilitate recycling of PEX5, the peroxisomal matrix protein receptor, and thereby promote peroxisomal matrix protein import.
AT1G02205	0-500	chr1	+	-42	187.28	2.96	6.2	CER1, CER22, ECERIFERUM 1, ECERIFERUM 22	Expression of the CER1 gene associated with production of stem epicuticular wax and pollen fertility. Biochemical studies showed that cer1 mutants are blocked in the conversion of stem wax C30 aldehydes to C29 alkanes, and they also lack the secondary alcohols and ketones. These suggested the CER1 protein is an aldehyde decarbonylase, but the exact molecular function of this protein remains to be…			AT1G03010	1000-1500	chr1	+	-1371	93.35	1.78	100		Phototropic-responsive NPH3 family protein; FUNCTIONS IN: signal transducer activity; INVOLVED IN: response to light stimulus, pollen tube growth; EXPRESSED IN: leaf apex, inflorescence meristem, cauline leaf, root, flower; EXPRESSED DURING: M germinated pollen stage, petal differentiation and expansion stage; CONTAINS InterPro DOMAIN/s: NPH3 (InterPro:IPR004249), BTB/POZ fold (InterPro:IPR011333…
AT1G02310	genebody	chr1	-	+280	256.23	3.9	3.81	ENDO-BETA-MANNANASE 1, MAN1	Glycosyl hydrolase superfamily protein; FUNCTIONS IN: cation binding, hydrolase activity, hydrolyzing O-glycosyl compounds, catalytic activity; INVOLVED IN: carbohydrate metabolic process; LOCATED IN: endomembrane system; EXPRESSED IN: 7 plant structures; EXPRESSED DURING: 4 anthesis, petal differentiation and expansion stage, D bilateral stage; CONTAINS InterPro DOMAIN/s: Glycoside hydrolase, ca…			AT1G03220	genebody	chr1	+	+600	169.72	1.5	100		Eukaryotic aspartyl protease family protein; FUNCTIONS IN: aspartic-type endopeptidase activity; INVOLVED IN: response to salt stress; LOCATED IN: cell wall, plasma membrane, membrane, plant-type cell wall; EXPRESSED IN: 6 plant structures; CONTAINS InterPro DOMAIN/s: Peptidase aspartic (InterPro:IPR021109), Peptidase aspartic, catalytic (InterPro:IPR009007), Peptidase A1 (InterPro:IPR001461); BE…
AT1G02320	1000-1500	chr1	+	-1411	256.23	3.9	3.81		unknown protein; Has 0 Blast hits to 0 proteins in 0 species (source: NCBI BLink).			AT1G03230	genebody	chr1	+	+577	127.96	1.46	100		Eukaryotic aspartyl protease family protein; FUNCTIONS IN: aspartic-type endopeptidase activity; INVOLVED IN: response to salt stress; LOCATED IN: cell wall, plant-type cell wall; EXPRESSED IN: stem, root; CONTAINS InterPro DOMAIN/s: Peptidase aspartic (InterPro:IPR021109), Peptidase aspartic, catalytic (InterPro:IPR009007), Peptidase A1 (InterPro:IPR001461); BEST Arabidopsis thaliana protein mat…
AT1G02335	1000-1500	chr1	-	-1259	2667.62	3.82	1.41	GERMIN-LIKE PROTEIN SUBFAMILY 2 MEMBER 2 PRECURSOR, GL22, PDGLP2, PLASMODESMAL GERMIN-LIKE PROTEIN 2	Encodes a plasodesmata-located protein involved in regulating primary root growth by controlling phloem-mediated allocation of resources between the primary and lateral root meristems.			AT1G03300	1000-1500	chr1	-	-1215	70.93	1.16	100	ATDUF1, DOMAIN OF UNKNOWN FUNCTION 724 1, DUF1	Member of the plant-specific DUF724 protein family. Arabidopsis has 10 DUF724 proteins. Loss of function mutant has a WT phenotype
AT1G02340	genebody	chr1	-	+1661	2667.62	3.82	1.41	FBI1, HFR1, LONG HYPOCOTYL IN FAR-RED, REDUCED PHYTOCHROME SIGNALING 1, REDUCED SENSITIVITY TO FAR-RED LIGHT 1, REP1, RSF1	Encodes a light-inducible, nuclear bHLH protein involved in phytochrome signaling. Mutants exhibit a long-hypocotyl phenotype only under far-red light but not under red light and are defective in other phytochrome A-related responses. Mutants also show blue light response defects. HFR1 interacts with COP1, co-localizes to the nuclear specks and is ubiquinated by COP1.			AT1G03310	genebody	chr1	+	+831	70.93	1.16	100	ARABIDOPSIS THALIANA ISOAMYLASE 2, ATBE2, ATISA2, BE2, BRANCHING ENZYME 2, DBE1, DEBRANCHING ENZYME 1, ISA2	Encodes a protein with strong similarity to isoamylase (EC:3.2.1.68) however lacks critical residues known to be important for activity. Appears to co localize with ISA1 in the chloroplast isoamylase complex. Mutations in this gene cause the loss of detectable isoamylase activity and the disruption of normal starch structure. It has been postulated that AtISA2 interacts with AtISA1 to form the Is…
AT1G02360	genebody	chr1	-	+290	186.64	3.76	6.19		Chitinase family protein; FUNCTIONS IN: chitinase activity; INVOLVED IN: carbohydrate metabolic process, cell wall macromolecule catabolic process; LOCATED IN: endomembrane system; EXPRESSED IN: stem, cotyledon, leaf whorl, root; CONTAINS InterPro DOMAIN/s: Glycoside hydrolase, family 19 (InterPro:IPR016283), Glycoside hydrolase, family 19, catalytic (InterPro:IPR000726); BEST Arabidopsis thalian…			AT1G03390	genebody	chr1	-	+916	62.92	1.09	100		HXXXD-type acyl-transferase family protein; FUNCTIONS IN: transferase activity, transferring acyl groups other than amino-acyl groups, transferase activity; INVOLVED IN: biological_process unknown; EXPRESSED IN: sepal, flower; EXPRESSED DURING: petal differentiation and expansion stage; CONTAINS InterPro DOMAIN/s: Transferase (InterPro:IPR003480); BEST Arabidopsis thaliana protein match is: HXXXD…
AT1G02370	1500-2000	chr1	+	-1629	186.64	3.76	6.19		Tetratricopeptide repeat (TPR)-like superfamily protein; CONTAINS InterPro DOMAIN/s: Pentatricopeptide repeat (InterPro:IPR002885); BEST Arabidopsis thaliana protein match is: Tetratricopeptide repeat (TPR)-like superfamily protein (TAIR:AT4G01990.1); Has 6320 Blast hits to 3912 proteins in 155 species: Archae - 0; Bacteria - 6; Metazoa - 44; Fungi - 46; Plants - 6080; Viruses - 0; Other Eukaryot…			AT1G03560	genebody	chr1	-	+491	57.14	1.18	100		Pentatricopeptide repeat (PPR-like) superfamily protein; CONTAINS InterPro DOMAIN/s: Pentatricopeptide repeat (InterPro:IPR002885); BEST Arabidopsis thaliana protein match is: Tetratricopeptide repeat (TPR)-like superfamily protein (TAIR:AT5G39710.1); Has 53521 Blast hits to 15193 proteins in 316 species: Archae - 3; Bacteria - 91; Metazoa - 613; Fungi - 824; Plants - 50230; Viruses - 0; Other Eu…
AT1G02390	genebody	chr1	+	+661	2869.93	4.1	1.64	ATGPAT2, GLYCEROL-3-PHOSPHATE SN-2-ACYLTRANSFERASE 2, GPAT2	putative sn-glycerol-3-phosphate 2-O-acyltransferase			AT1G03570	500-1000	chr1	+	-594	57.14	1.18	100		tRNA-Gln (anticodon: CTG)
AT1G02400	genebody	chr1	+	+373	384.27	3.99	2.23	ARABIDOPSIS THALIANA GIBBERELLIN 2-OXIDASE 4, ARABIDOPSIS THALIANA GIBBERELLIN 2-OXIDASE 6, ATGA2OX4, ATGA2OX6, DOWNSTREAM TARGET OF AGL15 1, DTA1, GA2OX6, GIBBERELLIN 2-OXIDASE 6	Encodes a gibberellin 2-oxidase that acts on C19 gibberellins but not C20 gibberellins.			AT1G03580	500-1000	chr1	+	-927	57.14	1.18	100		pseudogene, meprin and TRAF homology (MATH) domain protein -related, weak similarity to ubiquitin-specific protease 12 (Arabidopsis thaliana) GI:11993471; contains weak hit to Pfam PF00917: MATH domain
AT1G02410	1000-1500	chr1	+	-1111	330.57	3.35	2.54		cytochrome c oxidase assembly protein CtaG / Cox11 family; FUNCTIONS IN: copper ion binding; INVOLVED IN: biological_process unknown; EXPRESSED IN: 24 plant structures; EXPRESSED DURING: 15 growth stages; CONTAINS InterPro DOMAIN/s: Cytochrome c oxidase assembly protein CtaG/Cox11 (InterPro:IPR007533); Has 2749 Blast hits to 2749 proteins in 659 species: Archae - 0; Bacteria - 997; Metazoa - 98; …			AT1G03940	genebody	chr1	-	+941	113.76	1.52	100		HXXXD-type acyl-transferase family protein; FUNCTIONS IN: transferase activity, transferring acyl groups other than amino-acyl groups, transferase activity; INVOLVED IN: biological_process unknown; LOCATED IN: cellular_component unknown; CONTAINS InterPro DOMAIN/s: Transferase (InterPro:IPR003480); BEST Arabidopsis thaliana protein match is: HXXXD-type acyl-transferase family protein (TAIR:AT1G03…
AT1G02540	1000-1500	chr1	-	-1169	124.89	3.21	12.89		unknown protein; Has 3327 Blast hits to 2216 proteins in 265 species: Archae - 18; Bacteria - 202; Metazoa - 802; Fungi - 283; Plants - 84; Viruses - 187; Other Eukaryotes - 1751 (source: NCBI BLink).			AT1G04310	genebody	chr1	-	+983	64.83	1.13	100	ERS2, ETHYLENE RESPONSE SENSOR 2	encodes an ethylene receptor related to bacterial two-component histidine kinases.
AT1G02550	genebody	chr1	+	+386	124.89	3.21	12.89		Plant invertase/pectin methylesterase inhibitor superfamily protein; FUNCTIONS IN: enzyme inhibitor activity, pectinesterase inhibitor activity, pectinesterase activity; INVOLVED IN: biological_process unknown; LOCATED IN: endomembrane system; CONTAINS InterPro DOMAIN/s: Pectinesterase inhibitor (InterPro:IPR006501); BEST Arabidopsis thaliana protein match is: Plant invertase/pectin methylesteras…			AT1G04340	500-1000	chr1	-	-923	86.2	1.36	100		HR-like lesion-inducing protein-related; FUNCTIONS IN: molecular_function unknown; INVOLVED IN: biological_process unknown; LOCATED IN: endomembrane system; EXPRESSED IN: 23 plant structures; EXPRESSED DURING: 15 growth stages; CONTAINS InterPro DOMAIN/s: HR-like lesion-inducer (InterPro:IPR008637); BEST Arabidopsis thaliana protein match is: HR-like lesion-inducing protein-related (TAIR:AT5G4346…
AT1G02560	500-1000	chr1	+	-991	124.89	3.21	12.89	CLPP5, NCLPP1, NCLPP5, NUCLEAR CLPP 5, NUCLEAR ENCODED CLP PROTEASE 5, NUCLEAR-ENCODED CLPP 1	One of several nuclear-encoded ClpPs (caseinolytic protease). Contains a highly conserved catalytic triad of Ser-type proteases (Ser-His-Asp). The name reflects nomenclature described in Adam et. al (2001).			AT1G04350	genebody	chr1	+	+610	86.2	1.36	100		encodes a protein whose sequence is similar to 2-oxoglutarate-dependent dioxygenase
AT1G02580	genebody	chr1	+	+3103	3100	4.77	2.07	EMB173, EMBRYO DEFECTIVE 173, FERTILIZATION INDEPENDENT SEED 1, FIS1, MEA, MEDEA, SDG5, SET DOMAIN-CONTAINING PROTEIN 5	Encodes a putative transcription factor MEDEA (MEA) that negatively regulates seed development in the absence of fertilization. Mutations in this locus result in embryo lethality. MEA is a Polycomb group gene that is imprinted in the endosperm. The maternal allele is expressed and the paternal allele is silent. MEA is controlled by DEMETER (DME), a DNA glycosylase required to activate MEA express…			AT1G04360	genebody	chr1	-	+668	106.33	1.83	100		RING/U-box superfamily protein; FUNCTIONS IN: zinc ion binding; EXPRESSED IN: hypocotyl, root; CONTAINS InterPro DOMAIN/s: Zinc finger, RING-type (InterPro:IPR001841), Zinc finger, C3HC4 RING-type (InterPro:IPR018957); BEST Arabidopsis thaliana protein match is: RING/U-box superfamily protein (TAIR:AT5G43420.1); Has 9268 Blast hits to 9239 proteins in 300 species: Archae - 0; Bacteria - 0; Metazo…
AT1G02610	1500-2000	chr1	-	-1986	345.41	2.93	2.43		RING/FYVE/PHD zinc finger superfamily protein; FUNCTIONS IN: zinc ion binding; CONTAINS InterPro DOMAIN/s: Protein of unknown function DUF3675 (InterPro:IPR022143), Zinc finger, C3HC4 RING-type (InterPro:IPR018957), Zinc finger, RING-CH-type (InterPro:IPR011016); BEST Arabidopsis thaliana protein match is: RING/FYVE/PHD zinc finger superfamily protein (TAIR:AT4G02075.1); Has 1637 Blast hits to 16…			AT1G04570	genebody	chr1	-	+1180	125.46	1.39	100		Major facilitator superfamily protein; FUNCTIONS IN: transporter activity; INVOLVED IN: transport; LOCATED IN: chloroplast, membrane; CONTAINS InterPro DOMAIN/s: Biopterin transport-related protein BT1 (InterPro:IPR004324), Major facilitator superfamily, general substrate transporter (InterPro:IPR016196); BEST Arabidopsis thaliana protein match is: Major facilitator superfamily protein (TAIR:AT2G…
AT1G02620	genebody	chr1	+	+889	345.41	2.93	2.43		Ras-related small GTP-binding family protein; FUNCTIONS IN: GTP binding; INVOLVED IN: intracellular protein transport; LOCATED IN: endomembrane system, intracellular; CONTAINS InterPro DOMAIN/s: Small GTPase SAR1-type (InterPro:IPR006687), ARF/SAR superfamily (InterPro:IPR006689); BEST Arabidopsis thaliana protein match is: secretion-associated RAS super family 2 (TAIR:AT4G02080.1); Has 4733 Blas…			AT1G04710	genebody	chr1	+	+2114	65.06	1.23	100	3-KETO-ACYL-COA THIOLASE 1, KAT1, PEROXISOMAL 3-KETOACYL-COA THIOLASE 4, PKT4	EC2.3.1.16 thiolase.
AT1G02690	1000-1500	chr1	+	-1156	790.26	3.82	1.07	IMPA-6, IMPORTIN ALPHA ISOFORM 6	Putative importin alpha isoform. When overexpressed can rescue the impa-4 decreased transformation susceptibility phenotype.			AT1G04720	500-1000	chr1	+	-905	65.06	1.23	100		tRNA-Met (anticodon: CAT)
AT1G02770	genebody	chr1	-	+842	1141.56	4.04	0.96		Protein of unknown function (DUF626); CONTAINS InterPro DOMAIN/s: Protein of unknown function DUF626, Arabidopsis thaliana (InterPro:IPR006462); BEST Arabidopsis thaliana protein match is: Protein of unknown function (DUF626) (TAIR:AT1G19060.1); Has 209 Blast hits to 208 proteins in 2 species: Archae - 0; Bacteria - 0; Metazoa - 0; Fungi - 0; Plants - 209; Viruses - 0; Other Eukaryotes - 0 (sourc…			AT1G04750	1000-1500	chr1	-	-1457	76.2	1.14	100	AT VAMP7B, ATVAMP721, VAMP721, VAMP7B, VESICLE-ASSOCIATED MEMBRANE PROTEIN 721, VESICLE-ASSOCIATED MEMBRANE PROTEIN 7B	Encodes vesicle-associated membrane protein 7B (VAMP7B, or VAMP721). Required for cell plate formation.
AT1G02790	genebody	chr1	-	+832	855.93	3.5	1.03	PGA4, POLYGALACTURONASE 4	encodes a exopolygalacturonase.			AT1G04760	genebody	chr1	+	+265	76.2	1.14	100	ATVAMP726, VAMP726, VESICLE-ASSOCIATED MEMBRANE PROTEIN 726	member of Synaptobrevin -like protein family
AT1G02810	genebody	chr1	+	+1214	76.98	2.67	26.12		Plant invertase/pectin methylesterase inhibitor superfamily; FUNCTIONS IN: enzyme inhibitor activity, pectinesterase activity; INVOLVED IN: cell wall modification; LOCATED IN: endomembrane system, cell wall, plant-type cell wall; EXPRESSED IN: 14 plant structures; EXPRESSED DURING: 6 growth stages; CONTAINS InterPro DOMAIN/s: Pectinesterase, active site (InterPro:IPR018040), Pectin lyase fold/vir…			AT1G05020	genebody	chr1	-	+1392	86.21	1.43	100		ENTH/ANTH/VHS superfamily protein; FUNCTIONS IN: phospholipid binding, clathrin binding, binding, phosphatidylinositol binding; INVOLVED IN: clathrin coat assembly; LOCATED IN: clathrin coat; EXPRESSED IN: 11 plant structures; EXPRESSED DURING: L mature pollen stage, M germinated pollen stage, 4 anthesis, petal differentiation and expansion stage, LP.08 eight leaves visible; CONTAINS InterPro DOM…
AT1G02813	1000-1500	chr1	+	-1199	76.98	2.67	26.12		Protein of unknown function, DUF538; INVOLVED IN: biological_process unknown; LOCATED IN: endomembrane system; EXPRESSED IN: leaf whorl, cauline leaf, sepal, flower, seed; EXPRESSED DURING: F mature embryo stage, petal differentiation and expansion stage, E expanded cotyledon stage; CONTAINS InterPro DOMAIN/s: Protein of unknown function DUF538 (InterPro:IPR007493); BEST Arabidopsis thaliana prot…			AT1G05150	genebody	chr1	-	+1717	78.38	1.43	100		Calcium-binding tetratricopeptide family protein; FUNCTIONS IN: binding, zinc ion binding, calcium ion binding; INVOLVED IN: biological_process unknown; LOCATED IN: plasma membrane; EXPRESSED IN: 24 plant structures; EXPRESSED DURING: 13 growth stages; CONTAINS InterPro DOMAIN/s: Tetratricopeptide TPR-1 (InterPro:IPR001440), Tetratricopeptide-like helical (InterPro:IPR011990), EF-HAND 2 (InterPro…
AT1G02816	1500-2000	chr1	+	-1982	76.98	2.67	26.12		Protein of unknown function, DUF538; FUNCTIONS IN: molecular_function unknown; INVOLVED IN: biological_process unknown; LOCATED IN: plasma membrane, vacuole; EXPRESSED IN: 25 plant structures; EXPRESSED DURING: 14 growth stages; CONTAINS InterPro DOMAIN/s: Protein of unknown function DUF538 (InterPro:IPR007493); BEST Arabidopsis thaliana protein match is: Protein of unknown function, DUF538 (TAIR…			AT1G05460	genebody	chr1	-	+1988	76.26	1.32	100	SDE3, SILENCING DEFECTIVE	Encodes a protein with similarity to RNA helicases. Mutants are defective in post-transcriptional gene silencing.
AT1G02930	1000-1500	chr1	-	-1259	152.84	2.4	8.98	ARABIDOPSIS GLUTATHIONE S-TRANSFERASE 1, ARABIDOPSIS THALIANA GLUATIONE S-TRANSFERASE F3, ATGST1, ATGSTF3, ATGSTF6, EARLY RESPONSIVE TO DEHYDRATION 11, ERD11, GLUTATHIONE S-TRANSFERASE, GLUTATHIONE S-TRANSFERASE 1, GLUTATHIONE S-TRANSFERASE 6, GST1, GSTF6	Encodes glutathione transferase belonging to the phi class of GSTs. Naming convention according to Wagner et al. (2002).			AT1G05520	genebody	chr1	-	+405	50.76	1.65	100		Sec23/Sec24 protein transport family protein; FUNCTIONS IN: transporter activity, zinc ion binding; INVOLVED IN: response to salt stress, transport; LOCATED IN: COPII vesicle coat; EXPRESSED IN: 24 plant structures; EXPRESSED DURING: 13 growth stages; CONTAINS InterPro DOMAIN/s: Sec23/Sec24, helical domain (InterPro:IPR006900), Sec23/Sec24 beta-sandwich (InterPro:IPR012990), Sec23/Sec24, trunk do…
AT1G02940	genebody	chr1	-	+442	152.84	2.4	8.98	ATGSTF5, GLUTATHIONE S-TRANSFERASE (CLASS PHI) 5, GSTF5	Encodes glutathione transferase belonging to the phi class of GSTs. Naming convention according to Wagner et al. (2002).			AT1G05530	genebody	chr1	-	+226	51.2	1.52	100	UDP-GLUCOSYL TRANSFERASE 2, UDP-GLUCOSYL TRANSFERASE 75B2, UGT2, UGT75B2	Encodes a protein with glucosyltransferase activity with high sequence homology to UGT1 (AT1G05560). It belongs to an UGT subfamily that binds UDP-glucose but not UDP-glucuronate, UDP-galactose, or UDP-rhamnose as the glycosyl donor. UGT2 was shown to be able to use abscisic acid as glycosylation substrate in the presence of UDP-glucose.
AT1G02950	genebody	chr1	-	+737	174.04	3.05	7.06	ATGSTF4, GLUTATHIONE S-TRANSFERASE 31, GLUTATHIONE S-TRANSFERASE F4, GST31, GSTF4	Encodes glutathione transferase belonging to the phi class of GSTs. Naming convention according to Wagner et al. (2002).			AT1G05540	1500-2000	chr1	+	-1648	51.2	1.52	100		Protein of unknown function (DUF295); FUNCTIONS IN: molecular_function unknown; INVOLVED IN: biological_process unknown; LOCATED IN: mitochondrion; EXPRESSED IN: 21 plant structures; EXPRESSED DURING: 13 growth stages; CONTAINS InterPro DOMAIN/s: Protein of unknown function DUF295 (InterPro:IPR005174); BEST Arabidopsis thaliana protein match is: Protein of unknown function (DUF295) (TAIR:AT1G3016…
AT1G02952	genebody	chr1	+	+361	174.04	3.05	7.06		Potential natural antisense gene, locus overlaps with AT1G02950			AT1G05630	genebody	chr1	+	+422	77.58	1.38	100	5PTASE13, ARABIDOPSIS THALIANA INOSITOL-POLYPHOSPHATE 5-PHOSPHATASE 13, AT5PTASE13, INOSITOL-POLYPHOSPHATE 5-PHOSPHATASE 13	Encodes an inositol polyphosphate 5-phosphatase with phosphatase activity toward only Ins(1,4,5)P3. Induced in response to ABA and wounding treatments. Expressed in young seedlings and flowers, while no transcripts were detectable in maturated roots, stems, and rosette leaves Modulates the development of cotyledon veins through its regulation of auxin homeostasis. Involved in blue light light鈥搒ti…
AT1G02980	genebody	chr1	+	+119	83.62	2.21	23.16	ATCUL2, CUL2, CULLIN 2	encodes an Arabidopsis cullin			AT1G05675	1000-1500	chr1	-	-1472	112.62	1.23	100		UDP-Glycosyltransferase superfamily protein; FUNCTIONS IN: transferase activity, transferring hexosyl groups; INVOLVED IN: metabolic process; CONTAINS InterPro DOMAIN/s: UDP-glucuronosyl/UDP-glucosyltransferase (InterPro:IPR002213); BEST Arabidopsis thaliana protein match is: Uridine diphosphate glycosyltransferase 74E2 (TAIR:AT1G05680.1).
AT1G03020	500-1000	chr1	-	-561	1999.44	5.34	1.37		Thioredoxin superfamily protein; FUNCTIONS IN: electron carrier activity, arsenate reductase (glutaredoxin) activity, protein disulfide oxidoreductase activity; INVOLVED IN: cell redox homeostasis; LOCATED IN: cellular_component unknown; EXPRESSED IN: 7 plant structures; EXPRESSED DURING: 6 growth stages; CONTAINS InterPro DOMAIN/s: Glutaredoxin-like, plant II (InterPro:IPR011905), Thioredoxin fo…			AT1G05680	genebody	chr1	-	+470	112.62	1.23	100	UGT74E2, URIDINE DIPHOSPHATE GLYCOSYLTRANSFERASE 74E2	Encodes a UDP-glucosyltransferase, UGT74E2, that acts on IBA (indole-3-butyric acid) and affects auxin homeostasis. The transcript and protein levels of this enzyme are strongly induced by H2O2 and may allow integration of ROS (reactive oxygen species) and auxin signaling. This enzyme can also transfer glycosyl groups to several compounds related to the explosive TNT when this synthetic compound …
AT1G03022	0-500	chr1	+	-44	1999.44	5.34	1.37		unknown protein; Has 30201 Blast hits to 17322 proteins in 780 species: Archae - 12; Bacteria - 1396; Metazoa - 17338; Fungi - 3422; Plants - 5037; Viruses - 0; Other Eukaryotes - 2996 (source: NCBI BLink).			AT1G05940	genebody	chr1	-	+455	164.08	1.72	100	CAT9, CATIONIC AMINO ACID TRANSPORTER 9	Encodes a member of the cationic amino acid transporter (CAT) subfamily of amino acid polyamine choline transporters.
AT1G03106	genebody	chr1	-	+432	518.47	4.66	1.3		unknown protein; Has 35333 Blast hits to 34131 proteins in 2444 species: Archae - 798; Bacteria - 22429; Metazoa - 974; Fungi - 991; Plants - 531; Viruses - 0; Other Eukaryotes - 9610 (source: NCBI BLink).			AT1G06030	genebody	chr1	+	+266	148.28	2.16	100		pfkB-like carbohydrate kinase family protein; FUNCTIONS IN: kinase activity, ribokinase activity; INVOLVED IN: D-ribose metabolic process, acetate fermentation, sucrose biosynthetic process, sucrose catabolic process, using beta-fructofuranosidase; EXPRESSED IN: guard cell; CONTAINS InterPro DOMAIN/s: Carbohydrate/purine kinase (InterPro:IPR011611), Ribokinase (InterPro:IPR002139), Carbohydrate/p…
AT1G03110	500-1000	chr1	+	-643	518.47	4.66	1.3	ATTRM82, TRM82, TRNA MODIFICATION 82	Encodes a gene involved in the modification of nucleosides in tRNA. Mutants have no 7-methylguanosine.			AT1G06220	genebody	chr1	+	+2389	71.27	1.43	100	CLO, CLOTHO, GAMETOPHYTE FACTOR 1, GFA1, MATERNAL EFFECT EMBRYO ARREST 5, MEE5	Encodes a protein with similarity to splicing factor Snu114. Snu114 is thought to be involved in activation of the splicosome. Loss of GFA1 function results in reduced female fertility. Approximately 50% of ovules abort due to defects in the female gametophyte. In mutant gametophytes antipodal cells express egg cell markers suggesting a defect in specification of cell fate.GFA1 is also required t…
AT1G03170	genebody	chr1	+	+797	108.32	2.99	15.65	FAF2, FANTASTIC FOUR 2, FLORAL TRANSITION AT THE MERISTEM5, FTM5	A member of the FAF family proteins encoded by the FANTASTIC FOUR (FAF) genes: AT4G02810 (FAF1), AT1G03170 (FAF2), AT5G19260 (FAF3) and AT3G06020 (FAF4). FAFs have the potential to regulate shoot meristem size in Arabidopsis thaliana. FAFs can repress WUS, which ultimately leads to an arrest of meristem activity in FAF overexpressing lines.			AT1G06570	genebody	chr1	-	+645	202.39	1.56	100	4-HYDROXYPHENYLPYRUVATE DIOXYGENASE, HPD, HPPD, PDS1, PHYTOENE DESATURATION 1	Mutation of the PDS1 locus disrupts the activity of p-hydroxyphenylpyruvate dioxygenase (HPPDase), the first committed step in the synthesis of both plastoquinone and tocopherols in plants.
AT1G03180	500-1000	chr1	+	-926	239.38	3.46	4.11		unknown protein; Has 36 Blast hits to 36 proteins in 15 species: Archae - 0; Bacteria - 0; Metazoa - 3; Fungi - 0; Plants - 33; Viruses - 0; Other Eukaryotes - 0 (source: NCBI BLink).			AT1G06720	0-500	chr1	-	-226	132.25	1.78	100		P-loop containing nucleoside triphosphate hydrolases superfamily protein; FUNCTIONS IN: GTP binding, GTPase activity; INVOLVED IN: ribosome biogenesis; LOCATED IN: nucleus; EXPRESSED IN: 21 plant structures; EXPRESSED DURING: 13 growth stages; CONTAINS InterPro DOMAIN/s: AARP2CN (InterPro:IPR012948), Protein synthesis factor, GTP-binding (InterPro:IPR000795), Protein of unknown function DUF663 (I…
AT1G03330	1000-1500	chr1	-	-1078	126.02	2.34	12.61	LSM2, SM-LIKE 2	Small nuclear ribonucleoprotein family protein; CONTAINS InterPro DOMAIN/s: Like-Sm ribonucleoprotein (LSM) domain (InterPro:IPR001163), U6 snRNA-associated Sm-like protein LSm2 (InterPro:IPR016654), Like-Sm ribonucleoprotein (LSM) domain, eukaryotic/archaea-type (InterPro:IPR006649), Like-Sm ribonucleoprotein (LSM)-related domain (InterPro:IPR010920); Has 762 Blast hits to 762 proteins in 209 sp…			AT1G06730	genebody	chr1	+	+21	132.25	1.78	100		pfkB-like carbohydrate kinase family protein; FUNCTIONS IN: kinase activity; INVOLVED IN: D-ribose catabolic process; LOCATED IN: nucleus, cytoplasm; EXPRESSED IN: 22 plant structures; EXPRESSED DURING: 13 growth stages; CONTAINS InterPro DOMAIN/s: Carbohydrate/purine kinase (InterPro:IPR011611); BEST Arabidopsis thaliana protein match is: pfkB-like carbohydrate kinase family protein (TAIR:AT3G59…
AT1G03340	genebody	chr1	+	+980	126.02	2.34	12.61		unknown protein; BEST Arabidopsis thaliana protein match is: unknown protein (TAIR:AT4G02920.1); Has 44 Blast hits to 41 proteins in 13 species: Archae - 0; Bacteria - 1; Metazoa - 0; Fungi - 0; Plants - 43; Viruses - 0; Other Eukaryotes - 0 (source: NCBI BLink).			AT1G06740	genebody	chr1	+	+1543	298.17	1.47	100	MUG3, MUSTANG 3	Encodes a member of a domesticated transposable element gene family MUSTANG. Members of this family are derived from transposable elements genes but gained function in plant fitness and flower development. Known members include: AT3G04605 (MUG1), AT2G30640 (MUG2), AT1G06740 (MUG3), AT5G16505 (MUG4), AT3G06940 (MUG5), AT5G48965 (MUG6), AT3G05850 (MUG7) and AT5G34853 (MUG8).
AT1G03445	genebody	chr1	-	+2126	1361.87	4.12	0.96	BRI1 SUPPRESSOR 1, BSU1	encodes a serine鈥搕hreonine protein phosphatase with an N-terminal Kelch-repeat domain, which is nuclear localized and expressed preferentially in elongating cells. Genetic evidence suggest that this gene plays a redundant role (along with other members of the same gene family) in modulating growth in response to brassinosteroid.			AT1G06750	500-1000	chr1	+	-699	298.17	1.47	100		P-loop containing nucleoside triphosphate hydrolases superfamily protein; FUNCTIONS IN: ATP binding; INVOLVED IN: cell killing; EXPRESSED IN: male gametophyte, flower, pollen tube; EXPRESSED DURING: L mature pollen stage, M germinated pollen stage, 4 anthesis; CONTAINS InterPro DOMAIN/s: Zeta toxin (InterPro:IPR010488); BEST Arabidopsis thaliana protein match is: P-loop containing nucleoside trip…
AT1G03475	1000-1500	chr1	-	-1117	1121.46	4.5	0.94	ATCPO-I, HEMF1, LESION INITIATION 2, LIN2	Encodes coproporphyrinogen III oxidase, a key enzyme in the biosynthetic pathway of chlorophyll and heme, a tetrapyrrole pathway. Mutants express cytological and molecular markers associated with the defense responses, usually activated by pathogen infection.			AT1G06760	genebody	chr1	-	+737	72.81	1.96	100		winged-helix DNA-binding transcription factor family protein; FUNCTIONS IN: DNA binding; INVOLVED IN: nucleosome assembly; LOCATED IN: nucleus, nucleosome; EXPRESSED IN: 23 plant structures; EXPRESSED DURING: 13 growth stages; CONTAINS InterPro DOMAIN/s: Winged helix-turn-helix transcription repressor DNA-binding (InterPro:IPR011991), Histone H5 (InterPro:IPR005819), Histone H1/H5 (InterPro:IPR00…
AT1G03490	genebody	chr1	+	+455	1121.46	4.5	0.94	ANAC006, NAC DOMAIN CONTAINING PROTEIN 6, NAC006	NAC domain containing protein 6 (NAC006); FUNCTIONS IN: sequence-specific DNA binding transcription factor activity; INVOLVED IN: multicellular organismal development, regulation of transcription; EXPRESSED IN: cultured cell; CONTAINS InterPro DOMAIN/s: No apical meristem (NAM) protein (InterPro:IPR003441); BEST Arabidopsis thaliana protein match is: TCV-interacting protein (TAIR:AT5G24590.2); Ha…			AT1G06860	1500-2000	chr1	-	-1545	53.26	1.43	100		tRNA-Gly (anticodon: GCC)
AT1G03495	500-1000	chr1	+	-855	1121.46	4.5	0.94		HXXXD-type acyl-transferase family protein; FUNCTIONS IN: transferase activity, transferring acyl groups other than amino-acyl groups, transferase activity; INVOLVED IN: biological_process unknown; CONTAINS InterPro DOMAIN/s: Transferase (InterPro:IPR003480); BEST Arabidopsis thaliana protein match is: HXXXD-type acyl-transferase family protein (TAIR:AT1G03940.1); Has 1920 Blast hits to 1905 prot…			AT1G06870	genebody	chr1	+	+421	53.26	1.43	100	PLASTIDIC TYPE I SIGNAL PEPTIDASE 2A, PLSP2A	Peptidase S24/S26A/S26B/S26C family protein; FUNCTIONS IN: serine-type peptidase activity, peptidase activity; INVOLVED IN: proteolysis; LOCATED IN: integral to membrane, membrane; EXPRESSED IN: male gametophyte, pollen tube; EXPRESSED DURING: L mature pollen stage; CONTAINS InterPro DOMAIN/s: Peptidase S24/S26A/S26B/S26C, beta-ribbon domain (InterPro:IPR011056), Peptidase S24/S26A/S26B/S26C (Int…
AT1G03720	genebody	chr1	-	+287	3100	4.15	2.07		Cysteine proteinases superfamily protein; FUNCTIONS IN: cysteine-type peptidase activity; INVOLVED IN: proteolysis; LOCATED IN: cellular_component unknown; EXPRESSED IN: ovule, seed; EXPRESSED DURING: E expanded cotyledon stage; CONTAINS InterPro DOMAIN/s: Peptidase C1A, papain (InterPro:IPR013128), Peptidase C1A, papain C-terminal (InterPro:IPR000668); BEST Arabidopsis thaliana protein match is:…			AT1G06900	1000-1500	chr1	-	-1322	67.45	1.61	100		Insulinase (Peptidase family M16) family protein; FUNCTIONS IN: metalloendopeptidase activity, catalytic activity, zinc ion binding, metal ion binding; INVOLVED IN: proteolysis; LOCATED IN: cellular_component unknown; EXPRESSED IN: 23 plant structures; EXPRESSED DURING: 13 growth stages; CONTAINS InterPro DOMAIN/s: Peptidase M16, zinc-binding site (InterPro:IPR001431), Peptidase M16, C-terminal (…
AT1G03840	genebody	chr1	-	+1234	772.77	3.61	1.05	MAGPIE, MGP	MGP is a nuclear-localized putative transcription factor with three zinc finger domains. MGP can interact with three proteins implicated in root patterning: SCR, SHR, and JKD in Y2H assays, and these interactions depend on the first zinc finger in MGP. MGP appears to be a direct transcriptional target of SHR and SCR, based on promoter binding assays, though it is not expressed in the QC, based on…			AT1G06910	genebody	chr1	+	+1077	67.45	1.61	100	TRF-LIKE 7, TRFL7	Arabidopsis thaliana myb family transcription factor (At1g06910)
AT1G03850	genebody	chr1	-	+186	238.23	3.59	4.19	ATGRXS13, GLUTAREDOXIN 13, GRXS13	Encodes glutaredoxin ATGRXS13, required to facilitate Botrytis cinerea infection of Arabidopsis thaliana plants. Sylvain La Camera et al (2011, PMID:21756272) reported a third splice variant in addition to the two annotated in TAIR10.			AT1G06950	genebody	chr1	-	+342	84.48	1.94	100	ARABIDOPSIS THALIANA TRANSLOCON AT THE INNER ENVELOPE MEMBRANE OF CHLOROPLASTS 110, ATTIC110, TIC110, TRANSLOCON AT THE INNER ENVELOPE MEMBRANE OF CHLOROPLASTS 110	Encodes a protein thought to be a part of the translocon at the chloroplast inner envelope. Involved in protein import into the chloroplast and chloroplast biogenesis. C-terminal half of Tic110 functions as scaffolds for protein-protein interactions.
AT1G03880	genebody	chr1	+	+2317	3100	4.29	2.07	CRB, CRU2, CRUCIFERIN 2, CRUCIFERIN B	Protein is tyrosine-phosphorylated and its phosphorylation state is modulated in response to ABA in Arabidopsis thaliana seeds.			AT1G06960	500-1000	chr1	+	-527	84.48	1.94	100		RNA-binding (RRM/RBD/RNP motifs) family protein; FUNCTIONS IN: RNA binding, nucleotide binding, nucleic acid binding; EXPRESSED IN: 20 plant structures; EXPRESSED DURING: 12 growth stages; CONTAINS InterPro DOMAIN/s: RNA recognition motif, RNP-1 (InterPro:IPR000504), Nucleotide-binding, alpha-beta plait (InterPro:IPR012677); BEST Arabidopsis thaliana protein match is: U2 small nuclear ribonucleop…
AT1G03890	1000-1500	chr1	+	-1130	3100	4.29	2.07		RmlC-like cupins superfamily protein; FUNCTIONS IN: nutrient reservoir activity; INVOLVED IN: biological_process unknown; LOCATED IN: endomembrane system; EXPRESSED IN: leaf, seed; EXPRESSED DURING: seed development stages; CONTAINS InterPro DOMAIN/s: Cupin, RmlC-type (InterPro:IPR011051), Cupin 1 (InterPro:IPR006045), RmlC-like jelly roll fold (InterPro:IPR014710), 11-S seed storage protein, pla…			AT1G07030	genebody	chr1	-	+576	166.85	1.58	100		Mitochondrial substrate carrier family protein; FUNCTIONS IN: binding; INVOLVED IN: transport, mitochondrial transport, transmembrane transport; LOCATED IN: mitochondrial inner membrane, membrane; EXPRESSED IN: 20 plant structures; EXPRESSED DURING: 15 growth stages; CONTAINS InterPro DOMAIN/s: Mitochondrial carrier protein (InterPro:IPR002067), Mitochondrial substrate carrier (InterPro:IPR001993…
AT1G03980	500-1000	chr1	-	-895	243.18	2.96	4	ATPCS2, PCS2, PHYTOCHELATIN SYNTHASE 2	Encodes a protein with phytochelatin synthase activity which binds Cd2+ and Cd-glutathione complexes with high affinity. The protein has been postulated to be involved in Cd2+ tolerance. AtPCS2 expression appears to be less than that of AtPCS1, explaining the inability of endogenous AtPCS2 to substitute for AtPCS1 in the cad1-3 mutant (AtPCS1 null).			AT1G07120	1500-2000	chr1	-	-1605	83.07	2.1	100		FUNCTIONS IN: molecular_function unknown; INVOLVED IN: biological_process unknown; LOCATED IN: chloroplast envelope; EXPRESSED IN: inflorescence meristem, petal, leaf whorl, flower; EXPRESSED DURING: 4 anthesis, petal differentiation and expansion stage; BEST Arabidopsis thaliana protein match is: Tetratricopeptide repeat (TPR)-like superfamily protein (TAIR:AT4G18570.1); Has 288 Blast hits to 26…
AT1G03982	genebody	chr1	-	+716	243.18	2.96	4		PAK-box/P21-Rho-binding family protein; CONTAINS InterPro DOMAIN/s: PAK-box/P21-Rho-binding (InterPro:IPR000095); BEST Arabidopsis thaliana protein match is: PAK-box/P21-Rho-binding family protein (TAIR:AT4G28556.1); Has 35333 Blast hits to 34131 proteins in 2444 species: Archae - 798; Bacteria - 22429; Metazoa - 974; Fungi - 991; Plants - 531; Viruses - 0; Other Eukaryotes - 9610 (source: NCBI B…			AT1G07128	genebody	chr1	-	+232	83.07	2.1	100		Potential natural antisense gene, locus overlaps with AT1G07130
AT1G03990	1500-2000	chr1	+	-1843	243.18	2.96	4		Long-chain fatty alcohol dehydrogenase family protein; FUNCTIONS IN: oxidoreductase activity, oxidoreductase activity, acting on CH-OH group of donors, FAD binding; CONTAINS InterPro DOMAIN/s: Glucose-methanol-choline oxidoreductase, N-terminal (InterPro:IPR000172), Glucose-methanol-choline oxidoreductase, C-terminal (InterPro:IPR007867), Long-chain fatty alcohol dehydrogenase (InterPro:IPR012400…			AT1G07130	genebody	chr1	+	+410	83.07	2.1	100	ATSTN1, STN1	Encodes a protein with similarity to yeast STN1, an OB fold protein involved in protecting yeast telomeres. In Arabidopsis, loss of STN1 function mutations exhibit gross morphological abnormalities and defects in telomere architecture and maintenance. STN1 likely plays a role in telomere end capping.
AT1G04150	genebody	chr1	-	+1087	1198.98	3.37	1.02		C2 calcium/lipid-binding plant phosphoribosyltransferase family protein; CONTAINS InterPro DOMAIN/s: C2 membrane targeting protein (InterPro:IPR018029), C2 calcium/lipid-binding domain, CaLB (InterPro:IPR008973), Phosphoribosyltransferase C-terminal (InterPro:IPR013583), C2 calcium-dependent membrane targeting (InterPro:IPR000008); BEST Arabidopsis thaliana protein match is: C2 calcium/lipid-bind…			AT1G07140	1000-1500	chr1	-	-1471	163.02	1.45	100	SIRANBP	Encodes a putative Ran-binding protein (siRanBP).
AT1G04171	1500-2000	chr1	-	-1534	294.91	2.39	3.07		unknown protein; Has 30201 Blast hits to 17322 proteins in 780 species: Archae - 12; Bacteria - 1396; Metazoa - 17338; Fungi - 3422; Plants - 5037; Viruses - 0; Other Eukaryotes - 2996 (source: NCBI BLink).			AT1G07150	genebody	chr1	-	+534	163.02	1.45	100	MAPKKK13, MITOGEN-ACTIVATED PROTEIN KINASE KINASE KINASE 13	member of MEKK subfamily
AT1G04220	genebody	chr1	-	+42	845.4	4.41	1.02	3-KETOACYL-COA SYNTHASE 2, KCS2	Encodes KCS2, a member of the 3-ketoacyl-CoA synthase family involved in the biosynthesis of VLCFA (very long chain fatty acids).			AT1G07200	genebody	chr1	-	+587	155.14	1.76	100	SMAX1-LIKE 6, SMXL6	Encodes a member of an eight-gene family (SMAX1 and SMAX1-like) that has weak similarity to AtHSP101, a ClpB chaperonin required for thermotolerance.
AT1G04250	genebody	chr1	+	+1575	3100	6.4	2.07	AUXIN RESISTANT 3, AXR3, IAA17, INDOLE-3-ACETIC ACID INDUCIBLE 17	Transcription regulator acting as repressor of auxin-inducible gene expression. Auxin-inducible AUX/IAA gene. Short-lived nuclear protein with four conserved domains. Domain III has homology to beta alpha alpha dimerization and DNA binding domains. Involved in auxin signaling. Auxin induces the degradation of the protein in a dosage-dependent manner in a process mediated by AtRac1. Auxin induced …			AT1G07250	genebody	chr1	+	+631	88.2	1.32	100	UDP-GLUCOSYL TRANSFERASE 71C4, UGT71C4	UDP-glucosyl transferase 71C4 (UGT71C4); FUNCTIONS IN: quercetin 3-O-glucosyltransferase activity, quercetin 7-O-glucosyltransferase activity, UDP-glucosyltransferase activity, transferase activity, transferring glycosyl groups; INVOLVED IN: metabolic process; LOCATED IN: cellular_component unknown; EXPRESSED IN: 22 plant structures; EXPRESSED DURING: 13 growth stages; CONTAINS InterPro DOMAIN/s:…
AT1G04270	1500-2000	chr1	-	-1654	85.68	2.08	22.38	CYTOSOLIC RIBOSOMAL PROTEIN S15, RPS15	Encodes cytosolic ribosomal protein S15.			AT1G07400	genebody	chr1	+	+412	115.09	1.78	100		HSP20-like chaperones superfamily protein; CONTAINS InterPro DOMAIN/s: Heat shock protein Hsp20 (InterPro:IPR002068), HSP20-like chaperone (InterPro:IPR008978); BEST Arabidopsis thaliana protein match is: HSP20-like chaperones superfamily protein (TAIR:AT1G59860.1); Has 7238 Blast hits to 7237 proteins in 1623 species: Archae - 225; Bacteria - 4290; Metazoa - 129; Fungi - 318; Plants - 1626; Viru…
AT1G04280	genebody	chr1	-	+1949	85.68	2.08	22.38		P-loop containing nucleoside triphosphate hydrolases superfamily protein; FUNCTIONS IN: ATP binding; INVOLVED IN: cell killing; LOCATED IN: membrane; EXPRESSED IN: leaf; CONTAINS InterPro DOMAIN/s: Zeta toxin (InterPro:IPR010488); BEST Arabidopsis thaliana protein match is: P-loop containing nucleoside triphosphate hydrolases superfamily protein (TAIR:AT1G06750.2); Has 195 Blast hits to 194 prote…			AT1G07410	500-1000	chr1	+	-698	115.09	1.78	100	ARABIDOPSIS RAB GTPASE HOMOLOG A2B, ATRAB-A2B, ATRABA2B, RAB GTPASE HOMOLOG A2B, RAB-A2B, RABA2B	RAB GTPase homolog A2B (RABA2b); FUNCTIONS IN: GTP binding, GTPase activity; INVOLVED IN: intracellular protein transport, signal transduction, nucleocytoplasmic transport, protein transport, small GTPase mediated signal transduction; LOCATED IN: endosome, plasma membrane, cell plate; EXPRESSED IN: 21 plant structures; EXPRESSED DURING: 7 growth stages; CONTAINS InterPro DOMAIN/s: Ran GTPase (Int…
AT1G04330	genebody	chr1	-	+255	182.44	4.56	6.4		unknown protein; FUNCTIONS IN: molecular_function unknown; INVOLVED IN: biological_process unknown; LOCATED IN: chloroplast; BEST Arabidopsis thaliana protein match is: unknown protein (TAIR:AT3G23170.1); Has 74 Blast hits to 74 proteins in 6 species: Archae - 0; Bacteria - 0; Metazoa - 0; Fungi - 0; Plants - 74; Viruses - 0; Other Eukaryotes - 0 (source: NCBI BLink).			AT1G07530	genebody	chr1	-	+706	61.68	1.32	100	ARABIDOPSIS THALIANA GRAS (GAI, RGA, SCR) 2, ATGRAS2, GRAS (GAI, RGA, SCR) 2, GRAS2, SCARECROW-LIKE 14, SCL14	Encodes a member of the GRAS family of transcription factors. The protein interacts with the TGA2 transcription factor and affects the transcription of stress-responsive genes. The protein is found in the nucleus and is also exported to the cytoplasm.
AT1G04450	genebody	chr1	+	+492	1372.73	3.55	0.97	RIC3, ROP-INTERACTIVE CRIB MOTIF-CONTAINING PROTEIN 3	Encodes a member of a novel protein family that contains contain a CRIB (for Cdc42/Rac-interactive binding) motif required for their specific interaction with GTP-bound Rop1 (plant-specific Rho GTPase). It interacts with Rop1 and is involved in pollen tube growth and function, and exocytosis in the pollen tube tip. The protein most similar to RIC1 (family subgroup III). Gene is expressed predomin…			AT1G07885	1500-2000	chr1	-	-1898	131.57	1.45	100		unknown protein; FUNCTIONS IN: molecular_function unknown; INVOLVED IN: biological_process unknown; LOCATED IN: cellular_component unknown; Has 0 Blast hits to 0 proteins in 0 species (source: NCBI BLink).
AT1G04500	genebody	chr1	-	+1197	575.92	3	1.23		CCT motif family protein; CONTAINS InterPro DOMAIN/s: CCT domain (InterPro:IPR010402); BEST Arabidopsis thaliana protein match is: CCT motif family protein (TAIR:AT2G33350.2); Has 1789 Blast hits to 1789 proteins in 111 species: Archae - 0; Bacteria - 6; Metazoa - 2; Fungi - 2; Plants - 1654; Viruses - 0; Other Eukaryotes - 125 (source: NCBI BLink).			AT1G07890	genebody	chr1	+	+1528	131.57	1.45	100	APX1, ASCORBATE PEROXIDASE 1, ATAPX01, ATAPX1, CS1, MATERNAL EFFECT EMBRYO ARREST 6, MEE6	Encodes a cytosolic ascorbate peroxidase APX1. Ascorbate peroxidases are enzymes that scavenge hydrogen peroxide in plant cells. Eight types of APX have been described for Arabidopsis: three cytosolic (APX1, APX2, APX6), two chloroplastic types (stromal sAPX, thylakoid tAPX), and three microsomal (APX3, APX4, APX5) isoforms. At least part of the induction of heat shock proteins during light stres…
AT1G04501	1000-1500	chr1	+	-1382	575.92	3	1.23		unknown protein; Has 30201 Blast hits to 17322 proteins in 780 species: Archae - 12; Bacteria - 1396; Metazoa - 17338; Fungi - 3422; Plants - 5037; Viruses - 0; Other Eukaryotes - 2996 (source: NCBI BLink).			AT1G08000	genebody	chr1	-	+830	86.75	1.41	100	GATA TRANSCRIPTION FACTOR 10, GATA10	Encodes a member of the GATA factor family of zinc finger transcription factors.
AT1G04540	genebody	chr1	+	+875	303.68	2.54	2.96		Calcium-dependent lipid-binding (CaLB domain) family protein; INVOLVED IN: biological_process unknown; LOCATED IN: membrane; EXPRESSED IN: 10 plant structures; EXPRESSED DURING: L mature pollen stage, M germinated pollen stage, 4 anthesis, C globular stage, petal differentiation and expansion stage; CONTAINS InterPro DOMAIN/s: C2 calcium/lipid-binding domain, CaLB (InterPro:IPR008973), C2 calcium…			AT1G08005	1000-1500	chr1	+	-1372	86.75	1.41	100		BEST Arabidopsis thaliana protein match is: SIT4 phosphatase-associated family protein (TAIR:AT1G07990.1); Has 17 Blast hits to 17 proteins in 3 species: Archae - 0; Bacteria - 0; Metazoa - 0; Fungi - 0; Plants - 17; Viruses - 0; Other Eukaryotes - 0 (source: NCBI BLink).
AT1G04560	genebody	chr1	+	+365	929.2	3.74	0.98		AWPM-19-like family protein; FUNCTIONS IN: molecular_function unknown; INVOLVED IN: biological_process unknown; LOCATED IN: endomembrane system; CONTAINS InterPro DOMAIN/s: AWPM-19-like (InterPro:IPR008390); BEST Arabidopsis thaliana protein match is: AWPM-19-like family protein (TAIR:AT5G46530.1); Has 177 Blast hits to 177 proteins in 19 species: Archae - 0; Bacteria - 0; Metazoa - 0; Fungi - 0;…			AT1G08040	500-1000	chr1	-	-932	56.99	1.27	100		Protein of unknown function (DUF707); FUNCTIONS IN: molecular_function unknown; INVOLVED IN: biological_process unknown; EXPRESSED IN: 25 plant structures; EXPRESSED DURING: 15 growth stages; CONTAINS InterPro DOMAIN/s: Protein of unknown function DUF707 (InterPro:IPR007877); BEST Arabidopsis thaliana protein match is: Protein of unknown function (DUF707) (TAIR:AT2G28310.3); Has 328 Blast hits to…
AT1G04600	genebody	chr1	+	+9878	593.98	3.48	1.26	ATXIA, MYOSIN XI A, XIA	member of Myosin-like proteins			AT1G08050	genebody	chr1	-	+1854	56.99	1.27	100		Zinc finger (C3HC4-type RING finger) family protein; FUNCTIONS IN: ubiquitin-protein ligase activity, zinc ion binding; LOCATED IN: plasma membrane; EXPRESSED IN: 12 plant structures; EXPRESSED DURING: 4 anthesis, LP.10 ten leaves visible, petal differentiation and expansion stage, LP.08 eight leaves visible; CONTAINS InterPro DOMAIN/s: Zinc finger, RING-type (InterPro:IPR001841), Zinc finger, C3…
AT1G04620	1000-1500	chr1	-	-1460	1003.3	5.39	1.06	7-HYDROXYMETHYL CHLOROPHYLL A (HMCHL) REDUCTASE, HCAR	Encodes a 7-hydroxymethyl chlorophyll a reductase, an enzyme of the chlorophyll cycle that converts 7-hydroxymethyl chlorophyll a to chlorophyll a.			AT1G08250	genebody	chr1	-	+644	134.33	1.23	100	ADT6, ARABIDOPSIS THALIANA AROGENATE DEHYDRATASE 6, AROGENATE DEHYDRATASE 6, ATADT6	Encodes a plastid-localized arogenate dehydratase involved in phenylalanine biosynthesis. Although this enzyme has sequence similarity to prephenate dehydratases, it is 98 times more active with arogenate than prephenate in enzymatic assays.
AT1G04625	genebody	chr1	-	+1776	1003.3	5.39	1.06		Polynucleotidyl transferase, ribonuclease H-like superfamily protein; FUNCTIONS IN: nucleic acid binding; INVOLVED IN: biological_process unknown; LOCATED IN: cellular_component unknown; CONTAINS InterPro DOMAIN/s: Polynucleotidyl transferase, ribonuclease H fold (InterPro:IPR012337); BEST Arabidopsis thaliana protein match is: Polynucleotidyl transferase, ribonuclease H-like superfamily protein …			AT1G08260	1000-1500	chr1	+	-1286	134.33	1.23	100	ABA OVERLY SENSITIVE 4, ABO4, EARLY IN SHORT DAYS 7, EMB142, EMB2284, EMB529, EMBRYO DEFECTIVE 142, EMBRYO DEFECTIVE 2284, EMBRYO DEFECTIVE 529, ESD7, POL2A, TIL1, TILTED 1	Similar to POL2A, DNA polymerase epsilon catalytic subunit. Essential for Arabidopsis growth. Null homozygotes are embryo lethal, partial loss of function alleles show embryo patterning defects such as root pole displacement. Delayed progression through cell cycle results in embryos with smaller numbers of larger cells.
AT1G04660	genebody	chr1	-	+558	189.97	3.25	6.07		glycine-rich protein; FUNCTIONS IN: molecular_function unknown; INVOLVED IN: biological_process unknown; LOCATED IN: endomembrane system; EXPRESSED IN: 8 plant structures; EXPRESSED DURING: 4 anthesis, F mature embryo stage, petal differentiation and expansion stage, E expanded cotyledon stage, D bilateral stage; Has 360 Blast hits to 349 proteins in 15 species: Archae - 0; Bacteria - 0; Metazoa …			AT1G08450	1000-1500	chr1	-	-1157	126.12	1.91	100	CALRETICULIN 3, CRT3, EBS2, EMS-MUTAGENIZED BRI1 SUPPRESSOR 2, PRIORITY IN SWEET LIFE 1, PSL1	Encodes one of three Arabidopsis calreticulins. In CRT-deficient mouse fibroblasts, this protein restores ER Ca2+ levels. Non-receptor component required for EFR-mediated immunity. Mutants show de-repressed anthocyanin accumulation in the presence of elf18, and EFR accumulation and signalling.
AT1G04670	500-1000	chr1	+	-645	189.97	3.25	6.07		unknown protein; Has 40 Blast hits to 40 proteins in 14 species: Archae - 2; Bacteria - 5; Metazoa - 1; Fungi - 2; Plants - 30; Viruses - 0; Other Eukaryotes - 0 (source: NCBI BLink).			AT1G08460	genebody	chr1	+	+599	126.12	1.91	100	ATHDA8, HDA08, HDA8, HISTONE DEACETYLASE 8	histone deacetylase 8 (HDA08); CONTAINS InterPro DOMAIN/s: Histone deacetylase superfamily (InterPro:IPR000286); BEST Arabidopsis thaliana protein match is: histone deacetylase 5 (TAIR:AT5G61060.1); Has 9025 Blast hits to 8820 proteins in 1442 species: Archae - 223; Bacteria - 3178; Metazoa - 1474; Fungi - 641; Plants - 477; Viruses - 0; Other Eukaryotes - 3032 (source: NCBI BLink).
AT1G05070	1000-1500	chr1	-	-1218	373	2.86	2.43		Protein of unknown function (DUF1068); CONTAINS InterPro DOMAIN/s: Protein of unknown function DUF1068 (InterPro:IPR010471); BEST Arabidopsis thaliana protein match is: Protein of unknown function (DUF1068) (TAIR:AT2G32580.1); Has 119 Blast hits to 119 proteins in 15 species: Archae - 0; Bacteria - 2; Metazoa - 0; Fungi - 0; Plants - 116; Viruses - 0; Other Eukaryotes - 1 (source: NCBI BLink).			AT1G08590	genebody	chr1	+	+2418	181.63	1.74	100		similar to CLV1-like leucine rich repeat transmembrane receptor-like protein kinase (Ipomoea nil) (U77888)
AT1G05080	genebody	chr1	+	+872	373	2.86	2.43		F-box/RNI-like/FBD-like domains-containing protein; CONTAINS InterPro DOMAIN/s: FBD (InterPro:IPR013596), F-box domain, cyclin-like (InterPro:IPR001810), F-box domain, Skp2-like (InterPro:IPR022364), FBD-like (InterPro:IPR006566), Leucine-rich repeat 2 (InterPro:IPR013101); BEST Arabidopsis thaliana protein match is: Protein with RNI-like/FBD-like domains (TAIR:AT5G44850.1); Has 1798 Blast hits t…			AT1G08592	genebody	chr1	-	+481	181.63	1.74	100		Potential natural antisense gene, locus overlaps with AT1G08590
AT1G05085	1000-1500	chr1	+	-1025	373	2.86	2.43		unknown protein; Has 35333 Blast hits to 34131 proteins in 2444 species: Archae - 798; Bacteria - 22429; Metazoa - 974; Fungi - 991; Plants - 531; Viruses - 0; Other Eukaryotes - 9610 (source: NCBI BLink).			AT1G08700	500-1000	chr1	-	-755	53.75	1.27	100	PRESENILIN-1, PS1	Encodes a protein similar to animal presenilin whose expression is increased in response to potassium (K+) deprivation.
AT1G05140	1500-2000	chr1	+	-1683	1092.65	4.87	0.99		Peptidase M50 family protein; FUNCTIONS IN: metalloendopeptidase activity; INVOLVED IN: proteolysis; LOCATED IN: chloroplast, plastid; EXPRESSED IN: 22 plant structures; EXPRESSED DURING: 13 growth stages; CONTAINS InterPro DOMAIN/s: Peptidase M50 (InterPro:IPR008915), PDZ/DHR/GLGF (InterPro:IPR001478), Peptidase M50, putative membrane-associated zinc metallopeptidase (InterPro:IPR004387); BEST A…			AT1G08710	genebody	chr1	+	+600	53.75	1.27	100		F-box family protein; INVOLVED IN: biological_process unknown; LOCATED IN: cellular_component unknown; EXPRESSED IN: 20 plant structures; EXPRESSED DURING: 10 growth stages; Has 110 Blast hits to 110 proteins in 39 species: Archae - 0; Bacteria - 4; Metazoa - 49; Fungi - 2; Plants - 38; Viruses - 0; Other Eukaryotes - 17 (source: NCBI BLink).
AT1G05230	0-500	chr1	-	-223	1736.86	4.28	1.04	HDG2, HOMEODOMAIN GLABROUS 2	Encodes a homeobox-leucine zipper family protein belonging to the HD-ZIP IV family. Mutants have trichomes that appear glass-like under a dissecting microscope as compared to the wild-type trichomes. The mutations do not affect trichome growth or branch number.			AT1G08720	1500-2000	chr1	+	-1797	53.75	1.27	100	ATEDR1, EDR1, ENHANCED DISEASE RESISTANCE 1	enhanced disease resistance 1 (EDR1) confers resistance to powdery mildew disease caused by the fungus Erysiphe cichoracearum
AT1G05240	genebody	chr1	+	+742	153.31	2.41	8.94		Peroxidase superfamily protein; FUNCTIONS IN: peroxidase activity, heme binding; INVOLVED IN: response to oxidative stress, oxidation reduction; LOCATED IN: plant-type cell wall; CONTAINS InterPro DOMAIN/s: Haem peroxidase (InterPro:IPR010255), Plant peroxidase (InterPro:IPR000823), Peroxidases heam-ligand binding site (InterPro:IPR019793), Peroxidase, active site (InterPro:IPR019794), Haem perox…			AT1G08735	genebody	chr1	+	+2800	174.64	1.27	100		Mutator-like transposase family, has a 3.3e-87 P-value blast match to Q9SLM0 /314-478 Pfam PF03108 MuDR family transposase (MuDr-element domain)
AT1G05250	genebody	chr1	-	+736	135.38	2.35	11.38	ATPRX1, PEROXIDASE 2, PRX2	Encodes a cationic cell-wall-bound peroxidase homolog that is involved in the lignification of cell walls.			AT1G08910	genebody	chr1	+	+4319	67.22	1.25	100		FUNCTIONS IN: zinc ion binding; INVOLVED IN: embryo development ending in seed dormancy; LOCATED IN: cellular_component unknown; CONTAINS InterPro DOMAIN/s: Zinc finger, MIZ-type (InterPro:IPR004181); BEST Arabidopsis thaliana protein match is: RING/U-box superfamily protein (TAIR:AT5G41580.1); Has 1002 Blast hits to 979 proteins in 199 species: Archae - 0; Bacteria - 25; Metazoa - 593; Fungi - 1…
AT1G05260	genebody	chr1	+	+697	165.78	3.11	7.67	RARE COLD INDUCIBLE GENE 3, RCI3, RCI3A	Encodes a cold-inducible cationic peroxidase that is involved in the stress response. In response to low temperature, RCI3 transcripts accumulate in the aerial part and in roots of etiolated seedlings but only in roots of light-grown seedlings.			AT1G08960	genebody	chr1	+	+483	71.13	1.58	100	ARABIDOPSIS THALIANA CATION CALCIUM EXCHANGER 5, ATCAX11, ATCXX5, CATION CALCIUM EXCHANGER 5, CATION EXCHANGER 11, CAX11, CCX5	Encodes a member of the Potassium-dependent sodium-calcium exchanger like-family that localizes to the plasma membrane and nuclear periphery, and has a role in mediating high-af&#64257;nity K+ uptake and Na+ transport in yeast.
AT1G05290	genebody	chr1	-	+952	1855.43	4.47	1.17		CCT motif family protein; CONTAINS InterPro DOMAIN/s: CCT domain (InterPro:IPR010402); BEST Arabidopsis thaliana protein match is: B-box type zinc finger protein with CCT domain (TAIR:AT3G21880.1); Has 1471 Blast hits to 1456 proteins in 101 species: Archae - 0; Bacteria - 2; Metazoa - 0; Fungi - 0; Plants - 1426; Viruses - 0; Other Eukaryotes - 43 (source: NCBI BLink).			AT1G09060	genebody	chr1	-	+1015	103.83	1.58	100		Zinc finger, RING-type;Transcription factor jumonji/aspartyl beta-hydroxylase; FUNCTIONS IN: sequence-specific DNA binding transcription factor activity, zinc ion binding; EXPRESSED IN: 24 plant structures; EXPRESSED DURING: 15 growth stages; CONTAINS InterPro DOMAIN/s: Transcription factor jumonji/aspartyl beta-hydroxylase (InterPro:IPR003347), Zinc finger, RING-type (InterPro:IPR001841), Transc…
AT1G05310	genebody	chr1	-	+1257	1147.76	4.63	0.96		Pectin lyase-like superfamily protein; FUNCTIONS IN: pectinesterase activity; INVOLVED IN: cell wall modification; LOCATED IN: endomembrane system, cell wall, plant-type cell wall; EXPRESSED IN: 12 plant structures; EXPRESSED DURING: 6 growth stages; CONTAINS InterPro DOMAIN/s: Pectinesterase, active site (InterPro:IPR018040), Pectin lyase fold/virulence factor (InterPro:IPR011050), Pectinesteras…			AT1G09130	genebody	chr1	-	+390	83.29	1.52	100		ATP-dependent caseinolytic (Clp) protease/crotonase family protein; FUNCTIONS IN: serine-type endopeptidase activity; INVOLVED IN: proteolysis; LOCATED IN: mitochondrion, chloroplast stroma; EXPRESSED IN: 24 plant structures; EXPRESSED DURING: 15 growth stages; CONTAINS InterPro DOMAIN/s: Peptidase S14, ClpP (InterPro:IPR001907); BEST Arabidopsis thaliana protein match is: CLP protease proteolyti…
AT1G05370	genebody	chr1	-	+231	168.05	3.18	7.47		Sec14p-like phosphatidylinositol transfer family protein; CONTAINS InterPro DOMAIN/s: Cellular retinaldehyde-binding/triple function, C-terminal (InterPro:IPR001251), Phosphatidylinositol transfer protein-like, N-terminal (InterPro:IPR011074); BEST Arabidopsis thaliana protein match is: Sec14p-like phosphatidylinositol transfer family protein (TAIR:AT3G22410.1); Has 487 Blast hits to 487 proteins…			AT1G09190	genebody	chr1	-	+609	157.37	1.72	100		Tetratricopeptide repeat (TPR)-like superfamily protein; FUNCTIONS IN: molecular_function unknown; INVOLVED IN: biological_process unknown; LOCATED IN: mitochondrion; EXPRESSED IN: shoot apex, embryo, sperm cell, flower, seed; EXPRESSED DURING: petal differentiation and expansion stage, E expanded cotyledon stage, D bilateral stage; CONTAINS InterPro DOMAIN/s: Pentatricopeptide repeat (InterPro:I…
AT1G05385	1000-1500	chr1	-	-1058	300.7	3.22	2.95	LOW PSII ACCUMULATION 19, LPA19, PSB27-H1	Encodes a Psb27 homolog involved in photosystem II biogenesis.			AT1G09460	genebody	chr1	+	+460	71.34	1.23	100		Carbohydrate-binding X8 domain superfamily protein; LOCATED IN: endomembrane system; EXPRESSED IN: 19 plant structures; EXPRESSED DURING: 12 growth stages; CONTAINS InterPro DOMAIN/s: X8 (InterPro:IPR012946); BEST Arabidopsis thaliana protein match is: Carbohydrate-binding X8 domain superfamily protein (TAIR:AT2G30933.1); Has 28400 Blast hits to 14800 proteins in 1032 species: Archae - 269; Bacte…
AT1G05390	500-1000	chr1	-	-931	300.7	3.22	2.95		tRNA-Asn (anticodon: GTT)			AT1G09570	genebody	chr1	-	+1629	121.77	1.49	100	ELONGATED HYPOCOTYL 8, FAR RED ELONGATED 1, FAR RED ELONGATED HYPOCOTYL 2, FHY2, FRE1, HY8, PHYA, PHYTOCHROME A	Light-labile cytoplasmic red/far-red light photoreceptor involved in the regulation of photomorphogenesis. It exists in two inter-convertible forms: Pr and Pfr (active) and functions as a dimer.The N terminus carries a single tetrapyrrole chromophore, and the C terminus is involved in dimerization. It is the sole photoreceptor mediating the FR high irradiance response (HIR). Major regulator in re…
AT1G05400	genebody	chr1	+	+704	300.7	3.22	2.95		unknown protein; BEST Arabidopsis thaliana protein match is: unknown protein (TAIR:AT1G06810.1); Has 31 Blast hits to 31 proteins in 2 species: Archae - 0; Bacteria - 0; Metazoa - 0; Fungi - 0; Plants - 31; Viruses - 0; Other Eukaryotes - 0 (source: NCBI BLink).			AT1G09860	genebody	chr1	-	+507	65.34	1.16	100	ATPUP16, PUP16, PURINE PERMEASE 16	Member of a family of proteins related to PUP1, a purine transporter. May be involved in the transport of purine and purine derivatives such as cytokinins, across the plasma membrane.
AT1G05450	genebody	chr1	+	+941	178.61	3.17	6.7		Encodes a Protease inhibitor/seed storage/LTP family protein			AT1G09870	500-1000	chr1	+	-938	65.34	1.16	100		histidine acid phosphatase family protein; FUNCTIONS IN: acid phosphatase activity; INVOLVED IN: biological_process unknown; LOCATED IN: plasma membrane; EXPRESSED IN: 25 plant structures; EXPRESSED DURING: 14 growth stages; CONTAINS InterPro DOMAIN/s: Histidine phosphatase superfamily, clade-2 (InterPro:IPR000560), Histidine acid phosphatase, eukaryotic (InterPro:IPR016274); Has 765 Blast hits t…
AT1G05510	genebody	chr1	+	+387	472.19	3.74	1.46		Protein is tyrosine-phosphorylated and its phosphorylation state is modulated in response to ABA in Arabidopsis thaliana seeds.			AT1G10500	0-500	chr1	-	-456	67.04	1.36	100	ATCPISCA, CHLOROPLAST-LOCALIZED ISCA-LIKE PROTEIN, CPISCA	Involved in chloroplast Fe-S cluster assembly. Located in the chloroplast stroma. Expressed preferentially in green tissues.
AT1G05580	genebody	chr1	-	+2107	166.3	2.49	7.65	ATCHX23, CATION/H+ EXCHANGER 23, CHX23	member of Putative Na+/H+ antiporter family			AT1G10510	genebody	chr1	+	+307	67.04	1.36	100	EMB2004, EMBRYO DEFECTIVE 2004	embryo defective 2004 (emb2004); INVOLVED IN: embryo development ending in seed dormancy; LOCATED IN: mitochondrion, chloroplast, plastid, chloroplast envelope; EXPRESSED IN: 23 plant structures; EXPRESSED DURING: 13 growth stages; BEST Arabidopsis thaliana protein match is: RAN GTPase activating protein 1 (TAIR:AT3G63130.2); Has 21704 Blast hits to 6781 proteins in 315 species: Archae - 0; Bacte…
AT1G05640	1500-2000	chr1	-	-1753	1109.56	4.29	1.01		Ankyrin repeat family protein; CONTAINS InterPro DOMAIN/s: Ankyrin repeat-containing domain (InterPro:IPR020683), Ankyrin repeat (InterPro:IPR002110); BEST Arabidopsis thaliana protein match is: Ankyrin repeat family protein (TAIR:AT2G31820.1); Has 67578 Blast hits to 27690 proteins in 1106 species: Archae - 88; Bacteria - 6425; Metazoa - 32117; Fungi - 6903; Plants - 5434; Viruses - 485; Other E…			AT1G10540	genebody	chr1	-	+1770	60.81	1.14	100	ATNAT8, NAT8, NUCLEOBASE-ASCORBATE TRANSPORTER 8	nucleobase-ascorbate transporter 8 (NAT8); FUNCTIONS IN: transmembrane transporter activity; INVOLVED IN: transport, transmembrane transport; LOCATED IN: membrane; EXPRESSED IN: 12 plant structures; EXPRESSED DURING: 7 growth stages; CONTAINS InterPro DOMAIN/s: Xanthine/uracil/vitamin C permease (InterPro:IPR006043); BEST Arabidopsis thaliana protein match is: nucleobase-ascorbate transporter 7 (…
AT1G05650	genebody	chr1	-	+872	1109.56	4.29	1.01		Pectin lyase-like superfamily protein; FUNCTIONS IN: polygalacturonase activity; INVOLVED IN: carbohydrate metabolic process; LOCATED IN: endomembrane system; CONTAINS InterPro DOMAIN/s: Pectin lyase fold/virulence factor (InterPro:IPR011050), Pectin lyase fold (InterPro:IPR012334), Glycoside hydrolase, family 28 (InterPro:IPR000743), Parallel beta-helix repeat (InterPro:IPR006626); BEST Arabidop…			AT1G10560	genebody	chr1	+	+1683	82.59	1.63	100	ARABIDOPSIS THALIANA PLANT U-BOX 18, ATPUB18, PLANT U-BOX 18, PUB18	Encodes a protein containing a UND, a U-box, and an ARM domain. This protein has E3 ubiquitin ligase activity based on in vitro assays.
AT1G05660	genebody	chr1	-	+843	1682.42	4.32	0.99		Pectin lyase-like superfamily protein; FUNCTIONS IN: polygalacturonase activity; INVOLVED IN: carbohydrate metabolic process; LOCATED IN: endomembrane system; CONTAINS InterPro DOMAIN/s: Pectin lyase fold/virulence factor (InterPro:IPR011050), Pectin lyase fold (InterPro:IPR012334), Glycoside hydrolase, family 28 (InterPro:IPR000743), Parallel beta-helix repeat (InterPro:IPR006626); BEST Arabidop…			AT1G10570	1000-1500	chr1	+	-1321	82.59	1.63	100	OTS2, OVERLY TOLERANT TO SALT 2, UB-LIKE PROTEASE 1C, ULP1C	Encodes a deSUMOylating enzyme. In vitro it has both peptidase activity and isopeptidase activity: it can cleave the C-terminal residues from SUMO to activate it for attachment to a target protein and it can also act on the isopeptide bond between SUMO and another protein. sYFP:OTS2 protein accumulates in nuclei in a punctate pattern. Double mutant analysis with ULP1D/OTS1 indicates that these ge…
AT1G05800	genebody	chr1	+	+1238	597.31	3.15	1.26	DGL, DONGLE	Encodes a galactolipase. Located in the chloroplast. Involved in the initial step of jasmonic acid biosynthesis. Expressed in vegetative tissues and is necessary for the biosynthesis of basal-level JAs in vegetative tissues.			AT1G10700	genebody	chr1	+	+1766	75.05	1.47	100	PHOSPHORIBOSYL PYROPHOSPHATE (PRPP) SYNTHASE 3, PRS3	Encodes a P-independent phosphoribosyl pyrophosphate (PRPP) synthase.
AT1G06080	genebody	chr1	+	+1206	87.11	4.73	21.76	ADS1, ATADS1, DELTA 9 DESATURASE 1	Encodes a protein homologous to delta 9 acyl-lipid desaturases of cyanobacteria and acyl-CoA desaturases of yeast and mammals. expression down-regulated by cold temperature. It is involved in the desaturation of VLCFAs to make monounsaturated VLCFAs.			AT1G10705	1000-1500	chr1	+	-1244	75.05	1.47	100		Encodes a Maternally expressed gene (MEG) family protein [pseudogene]
AT1G06110	1500-2000	chr1	-	-1690	52.02	2.17	42.67	SKIP16, SKP1/ASK-INTERACTING PROTEIN 16	SKP1/ASK-interacting protein 16 (SKIP16); CONTAINS InterPro DOMAIN/s: ApaG (InterPro:IPR007474); Has 2063 Blast hits to 2061 proteins in 779 species: Archae - 0; Bacteria - 1378; Metazoa - 194; Fungi - 63; Plants - 89; Viruses - 0; Other Eukaryotes - 339 (source: NCBI BLink).			AT1G10770	1000-1500	chr1	-	-1308	97.28	1.43	100		Encodes a putative pectin methylesterase/invertase inhibitor. Anti-sense reduction of this gene's transcript results in pollen tube growth retardation and then partial male sterility and reduced seed set.
AT1G06120	genebody	chr1	+	+779	52.02	2.17	42.67		Fatty acid desaturase family protein; FUNCTIONS IN: oxidoreductase activity, oxidoreductase activity, acting on paired donors, with oxidation of a pair of donors resulting in the reduction of molecular oxygen to two molecules of water; INVOLVED IN: oxidation reduction, lipid metabolic process; CONTAINS InterPro DOMAIN/s: Fatty acid desaturase, type 1, core (InterPro:IPR015876), Fatty acid desatur…			AT1G10780	genebody	chr1	-	+1358	97.28	1.43	100		F-box/RNI-like superfamily protein; CONTAINS InterPro DOMAIN/s: F-box domain, cyclin-like (InterPro:IPR001810), F-box domain, Skp2-like (InterPro:IPR022364); BEST Arabidopsis thaliana protein match is: F-box/RNI-like superfamily protein (TAIR:AT1G67190.2); Has 253 Blast hits to 253 proteins in 17 species: Archae - 0; Bacteria - 0; Metazoa - 1; Fungi - 0; Plants - 251; Viruses - 0; Other Eukaryote…
AT1G06130	1500-2000	chr1	-	-1995	1921.93	5.24	1.24	GLX2-4, GLYOXALASE 2-4	glyoxalase 2-4 (GLX2-4); FUNCTIONS IN: hydrolase activity, zinc ion binding, hydroxyacylglutathione hydrolase activity; INVOLVED IN: methylglyoxal catabolic process to D-lactate; LOCATED IN: chloroplast; EXPRESSED IN: 24 plant structures; EXPRESSED DURING: 13 growth stages; CONTAINS InterPro DOMAIN/s: Beta-lactamase-like (InterPro:IPR001279), Hydroxyacylglutathione hydrolase (InterPro:IPR017782);…			AT1G10850	genebody	chr1	+	+1832	174.86	1.45	100		Leucine-rich repeat protein kinase family protein; FUNCTIONS IN: protein serine/threonine kinase activity, protein kinase activity, ATP binding; INVOLVED IN: transmembrane receptor protein tyrosine kinase signaling pathway, protein amino acid phosphorylation; LOCATED IN: endomembrane system; EXPRESSED IN: 22 plant structures; EXPRESSED DURING: 13 growth stages; CONTAINS InterPro DOMAIN/s: Protein…
AT1G06135	genebody	chr1	+	+529	1921.93	5.24	1.24		unknown protein; FUNCTIONS IN: molecular_function unknown; INVOLVED IN: biological_process unknown; LOCATED IN: endomembrane system; BEST Arabidopsis thaliana protein match is: unknown protein (TAIR:AT2G31345.1); Has 35333 Blast hits to 34131 proteins in 2444 species: Archae - 798; Bacteria - 22429; Metazoa - 974; Fungi - 991; Plants - 531; Viruses - 0; Other Eukaryotes - 9610 (source: NCBI BLink…			AT1G11040	1000-1500	chr1	-	-1394	80.46	1.36	100		HSP40/DnaJ peptide-binding protein; FUNCTIONS IN: unfolded protein binding, heat shock protein binding; INVOLVED IN: protein folding; LOCATED IN: cellular_component unknown; EXPRESSED IN: petal, leaf whorl, male gametophyte, flower, pollen tube; EXPRESSED DURING: L mature pollen stage, M germinated pollen stage, 4 anthesis, petal differentiation and expansion stage; CONTAINS InterPro DOMAIN/s: Mo…
AT1G06270	1000-1500	chr1	-	-1210	479.34	3.7	1.47		Pentatricopeptide repeat (PPR) superfamily protein; CONTAINS InterPro DOMAIN/s: Pentatricopeptide repeat (InterPro:IPR002885); BEST Arabidopsis thaliana protein match is: rna processing factor 2 (TAIR:AT1G62670.1); Has 12812 Blast hits to 4675 proteins in 155 species: Archae - 0; Bacteria - 0; Metazoa - 0; Fungi - 63; Plants - 12587; Viruses - 0; Other Eukaryotes - 162 (source: NCBI BLink).			AT1G11050	genebody	chr1	+	+431	80.46	1.36	100		Protein kinase superfamily protein; FUNCTIONS IN: kinase activity; INVOLVED IN: protein amino acid phosphorylation; LOCATED IN: endomembrane system; EXPRESSED IN: 18 plant structures; EXPRESSED DURING: 10 growth stages; CONTAINS InterPro DOMAIN/s: Protein kinase, ATP binding site (InterPro:IPR017441), Protein kinase, catalytic domain (InterPro:IPR000719), Serine/threonine-protein kinase-like doma…
AT1G06280	0-500	chr1	-	-21	479.34	3.7	1.47	LBD2, LOB DOMAIN-CONTAINING PROTEIN 2	LOB domain-containing protein 2 (LBD2); INVOLVED IN: biological_process unknown; LOCATED IN: chloroplast; CONTAINS InterPro DOMAIN/s: Lateral organ boundaries, LOB (InterPro:IPR004883); BEST Arabidopsis thaliana protein match is: Lateral organ boundaries (LOB) domain family protein (TAIR:AT1G65620.4); Has 899 Blast hits to 894 proteins in 25 species: Archae - 0; Bacteria - 0; Metazoa - 0; Fungi -…			AT1G11260	genebody	chr1	+	+1952	75.12	1.41	100	ATSTP1, STP1, SUGAR TRANSPORTER 1	Encodes a H+/hexose cotransporter.
AT1G06290	1000-1500	chr1	+	-1381	479.34	3.7	1.47	ACX3, ACYL-COA OXIDASE 3, ATACX3	Encodes an acyl-CoA oxidase with specificity for medium chain fatty acids.			AT1G11265	1500-2000	chr1	+	-1955	75.12	1.41	100		copia-like retrotransposon family, has a 3.4e-253 P-value blast match to gb|AAO73529.1| gag-pol polyprotein (Glycine max) (SIRE1) (Ty1_Copia-family)
AT1G06320	genebody	chr1	+	+620	1330.48	3.84	0.94		unknown protein; Has 24 Blast hits to 24 proteins in 10 species: Archae - 0; Bacteria - 2; Metazoa - 0; Fungi - 0; Plants - 20; Viruses - 0; Other Eukaryotes - 2 (source: NCBI BLink).			AT1G11390	genebody	chr1	-	+874	128.42	1.43	100		Protein kinase superfamily protein; CONTAINS InterPro DOMAIN/s: ABC-1 (InterPro:IPR004147), Protein kinase-like domain (InterPro:IPR011009); BEST Arabidopsis thaliana protein match is: Protein kinase superfamily protein (TAIR:AT1G61640.1); Has 9400 Blast hits to 9333 proteins in 1787 species: Archae - 122; Bacteria - 4339; Metazoa - 436; Fungi - 531; Plants - 684; Viruses - 14; Other Eukaryotes -…
AT1G06340	1500-2000	chr1	-	-1850	1378.48	3.41	0.97		Plant Tudor-like protein; FUNCTIONS IN: RNA binding; INVOLVED IN: biological_process unknown; LOCATED IN: cellular_component unknown; CONTAINS InterPro DOMAIN/s: Tudor-like, plant (InterPro:IPR014002), Agenet (InterPro:IPR008395); BEST Arabidopsis thaliana protein match is: agenet domain-containing protein (TAIR:AT1G09320.1); Has 263 Blast hits to 216 proteins in 16 species: Archae - 0; Bacteria …			AT1G11400	1000-1500	chr1	+	-1065	128.42	1.43	100	PARTNER OF Y14-MAGO, PYM	The PYM gene encodes a protein capable of interacting with MAGO, and Y14, whose orthologs form part of the exon junction complex in animal cells. In vitro binding assays indicate that PYM can bind to MAGO and Y14 either individually, or when they are together. But, MAGO-Y14-PYM ternary complexes are difficult to detect in vivo in Arabidopsis based on pull-down experiments. However there is some e…
AT1G06350	genebody	chr1	-	+955	1378.48	3.41	0.97	ADS4, ATADS4, DELTA 9 DESATURASE 4	Fatty acid desaturase family protein; FUNCTIONS IN: oxidoreductase activity, oxidoreductase activity, acting on paired donors, with oxidation of a pair of donors resulting in the reduction of molecular oxygen to two molecules of water; INVOLVED IN: oxidation reduction, lipid metabolic process; CONTAINS InterPro DOMAIN/s: Fatty acid desaturase, type 1, core (InterPro:IPR015876), Fatty acid desatur…			AT1G11480	genebody	chr1	-	+855	105.93	1.34	100		eukaryotic translation initiation factor-related; Has 394 Blast hits to 370 proteins in 111 species: Archae - 0; Bacteria - 23; Metazoa - 177; Fungi - 53; Plants - 82; Viruses - 0; Other Eukaryotes - 59 (source: NCBI BLink).
AT1G06360	genebody	chr1	-	+481	2000.05	4.35	1.37		Fatty acid desaturase family protein; FUNCTIONS IN: oxidoreductase activity, oxidoreductase activity, acting on paired donors, with oxidation of a pair of donors resulting in the reduction of molecular oxygen to two molecules of water; INVOLVED IN: oxidation reduction, lipid metabolic process; CONTAINS InterPro DOMAIN/s: Fatty acid desaturase, type 1, core (InterPro:IPR015876), Fatty acid desatur…			AT1G11820	genebody	chr1	-	+1353	64.36	1.14	100		O-Glycosyl hydrolases family 17 protein; FUNCTIONS IN: cation binding, hydrolase activity, hydrolyzing O-glycosyl compounds, catalytic activity; INVOLVED IN: carbohydrate metabolic process; LOCATED IN: endomembrane system; CONTAINS InterPro DOMAIN/s: X8 (InterPro:IPR012946), Glycoside hydrolase, family 17 (InterPro:IPR000490), Glycoside hydrolase, catalytic core (InterPro:IPR017853), Glycoside hy…
AT1G06800	0-500	chr1	-	-66	245.31	2.84	3.98	DAD1-LIKE LIPASE 4, DALL4, PHOSPHOLIPASE A I GAMMA 1, PLA-I{GAMMA}1	Encodes a lipase that hydrolyzes phosphatidylcholine, glycolipids as well as triacylglycerols.			AT1G12300	genebody	chr1	-	+529	98.66	1.27	100		Tetratricopeptide repeat (TPR)-like superfamily protein; INVOLVED IN: biological_process unknown; LOCATED IN: mitochondrion; CONTAINS InterPro DOMAIN/s: Pentatricopeptide repeat (InterPro:IPR002885); BEST Arabidopsis thaliana protein match is: Pentatricopeptide repeat (PPR) superfamily protein (TAIR:AT1G12775.1); Has 69404 Blast hits to 15469 proteins in 318 species: Archae - 6; Bacteria - 74; Me…
AT1G06810	genebody	chr1	-	+776	245.31	2.84	3.98		unknown protein; BEST Arabidopsis thaliana protein match is: unknown protein (TAIR:AT1G05400.2); Has 30201 Blast hits to 17322 proteins in 780 species: Archae - 12; Bacteria - 1396; Metazoa - 17338; Fungi - 3422; Plants - 5037; Viruses - 0; Other Eukaryotes - 2996 (source: NCBI BLink).			AT1G12700	1000-1500	chr1	-	-1116	70	1.32	100	RNA PROCESSING FACTOR 1, RPF1	Encodes RNA PROCESSING FACTOR 1 (RPF1), a pentatricopeptide repeat (PPR) protein of the P-class containing canonical PPR-repeats. RPF1 is required for the 5鈥?end processing of the nad4 mRNA in mitochondria. Ler and other accessions impaired in processing of the nad4 mRNA 5&#8242;-end, contain a single nucleotide polymorphism (SNP) 807 nucleotides downstream of the predicted translation start codo…
AT1G06980	genebody	chr1	-	+420	261.54	3.74	3.58		unknown protein; FUNCTIONS IN: molecular_function unknown; INVOLVED IN: biological_process unknown; LOCATED IN: endomembrane system; EXPRESSED IN: sepal, male gametophyte, carpel; EXPRESSED DURING: 4 anthesis; BEST Arabidopsis thaliana protein match is: unknown protein (TAIR:AT2G30230.1); Has 159 Blast hits to 159 proteins in 13 species: Archae - 0; Bacteria - 0; Metazoa - 0; Fungi - 0; Plants - …			AT1G12710	genebody	chr1	-	+1032	70	1.32	100	ATPP2-A12, PHLOEM PROTEIN 2-A12, PP2-A12	This gene is predicted to encode a protein with a PP2 domain. This domain in present in lectins found in squash and cucumber, suggesting that this protein could potentially have carbohydrate binding capabilities.
AT1G07175	genebody	chr1	+	+281	348.5	4.13	2.41		unknown protein; FUNCTIONS IN: molecular_function unknown; INVOLVED IN: biological_process unknown; LOCATED IN: endomembrane system; BEST Arabidopsis thaliana protein match is: unknown protein (TAIR:AT2G29995.1); Has 30201 Blast hits to 17322 proteins in 780 species: Archae - 12; Bacteria - 1396; Metazoa - 17338; Fungi - 3422; Plants - 5037; Viruses - 0; Other Eukaryotes - 2996 (source: NCBI BLin…			AT1G13050	genebody	chr1	+	+773	90.33	1.34	100		unknown protein; BEST Arabidopsis thaliana protein match is: unknown protein (TAIR:AT3G26350.1); Has 538 Blast hits to 510 proteins in 88 species: Archae - 0; Bacteria - 23; Metazoa - 81; Fungi - 36; Plants - 361; Viruses - 8; Other Eukaryotes - 29 (source: NCBI BLink).
AT1G07180	1500-2000	chr1	+	-1709	348.5	4.13	2.41	ALTERNATIVE NAD(P)H DEHYDROGENASE 1, ARABIDOPSIS THALIANA INTERNAL NON-PHOSPHORYLATING NAD ( P ) H DEHYDROGENASE, ATNDI1, NDA1	Internal NAD(P)H dehydrogenase in mitochondria. The predicted protein sequence has high homology with other designated NAD(P)H DHs from microorganisms; the capacity for matrix NAD(P)H oxidation via the rotenone-insensitive pathway is significantly reduced in the Atndi1 mutant plant line; the in vitro translation product of AtNDI1 is imported into isolated mitochondria and located on the inside of…			AT1G13060	1000-1500	chr1	+	-1201	90.33	1.34	100	20S PROTEASOME BETA SUBUNIT E1, PBE1	Encodes 20S proteasome beta subunit PBE1 (PBE1).
AT1G07430	genebody	chr1	-	+858	108.49	2.44	15.65	AIP1, AKT1 INTERACTING PROTEIN PHOSPHATASE 1, ATAIP1, HAI2, HIGHLY ABA-INDUCED PP2C GENE 2, HON, HONSU (KOREAN FOR ABNORMAL DROWSINESS)	Encodes a member of the group A protein phosphatase 2C (PP2C) family that is responsible for negatively regulating seed dormancy.			AT1G13080	genebody	chr1	+	+352	51.93	1.72	100	CYTOCHROME P450, FAMILY 71, SUBFAMILY B, POLYPEPTIDE 2, CYP71B2	cytochrome P450 monooxygenase
AT1G07640	genebody	chr1	-	+745	2621.19	4.37	1.34	OBP2, UAS-TAGGED ROOT PATTERNING3, URP3	A member of the DOF transcription factors. Prominently expressed in the phloem of leaves and other organs. Expression is induced by wounding, MeJA and insect feeding. Upregulates glucosinolate biosynthesis.			AT1G13170	genebody	chr1	-	+810	76.82	1.29	100	ORP1D, OSBP(OXYSTEROL BINDING PROTEIN)-RELATED PROTEIN 1D	OSBP(oxysterol binding protein)-related protein 1D (ORP1D); FUNCTIONS IN: oxysterol binding; INVOLVED IN: steroid metabolic process; EXPRESSED IN: 22 plant structures; EXPRESSED DURING: 13 growth stages; CONTAINS InterPro DOMAIN/s: Pleckstrin homology-type (InterPro:IPR011993), Pleckstrin homology (InterPro:IPR001849), Oxysterol-binding protein (InterPro:IPR000648); BEST Arabidopsis thaliana prot…
AT1G07650	1000-1500	chr1	-	-1408	263.41	2.92	3.56		Leucine-rich repeat transmembrane protein kinase; FUNCTIONS IN: protein serine/threonine kinase activity, kinase activity, ATP binding; INVOLVED IN: transmembrane receptor protein tyrosine kinase signaling pathway, protein amino acid phosphorylation; LOCATED IN: endomembrane system; EXPRESSED IN: 22 plant structures; EXPRESSED DURING: 13 growth stages; CONTAINS InterPro DOMAIN/s: Protein kinase, …			AT1G14140	500-1000	chr1	-	-942	56.98	1.43	100	UCP3, UNCOUPLING PROTEIN 3	Mitochondrial substrate carrier family protein; FUNCTIONS IN: transporter activity, binding; INVOLVED IN: transport, mitochondrial transport, transmembrane transport; LOCATED IN: mitochondrial inner membrane, membrane; EXPRESSED IN: 21 plant structures; EXPRESSED DURING: 13 growth stages; CONTAINS InterPro DOMAIN/s: Mitochondrial substrate carrier (InterPro:IPR001993), Mitochondrial substrate/sol…
AT1G07645	genebody	chr1	-	+416	263.41	2.92	3.56	ATDSI-1VOC, DESSICATION-INDUCED 1VOC SUPERFAMILY PROTEIN, DSI-1VOC	dessication-induced 1VOC superfamily protein (DSI-1VOC); FUNCTIONS IN: catalytic activity; LOCATED IN: endomembrane system; EXPRESSED IN: seed; CONTAINS InterPro DOMAIN/s: Glyoxalase/bleomycin resistance protein/dioxygenase (InterPro:IPR004360); Has 35333 Blast hits to 34131 proteins in 2444 species: Archae - 798; Bacteria - 22429; Metazoa - 974; Fungi - 991; Plants - 531; Viruses - 0; Other Euka…			AT1G14150	genebody	chr1	+	+723	56.98	1.43	100	PHOTOSYNTHETIC NDH SUBCOMPLEX L 2, PNSL2, PQL1, PQL2, PSBQ-LIKE 1, PSBQ-LIKE 2	Encodes a subunit of the NAD(P)H dehydrogenase complex located in the chloroplast thylakoid lumen.
AT1G07660	500-1000	chr1	+	-867	263.41	2.92	3.56		Histone superfamily protein; FUNCTIONS IN: DNA binding; INVOLVED IN: nucleosome assembly; LOCATED IN: plasma membrane, chloroplast; EXPRESSED IN: cultured cell; CONTAINS InterPro DOMAIN/s: Histone H4, conserved site (InterPro:IPR019809), Histone-fold (InterPro:IPR009072), Histone core (InterPro:IPR007125), Histone H4 (InterPro:IPR001951); BEST Arabidopsis thaliana protein match is: Histone superf…			AT1G14180	genebody	chr1	+	+1060	50.3	1.16	100		RING/U-box superfamily protein; FUNCTIONS IN: zinc ion binding; INVOLVED IN: biological_process unknown; EXPRESSED IN: 10 plant structures; EXPRESSED DURING: 6 growth stages; CONTAINS InterPro DOMAIN/s: Zinc finger, RING-type (InterPro:IPR001841); BEST Arabidopsis thaliana protein match is: RING/U-box superfamily protein (TAIR:AT5G18260.1); Has 165 Blast hits to 164 proteins in 18 species: Archae…
AT1G07720	0-500	chr1	-	-132	113.9	2.47	14.77	3-KETOACYL-COA SYNTHASE 3, KCS3	Encodes KCS3, a member of the 3-ketoacyl-CoA synthase family involved in the biosynthesis of VLCFA (very long chain fatty acids).			AT1G14420	1500-2000	chr1	-	-1900	173.54	1.54	100	AT59	AT59; FUNCTIONS IN: lyase activity, pectate lyase activity; INVOLVED IN: plant-type cell wall organization; LOCATED IN: endomembrane system; EXPRESSED IN: 9 plant structures; EXPRESSED DURING: L mature pollen stage, M germinated pollen stage, 4 anthesis, C globular stage, petal differentiation and expansion stage; CONTAINS InterPro DOMAIN/s: Pectin lyase fold/virulence factor (InterPro:IPR011050)…
AT1G07850	genebody	chr1	+	+1687	195.73	2.48	5.86		Protein of unknown function (DUF604); FUNCTIONS IN: transferase activity, transferring glycosyl groups; INVOLVED IN: N-terminal protein myristoylation; LOCATED IN: chloroplast; EXPRESSED IN: petal, leaf whorl, flower; EXPRESSED DURING: 4 anthesis, petal differentiation and expansion stage; CONTAINS InterPro DOMAIN/s: Protein of unknown function DUF604 (InterPro:IPR006740); BEST Arabidopsis thalia…			AT1G14430	genebody	chr1	+	+1296	173.54	1.54	100		glyoxal oxidase-related protein; FUNCTIONS IN: molecular_function unknown; INVOLVED IN: biological_process unknown; LOCATED IN: endomembrane system; CONTAINS InterPro DOMAIN/s: Galactose oxidase/kelch, beta-propeller (InterPro:IPR011043), Galactose oxidase, beta-propeller (InterPro:IPR015916), Immunoglobulin E-set (InterPro:IPR014756), Glyoxal oxidase, N-terminal (InterPro:IPR009880), Domain of u…
AT1G07900	0-500	chr1	+	-346	76.15	2.87	26.64	LBD1, LOB DOMAIN-CONTAINING PROTEIN 1	LOB domain-containing protein 1 (LBD1); CONTAINS InterPro DOMAIN/s: Lateral organ boundaries, LOB (InterPro:IPR004883); BEST Arabidopsis thaliana protein match is: LOB domain-containing protein 11 (TAIR:AT2G28500.1); Has 1035 Blast hits to 1030 proteins in 25 species: Archae - 0; Bacteria - 0; Metazoa - 0; Fungi - 0; Plants - 1035; Viruses - 0; Other Eukaryotes - 0 (source: NCBI BLink).			AT1G14460	1000-1500	chr1	-	-1447	88.69	1.72	100		AAA-type ATPase family protein; FUNCTIONS IN: nucleoside-triphosphatase activity, DNA binding, DNA-directed DNA polymerase activity, nucleotide binding, ATP binding; INVOLVED IN: DNA replication; LOCATED IN: plasma membrane; EXPRESSED IN: 24 plant structures; EXPRESSED DURING: 13 growth stages; CONTAINS InterPro DOMAIN/s: ATPase, AAA-type, core (InterPro:IPR003959), ATPase, AAA+ type, core (Inter…
AT1G07980	500-1000	chr1	-	-825	139.34	3.19	10.87	NUCLEAR FACTOR Y, SUBUNIT C10, NF-YC10	nuclear factor Y, subunit C10 (NF-YC10); FUNCTIONS IN: sequence-specific DNA binding transcription factor activity; INVOLVED IN: regulation of transcription; LOCATED IN: intracellular, chloroplast; EXPRESSED IN: 21 plant structures; EXPRESSED DURING: 13 growth stages; CONTAINS InterPro DOMAIN/s: Transcription factor CBF/NF-Y/archaeal histone (InterPro:IPR003958), Histone-fold (InterPro:IPR009072)…			AT1G14470	genebody	chr1	+	+295	88.69	1.72	100		Pentatricopeptide repeat (PPR) superfamily protein; CONTAINS InterPro DOMAIN/s: Pentatricopeptide repeat (InterPro:IPR002885); BEST Arabidopsis thaliana protein match is: Tetratricopeptide repeat (TPR)-like superfamily protein (TAIR:AT1G08070.1); Has 45588 Blast hits to 14013 proteins in 255 species: Archae - 1; Bacteria - 22; Metazoa - 282; Fungi - 244; Plants - 44188; Viruses - 0; Other Eukaryo…
AT1G07985	genebody	chr1	+	+348	139.34	3.19	10.87		Expressed protein; FUNCTIONS IN: molecular_function unknown; INVOLVED IN: biological_process unknown; LOCATED IN: chloroplast; Has 35333 Blast hits to 34131 proteins in 2444 species: Archae - 798; Bacteria - 22429; Metazoa - 974; Fungi - 991; Plants - 531; Viruses - 0; Other Eukaryotes - 9610 (source: NCBI BLink).			AT1G14480	1500-2000	chr1	+	-1882	88.69	1.72	100		Ankyrin repeat family protein; CONTAINS InterPro DOMAIN/s: Ankyrin repeat-containing domain (InterPro:IPR020683), Ankyrin repeat (InterPro:IPR002110); BEST Arabidopsis thaliana protein match is: Ankyrin repeat family protein (TAIR:AT1G14500.1); Has 8895 Blast hits to 5065 proteins in 313 species: Archae - 10; Bacteria - 564; Metazoa - 4493; Fungi - 246; Plants - 1339; Viruses - 29; Other Eukaryot…
AT1G07990	1000-1500	chr1	+	-1404	139.34	3.19	10.87		SIT4 phosphatase-associated family protein; INVOLVED IN: biological_process unknown; LOCATED IN: endomembrane system; EXPRESSED IN: 23 plant structures; EXPRESSED DURING: 13 growth stages; CONTAINS InterPro DOMAIN/s: SIT4 phosphatase-associated protein (InterPro:IPR007587); BEST Arabidopsis thaliana protein match is: SIT4 phosphatase-associated family protein (TAIR:AT2G28360.1); Has 1048 Blast hi…			AT1G14810	genebody	chr1	-	+480	65.42	1.47	100		encodes an aspartate semialdehyde dehydrogenase, which produces the branch point intermediate for lysine and threonine/methionine biosynthesis
AT1G08060	1500-2000	chr1	-	-1971	112.45	2.82	15.06	MAINTENANCE OF METHYLATION, MOM, MOM1, MORPHEUS MOLECULE, MORPHEUS MOLECULE 1	Encodes a transcriptional silencer.			AT1G14990	500-1000	chr1	-	-950	113.92	1.49	100		unknown protein; FUNCTIONS IN: molecular_function unknown; INVOLVED IN: biological_process unknown; LOCATED IN: endomembrane system; EXPRESSED IN: 22 plant structures; EXPRESSED DURING: 13 growth stages.
AT1G08065	genebody	chr1	-	+954	112.45	2.82	15.06	ACA5, ALPHA CARBONIC ANHYDRASE 5, ATACA5	alpha carbonic anhydrase 5 (ACA5); FUNCTIONS IN: carbonate dehydratase activity, zinc ion binding; INVOLVED IN: one-carbon metabolic process; LOCATED IN: endomembrane system; EXPRESSED IN: petal, leaf whorl, sepal, flower; EXPRESSED DURING: 4 anthesis, petal differentiation and expansion stage; CONTAINS InterPro DOMAIN/s: Carbonic anhydrase, alpha-class, catalytic domain (InterPro:IPR001148), Car…			AT1G15000	genebody	chr1	+	+619	113.92	1.49	100	SCPL50, SERINE CARBOXYPEPTIDASE-LIKE 50	serine carboxypeptidase-like 50 (scpl50); FUNCTIONS IN: serine-type carboxypeptidase activity; INVOLVED IN: proteolysis; LOCATED IN: vacuole; EXPRESSED IN: 22 plant structures; EXPRESSED DURING: 13 growth stages; CONTAINS InterPro DOMAIN/s: Peptidase S10, serine carboxypeptidase (InterPro:IPR001563), Peptidase S10, serine carboxypeptidase, active site (InterPro:IPR018202); BEST Arabidopsis thalia…
AT1G08070	1000-1500	chr1	-	-1366	416.86	3.1	1.94	EMB3102, EMBRYO DEFECTIVE 3102, ORGANELLE TRANSCRIPT PROCESSING 82, OTP82	Encodes a chloroplast RNA editing factor.			AT1G15010	1500-2000	chr1	+	-1992	113.92	1.49	100		unknown protein; BEST Arabidopsis thaliana protein match is: unknown protein (TAIR:AT2G01300.1); Has 71 Blast hits to 71 proteins in 13 species: Archae - 0; Bacteria - 2; Metazoa - 0; Fungi - 0; Plants - 69; Viruses - 0; Other Eukaryotes - 0 (source: NCBI BLink).
AT1G08080	genebody	chr1	-	+575	416.86	3.1	1.94	A. THALIANA ALPHA CARBONIC ANHYDRASE 7, ACA7, ALPHA CARBONIC ANHYDRASE 7, ATACA7	alpha carbonic anhydrase 7 (ACA7); FUNCTIONS IN: carbonate dehydratase activity, zinc ion binding; INVOLVED IN: one-carbon metabolic process; LOCATED IN: endomembrane system; CONTAINS InterPro DOMAIN/s: Carbonic anhydrase, alpha-class, catalytic domain (InterPro:IPR001148), Carbonic anhydrase, CAH1-like (InterPro:IPR018340), Carbonic anhydrase, alpha-class, conserved site (InterPro:IPR018338); BE…			AT1G15200	genebody	chr1	-	+797	85	1.47	100		protein-protein interaction regulator family protein; FUNCTIONS IN: molecular_function unknown; INVOLVED IN: biological_process unknown; LOCATED IN: cellular_component unknown; EXPRESSED IN: 22 plant structures; EXPRESSED DURING: 13 growth stages; CONTAINS InterPro DOMAIN/s: Pinin/SDK/memA protein (InterPro:IPR006786).
AT1G08130	1500-2000	chr1	-	-1715	256.07	2.52	3.81	ATLIG1, DNA LIGASE 1, LIG1	Encodes the Arabidopsis DNA ligase 1 that provides the major DNA ligase activity in cells and plays a key role in both DNA replication and excision repair pathways. Indispensable for cell viability. AtLIG1 expresses one major and two minor mRNA transcripts differing only in the length of the 5' untranslated leader sequences preceding a common ORF. Translation from the first in-frame start codon p…			AT1G15500	genebody	chr1	+	+575	76.11	1.54	100	ATNTT2	ATNTT2; FUNCTIONS IN: ATP:ADP antiporter activity; INVOLVED IN: transport; LOCATED IN: chloroplast, chloroplast envelope, cytoplasm; EXPRESSED IN: 7 plant structures; EXPRESSED DURING: M germinated pollen stage, seedling growth; CONTAINS InterPro DOMAIN/s: ADP/ATP carrier protein (InterPro:IPR004667); BEST Arabidopsis thaliana protein match is: nucleotide transporter 1 (TAIR:AT1G80300.1); Has 767…
AT1G08135	genebody	chr1	-	+1812	256.07	2.52	3.81	ATCHX6B, CATION/H+ EXCHANGER 6B, CHX6B	cation/H+ exchanger 6B (CHX6B); FUNCTIONS IN: monovalent cation:hydrogen antiporter activity; INVOLVED IN: cation transport; LOCATED IN: integral to membrane; EXPRESSED IN: 14 plant structures; EXPRESSED DURING: 4 anthesis, F mature embryo stage, 4 leaf senescence stage, petal differentiation and expansion stage; CONTAINS InterPro DOMAIN/s: Cation/H+ exchanger (InterPro:IPR006153); BEST Arabidops…			AT1G15520	genebody	chr1	-	+2581	64.76	1.35	100	ABCG40, ARABIDOPSIS THALIANA ATP-BINDING CASSETTE G40, ATABCG40, ATP-BINDING CASSETTE G40, ATPDR12, PDR12, PLEIOTROPIC DRUG RESISTANCE 12	ABC transporter family involved in ABA transport and resistance to lead. Localizes to plasma membrane. Upregulated by lead. Expressed in leaves, flowers, stomata and roots.
AT1G08140	1500-2000	chr1	-	-1737	927.64	2.9	0.98	ATCHX6A, CATION/H+ EXCHANGER 6A, CHX6A	member of Putative Na+/H+ antiporter family			AT1G15530	genebody	chr1	-	+707	79.04	1.26	100	L-TYPE LECTIN RECEPTOR KINASE S.1, LECRK-S.1	Concanavalin A-like lectin protein kinase family protein; FUNCTIONS IN: carbohydrate binding, kinase activity; INVOLVED IN: protein amino acid phosphorylation; LOCATED IN: plasma membrane, vacuole; EXPRESSED IN: synergid, cultured cell; CONTAINS InterPro DOMAIN/s: Legume lectin, beta chain (InterPro:IPR001220), Protein kinase, ATP binding site (InterPro:IPR017441), Serine/threonine-protein kinase…
AT1G08150	genebody	chr1	-	+2176	927.64	2.9	0.98	ATCHX5, CATION/H+ EXCHANGER 5, CHX5	member of Putative Na+/H+ antiporter family			AT1G15540	1000-1500	chr1	+	-1362	79.04	1.26	100		2-oxoglutarate (2OG) and Fe(II)-dependent oxygenase superfamily protein; FUNCTIONS IN: oxidoreductase activity; INVOLVED IN: N-terminal protein myristoylation; CONTAINS InterPro DOMAIN/s: Oxoglutarate/iron-dependent oxygenase (InterPro:IPR005123); BEST Arabidopsis thaliana protein match is: 2-oxoglutarate (2OG) and Fe(II)-dependent oxygenase superfamily protein (TAIR:AT1G80320.1); Has 4520 Blast …
AT1G08165	1000-1500	chr1	-	-1152	71.77	2.85	28.82		unknown protein; FUNCTIONS IN: molecular_function unknown; INVOLVED IN: biological_process unknown; LOCATED IN: cellular_component unknown; Has 30201 Blast hits to 17322 proteins in 780 species: Archae - 12; Bacteria - 1396; Metazoa - 17338; Fungi - 3422; Plants - 5037; Viruses - 0; Other Eukaryotes - 2996 (source: NCBI BLink).			AT1G15700	genebody	chr1	-	+538	90.57	1.47	100	ATPC2	One of two genes that encode the gamma subunit of Arabidopsis chloroplast ATP synthase. It is thought to be involved in the regulation of the ATP synthase activity.
AT1G08170	genebody	chr1	-	+372	71.77	2.85	28.82		Histone superfamily protein; FUNCTIONS IN: DNA binding; INVOLVED IN: nucleosome assembly; LOCATED IN: nucleus, nucleosome; EXPRESSED IN: sperm cell, male gametophyte, flower, pollen tube; EXPRESSED DURING: L mature pollen stage, M germinated pollen stage, 4 anthesis; CONTAINS InterPro DOMAIN/s: Histone H2B (InterPro:IPR000558), Histone-fold (InterPro:IPR009072), Histone core (InterPro:IPR007125);…			AT1G15710	1000-1500	chr1	+	-1077	90.57	1.47	100		prephenate dehydrogenase family protein; FUNCTIONS IN: prephenate dehydrogenase (NADP+) activity; INVOLVED IN: tyrosine biosynthetic process; LOCATED IN: chloroplast; EXPRESSED IN: 24 plant structures; EXPRESSED DURING: 13 growth stages; CONTAINS InterPro DOMAIN/s: Prephenate dehydrogenase (InterPro:IPR003099), Arogenate/prephenate dehydrogenase (InterPro:IPR012070); BEST Arabidopsis thaliana pro…
AT1G08290	genebody	chr1	-	+893	824.46	3.37	1.06	WIP DOMAIN PROTEIN 3, WIP3	WIP domain protein 3 (WIP3); CONTAINS InterPro DOMAIN/s: Zinc finger, C2H2-like (InterPro:IPR015880), Zinc finger, C2H2-type (InterPro:IPR007087); BEST Arabidopsis thaliana protein match is: WIP domain protein 5 (TAIR:AT1G51220.1); Has 40394 Blast hits to 17903 proteins in 213 species: Archae - 0; Bacteria - 0; Metazoa - 38493; Fungi - 119; Plants - 685; Viruses - 0; Other Eukaryotes - 1097 (sour…			AT1G15730	genebody	chr1	-	+321	67.16	1.7	100		Cobalamin biosynthesis CobW-like protein; CONTAINS InterPro DOMAIN/s: Cobalamin (vitamin B12) biosynthesis CobW-like (InterPro:IPR003495), Cobalamin (vitamin B12) biosynthesis CobW-like, C-terminal (InterPro:IPR011629); BEST Arabidopsis thaliana protein match is: plastid transcriptionally active 17 (TAIR:AT1G80480.1); Has 16369 Blast hits to 11834 proteins in 1861 species: Archae - 128; Bacteria …
AT1G08320	genebody	chr1	-	+2304	1708.24	3.4	1.02	BZIP21, TGA9, TGACG (TGA) MOTIF-BINDING PROTEIN 9	bZIP transcription factor family protein; FUNCTIONS IN: DNA binding, sequence-specific DNA binding transcription factor activity; INVOLVED IN: regulation of transcription, DNA-dependent; EXPRESSED IN: 9 plant structures; EXPRESSED DURING: 6 growth stages; CONTAINS InterPro DOMAIN/s: Basic-leucine zipper (bZIP) transcription factor (InterPro:IPR004827), bZIP transcription factor, bZIP-1 (InterPro:…			AT1G15740	1000-1500	chr1	+	-1241	67.16	1.7	100		Leucine-rich repeat family protein; BEST Arabidopsis thaliana protein match is: Leucine-rich repeat (LRR) family protein (TAIR:AT4G23840.1); Has 38052 Blast hits to 19856 proteins in 856 species: Archae - 6; Bacteria - 8624; Metazoa - 11681; Fungi - 680; Plants - 12072; Viruses - 79; Other Eukaryotes - 4910 (source: NCBI BLink).
AT1G08340	1500-2000	chr1	+	-1546	58	2.07	38.55		Rho GTPase activating protein with PAK-box/P21-Rho-binding domain; FUNCTIONS IN: Rac GTPase activator activity; INVOLVED IN: signal transduction; LOCATED IN: intracellular; EXPRESSED IN: 23 plant structures; EXPRESSED DURING: 13 growth stages; CONTAINS InterPro DOMAIN/s: PAK-box/P21-Rho-binding (InterPro:IPR000095), Rho GTPase activation protein (InterPro:IPR008936), RhoGAP (InterPro:IPR000198); …			AT1G15780	genebody	chr1	-	+2291	66.29	1.2	100	NON-RECOGNITION-OF-BTH 4, NRB4	unknown protein; BEST Arabidopsis thaliana protein match is: unknown protein (TAIR:AT2G10440.1); Has 103701 Blast hits to 43153 proteins in 1828 species: Archae - 30; Bacteria - 7385; Metazoa - 38639; Fungi - 11531; Plants - 7727; Viruses - 307; Other Eukaryotes - 38082 (source: NCBI BLink).
AT1G08430	genebody	chr1	+	+1165	2196.09	4.16	1.61	ALMT1, ALUMINUM-ACTIVATED MALATE TRANSPORTER 1, ARABIDOPSIS THALIANA ALUMINUM-ACTIVATED MALATE TRANSPORTER 1, ATALMT1	Encodes a Al-activated malate efflux transporter. It is essential for aluminum tolerance but does not represent the major Al tolerance QTL. Staurosporine and calyculin A both block all changes in AtALMT1 gene expression (as a result malate release is totally inhibited). AtALMT1 transcription was clearly induced by indole-3-acetic acid, abscisic acid, low pH, hydrogen peroxide and flg22.			AT1G15970	1000-1500	chr1	-	-1103	101.25	1.29	100		DNA glycosylase superfamily protein; FUNCTIONS IN: DNA-3-methyladenine glycosylase I activity, catalytic activity; INVOLVED IN: DNA repair, base-excision repair; LOCATED IN: cellular_component unknown; CONTAINS InterPro DOMAIN/s: DNA glycosylase (InterPro:IPR011257), Methyladenine glycosylase (InterPro:IPR005019); BEST Arabidopsis thaliana protein match is: DNA glycosylase superfamily protein (TA…
AT1G08440	genebody	chr1	+	+307	246.83	3.03	3.94		Aluminium activated malate transporter family protein; INVOLVED IN: response to aluminum ion; CONTAINS InterPro DOMAIN/s: Malate transporter, aliminium toerance (InterPro:IPR020966); BEST Arabidopsis thaliana protein match is: aluminum-activated malate transporter 1 (TAIR:AT1G08430.1); Has 610 Blast hits to 608 proteins in 146 species: Archae - 0; Bacteria - 224; Metazoa - 0; Fungi - 10; Plants -…			AT1G15980	genebody	chr1	+	+674	101.25	1.29	100	NAD(P)H DEHYDROGENASE SUBUNIT 48, NDF1, NDH-DEPENDENT CYCLIC ELECTRON FLOW 1, NDH48, PHOTOSYNTHETIC NDH SUBCOMPLEX B 1, PNSB1	encodes a novel subunit of the chloroplast NAD(P)H dehydrogenase complex, involved in cyclic electron flow around photosystem I to produce ATP.
AT1G08465	genebody	chr1	+	+2631	1150.8	3.38	0.97	YAB2, YABBY2	Member of the YABBY family of Arabidopsis proteins involved in the abaxial cell fate specification in lateral organs			AT1G16022	1500-2000	chr1	-	-1544	324.42	1.9	100		unknown protein; FUNCTIONS IN: molecular_function unknown; INVOLVED IN: biological_process unknown; LOCATED IN: endomembrane system; Has 30201 Blast hits to 17322 proteins in 780 species: Archae - 12; Bacteria - 1396; Metazoa - 17338; Fungi - 3422; Plants - 5037; Viruses - 0; Other Eukaryotes - 2996 (source: NCBI BLink).
AT1G08580	1000-1500	chr1	-	-1074	165.7	2.7	7.67		unknown protein; Has 39 Blast hits to 39 proteins in 15 species: Archae - 0; Bacteria - 0; Metazoa - 0; Fungi - 0; Plants - 35; Viruses - 0; Other Eukaryotes - 4 (source: NCBI BLink).			AT1G16030	genebody	chr1	-	+1032	324.42	1.9	100	HEAT SHOCK PROTEIN 70B, HSP70B	heat shock protein 70B (Hsp70b); FUNCTIONS IN: ATP binding; INVOLVED IN: protein folding, response to heat; LOCATED IN: cytosol, cell wall, plasma membrane, chloroplast, membrane; EXPRESSED IN: 19 plant structures; EXPRESSED DURING: 10 growth stages; CONTAINS InterPro DOMAIN/s: Heat shock protein 70, conserved site (InterPro:IPR018181), Heat shock protein Hsp70 (InterPro:IPR001023), Heat shock pr…
AT1G08590	1000-1500	chr1	+	-1299	165.7	2.7	7.67		similar to CLV1-like leucine rich repeat transmembrane receptor-like protein kinase (Ipomoea nil) (U77888)			AT1G16040	1000-1500	chr1	+	-1231	324.42	1.9	100		FUNCTIONS IN: molecular_function unknown; INVOLVED IN: GPI anchor biosynthetic process; LOCATED IN: integral to membrane, endoplasmic reticulum membrane; EXPRESSED IN: 24 plant structures; EXPRESSED DURING: 13 growth stages; CONTAINS InterPro DOMAIN/s: GPI biosynthesis protein Pig-F (InterPro:IPR009580); Has 280 Blast hits to 280 proteins in 133 species: Archae - 0; Bacteria - 0; Metazoa - 113; F…
AT1G08660	1000-1500	chr1	-	-1355	1443.03	3.77	1.04	MALE GAMETOPHYTE DEFECTIVE 2, MGP2	Encodes a sialyltransferase-like protein that is localized to the Golgi apparatus and is involved in pollen tube growth and pollen germination.			AT1G16210	genebody	chr1	-	+300	67.61	1.38	100		unknown protein; CONTAINS InterPro DOMAIN/s: Protein of unknown function DUF1014 (InterPro:IPR010422); Has 16107 Blast hits to 8386 proteins in 1107 species: Archae - 26; Bacteria - 3370; Metazoa - 4013; Fungi - 1516; Plants - 526; Viruses - 120; Other Eukaryotes - 6536 (source: NCBI BLink).
AT1G08670	genebody	chr1	-	+424	1443.03	3.77	1.04		ENTH/VHS family protein; CONTAINS InterPro DOMAIN/s: Epsin, N-terminal (InterPro:IPR001026), Epsin-like, N-terminal (InterPro:IPR013809), ENTH/VHS (InterPro:IPR008942); BEST Arabidopsis thaliana protein match is: ENTH/VHS family protein (TAIR:AT3G46540.1); Has 902 Blast hits to 902 proteins in 167 species: Archae - 0; Bacteria - 0; Metazoa - 537; Fungi - 217; Plants - 109; Viruses - 0; Other Euka…			AT1G16220	1000-1500	chr1	+	-1400	67.61	1.38	100		Protein phosphatase 2C family protein; FUNCTIONS IN: protein serine/threonine phosphatase activity, catalytic activity; INVOLVED IN: N-terminal protein myristoylation; LOCATED IN: plasma membrane; EXPRESSED IN: 10 plant structures; EXPRESSED DURING: 6 growth stages; CONTAINS InterPro DOMAIN/s: Protein phosphatase 2C-related (InterPro:IPR001932), Protein phosphatase 2C (InterPro:IPR015655), Protei…
AT1G08680	1000-1500	chr1	+	-1434	1443.03	3.77	1.04	AGD14, ARF GAP-LIKE ZINC FINGER-CONTAINING PROTEIN ZIGA4, ARF-GAP DOMAIN 14, ZIGA4	A member of ARF GAP domain (AGD), A thaliana has 15 members, grouped into four classes. AGD14 belongs to the class 4, together with AGD15.			AT1G16440	genebody	chr1	+	+1518	53.67	1.58	100	ROOT HAIR SPECIFIC 3, RSH3	root hair specific 3 (RSH3); FUNCTIONS IN: kinase activity; INVOLVED IN: protein amino acid phosphorylation; LOCATED IN: plasma membrane; EXPRESSED IN: root hair; CONTAINS InterPro DOMAIN/s: Protein kinase, catalytic domain (InterPro:IPR000719), Serine/threonine-protein kinase domain (InterPro:IPR002290), Tyrosine-protein kinase, catalytic domain (InterPro:IPR020635), Serine/threonine-protein kin…
AT1G08860	genebody	chr1	+	+1217	3100	4.25	2.07	BON3, BONZAI 3	Encodes a copine-like protein, which is a member of a newly identified class of calcium-dependent, phospholipid binding proteins that are present in a wide range of organisms. Overexpression of this gene suppresses bon1-1 phenotypes. Double mutant analyses with bon1-1 suggest that BON1 and BON3 have overlapping functions in maintaining cellular homeostasis and inhibiting cell death.			AT1G16445	0-500	chr1	+	-478	53.67	1.58	100		S-adenosyl-L-methionine-dependent methyltransferases superfamily protein; INVOLVED IN: biological_process unknown; LOCATED IN: chloroplast; CONTAINS InterPro DOMAIN/s: Putative rRNA methylase (InterPro:IPR010719); Has 1208 Blast hits to 1208 proteins in 621 species: Archae - 2; Bacteria - 1139; Metazoa - 0; Fungi - 0; Plants - 33; Viruses - 0; Other Eukaryotes - 34 (source: NCBI BLink).
AT1G08990	genebody	chr1	+	+707	859.56	3.16	1.03	GLUCURONIC ACID SUBSTITUTION OF XYLAN 5, GUX5, PGSIP5, PLANT GLYCOGENIN-LIKE STARCH INITIATION PROTEIN 5	plant glycogenin-like starch initiation protein 5 (PGSIP5); FUNCTIONS IN: transferase activity, transferring glycosyl groups; INVOLVED IN: biosynthetic process; LOCATED IN: endomembrane system; EXPRESSED IN: root; CONTAINS InterPro DOMAIN/s: Glycosyl transferase, family 8 (InterPro:IPR002495); BEST Arabidopsis thaliana protein match is: plant glycogenin-like starch initiation protein 4 (TAIR:AT1G…			AT1G16450	1000-1500	chr1	-	-1410	59.68	1.7	100		tRNA-Arg (anticodon: CCG)
AT1G09000	1500-2000	chr1	+	-1577	859.56	3.16	1.03	ANP1, MAP KINASE KINASE KINASE 1, MAPKKK1, NP1, NPK1-RELATED PROTEIN KINASE 1	NPK1-related protein kinase 1S			AT1G16460	genebody	chr1	-	+1710	59.68	1.7	100	ARABIDOPSIS THALIANA MERCAPTOPYRUVATE SULFURTRANSFERASE 2, ATMST2, ATRDH2, MERCAPTOPYRUVATE SULFURTRANSFERASE 2, MST2, RDH2, RHODANESE HOMOLOGUE 2, ST2, STR2, SULFURTRANSFERASE 2	encodes a cytoplasmic thiosulfate:cyanide sulfurtransferase, activity of which increased the rhodanese activity of transgenic yeast. Can also act as a mercaptopyruvate sulfurtransferase.
AT1G09080	genebody	chr1	-	+588	73.31	2.13	27.93	BINDING PROTEIN 3, BIP3	BIP3; FUNCTIONS IN: ATP binding; INVOLVED IN: protein folding, response to heat, pollen tube growth; LOCATED IN: endoplasmic reticulum lumen; EXPRESSED IN: 10 plant structures; EXPRESSED DURING: 10 growth stages; CONTAINS InterPro DOMAIN/s: Heat shock protein 70, conserved site (InterPro:IPR018181), Heat shock protein Hsp70 (InterPro:IPR001023), Heat shock protein 70 (InterPro:IPR013126); BEST Ar…			AT1G16470	1500-2000	chr1	+	-1832	59.68	1.7	100	PAB1, PROTEASOME SUBUNIT PAB1	Encodes 20S proteasome subunit PAB1 (PAB1).
AT1G09090	genebody	chr1	+	+1264	2037.7	4.38	1.42	ATRBOHB, ATRBOHB-BETA, RBOHB, RESPIRATORY BURST OXIDASE HOMOLOG B	NADPH-oxidase AtrbohB plays a role in seed after-ripening. Major producer of superoxide in germinating seeds. AtrbohB pre-mRNA is alternatively spliced in seeds in a hormonally and developmentally regulated manner. ABA caused accumulation of AtrbohB-?mRNA and prevented prevented AtrbohB-a mRNA expression in fresh seeds.			AT1G16660	genebody	chr1	+	+1622	85.86	1.29	100		copia-like retrotransposon family, has a 2.0e-268 P-value blast match to GB:CAA72989 open reading frame 1 (Ty1_Copia-element) (Brassica oleracea)
AT1G09240	genebody	chr1	+	+145	102.46	2.8	17.05	ARABIDOPSIS THALIANA NICOTIANAMINE SYNTHASE 3, ATNAS3, NAS3, NICOTIANAMINE SYNTHASE 3	Encodes a nicotianamine synthase.			AT1G16750	genebody	chr1	-	+1263	54.19	1.36	100		Protein of unknown function, DUF547; CONTAINS InterPro DOMAIN/s: Protein of unknown function DUF547 (InterPro:IPR006869); BEST Arabidopsis thaliana protein match is: Protein of unknown function, DUF547 (TAIR:AT3G13000.2); Has 699 Blast hits to 674 proteins in 105 species: Archae - 2; Bacteria - 80; Metazoa - 34; Fungi - 2; Plants - 533; Viruses - 0; Other Eukaryotes - 48 (source: NCBI BLink).
AT1G09350	genebody	chr1	+	+1237	544.06	3.41	1.22	ATGOLS3, GALACTINOL SYNTHASE 3, GOLS3	Predicted to encode a galactinol synthase			AT1G16760	genebody	chr1	+	+2497	62.63	1.27	100		Protein kinase protein with adenine nucleotide alpha hydrolases-like domain; FUNCTIONS IN: protein serine/threonine kinase activity, protein kinase activity, kinase activity, ATP binding; INVOLVED IN: protein amino acid phosphorylation, response to stress; LOCATED IN: cellular_component unknown; EXPRESSED IN: male gametophyte, flower, pollen tube; EXPRESSED DURING: L mature pollen stage, M germin…
AT1G09360	500-1000	chr1	+	-746	544.06	3.41	1.22		Plant invertase/pectin methylesterase inhibitor superfamily protein; FUNCTIONS IN: enzyme inhibitor activity, pectinesterase inhibitor activity, pectinesterase activity; INVOLVED IN: biological_process unknown; LOCATED IN: cellular_component unknown; CONTAINS InterPro DOMAIN/s: Pectinesterase inhibitor (InterPro:IPR006501); BEST Arabidopsis thaliana protein match is: Plant invertase/pectin methyl…			AT1G16770	1000-1500	chr1	+	-1147	62.63	1.27	100		unknown protein; Has 109 Blast hits to 109 proteins in 52 species: Archae - 0; Bacteria - 4; Metazoa - 0; Fungi - 71; Plants - 32; Viruses - 0; Other Eukaryotes - 2 (source: NCBI BLink).
AT1G09380	genebody	chr1	-	+82	730.6	3.84	1.05	UMAMIT25, USUALLY MULTIPLE ACIDS MOVE IN AND OUT TRANSPORTERS 25	nodulin MtN21-like transporter family protein			AT1G16820	500-1000	chr1	-	-924	78.21	1.38	100		vacuolar ATP synthase catalytic subunit-related / V-ATPase-related / vacuolar proton pump-related; LOCATED IN: plasma membrane, vacuole; EXPRESSED IN: 17 plant structures; EXPRESSED DURING: 8 growth stages; BEST Arabidopsis thaliana protein match is: vacuolar ATP synthase subunit A (TAIR:AT1G78900.2); Has 151 Blast hits to 150 proteins in 46 species: Archae - 0; Bacteria - 0; Metazoa - 0; Fungi -…
AT1G09390	1500-2000	chr1	+	-1735	730.6	3.84	1.05		GDSL-like Lipase/Acylhydrolase superfamily protein; FUNCTIONS IN: hydrolase activity, acting on ester bonds, carboxylesterase activity; INVOLVED IN: glycerol biosynthetic process, lipid metabolic process; LOCATED IN: chloroplast stroma; EXPRESSED IN: 22 plant structures; EXPRESSED DURING: 13 growth stages; CONTAINS InterPro DOMAIN/s: Lipase, GDSL (InterPro:IPR001087); BEST Arabidopsis thaliana pr…			AT1G16825	genebody	chr1	+	+534	78.21	1.38	100		Reticulon family protein; FUNCTIONS IN: molecular_function unknown; INVOLVED IN: biological_process unknown; LOCATED IN: endoplasmic reticulum; CONTAINS InterPro DOMAIN/s: Reticulon (InterPro:IPR003388); BEST Arabidopsis thaliana protein match is: Reticulon family protein (TAIR:AT1G78895.1); Has 155 Blast hits to 155 proteins in 17 species: Archae - 0; Bacteria - 0; Metazoa - 0; Fungi - 0; Plants…
AT1G09483	0-500	chr1	-	-27	1302.24	3.03	0.92		unknown protein; BEST Arabidopsis thaliana protein match is: unknown protein (TAIR:AT1G09470.1); Has 48 Blast hits to 48 proteins in 9 species: Archae - 0; Bacteria - 0; Metazoa - 0; Fungi - 0; Plants - 48; Viruses - 0; Other Eukaryotes - 0 (source: NCBI BLink).			AT1G16830	genebody	chr1	+	+128	50.34	1.58	100		Pentatricopeptide repeat (PPR) superfamily protein; FUNCTIONS IN: molecular_function unknown; INVOLVED IN: biological_process unknown; LOCATED IN: mitochondrion; CONTAINS InterPro DOMAIN/s: Pentatricopeptide repeat (InterPro:IPR002885); BEST Arabidopsis thaliana protein match is: Pentatricopeptide repeat (PPR) superfamily protein (TAIR:AT3G53700.1); Has 39592 Blast hits to 12738 proteins in 255 s…
AT1G09500	genebody	chr1	+	+1784	415.89	2.72	1.97		similar to Eucalyptus gunnii alcohol dehydrogenase of unknown physiological function (GI:1143445), Vigna unguiculata (gi:1854445), NOT a cinnamyl-alcohol dehydrogenase			AT1G16840	genebody	chr1	-	+335	59.7	1.78	100		unknown protein; BEST Arabidopsis thaliana protein match is: unknown protein (TAIR:AT1G78890.1); Has 35333 Blast hits to 34131 proteins in 2444 species: Archae - 798; Bacteria - 22429; Metazoa - 974; Fungi - 991; Plants - 531; Viruses - 0; Other Eukaryotes - 9610 (source: NCBI BLink).
AT1G09510	500-1000	chr1	+	-902	415.89	2.72	1.97		similar to Eucalyptus gunnii alcohol dehydrogenase of unknown physiological function (GI:1143445), Vigna unguiculata (gi:1854445), NOT a cinnamyl-alcohol dehydrogenase			AT1G16860	genebody	chr1	+	+1235	90.06	1.34	100		Ubiquitin-specific protease family C19-related protein; LOCATED IN: plasma membrane; BEST Arabidopsis thaliana protein match is: Ubiquitin-specific protease family C19-related protein (TAIR:AT1G78880.1); Has 605 Blast hits to 295 proteins in 85 species: Archae - 0; Bacteria - 22; Metazoa - 26; Fungi - 28; Plants - 169; Viruses - 0; Other Eukaryotes - 360 (source: NCBI BLink).
AT1G09550	genebody	chr1	-	+1555	2980.5	4.15	1.88		Pectinacetylesterase family protein; FUNCTIONS IN: carboxylesterase activity; INVOLVED IN: biological_process unknown; LOCATED IN: endomembrane system; CONTAINS InterPro DOMAIN/s: Pectinacetylesterase (InterPro:IPR004963); BEST Arabidopsis thaliana protein match is: Pectinacetylesterase family protein (TAIR:AT1G57590.1); Has 515 Blast hits to 510 proteins in 88 species: Archae - 0; Bacteria - 30;…			AT1G16858	genebody	chr1	+	+1235	90.06	1.34	100	CONSERVED PEPTIDE UPSTREAM OPEN READING FRAME 55, CPUORF55	Upstream open reading frames (uORFs) are small open reading frames found in the 5' UTR of a mature mRNA, and can potentially mediate translational regulation of the largest, or major, ORF (mORF). CPuORF55 represents a conserved upstream opening reading frame relative to major ORF AT1G16860.1
AT1G09660	1500-2000	chr1	-	-1651	159.03	2.37	8.31		RNA-binding KH domain-containing protein; FUNCTIONS IN: RNA binding, nucleic acid binding; INVOLVED IN: biological_process unknown; LOCATED IN: cellular_component unknown; EXPRESSED IN: 23 plant structures; EXPRESSED DURING: 13 growth stages; CONTAINS InterPro DOMAIN/s: K Homology (InterPro:IPR004087); BEST Arabidopsis thaliana protein match is: RNA-binding KH domain-containing protein (TAIR:AT4G…			AT1G17110	1500-2000	chr1	-	-1688	95.07	1.67	100	UBIQUITIN-SPECIFIC PROTEASE 15, UBP15	Encodes a ubiquitin-specific protease, and its activity has been confirmed in an in vitro assay. ubp15 mutants have defects in cell proliferation, and the associated processes of leaf, root, stem, flower, and silique development. UBP15 can be found in the nucleus and cytoplasm in transient assays. Though UBP15 is expressed in many tissues, UBP15 transcript levels are higher in rosette leaves and …
AT1G09665	0-500	chr1	+	-349	159.03	2.37	8.31		Toll-Interleukin-Resistance (TIR) domain family protein; FUNCTIONS IN: transmembrane receptor activity; INVOLVED IN: defense response signaling pathway, resistance gene-dependent, signal transduction, defense response, innate immune response; LOCATED IN: intrinsic to membrane; CONTAINS InterPro DOMAIN/s: Toll-Interleukin receptor (InterPro:IPR000157); BEST Arabidopsis thaliana protein match is: T…			AT1G17120	genebody	chr1	+	+670	95.07	1.67	100	CAT8, CATIONIC AMINO ACID TRANSPORTER 8	Encodes a member of the cationic amino acid transporter (CAT) subfamily of amino acid polyamine choline transporters. Does not mediate efficient uptake of basic amino acids in yeast or Xenopus systems but can transport neutral and acidic amino acid analogs.
AT1G09790	genebody	chr1	-	+313	482.23	3.41	1.48	COBL6, COBRA-LIKE PROTEIN 6 PRECURSOR	COBRA-like protein 6 precursor (COBL6); CONTAINS InterPro DOMAIN/s: Glycosyl-phosphatidyl inositol-anchored, plant (InterPro:IPR006918), COBRA-like (InterPro:IPR017391); BEST Arabidopsis thaliana protein match is: COBRA-like protein 1 precursor (TAIR:AT3G02210.1); Has 376 Blast hits to 369 proteins in 30 species: Archae - 0; Bacteria - 0; Metazoa - 0; Fungi - 0; Plants - 376; Viruses - 0; Other E…			AT1G17130	1500-2000	chr1	+	-1525	95.07	1.67	100		Family of unknown function (DUF572) ; FUNCTIONS IN: molecular_function unknown; INVOLVED IN: biological_process unknown; LOCATED IN: cellular_component unknown; EXPRESSED IN: 24 plant structures; EXPRESSED DURING: 15 growth stages; CONTAINS InterPro DOMAIN/s: Protein of unknown function DUF572 (InterPro:IPR007590); BEST Arabidopsis thaliana protein match is: Family of unknown function (DUF572) (T…
AT1G09794	1500-2000	chr1	+	-1601	482.23	3.41	1.48		Cox19 family protein (CHCH motif); CONTAINS InterPro DOMAIN/s: MTCP1 (InterPro:IPR009069).			AT1G17160	genebody	chr1	+	+335	109.34	1.85	100		pfkB-like carbohydrate kinase family protein; FUNCTIONS IN: kinase activity, ribokinase activity; INVOLVED IN: D-ribose metabolic process, D-ribose catabolic process; LOCATED IN: chloroplast, chloroplast stroma; EXPRESSED IN: 23 plant structures; EXPRESSED DURING: 13 growth stages; CONTAINS InterPro DOMAIN/s: Carbohydrate/purine kinase (InterPro:IPR011611), Ribokinase (InterPro:IPR002139), Carboh…
AT1G09810	1500-2000	chr1	-	-1682	63.25	1.87	34.74	ECT11, EVOLUTIONARILY CONSERVED C-TERMINAL REGION 11	evolutionarily conserved C-terminal region 11 (ECT11); CONTAINS InterPro DOMAIN/s: YTH domain (InterPro:IPR007275); BEST Arabidopsis thaliana protein match is: evolutionarily conserved C-terminal region 8 (TAIR:AT1G79270.1); Has 926 Blast hits to 916 proteins in 151 species: Archae - 0; Bacteria - 0; Metazoa - 416; Fungi - 98; Plants - 333; Viruses - 0; Other Eukaryotes - 79 (source: NCBI BLink).			AT1G17170	1500-2000	chr1	+	-1876	109.34	1.85	100	ARABIDOPSIS THALIANA GLUTATHIONE S-TRANSFERASE (CLASS TAU) 24, ATGSTU24, GLUTATHIONE S-TRANSFERASE TAU 24, GST, GSTU24	Encodes glutathione transferase belonging to the tau class of GSTs. Naming convention according to Wagner et al. (2002).
AT1G09812	1500-2000	chr1	+	-1910	63.25	1.87	34.74		unknown protein; BEST Arabidopsis thaliana protein match is: unknown protein (TAIR:AT1G58007.2); Has 93 Blast hits to 93 proteins in 13 species: Archae - 0; Bacteria - 0; Metazoa - 0; Fungi - 0; Plants - 93; Viruses - 0; Other Eukaryotes - 0 (source: NCBI BLink).			AT1G17275	genebody	chr1	+	+2358	83.59	1.29	100		Mutator-like transposase family, has a 5.8e-31 P-value blast match to GB:AAA21566 mudrA of transposon="MuDR" (MuDr-element) (Zea mays)
AT1G09890	genebody	chr1	-	+419	325.08	3.55	2.64		Rhamnogalacturonate lyase family protein; CONTAINS InterPro DOMAIN/s: Rhamnogalacturonate lyase (InterPro:IPR010325), Carbohydrate-binding-like fold (InterPro:IPR013784), Galactose-binding domain-like (InterPro:IPR008979); BEST Arabidopsis thaliana protein match is: Rhamnogalacturonate lyase family protein (TAIR:AT1G09910.1); Has 301 Blast hits to 285 proteins in 64 species: Archae - 0; Bacteria …			AT1G17440	genebody	chr1	-	+602	50.83	1.27	100	CKH1, CYTOKININ-HYPERSENSITIVE 1, EER4, ENHANCED ETHYLENE RESPONSE 4, TAF12B, TBP-ASSOCIATED FACTOR 12B	Encodes one of two Arabidopsis proteins with similarity to the TBP-associated factor TAF12. The gene product is an EIN3-interacting TFIID transcription factor required for proper ethylene response, including ERF1 induction. Loss of function mutants show enhanced response to ethylene. Located in nucleus and expressed throughout the plant. Required for ERF1 expression. Cytokinin-hypersensitive 1 (C…
AT1G09900	1000-1500	chr1	+	-1013	325.08	3.55	2.64		Pentatricopeptide repeat (PPR-like) superfamily protein; FUNCTIONS IN: molecular_function unknown; INVOLVED IN: biological_process unknown; LOCATED IN: membrane; EXPRESSED IN: 22 plant structures; EXPRESSED DURING: 13 growth stages; CONTAINS InterPro DOMAIN/s: Pentatricopeptide repeat (InterPro:IPR002885); BEST Arabidopsis thaliana protein match is: Pentatricopeptide repeat (PPR-like) superfamily…			AT1G17744	genebody	chr1	-	+588	72.19	1.74	100		unknown protein; FUNCTIONS IN: molecular_function unknown; INVOLVED IN: biological_process unknown; LOCATED IN: cellular_component unknown; EXPRESSED IN: stem; Has 30201 Blast hits to 17322 proteins in 780 species: Archae - 12; Bacteria - 1396; Metazoa - 17338; Fungi - 3422; Plants - 5037; Viruses - 0; Other Eukaryotes - 2996 (source: NCBI BLink).
AT1G09932	genebody	chr1	-	+926	215.55	3.83	5.16		Phosphoglycerate mutase family protein; CONTAINS InterPro DOMAIN/s: Histidine phosphatase superfamily, clade-1 (InterPro:IPR013078); BEST Arabidopsis thaliana protein match is: Phosphoglycerate mutase family protein (TAIR:AT2G17280.2); Has 552 Blast hits to 552 proteins in 105 species: Archae - 0; Bacteria - 9; Metazoa - 0; Fungi - 272; Plants - 167; Viruses - 0; Other Eukaryotes - 104 (source: N…			AT1G17745	genebody	chr1	+	+432	72.19	1.74	100	3-PHOSPHOGLYCERATE DEHYDROGENASE, PGDH	encodes a 3-Phosphoglycerate dehydrogenase
AT1G10000	1000-1500	chr1	-	-1343	84.64	3.25	22.82		Ribonuclease H-like superfamily protein; FUNCTIONS IN: ribonuclease H activity, nucleic acid binding; INVOLVED IN: biological_process unknown; EXPRESSED IN: 18 plant structures; EXPRESSED DURING: 12 growth stages; CONTAINS InterPro DOMAIN/s: Polynucleotidyl transferase, ribonuclease H fold (InterPro:IPR012337), RNA-directed DNA polymerase (reverse transcriptase), related (InterPro:IPR015706), Rib…			AT1G17930	genebody	chr1	-	+765	78.19	1.23	100	MAIN, MAINTENANCE OF MERISTEMS	Aminotransferase-like, plant mobile domain family protein; FUNCTIONS IN: molecular_function unknown; INVOLVED IN: biological_process unknown; LOCATED IN: cellular_component unknown; EXPRESSED IN: 25 plant structures; EXPRESSED DURING: 13 growth stages; CONTAINS InterPro DOMAIN/s: Aminotransferase-like, plant mobile domain (InterPro:IPR019557); BEST Arabidopsis thaliana protein match is: Aminotran…
AT1G10010	genebody	chr1	+	+156	84.64	3.25	22.82	AAP8, AMINO ACID PERMEASE 8, ATAAP8	Encodes a high affinity amino acid transporter that is probably responsible for import of organic nitrogen into developing seeds. One of eight gene family members that encode amino acid permeases. Most closely related to AAP1 (75%) identity.			AT1G17990	1000-1500	chr1	-	-1378	105.41	1.32	100		FMN-linked oxidoreductases superfamily protein; FUNCTIONS IN: oxidoreductase activity, FMN binding, catalytic activity; INVOLVED IN: metabolic process; CONTAINS InterPro DOMAIN/s: NADH:flavin oxidoreductase/NADH oxidase, N-terminal (InterPro:IPR001155), Aldolase-type TIM barrel (InterPro:IPR013785); BEST Arabidopsis thaliana protein match is: FMN-linked oxidoreductases superfamily protein (TAIR:A…
AT1G10060	genebody	chr1	+	+14	97.29	2.37	18.55	ATBCAT-1, BCAT-1, BCAT1, BRANCHED-CHAIN AMINO ACID TRANSAMINASE 1, BRANCHED-CHAIN AMINO ACID TRANSFERASE 1	encodes a mitochondrial branched-chain amino acid aminotransferase. Complements the yeast leu/iso-leu/val auxotrophy mutant.			AT1G18000	genebody	chr1	-	+758	105.41	1.32	100		Major facilitator superfamily protein; FUNCTIONS IN: molecular_function unknown; INVOLVED IN: transmembrane transport; LOCATED IN: cellular_component unknown; CONTAINS InterPro DOMAIN/s: Major facilitator superfamily MFS-1 (InterPro:IPR011701), Major facilitator superfamily, general substrate transporter (InterPro:IPR016196); BEST Arabidopsis thaliana protein match is: Major facilitator superfami…
AT1G10130	1500-2000	chr1	+	-1872	117.01	2.36	13.86	ARABIDOPSIS THALIANA ER-TYPE CA2+-ATPASE 3, ATECA3, ECA3, ENDOPLASMIC RETICULUM-TYPE CALCIUM-TRANSPORTING ATPASE 3	Encodes a golgi localized P2A-type Ca2+ ATPase involved in Mn nutrition and homeostasis.			AT1G18010	genebody	chr1	+	+651	126.32	1.49	100		Major facilitator superfamily protein; FUNCTIONS IN: molecular_function unknown; INVOLVED IN: transmembrane transport; LOCATED IN: cellular_component unknown; CONTAINS InterPro DOMAIN/s: Major facilitator superfamily MFS-1 (InterPro:IPR011701), Major facilitator superfamily, general substrate transporter (InterPro:IPR016196); BEST Arabidopsis thaliana protein match is: Major facilitator superfami…
AT1G10220	genebody	chr1	+	+2361	485.62	4.66	1.45		BEST Arabidopsis thaliana protein match is: ZCF37 (TAIR:AT1G59590.1); Has 43 Blast hits to 43 proteins in 15 species: Archae - 0; Bacteria - 2; Metazoa - 7; Fungi - 0; Plants - 27; Viruses - 0; Other Eukaryotes - 7 (source: NCBI BLink).			AT1G18020	1500-2000	chr1	+	-1700	126.32	1.49	100		FMN-linked oxidoreductases superfamily protein; FUNCTIONS IN: oxidoreductase activity, FMN binding, catalytic activity; INVOLVED IN: metabolic process; CONTAINS InterPro DOMAIN/s: NADH:flavin oxidoreductase/NADH oxidase, N-terminal (InterPro:IPR001155), Aldolase-type TIM barrel (InterPro:IPR013785); BEST Arabidopsis thaliana protein match is: FMN-linked oxidoreductases superfamily protein (TAIR:A…
AT1G10230	1000-1500	chr1	+	-1051	485.62	4.66	1.45	ASK18, SK18, SKP1-LIKE 18	SKP1-like 18 (SK18); FUNCTIONS IN: ubiquitin-protein ligase activity, protein binding; INVOLVED IN: ubiquitin-dependent protein catabolic process; EXPRESSED IN: 26 plant structures; EXPRESSED DURING: 13 growth stages; CONTAINS InterPro DOMAIN/s: E3 ubiquitin ligase, SCF complex, Skp subunit (InterPro:IPR016897), SKP1 component, dimerisation (InterPro:IPR016072), SKP1 component (InterPro:IPR001232…			AT1G18260	500-1000	chr1	-	-715	125.52	1.43	100	EBS5, EMS-MUTAGENIZED BRI1 SUPPRESSOR 5, HRD3A	Encodes an Arabidopsis homolog of the yeast Hrd3/mammlian Sel1L protein. Involved in ERAD (Endoplasmic reticulum-associated degradation).
AT1G10240	1500-2000	chr1	-	-1711	717.36	3.97	1.04	FAR1-RELATED SEQUENCE 11, FRS11	FAR1-related sequence 11 (FRS11); FUNCTIONS IN: zinc ion binding; INVOLVED IN: response to red or far red light; LOCATED IN: cellular_component unknown; EXPRESSED IN: 20 plant structures; EXPRESSED DURING: 12 growth stages; CONTAINS InterPro DOMAIN/s: MULE transposase, conserved domain (InterPro:IPR018289), Transcription factor, FAR1-related (InterPro:IPR004330), Zinc finger, PMZ-type (InterPro:I…			AT1G18265	genebody	chr1	-	+475	125.52	1.43	100		Protein of unknown function, DUF593; CONTAINS InterPro DOMAIN/s: Protein of unknown function DUF593 (InterPro:IPR007656); BEST Arabidopsis thaliana protein match is: Protein of unknown function, DUF593 (TAIR:AT5G16720.1); Has 35333 Blast hits to 34131 proteins in 2444 species: Archae - 798; Bacteria - 22429; Metazoa - 974; Fungi - 991; Plants - 531; Viruses - 0; Other Eukaryotes - 9610 (source: N…
AT1G10250	1000-1500	chr1	-	-1041	717.36	3.97	1.04		BEST Arabidopsis thaliana protein match is: SIN3-like 6 (TAIR:AT1G10450.1); Has 310 Blast hits to 310 proteins in 86 species: Archae - 0; Bacteria - 0; Metazoa - 174; Fungi - 23; Plants - 97; Viruses - 0; Other Eukaryotes - 16 (source: NCBI BLink).			AT1G18390	genebody	chr1	+	+4063	81.78	1.92	100		Protein kinase superfamily protein; FUNCTIONS IN: protein serine/threonine kinase activity, protein kinase activity, kinase activity, ATP binding; INVOLVED IN: protein amino acid phosphorylation; EXPRESSED IN: 22 plant structures; EXPRESSED DURING: 13 growth stages; CONTAINS InterPro DOMAIN/s: Protein kinase, ATP binding site (InterPro:IPR017441), Protein kinase, catalytic domain (InterPro:IPR000…
AT1G10260	0-500	chr1	-	-302	717.36	3.97	1.04		copia-like retrotransposon family, has a 3.6e-19 P-value blast match to gb|AAG52949.1| gag/pol polyprotein (Endovir1-1) (Arabidopsis thaliana) (Ty1_Copia-family)			AT1G18400	1500-2000	chr1	+	-1693	81.78	1.92	100	BEE1, BR ENHANCED EXPRESSION 1	Encodes the brassinosteroid signaling component BEE1 (BR-ENHANCED EXPRESSION 1). Positively modulates the shade avoidance syndrome in Arabidopsis seedlings.
AT1G10270	1500-2000	chr1	+	-1954	717.36	3.97	1.04	GLUTAMINE-RICH PROTEIN 23, GRP23	glutamine-rich protein 23 (GRP23); FUNCTIONS IN: binding; INVOLVED IN: embryo development, cell division; LOCATED IN: nucleus; EXPRESSED IN: 26 plant structures; EXPRESSED DURING: 14 growth stages; CONTAINS InterPro DOMAIN/s: Pentatricopeptide repeat (InterPro:IPR002885), Tetratricopeptide-like helical (InterPro:IPR011990); BEST Arabidopsis thaliana protein match is: Pentatricopeptide repeat (PPR…			AT1G18480	genebody	chr1	+	+970	189.62	1.63	100	ATSLP2, SHEWENELLA-LIKE PROTEIN PHOSPHATASE 2, SLP2	Calcineurin-like metallo-phosphoesterase superfamily protein; FUNCTIONS IN: hydrolase activity, protein serine/threonine phosphatase activity; INVOLVED IN: biological_process unknown; LOCATED IN: cellular_component unknown; EXPRESSED IN: 24 plant structures; EXPRESSED DURING: 15 growth stages; CONTAINS InterPro DOMAIN/s: Metallophosphoesterase (InterPro:IPR004843); BEST Arabidopsis thaliana prote…
AT1G10385	0-500	chr1	+	-74	450.94	2.57	1.68		Vps51/Vps67 family (components of vesicular transport) protein; CONTAINS InterPro DOMAIN/s: Vps51/Vps67 (InterPro:IPR014812); BEST Arabidopsis thaliana protein match is: exocyst complex component 84B (TAIR:AT5G49830.1); Has 436 Blast hits to 368 proteins in 139 species: Archae - 0; Bacteria - 32; Metazoa - 153; Fungi - 106; Plants - 134; Viruses - 0; Other Eukaryotes - 11 (source: NCBI BLink).			AT1G18485	500-1000	chr1	+	-573	189.62	1.63	100		Pentatricopeptide repeat (PPR) superfamily protein; CONTAINS InterPro DOMAIN/s: Pentatricopeptide repeat (InterPro:IPR002885); BEST Arabidopsis thaliana protein match is: Tetratricopeptide repeat (TPR)-like superfamily protein (TAIR:AT3G57430.1); Has 47794 Blast hits to 13382 proteins in 245 species: Archae - 0; Bacteria - 5; Metazoa - 44; Fungi - 66; Plants - 47218; Viruses - 0; Other Eukaryotes…
AT1G10400	genebody	chr1	-	+752	312.33	3.12	2.9		UDP-Glycosyltransferase superfamily protein; FUNCTIONS IN: UDP-glycosyltransferase activity, transferase activity, transferring glycosyl groups; INVOLVED IN: metabolic process; LOCATED IN: endomembrane system; EXPRESSED IN: root; CONTAINS InterPro DOMAIN/s: UDP-glucuronosyl/UDP-glucosyltransferase (InterPro:IPR002213), Tudor subgroup (InterPro:IPR018351); BEST Arabidopsis thaliana protein match i…			AT1G18740	genebody	chr1	+	+747	64.47	1.14	100		FUNCTIONS IN: molecular_function unknown; INVOLVED IN: biological_process unknown; EXPRESSED IN: 23 plant structures; EXPRESSED DURING: 13 growth stages; CONTAINS InterPro DOMAIN/s: Protein BYPASS related (InterPro:IPR008511); BEST Arabidopsis thaliana protein match is: Protein of unknown function (DUF793) (TAIR:AT1G74450.1); Has 167 Blast hits to 164 proteins in 20 species: Archae - 3; Bacteria …
AT1G10480	genebody	chr1	+	+213	110.16	3.46	15.45	ZFP5, ZINC FINGER PROTEIN 5	Encodes a zinc finger protein containing only a single zinc finger that acts downstream of ZFP6 in regulating trichome development by integrating GA and cytokinin signaling.			AT1G19090	genebody	chr1	+	+287	109.69	1.45	100	CRK1, CYSTEINE-RICH RLK (RECEPTOR-LIKE PROTEIN KINASE) 1, RECEPTOR-LIKE SERINE/THREONINE KINASE 2, RKF2	receptor-like serine/threonine kinase (RKF2)
AT1G10560	1000-1500	chr1	+	-1411	169.65	2.67	7.39	ARABIDOPSIS THALIANA PLANT U-BOX 18, ATPUB18, PLANT U-BOX 18, PUB18	Encodes a protein containing a UND, a U-box, and an ARM domain. This protein has E3 ubiquitin ligase activity based on in vitro assays.			AT1G19160	1500-2000	chr1	-	-1985	79.56	1.83	100		F-box family protein; CONTAINS InterPro DOMAIN/s: F-box domain, cyclin-like (InterPro:IPR001810), F-box domain, Skp2-like (InterPro:IPR022364), F-box associated domain, type 3 (InterPro:IPR013187), F-box associated interaction domain (InterPro:IPR017451); BEST Arabidopsis thaliana protein match is: F-box and associated interaction domains-containing protein (TAIR:AT5G52610.1); Has 30201 Blast hit…
AT1G10586	genebody	chr1	-	+2138	2186.51	4.19	1.59		basic helix-loop-helix (bHLH) DNA-binding superfamily protein; FUNCTIONS IN: transcription regulator activity; INVOLVED IN: regulation of transcription; LOCATED IN: nucleus; CONTAINS InterPro DOMAIN/s: Helix-loop-helix DNA-binding domain (InterPro:IPR001092), Helix-loop-helix DNA-binding (InterPro:IPR011598); BEST Arabidopsis thaliana protein match is: basic helix-loop-helix (bHLH) DNA-binding su…			AT1G19170	genebody	chr1	+	+557	79.56	1.83	100		Pectin lyase-like superfamily protein; FUNCTIONS IN: polygalacturonase activity; INVOLVED IN: carbohydrate metabolic process; LOCATED IN: mitochondrion; EXPRESSED IN: 22 plant structures; EXPRESSED DURING: 13 growth stages; CONTAINS InterPro DOMAIN/s: Pectin lyase fold/virulence factor (InterPro:IPR011050), Parallel beta-helix repeat (InterPro:IPR006626), Pectin lyase fold (InterPro:IPR012334), G…
AT1G10620	genebody	chr1	-	+1178	1043.82	3.35	1.11	ATPERK11, PERK11, PROLINE-RICH EXTENSIN-LIKE RECEPTOR KINASE 11	Encodes a member of the proline-rich extensin-like receptor kinase (PERK) family. This family consists of 15 predicted receptor kinases (PMID: 15653807).			AT1G19220	genebody	chr1	-	+3200	68.31	1.26	100	ARF11, ARF19, AUXIN RESPONSE FACTOR 19, AUXIN RESPONSE FACTOR11, IAA22, INDOLE-3-ACETIC ACID INDUCIBLE 22	Encodes an auxin response factor that contains the conserved VP1-B3 DNA-binding domain at its N-terminus and the Aux/IAA-like domains III and IV present in most ARFs at its C-terminus. The protein interacts with IAA1 (yeast two hybrid) and other auxin response elements such as ER7 and ER9 (yeast one hybrid). ARF19 protein can complement many aspects of the arf7 mutant phenotype and , together wit…
AT1G10657	genebody	chr1	+	+514	69.1	2.44	30.49		Plant protein 1589 of unknown function; FUNCTIONS IN: molecular_function unknown; INVOLVED IN: biological_process unknown; LOCATED IN: cellular_component unknown; CONTAINS InterPro DOMAIN/s: Conserved hypothetical protein CHP01589, plant (InterPro:IPR006476); BEST Arabidopsis thaliana protein match is: Plant protein 1589 of unknown function (TAIR:AT3G55240.1); Has 115 Blast hits to 115 proteins i…			AT1G19290	genebody	chr1	+	+194	55.44	1.38	100		Pentatricopeptide repeat (PPR) superfamily protein; LOCATED IN: mitochondrion; EXPRESSED IN: 12 plant structures; EXPRESSED DURING: 6 growth stages; CONTAINS InterPro DOMAIN/s: Pentatricopeptide repeat (InterPro:IPR002885); BEST Arabidopsis thaliana protein match is: Pentatricopeptide repeat (PPR) superfamily protein (TAIR:AT5G55840.1); Has 30201 Blast hits to 17322 proteins in 780 species: Archa…
AT1G10660	1000-1500	chr1	+	-1443	69.1	2.44	30.49		unknown protein; LOCATED IN: endomembrane system; EXPRESSED IN: 24 plant structures; EXPRESSED DURING: 15 growth stages; BEST Arabidopsis thaliana protein match is: unknown protein (TAIR:AT5G62960.1); Has 35333 Blast hits to 34131 proteins in 2444 species: Archae - 798; Bacteria - 22429; Metazoa - 974; Fungi - 991; Plants - 531; Viruses - 0; Other Eukaryotes - 9610 (source: NCBI BLink).			AT1G19300	genebody	chr1	-	+771	64.84	1.16	100	ATGATL1, GALACTURONOSYLTRANSFERASE-LIKE 1, GAOLAOZHUANGREN 1, GATL1, GLZ1, PARVUS	The PARVUS/GLZ1 gene encodes a putative family 8 glycosyl transferase that contributes to xylan biosynthesis. Its gene expression shows good co-variance with the IRX3 gene involved in secondary cell wall synthesis. PARVUS/GLZ1 is predicted to have galacturonosyltransferase activity and may be involved in the formation of the complex oligosaccharide sequence present at the reducing end of xylan. P…
AT1G10680	genebody	chr1	-	+131	213.32	4.01	5.24	ABCB10, ATP-BINDING CASSETTE B10, P-GLYCOPROTEIN 10, PGP10	P-glycoprotein 10 (PGP10); FUNCTIONS IN: ATPase activity, coupled to transmembrane movement of substances; INVOLVED IN: transport, transmembrane transport; LOCATED IN: mitochondrion; EXPRESSED IN: sperm cell, male gametophyte; EXPRESSED DURING: L mature pollen stage, M germinated pollen stage; CONTAINS InterPro DOMAIN/s: ATPase, AAA+ type, core (InterPro:IPR003593), ABC transporter-like (InterPro…			AT1G19430	1500-2000	chr1	-	-1844	137.96	1.56	100		S-adenosyl-L-methionine-dependent methyltransferases superfamily protein; CONTAINS InterPro DOMAIN/s: Protein of unknown function DUF248, methyltransferase putative (InterPro:IPR004159); BEST Arabidopsis thaliana protein match is: S-adenosyl-L-methionine-dependent methyltransferases superfamily protein (TAIR:AT5G64030.1); Has 8058 Blast hits to 6201 proteins in 616 species: Archae - 19; Bacteria …
AT1G10682	genebody	chr1	-	+240	121.01	3.03	13.34		other RNA			AT1G19440	genebody	chr1	+	+901	137.96	1.56	100	3-KETOACYL-COA SYNTHASE 4, KCS4	Encodes KCS4, a member of the 3-ketoacyl-CoA synthase family involved in the biosynthesis of VLCFA (very long chain fatty acids).
AT1G10747	0-500	chr1	+	-121	289.3	2.74	3.11		Encodes a Maternally expressed gene (MEG) family protein			AT1G20030	genebody	chr1	+	+807	66.28	1.56	100		Pathogenesis-related thaumatin superfamily protein; CONTAINS InterPro DOMAIN/s: Thaumatin, conserved site (InterPro:IPR017949), Thaumatin, pathogenesis-related (InterPro:IPR001938); BEST Arabidopsis thaliana protein match is: Pathogenesis-related thaumatin superfamily protein (TAIR:AT1G75800.1); Has 35333 Blast hits to 34131 proteins in 2444 species: Archae - 798; Bacteria - 22429; Metazoa - 974;…
AT1G10880	genebody	chr1	-	+1305	1102.13	3.95	1		Putative role in response to salt stress. Mutants grow larger than the wild type under salt stress condition (Ann Stapleton and Ashley Green, 2009, personal communication).			AT1G20290	0-500	chr1	-	-500	110.68	1.23	100		SWI-SNF-related chromatin binding protein; BEST Arabidopsis thaliana protein match is: SWI-SNF-related chromatin binding protein (TAIR:AT1G20240.1); Has 82 Blast hits to 78 proteins in 10 species: Archae - 0; Bacteria - 0; Metazoa - 1; Fungi - 0; Plants - 81; Viruses - 0; Other Eukaryotes - 0 (source: NCBI BLink).
AT1G10890	1500-2000	chr1	+	-1948	1102.13	3.95	1		unknown protein; FUNCTIONS IN: molecular_function unknown; INVOLVED IN: biological_process unknown; LOCATED IN: chloroplast; EXPRESSED IN: petal, flower, leaf; EXPRESSED DURING: LP.04 four leaves visible, 4 anthesis, petal differentiation and expansion stage; BEST Arabidopsis thaliana protein match is: unknown protein (TAIR:AT5G13340.1); Has 11769 Blast hits to 8435 proteins in 698 species: Archa…			AT1G20300	genebody	chr1	+	+570	110.68	1.23	100		Pentatricopeptide repeat (PPR) superfamily protein; CONTAINS InterPro DOMAIN/s: Pentatricopeptide repeat (InterPro:IPR002885); BEST Arabidopsis thaliana protein match is: Tetratricopeptide repeat (TPR)-like superfamily protein (TAIR:AT1G77360.1); Has 44443 Blast hits to 14229 proteins in 312 species: Archae - 5; Bacteria - 69; Metazoa - 601; Fungi - 771; Plants - 41531; Viruses - 0; Other Eukaryo…
AT1G11080	500-1000	chr1	-	-529	2307.96	4.73	1.5	SCPL31, SERINE CARBOXYPEPTIDASE-LIKE 31	serine carboxypeptidase-like 31 (scpl31); FUNCTIONS IN: serine-type carboxypeptidase activity; INVOLVED IN: proteolysis; LOCATED IN: endomembrane system; EXPRESSED IN: 17 plant structures; EXPRESSED DURING: 4 anthesis, C globular stage, petal differentiation and expansion stage, E expanded cotyledon stage, D bilateral stage; CONTAINS InterPro DOMAIN/s: Peptidase S10, serine carboxypeptidase (Inte…			AT1G20480	genebody	chr1	-	+439	136.45	1.56	100		AMP-dependent synthetase and ligase family protein; FUNCTIONS IN: 4-coumarate-CoA ligase activity; INVOLVED IN: phenylpropanoid metabolic process, metabolic process; LOCATED IN: cellular_component unknown; EXPRESSED IN: sperm cell; CONTAINS InterPro DOMAIN/s: AMP-binding, conserved site (InterPro:IPR020845), AMP-dependent synthetase/ligase (InterPro:IPR000873); BEST Arabidopsis thaliana protein m…
AT1G11150	genebody	chr1	+	+2105	183.74	2.8	6.3		pseudogene, similar to putative AP endonuclease/reverse transcriptase, blastp match of 30% identity and 3.2e-59 P-value to GP|21952510|gb|AAM82604.1|AF525305_2|AF525305 putative AP endonuclease/reverse transcriptase {Brassica napus}			AT1G20560	genebody	chr1	-	+864	68.74	1.14	100	AAE1, ACYL ACTIVATING ENZYME 1	acyl activating enzyme 1 (AAE1); FUNCTIONS IN: AMP binding; INVOLVED IN: metabolic process; LOCATED IN: peroxisome; EXPRESSED IN: 22 plant structures; EXPRESSED DURING: 13 growth stages; CONTAINS InterPro DOMAIN/s: AMP-binding, conserved site (InterPro:IPR020845), AMP-dependent synthetase/ligase (InterPro:IPR000873); BEST Arabidopsis thaliana protein match is: AMP-dependent synthetase and ligase …
AT1G11190	genebody	chr1	-	+502	51.53	1.85	42.96	BFN1, BIFUNCTIONAL NUCLEASE I, ENDO1, ENDONUCLEASE 1	Encodes a bifunctional nuclease that acts on both RNA and DNA involved in nucleic acid degradation to facilitate nucleotide and phosphate recovery during senescence. It has mismatch-specific endonuclease activity with wide recognition of single base mismatches as well as the ability to cleave indel types of mismatches (heteroduplexes with loops).			AT1G20630	genebody	chr1	+	+1803	82.18	1.29	100	CAT1, CATALASE 1	Catalyzes the reduction of hydrogen peroxide using heme group as cofactor. Protects cells from toxicity by H2O2.
AT1G11200	1000-1500	chr1	+	-1086	51.53	1.85	42.96		Protein of unknown function (DUF300); INVOLVED IN: biological_process unknown; LOCATED IN: endomembrane system; EXPRESSED IN: 23 plant structures; EXPRESSED DURING: 14 growth stages; CONTAINS InterPro DOMAIN/s: Protein of unknown function DUF300 (InterPro:IPR005178); BEST Arabidopsis thaliana protein match is: Protein of unknown function (DUF300) (TAIR:AT4G21570.1); Has 839 Blast hits to 837 prot…			AT1G20840	genebody	chr1	-	+1279	142.42	1.38	100	ATTMT1, TMT1, TONOPLAST MONOSACCHARIDE TRANSPORTER1	The protein encoded by this gene is found in the tonoplast (vacuole membrane) of Arabidopsis cells. The gene is expressed at highest levels in juvenile (sink) and adult (source) leaves, followed by flower tissues.
AT1G11230	genebody	chr1	-	+134	55.3	2.85	40.39		Protein of unknown function (DUF761); FUNCTIONS IN: molecular_function unknown; INVOLVED IN: biological_process unknown; LOCATED IN: endomembrane system; CONTAINS InterPro DOMAIN/s: Protein of unknown function DUF761, plant (InterPro:IPR008480); BEST Arabidopsis thaliana protein match is: Protein of unknown function (DUF761) (TAIR:AT1G11220.1).			AT1G20920	genebody	chr1	+	+3119	77.31	1.47	100	RCF1, REGULATOR OF CBF GENE EXPRESSION 1	P-loop containing nucleoside triphosphate hydrolases superfamily protein; FUNCTIONS IN: helicase activity, nucleic acid binding, ATP-dependent helicase activity, ATP binding; EXPRESSED IN: 25 plant structures; EXPRESSED DURING: 14 growth stages; CONTAINS InterPro DOMAIN/s: DNA/RNA helicase, DEAD/DEAH box type, N-terminal (InterPro:IPR011545), RNA helicase, DEAD-box type, Q motif (InterPro:IPR0140…
AT1G11240	500-1000	chr1	-	-968	209.45	2.88	5.39		CONTAINS InterPro DOMAIN/s: Nucleolar protein 12 (InterPro:IPR019186); Has 2484 Blast hits to 1934 proteins in 262 species: Archae - 0; Bacteria - 90; Metazoa - 921; Fungi - 378; Plants - 144; Viruses - 18; Other Eukaryotes - 933 (source: NCBI BLink).			AT1G20925	1500-2000	chr1	+	-1795	77.31	1.47	100		Auxin efflux carrier family protein; FUNCTIONS IN: auxin:hydrogen symporter activity; INVOLVED IN: auxin polar transport, transmembrane transport; LOCATED IN: integral to membrane; CONTAINS InterPro DOMAIN/s: Auxin efflux carrier (InterPro:IPR004776); BEST Arabidopsis thaliana protein match is: Auxin efflux carrier family protein (TAIR:AT1G76520.2); Has 641 Blast hits to 607 proteins in 137 speci…
AT1G11250	genebody	chr1	+	+539	209.45	2.88	5.39	ATSYP125, SYNTAXIN OF PLANTS 125, SYP125	member of SYP12 Gene Family			AT1G21040	genebody	chr1	-	+2502	173.6	1.29	100		Mutator-like transposase family, has a 3.3e-87 P-value blast match to Q9SLM0 /314-478 Pfam PF03108 MuDR family transposase (MuDr-element domain)
AT1G11370	genebody	chr1	-	+1522	3100	4.49	2.07		Pectin lyase-like superfamily protein; FUNCTIONS IN: pectinesterase activity; INVOLVED IN: cell wall modification; LOCATED IN: endomembrane system, cell wall, plant-type cell wall; EXPRESSED IN: flower; CONTAINS InterPro DOMAIN/s: Pectinesterase, active site (InterPro:IPR018040), Pectin lyase fold/virulence factor (InterPro:IPR011050), Pectinesterase, catalytic (InterPro:IPR000070), Pectin lyase …			AT1G21240	genebody	chr1	+	+2081	172.75	1.54	100	WAK3, WALL ASSOCIATED KINASE 3	encodes a wall-associated kinase
AT1G11450	genebody	chr1	+	+559	624.16	3.61	1.16	UMAMIT27, USUALLY MULTIPLE ACIDS MOVE IN AND OUT TRANSPORTERS 27	nodulin MtN21-like transporter family protein			AT1G21245	0-500	chr1	+	-458	172.75	1.54	100		Protein kinase superfamily protein; FUNCTIONS IN: protein kinase activity, ATP binding; INVOLVED IN: protein amino acid phosphorylation; LOCATED IN: cellular_component unknown; CONTAINS InterPro DOMAIN/s: Protein kinase, catalytic domain (InterPro:IPR000719), Serine-threonine/tyrosine-protein kinase (InterPro:IPR001245), Protein kinase-like domain (InterPro:IPR011009); BEST Arabidopsis thaliana p…
AT1G11460	genebody	chr1	+	+2069	2039.82	4.26	1.43	UMAMIT26, USUALLY MULTIPLE ACIDS MOVE IN AND OUT TRANSPORTERS 26	nodulin MtN21-like transporter family protein			AT1G21600	0-500	chr1	-	-24	52.83	1.47	100	PLASTID TRANSCRIPTIONALLY ACTIVE 6, PTAC6	Present in transcriptionally active plastid chromosomes. Involved in plastid gene expression.
AT1G11480	500-1000	chr1	-	-964	179.39	2.99	6.64		eukaryotic translation initiation factor-related; Has 394 Blast hits to 370 proteins in 111 species: Archae - 0; Bacteria - 23; Metazoa - 177; Fungi - 53; Plants - 82; Viruses - 0; Other Eukaryotes - 59 (source: NCBI BLink).			AT1G21610	0-500	chr1	+	-51	52.83	1.47	100		wound-responsive family protein; FUNCTIONS IN: molecular_function unknown; INVOLVED IN: response to wounding; LOCATED IN: cellular_component unknown; EXPRESSED IN: 24 plant structures; EXPRESSED DURING: 14 growth stages; BEST Arabidopsis thaliana protein match is: unknown protein (TAIR:AT1G77310.1).
AT1G11482	genebody	chr1	-	+937	179.39	2.99	6.64		unknown pseudogene			AT1G21630	genebody	chr1	+	+1829	85.77	1.2	100		Calcium-binding EF hand family protein; FUNCTIONS IN: calcium ion binding; LOCATED IN: cytosol; EXPRESSED IN: 24 plant structures; EXPRESSED DURING: 15 growth stages; CONTAINS InterPro DOMAIN/s: EF-HAND 2 (InterPro:IPR018249), EPS15 homology (EH) (InterPro:IPR000261), Calcium-binding EF-hand (InterPro:IPR002048), EF-hand-like domain (InterPro:IPR011992); BEST Arabidopsis thaliana protein match is…
AT1G11510	0-500	chr1	-	-26	188.32	2.72	6.17		DNA-binding storekeeper protein-related transcriptional regulator; CONTAINS InterPro DOMAIN/s: Protein of unknown function DUF573 (InterPro:IPR007592); BEST Arabidopsis thaliana protein match is: DNA-binding storekeeper protein-related transcriptional regulator (TAIR:AT1G61730.1); Has 6244 Blast hits to 2746 proteins in 297 species: Archae - 0; Bacteria - 3717; Metazoa - 876; Fungi - 377; Plants …			AT1G21640	500-1000	chr1	+	-974	75.81	1.25	100	ATNADK2, NAD KINASE 2, NADK2	Encodes a protein with NAD kinase activity. The protein was also shown to bind calmodulin.
AT1G11520	0-500	chr1	+	-166	188.32	2.72	6.17		pliceosome associated protein-related; FUNCTIONS IN: molecular_function unknown; INVOLVED IN: biological_process unknown; LOCATED IN: chloroplast; EXPRESSED IN: male gametophyte, pollen tube; EXPRESSED DURING: L mature pollen stage, M germinated pollen stage; BEST Arabidopsis thaliana protein match is: proline-rich spliceosome-associated (PSP) family protein (TAIR:AT4G21660.2); Has 139 Blast hits…			AT1G21670	genebody	chr1	+	+849	312.42	1.67	100		LOCATED IN: cell wall, plant-type cell wall; EXPRESSED IN: 23 plant structures; EXPRESSED DURING: 14 growth stages; CONTAINS InterPro DOMAIN/s: WD40-like Beta Propeller (InterPro:IPR011659), Six-bladed beta-propeller, TolB-like (InterPro:IPR011042); BEST Arabidopsis thaliana protein match is: DPP6 N-terminal domain-like protein (TAIR:AT1G21680.1); Has 8461 Blast hits to 5060 proteins in 1257 spec…
AT1G11530	1500-2000	chr1	+	-1574	188.32	2.72	6.17	ATCXXS1, C-TERMINAL CYSTEINE RESIDUE IS CHANGED TO A SERINE 1, CXXS1	Encodes a monocysteinic thioredoxin, thioredoxin in which the second cysteine of the redox site is replaced by a serine, with low disulfide reductase but efficient disulfide isomerase activity.			AT1G21680	genebody	chr1	+	+516	88.62	1.41	100		DPP6 N-terminal domain-like protein; FUNCTIONS IN: molecular_function unknown; INVOLVED IN: biological_process unknown; LOCATED IN: plasma membrane, vacuole, plant-type cell wall; EXPRESSED IN: 25 plant structures; EXPRESSED DURING: 13 growth stages; CONTAINS InterPro DOMAIN/s: WD40-like Beta Propeller (InterPro:IPR011659), Six-bladed beta-propeller, TolB-like (InterPro:IPR011042); BEST Arabidops…
AT1G11572	genebody	chr1	+	+470	180.42	3.17	6.58		Encodes a Plant thionin family protein			AT1G22030	genebody	chr1	-	+631	77.44	1.43	100		CONTAINS InterPro DOMAIN/s: Protein BYPASS related (InterPro:IPR008511); BEST Arabidopsis thaliana protein match is: unknown protein (TAIR:AT1G77855.1); Has 99 Blast hits to 99 proteins in 17 species: Archae - 0; Bacteria - 0; Metazoa - 3; Fungi - 0; Plants - 96; Viruses - 0; Other Eukaryotes - 0 (source: NCBI BLink).
AT1G11580	genebody	chr1	+	+930	1857.37	4.18	1.17	ATPMEPCRA, METHYLESTERASE PCR A, PMEPCRA	methylesterase PCR A (PMEPCRA); FUNCTIONS IN: enzyme inhibitor activity, pectinesterase activity; INVOLVED IN: cell wall modification; LOCATED IN: cell wall, plasma membrane, plant-type cell wall; EXPRESSED IN: 25 plant structures; EXPRESSED DURING: 13 growth stages; CONTAINS InterPro DOMAIN/s: Pectinesterase, active site (InterPro:IPR018040), Pectin lyase fold/virulence factor (InterPro:IPR01105…			AT1G22310	genebody	chr1	-	+389	50.66	1.54	100	ATMBD8, MBD8, METHYL-CPG-BINDING DOMAIN 8	Protein containing methyl-CpG-binding domain.Has sequence similarity to human MBD proteins.
AT1G11600	genebody	chr1	+	+1358	220.23	3.05	4.94	CYTOCHROME P450, FAMILY 77, SUBFAMILY B, POLYPEPTIDE 1, CYP77B1	member of CYP77B			AT1G22560	genebody	chr1	+	+1563	58.8	1.23	100		non-LTR retrotransposon family (LINE), has a 9.4e-20 P-value blast match to GB:BAA20419 reverse transcriptase (LINE-element) (Mus musculus)
AT1G11610	genebody	chr1	-	+1704	1780.26	4.48	1.09	CYTOCHROME P450, FAMILY 71, SUBFAMILY A, POLYPEPTIDE 18, CYP71A18	putative cytochrome P450			AT1G22770	genebody	chr1	+	+5174	96.95	1.47	100	FB, GI, GIGANTEA	Together with CONSTANTS (CO) and FLOWERING LOCUS T (FT), GIGANTEA promotes flowering under long days in a circadian clock-controlled flowering pathway. GI acts earlier than CO and FT in the pathway by increasing CO and FT mRNA abundance. Located in the nucleus. Regulates several developmental processes, including photoperiod-mediated flowering, phytochrome B signaling, circadian clock, carbohydra…
AT1G11655	genebody	chr1	+	+210	63.52	3.99	34.51		unknown protein; BEST Arabidopsis thaliana protein match is: unknown protein (TAIR:AT4G21902.1); Has 22 Blast hits to 22 proteins in 6 species: Archae - 0; Bacteria - 0; Metazoa - 0; Fungi - 0; Plants - 22; Viruses - 0; Other Eukaryotes - 0 (source: NCBI BLink).			AT1G22780	500-1000	chr1	+	-846	96.95	1.47	100	40S RIBOSOMAL PROTEIN S18, PFL, PFL1, POINTED FIRST LEAVES, POINTED FIRST LEAVES 1, RPS18A	S18 ribosomal protein involved in the binding of f-Met tRNA during initiation of mRNA translation. Expression restricted to meristems. Mutant phenotype-pointed first leaves,reduced fresh weight, growth retardation.
AT1G11660	1000-1500	chr1	+	-1061	63.52	3.99	34.51		heat shock protein 70 (Hsp 70) family protein; FUNCTIONS IN: ATP binding; INVOLVED IN: protein folding; LOCATED IN: cellular_component unknown; EXPRESSED IN: 24 plant structures; EXPRESSED DURING: 15 growth stages; CONTAINS InterPro DOMAIN/s: Heat shock protein Hsp70 (InterPro:IPR001023), Heat shock protein 70 (InterPro:IPR013126); BEST Arabidopsis thaliana protein match is: Heat shock protein 70…			AT1G23030	genebody	chr1	+	+1507	87.9	1.32	100		ARM repeat superfamily protein; FUNCTIONS IN: ubiquitin-protein ligase activity, binding; INVOLVED IN: response to chitin; LOCATED IN: ubiquitin ligase complex; EXPRESSED IN: 23 plant structures; EXPRESSED DURING: 15 growth stages; CONTAINS InterPro DOMAIN/s: U box domain (InterPro:IPR003613), Armadillo-like helical (InterPro:IPR011989), Armadillo (InterPro:IPR000225), Armadillo-type fold (InterP…
AT1G11670	genebody	chr1	-	+425	1237.4	4.1	0.86		MATE efflux family protein; FUNCTIONS IN: antiporter activity, drug transmembrane transporter activity, transporter activity; INVOLVED IN: drug transmembrane transport, N-terminal protein myristoylation, transmembrane transport; LOCATED IN: membrane; EXPRESSED IN: 22 plant structures; EXPRESSED DURING: 13 growth stages; CONTAINS InterPro DOMAIN/s: Multi antimicrobial extrusion protein MatE (Inter…			AT1G23230	genebody	chr1	+	+1276	82.83	1.32	100		CONTAINS InterPro DOMAIN/s: Mediator complex subunit Med23 (InterPro:IPR021629); Has 187 Blast hits to 184 proteins in 67 species: Archae - 0; Bacteria - 0; Metazoa - 135; Fungi - 0; Plants - 43; Viruses - 0; Other Eukaryotes - 9 (source: NCBI BLink).
AT1G11684	0-500	chr1	-	-184	70.89	2.56	29.47		unknown protein; Has 30201 Blast hits to 17322 proteins in 780 species: Archae - 12; Bacteria - 1396; Metazoa - 17338; Fungi - 3422; Plants - 5037; Viruses - 0; Other Eukaryotes - 2996 (source: NCBI BLink).			AT1G23780	1500-2000	chr1	-	-1903	54.15	1.25	100		F-box family protein; CONTAINS InterPro DOMAIN/s: F-box domain, cyclin-like (InterPro:IPR001810), F-box domain, Skp2-like (InterPro:IPR022364); BEST Arabidopsis thaliana protein match is: F-box family protein (TAIR:AT1G23770.1); Has 310 Blast hits to 310 proteins in 54 species: Archae - 0; Bacteria - 0; Metazoa - 148; Fungi - 0; Plants - 156; Viruses - 0; Other Eukaryotes - 6 (source: NCBI BLink).
AT1G11690	genebody	chr1	+	+16	70.89	2.56	29.47		unknown protein; BEST Arabidopsis thaliana protein match is: unknown protein (TAIR:AT3G20350.1); Has 5959 Blast hits to 4807 proteins in 476 species: Archae - 156; Bacteria - 436; Metazoa - 2789; Fungi - 309; Plants - 336; Viruses - 9; Other Eukaryotes - 1924 (source: NCBI BLink).			AT1G23790	genebody	chr1	+	+466	54.15	1.25	100		Plant protein of unknown function (DUF936); CONTAINS InterPro DOMAIN/s: Protein of unknown function DUF936, plant (InterPro:IPR010341); BEST Arabidopsis thaliana protein match is: Plant protein of unknown function (DUF936) (TAIR:AT1G70340.1); Has 265 Blast hits to 216 proteins in 30 species: Archae - 0; Bacteria - 7; Metazoa - 9; Fungi - 7; Plants - 237; Viruses - 0; Other Eukaryotes - 5 (source:…
AT1G11760	1500-2000	chr1	-	-1938	97.2	2.94	18.58	MED32	MED32; Has 41 Blast hits to 40 proteins in 14 species: Archae - 0; Bacteria - 0; Metazoa - 0; Fungi - 0; Plants - 41; Viruses - 0; Other Eukaryotes - 0 (source: NCBI BLink).			AT1G24150	genebody	chr1	+	+1494	58.41	1.18	100	ATFH4, FH4, FORMIN HOMOLOGUE 4	Encodes a group I formin. Localized to cell junctions. Polymerizes actin. Binds profilin.
AT1G11770	0-500	chr1	+	-454	97.2	2.94	18.58		FAD-binding Berberine family protein; FUNCTIONS IN: electron carrier activity, oxidoreductase activity, FAD binding, catalytic activity; LOCATED IN: endomembrane system; EXPRESSED IN: 9 plant structures; EXPRESSED DURING: L mature pollen stage, M germinated pollen stage, 4 anthesis, C globular stage, petal differentiation and expansion stage; CONTAINS InterPro DOMAIN/s: FAD-binding, type 2 (Inter…			AT1G24159	1500-2000	chr1	+	-1763	58.41	1.18	100		Interleukin-1 receptor-associated kinase 4 protein; FUNCTIONS IN: molecular_function unknown; INVOLVED IN: biological_process unknown; LOCATED IN: cellular_component unknown; BEST Arabidopsis thaliana protein match is: Concanavalin A-like lectin protein kinase family protein (TAIR:AT1G70130.1); Has 17 Blast hits to 17 proteins in 3 species: Archae - 0; Bacteria - 0; Metazoa - 0; Fungi - 0; Plants…
AT1G11803	1000-1500	chr1	-	-1402	100.76	2.32	17.54		pseudogene of (SAUR) auxin-responsive family protein			AT1G24290	genebody	chr1	-	+761	129.05	1.43	100		AAA-type ATPase family protein; FUNCTIONS IN: nucleoside-triphosphatase activity, nucleotide binding, ATP binding; EXPRESSED IN: shoot apex, seed; EXPRESSED DURING: E expanded cotyledon stage; CONTAINS InterPro DOMAIN/s: ATPase, AAA+ type, core (InterPro:IPR003593), Ubiquitin-associated/translation elongation factor EF1B, N-terminal, eukaryote (InterPro:IPR015940), Ubiquitin-associated/translatio…
AT1G11810	0-500	chr1	+	-330	100.76	2.32	17.54		F-box associated ubiquitination effector family protein; CONTAINS InterPro DOMAIN/s: F-box domain, cyclin-like (InterPro:IPR001810), F-box domain, Skp2-like (InterPro:IPR022364), F-box associated domain, type 1 (InterPro:IPR006527), F-box associated interaction domain (InterPro:IPR017451); BEST Arabidopsis thaliana protein match is: F-box and associated interaction domains-containing protein (TAI…			AT1G24800	genebody	chr1	+	+640	73.85	1.19	100		F-box family protein; CONTAINS InterPro DOMAIN/s: F-box domain, cyclin-like (InterPro:IPR001810), F-box domain, Skp2-like (InterPro:IPR022364), F-box associated domain, type 1 (InterPro:IPR006527), F-box associated interaction domain (InterPro:IPR017451); BEST Arabidopsis thaliana protein match is: F-box family protein (TAIR:AT1G25150.1); Has 30201 Blast hits to 17322 proteins in 780 species: Arc…
AT1G11850	0-500	chr1	+	-187	433.17	3.94	1.84		unknown protein; FUNCTIONS IN: molecular_function unknown; INVOLVED IN: biological_process unknown; LOCATED IN: endomembrane system; EXPRESSED IN: 19 plant structures; EXPRESSED DURING: 12 growth stages; Has 84259 Blast hits to 16502 proteins in 1194 species: Archae - 107; Bacteria - 41190; Metazoa - 21798; Fungi - 3523; Plants - 7569; Viruses - 886; Other Eukaryotes - 9186 (source: NCBI BLink).			AT1G24880	genebody	chr1	+	+6803	182.9	1.45	100	ATLPXC2, LIPID X C2, LPXC2	UDP-3-O-acyl N-acetylglycosamine deacetylase family protein; FUNCTIONS IN: UDP-3-O-[3-hydroxymyristoyl] N-acetylglucosamine deacetylase activity; INVOLVED IN: lipid A biosynthetic process; CONTAINS InterPro DOMAIN/s: UDP-3-O-acyl N-acetylglucosamine deacetylase, N-terminal (InterPro:IPR015870), Ribosomal protein S5 domain 2-type fold (InterPro:IPR020568), UDP-3-O-acyl N-acetylglucosamine deacetyl…
AT1G12010	genebody	chr1	+	+669	225.4	2.97	4.6		Encodes a protein that appears to have 1-amino-cyclopropane-1-carboxylic acid oxidase activity based on mutant analyses.			AT1G24881	1000-1500	chr1	+	-1332	182.9	1.45	100		F-box family protein; CONTAINS InterPro DOMAIN/s: F-box domain, cyclin-like (InterPro:IPR001810), F-box domain, Skp2-like (InterPro:IPR022364), F-box associated domain, type 1 (InterPro:IPR006527), F-box associated interaction domain (InterPro:IPR017451); BEST Arabidopsis thaliana protein match is: F-box family protein (TAIR:AT1G25150.1); Has 30201 Blast hits to 17322 proteins in 780 species: Arc…
AT1G12013	1000-1500	chr1	+	-1411	225.4	2.97	4.6	SMALL NUCLEOLAR RNA111, SNOR111	Encodes a H/ACA-box snoRNA (snoR111). Gb: AJ505682			AT1G24909	genebody	chr1	-	+186	274.98	1.52	100		Glutamine amidotransferase type 1 family protein; FUNCTIONS IN: catalytic activity, anthranilate synthase activity; INVOLVED IN: glutamine metabolic process, biosynthetic process, metabolic process; CONTAINS InterPro DOMAIN/s: Glutamine amidotransferase class-I, C-terminal (InterPro:IPR000991), Glutamine amidotransferase superfamily (InterPro:IPR011702), Anthranilate synthase, glutamine amidotran…
AT1G12015	1500-2000	chr1	+	-1611	225.4	2.97	4.6		snoRNA			AT1G24938	genebody	chr1	-	+737	115.64	1.51	100		similar to unknown protein [Arabidopsis thaliana] (TAIR:AT1G35100.1)
AT1G12030	genebody	chr1	-	+706	537.98	3.66	1.21		Protein of unknown function (DUF506) ; CONTAINS InterPro DOMAIN/s: Protein of unknown function DUF506, plant (InterPro:IPR006502); BEST Arabidopsis thaliana protein match is: Protein of unknown function (DUF506) (TAIR:AT1G62420.1); Has 393 Blast hits to 391 proteins in 26 species: Archae - 0; Bacteria - 4; Metazoa - 0; Fungi - 0; Plants - 387; Viruses - 0; Other Eukaryotes - 2 (source: NCBI BLink…			AT1G24967	genebody	chr1	-	+3673	89.19	1.3	100		Mutator-like transposase family, has a 1.2e-61 P-value blast match to Q9S9L6 /322-461 Pfam PF03108 MuDR family transposase (MuDr-element domain)
AT1G12040	1500-2000	chr1	+	-1696	342.3	2.59	2.45	LEUCINE-RICH REPEAT/EXTENSIN 1, LRX1	encodes a a chimeric leucine-rich repeat/extensin protein that regulates root hair morphogenesis and elongation. Null mutants develop root hairs that frequently abort, swell, or branch. Gene is expressed in root hair cells and protein is specifically localized in the wall of the hair proper.			AT1G25054	genebody	chr1	+	+6600	227.54	1.85	100	ATLPXC3, LIPID X C3, LPXC3	UDP-3-O-acyl N-acetylglycosamine deacetylase family protein; FUNCTIONS IN: UDP-3-O-[3-hydroxymyristoyl] N-acetylglucosamine deacetylase activity; INVOLVED IN: lipid A biosynthetic process; CONTAINS InterPro DOMAIN/s: UDP-3-O-acyl N-acetylglucosamine deacetylase, N-terminal (InterPro:IPR015870), UDP-3-O-acyl N-acetylglucosamine deacetylase (InterPro:IPR004463), Ribosomal protein S5 domain 2-type f…
AT1G12064	500-1000	chr1	-	-672	1211.12	4.58	1.03		unknown protein; LOCATED IN: endomembrane system; Has 35333 Blast hits to 34131 proteins in 2444 species: Archae - 798; Bacteria - 22429; Metazoa - 974; Fungi - 991; Plants - 531; Viruses - 0; Other Eukaryotes - 9610 (source: NCBI BLink).			AT1G25055	genebody	chr1	+	+811	167.52	1.34	100		F-box family protein; CONTAINS InterPro DOMAIN/s: F-box domain, cyclin-like (InterPro:IPR001810), F-box domain, Skp2-like (InterPro:IPR022364), F-box associated domain, type 1 (InterPro:IPR006527), F-box associated interaction domain (InterPro:IPR017451); BEST Arabidopsis thaliana protein match is: F-box family protein (TAIR:AT1G25150.1); Has 30201 Blast hits to 17322 proteins in 780 species: Arc…
AT1G12080	genebody	chr1	+	+106	264.38	4.11	3.53		Vacuolar calcium-binding protein-related; BEST Arabidopsis thaliana protein match is: Vacuolar calcium-binding protein-related (TAIR:AT1G62480.1); Has 21609 Blast hits to 9169 proteins in 1089 species: Archae - 145; Bacteria - 3596; Metazoa - 6157; Fungi - 1827; Plants - 760; Viruses - 333; Other Eukaryotes - 8791 (source: NCBI BLink).			AT1G25083	0-500	chr1	-	-228	244.92	1.58	100		Glutamine amidotransferase type 1 family protein; FUNCTIONS IN: catalytic activity, anthranilate synthase activity; INVOLVED IN: glutamine metabolic process, biosynthetic process, metabolic process; CONTAINS InterPro DOMAIN/s: Glutamine amidotransferase class-I, C-terminal (InterPro:IPR000991), Glutamine amidotransferase superfamily (InterPro:IPR011702), Anthranilate synthase, glutamine amidotran…
AT1G12090	genebody	chr1	-	+405	297.19	4.06	3	ELP, EXTENSIN-LIKE PROTEIN	extensin-like protein (ELP)			AT1G25145	genebody	chr1	+	+680	249.74	1.52	100	ATLPXC4, LIPID X C4, LPXC4	UDP-3-O-acyl N-acetylglycosamine deacetylase family protein; FUNCTIONS IN: UDP-3-O-[3-hydroxymyristoyl] N-acetylglucosamine deacetylase activity; INVOLVED IN: lipid A biosynthetic process; CONTAINS InterPro DOMAIN/s: UDP-3-O-acyl N-acetylglucosamine deacetylase, N-terminal (InterPro:IPR015870), Ribosomal protein S5 domain 2-type fold (InterPro:IPR020568), UDP-3-O-acyl N-acetylglucosamine deacetyl…
AT1G12100	genebody	chr1	+	+48	368.54	3.85	2.41		Bifunctional inhibitor/lipid-transfer protein/seed storage 2S albumin superfamily protein; FUNCTIONS IN: lipid binding; INVOLVED IN: lipid transport; LOCATED IN: endomembrane system; EXPRESSED IN: shoot apex, embryo, flower, leaf, seed; EXPRESSED DURING: petal differentiation and expansion stage, E expanded cotyledon stage; CONTAINS InterPro DOMAIN/s: Bifunctional inhibitor/plant lipid transfer p…			AT1G25150	genebody	chr1	+	+715	139.68	1.43	100		F-box family protein; CONTAINS InterPro DOMAIN/s: F-box domain, cyclin-like (InterPro:IPR001810), F-box domain, Skp2-like (InterPro:IPR022364), F-box associated domain, type 1 (InterPro:IPR006527), F-box associated interaction domain (InterPro:IPR017451); BEST Arabidopsis thaliana protein match is: F-box family protein (TAIR:AT1G25055.1).
AT1G12110	genebody	chr1	+	+183	194.56	2.64	5.87	ARABIDOPSIS THALIANA NITRATE TRANSPORTER 1, ATNPF6.3, ATNRT1, B-1, CHL1, CHL1-1, CHLORINA 1, NITRATE TRANSPORTER 1, NITRATE TRANSPORTER 1.1, NPF6.3, NRT1, NRT1.1, NRT1/ PTR FAMILY 6.3	Encodes NRT1.1 (CHL1), a dual-affinity nitrate transporter. The protein is expressed in guard cells and function in stomatal opening. Mutants have less transpiration and are more tolerant to drought. Expressed in lateral roots. Involved in nitrate signaling which enables the plant root system to detect and exploit nitrate-rich soil patches. Comparing to the wild type, the mutant displays a strong…			AT1G25155	genebody	chr1	-	+381	99.26	1.36	100		Glutamine amidotransferase type 1 family protein; FUNCTIONS IN: catalytic activity, anthranilate synthase activity; INVOLVED IN: glutamine metabolic process, biosynthetic process, metabolic process; CONTAINS InterPro DOMAIN/s: Glutamine amidotransferase class-I, C-terminal (InterPro:IPR000991), Glutamine amidotransferase superfamily (InterPro:IPR011702), Anthranilate synthase, glutamine amidotran…
AT1G12120	1000-1500	chr1	-	-1256	216.42	3.69	5.11		Plant protein of unknown function (DUF863); CONTAINS InterPro DOMAIN/s: Protein of unknown function DUF863, plant (InterPro:IPR008581); BEST Arabidopsis thaliana protein match is: Plant protein of unknown function (DUF863) (TAIR:AT1G62530.2); Has 160 Blast hits to 145 proteins in 37 species: Archae - 0; Bacteria - 2; Metazoa - 12; Fungi - 14; Plants - 101; Viruses - 0; Other Eukaryotes - 31 (sour…			AT1G25180	genebody	chr1	+	+501	94.16	1.45	100		unknown protein; BEST Arabidopsis thaliana protein match is: unknown protein (TAIR:AT1G25025.1); Has 8171 Blast hits to 2608 proteins in 364 species: Archae - 0; Bacteria - 499; Metazoa - 1710; Fungi - 974; Plants - 287; Viruses - 83; Other Eukaryotes - 4618 (source: NCBI BLink).
AT1G12130	genebody	chr1	+	+257	216.42	3.69	5.11		Flavin-binding monooxygenase family protein; FUNCTIONS IN: NADP or NADPH binding, monooxygenase activity, FAD binding, flavin-containing monooxygenase activity; INVOLVED IN: oxidation reduction; CONTAINS InterPro DOMAIN/s: Flavin-containing monooxygenase FMO (InterPro:IPR000960), Flavin-containing monooxygenase-like (InterPro:IPR020946); BEST Arabidopsis thaliana protein match is: Flavin-binding …			AT1G25209	1500-2000	chr1	+	-1659	94.16	1.45	100		pseudogene of UDP-3-O-acyl N-acetylglucosamine deacetylase family protein/F-box protein related
AT1G12170	genebody	chr1	-	+585	888.91	4.42	1		F-box family protein; CONTAINS InterPro DOMAIN/s: F-box domain, cyclin-like (InterPro:IPR001810), F-box domain, Skp2-like (InterPro:IPR022364), F-box associated domain, type 1 (InterPro:IPR006527), F-box associated interaction domain (InterPro:IPR017451); BEST Arabidopsis thaliana protein match is: F-box and associated interaction domains-containing protein (TAIR:AT1G12190.1); Has 1693 Blast hits…			AT1G25210	genebody	chr1	+	+937	178.97	1.57	100	ATLPXC5, LIPID X C5, LPXC5	UDP-3-O-acyl N-acetylglycosamine deacetylase family protein; FUNCTIONS IN: UDP-3-O-[3-hydroxymyristoyl] N-acetylglucosamine deacetylase activity; INVOLVED IN: lipid A biosynthetic process; CONTAINS InterPro DOMAIN/s: UDP-3-O-acyl N-acetylglucosamine deacetylase, N-terminal (InterPro:IPR015870), UDP-3-O-acyl N-acetylglucosamine deacetylase (InterPro:IPR004463), Ribosomal protein S5 domain 2-type f…
AT1G12180	1000-1500	chr1	+	-1304	888.91	4.42	1		BEST Arabidopsis thaliana protein match is: HSP20-like chaperones superfamily protein (TAIR:AT5G47600.1); Has 8 Blast hits to 8 proteins in 3 species: Archae - 0; Bacteria - 0; Metazoa - 0; Fungi - 0; Plants - 8; Viruses - 0; Other Eukaryotes - 0 (source: NCBI BLink).			AT1G25211	genebody	chr1	+	+649	200.71	1.52	100		F-box family protein; CONTAINS InterPro DOMAIN/s: F-box domain, cyclin-like (InterPro:IPR001810), F-box domain, Skp2-like (InterPro:IPR022364), F-box associated domain, type 1 (InterPro:IPR006527), F-box associated interaction domain (InterPro:IPR017451); BEST Arabidopsis thaliana protein match is: F-box family protein (TAIR:AT1G25150.1); Has 30201 Blast hits to 17322 proteins in 780 species: Arc…
AT1G12190	genebody	chr1	-	+534	959.32	3.77	1.02		F-box and associated interaction domains-containing protein; CONTAINS InterPro DOMAIN/s: F-box domain, cyclin-like (InterPro:IPR001810), F-box domain, Skp2-like (InterPro:IPR022364), F-box associated domain, type 1 (InterPro:IPR006527), F-box associated interaction domain (InterPro:IPR017451); BEST Arabidopsis thaliana protein match is: F-box family protein (TAIR:AT1G12170.1); Has 1345 Blast hits…			AT1G25370	genebody	chr1	-	+408	86.79	1.45	100		Protein of unknown function (DUF1639); CONTAINS InterPro DOMAIN/s: Protein of unknown function DUF1639 (InterPro:IPR012438); BEST Arabidopsis thaliana protein match is: Protein of unknown function (DUF1639) (TAIR:AT1G68340.1); Has 265 Blast hits to 265 proteins in 16 species: Archae - 0; Bacteria - 0; Metazoa - 1; Fungi - 0; Plants - 264; Viruses - 0; Other Eukaryotes - 0 (source: NCBI BLink).
AT1G12200	genebody	chr1	+	+914	189.32	2.86	6.13	FLAVIN MONOOXYGENASE, FMO	Putative flavin monooxygenase.			AT1G25430	genebody	chr1	-	+1444	97.76	1.27	100		non-LTR retrotransposon family (LINE), has a 8.0e-45 P-value blast match to GB:NP_038607 L1 repeat, Tf subfamily, member 9 (LINE-element) (Mus musculus)
AT1G12260	genebody	chr1	-	+1379	2879.38	3.69	1.66	ANAC007, EMB2749, EMBRYO DEFECTIVE 2749, NAC 007, NAC007, VASCULAR RELATED NAC-DOMAIN PROTEIN 4, VND4	Encodes a NAC-domain transcription factor. Expressed in the vascular tissue.			AT1G25480	genebody	chr1	+	+250	54.72	1.81	100		Aluminium activated malate transporter family protein; FUNCTIONS IN: molecular_function unknown; INVOLVED IN: response to aluminum ion; LOCATED IN: cellular_component unknown; CONTAINS InterPro DOMAIN/s: Malate transporter, aliminium toerance (InterPro:IPR020966); BEST Arabidopsis thaliana protein match is: Aluminium activated malate transporter family protein (TAIR:AT1G68600.1); Has 866 Blast hi…
AT1G12480	1500-2000	chr1	-	-1760	786.21	3.9	1.07	CARBON DIOXIDE INSENSITIVE 3, CDI3, OZONE-SENSITIVE 1, OZS1, RADICAL-INDUCED CELL DEATH 3, RCD3, SLAC1, SLOW ANION CHANNEL-ASSOCIATED 1	Encodes a membrane protein with 10 predicted transmembrane helices. SLAC1 is a multispanning membrane protein expressed predominantly in guard cells that plays a role in regulating cellular ion homeostasis and S-type anion currents. SLAC1 is important for normal stomatal closure in response to a variety of signals including elevated CO2, ozone, ABA, darkness, and humidity. SLAC1:GFP localizes to …			AT1G26120	genebody	chr1	-	+1234	52	1.18	100	ICME-LIKE1, ISOPRENYLCYSTEINE METHYLESTERASE-LIKE 1	Isoprenylcysteine methylesterase-like 1 (ICME-LIKE1); FUNCTIONS IN: hydrolase activity; INVOLVED IN: metabolic process; LOCATED IN: cellular_component unknown; CONTAINS InterPro DOMAIN/s: Carboxylesterase, type B (InterPro:IPR002018), Alpha/beta hydrolase fold-3 (InterPro:IPR013094); BEST Arabidopsis thaliana protein match is: prenylcysteine methylesterase (TAIR:AT5G15860.1); Has 9242 Blast hits …
AT1G12490	genebody	chr1	+	+278	786.21	3.9	1.07		F-box associated ubiquitination effector family protein; CONTAINS InterPro DOMAIN/s: F-box associated domain, type 1 (InterPro:IPR006527), F-box associated interaction domain (InterPro:IPR017451); BEST Arabidopsis thaliana protein match is: F-box and associated interaction domains-containing protein (TAIR:AT1G09650.1); Has 239 Blast hits to 239 proteins in 16 species: Archae - 0; Bacteria - 0; Me…			AT1G26218	genebody	chr1	-	+804	88.6	1.81	100		Potential natural antisense gene, locus overlaps with AT1G26220
AT1G12540	genebody	chr1	+	+621	1278.53	4.32	0.9		basic helix-loop-helix (bHLH) DNA-binding superfamily protein; FUNCTIONS IN: DNA binding, sequence-specific DNA binding transcription factor activity; INVOLVED IN: regulation of transcription; LOCATED IN: nucleus; CONTAINS InterPro DOMAIN/s: Helix-loop-helix DNA-binding domain (InterPro:IPR001092), Helix-loop-helix DNA-binding (InterPro:IPR011598); BEST Arabidopsis thaliana protein match is: basi…			AT1G26220	genebody	chr1	+	+330	88.6	1.81	100		Acyl-CoA N-acyltransferases (NAT) superfamily protein; FUNCTIONS IN: N-acetyltransferase activity; INVOLVED IN: metabolic process; LOCATED IN: chloroplast; EXPRESSED IN: 18 plant structures; EXPRESSED DURING: 10 growth stages; CONTAINS InterPro DOMAIN/s: GCN5-related N-acetyltransferase, C-terminal (InterPro:IPR022610), GCN5-related N-acetyltransferase (InterPro:IPR000182), Acyl-CoA N-acyltransfe…
AT1G12550	1000-1500	chr1	+	-1013	1278.53	4.32	0.9	HPR3, HYDROXYPYRUVATE REDUCTASE 3	Encodes a hydroxypyruvate reductase that reduces HP to glycerate and shows even more activity with glyoxylate, a more upstream intermediate of the photorespiratory cycle. It is likely targeted to the chloroplast where it could provide a compensatory bypass for the reduction of HP and glyoxylate within this compartment.			AT1G26450	1500-2000	chr1	-	-1999	66.48	1.29	100		Carbohydrate-binding X8 domain superfamily protein; CONTAINS InterPro DOMAIN/s: X8 (InterPro:IPR012946); BEST Arabidopsis thaliana protein match is: plasmodesmata callose-binding protein 3 (TAIR:AT1G18650.1); Has 11073 Blast hits to 3511 proteins in 410 species: Archae - 18; Bacteria - 672; Metazoa - 2248; Fungi - 1003; Plants - 1218; Viruses - 195; Other Eukaryotes - 5719 (source: NCBI BLink).
AT1G12570	genebody	chr1	-	+2169	3100	4.59	2.07		Glucose-methanol-choline (GMC) oxidoreductase family protein; FUNCTIONS IN: aldehyde-lyase activity, oxidoreductase activity, acting on CH-OH group of donors, FAD binding; INVOLVED IN: alcohol metabolic process; LOCATED IN: endomembrane system; EXPRESSED IN: 17 plant structures; EXPRESSED DURING: 9 growth stages; CONTAINS InterPro DOMAIN/s: Glucose-methanol-choline oxidoreductase, N-terminal (Int…			AT1G26460	genebody	chr1	+	+518	66.48	1.29	100		Tetratricopeptide repeat (TPR)-like superfamily protein; CONTAINS InterPro DOMAIN/s: Pentatricopeptide repeat (InterPro:IPR002885); BEST Arabidopsis thaliana protein match is: Pentatricopeptide repeat (PPR) superfamily protein (TAIR:AT3G53700.1); Has 8798 Blast hits to 4372 proteins in 169 species: Archae - 0; Bacteria - 0; Metazoa - 5; Fungi - 106; Plants - 8403; Viruses - 0; Other Eukaryotes - …
AT1G12590	1500-2000	chr1	-	-1542	294.05	2.83	3.07		tRNA-Gly (anticodon: TCC)			AT1G27080	genebody	chr1	+	+2157	58.04	1.23	100	ATNPF2.12, NITRATE TRANSPORTER 1.6, NPF2.12, NRT1.6, NRT1/ PTR FAMILY 2.12	Encodes a protein with low-affinity nitrate transporter activity that is expressed in the vascular tissue of the funiculus and the silique. This plasma membrane-localized enzyme is predicted to have 12 transmembrane domains. Plants lacking NRT1.6 have reduced levels of nitrate in their seeds and have increased levels of early embryonic developmental defects and seed abortion.
AT1G12600	genebody	chr1	-	+1378	294.05	2.83	3.07		UDP-N-acetylglucosamine (UAA) transporter family; FUNCTIONS IN: molecular_function unknown; INVOLVED IN: transmembrane transport; LOCATED IN: cellular_component unknown; EXPRESSED IN: petal, leaf whorl, male gametophyte, flower, pollen tube; EXPRESSED DURING: L mature pollen stage, 4 anthesis, petal differentiation and expansion stage; CONTAINS InterPro DOMAIN/s: UAA transporter (InterPro:IPR0136…			AT1G27120	genebody	chr1	+	+664	63.62	1.32	100		Galactosyltransferase family protein; FUNCTIONS IN: transferase activity, transferring hexosyl groups, transferase activity, transferring glycosyl groups; INVOLVED IN: protein amino acid glycosylation; LOCATED IN: endomembrane system, membrane; EXPRESSED IN: 23 plant structures; EXPRESSED DURING: 13 growth stages; CONTAINS InterPro DOMAIN/s: Galectin, carbohydrate recognition domain (InterPro:IPR…
AT1G12663	500-1000	chr1	+	-949	1346.61	3.74	0.95		Predicted to encode a PR (pathogenesis-related) protein. Belongs to the plant thionin (PR-13) family with the following members: At1g66100, At5g36910, At1g72260, At2g15010, At1g12663, At1g12660.			AT1G27170	genebody	chr1	+	+1307	67.26	1.36	100		transmembrane receptors;ATP binding; FUNCTIONS IN: transmembrane receptor activity, ATP binding; INVOLVED IN: signal transduction, apoptosis, defense response, innate immune response; LOCATED IN: chloroplast; CONTAINS InterPro DOMAIN/s: Leucine-rich repeat, typical subtype (InterPro:IPR003591), NB-ARC (InterPro:IPR002182), Leucine-rich repeat (InterPro:IPR001611), Disease resistance protein (Inte…
AT1G12669	500-1000	chr1	+	-759	630.9	2.97	1.17		Encodes a Plant thionin family protein [pseudogene]			AT1G27190	1000-1500	chr1	-	-1456	73.55	1.36	100		Leucine-rich repeat protein kinase family protein; FUNCTIONS IN: protein serine/threonine kinase activity, kinase activity, ATP binding; INVOLVED IN: transmembrane receptor protein tyrosine kinase signaling pathway, protein amino acid phosphorylation; LOCATED IN: nucleus, plasma membrane; EXPRESSED IN: 24 plant structures; EXPRESSED DURING: 13 growth stages; CONTAINS InterPro DOMAIN/s: Protein ki…
AT1G12670	1500-2000	chr1	+	-1994	630.9	2.97	1.17		Encodes a Plant thionin family protein [pseudogene]			AT1G27200	genebody	chr1	-	+1469	73.55	1.36	100		CONTAINS InterPro DOMAIN/s: Protein of unknown function DUF23 (InterPro:IPR008166); BEST Arabidopsis thaliana protein match is: zinc finger (C3HC4-type RING finger) family protein (TAIR:AT3G27330.1); Has 321 Blast hits to 319 proteins in 87 species: Archae - 0; Bacteria - 165; Metazoa - 2; Fungi - 4; Plants - 113; Viruses - 0; Other Eukaryotes - 37 (source: NCBI BLink).
AT1G12672	genebody	chr1	+	+412	73.69	2.54	27.73		unknown protein; LOCATED IN: endomembrane system; BEST Arabidopsis thaliana protein match is: unknown protein (TAIR:AT1G12663.1).			AT1G27360	genebody	chr1	+	+1646	170.57	1.45	100	SPL11, SQUAMOSA PROMOTER-LIKE 11	In conjunction with SPL10 and SPL2, SPL11 redundantly controls proper development of lateral organs in association with shoot maturation in the reproductive phase.
AT1G12740	genebody	chr1	+	+160	754.86	2.9	1.09	CYTOCHROME P450, FAMILY 87, SUBFAMILY A, POLYPEPTIDE 2, CYP87A2	encodes a protein with cytochrome P450 domain			AT1G27410	genebody	chr1	+	+369	53.66	1.32	100		DNA repair metallo-beta-lactamase family protein; CONTAINS InterPro DOMAIN/s: DNA repair metallo-beta-lactamase (InterPro:IPR011084); BEST Arabidopsis thaliana protein match is: sterile alpha motif (SAM) domain-containing protein (TAIR:AT2G45700.1); Has 810 Blast hits to 798 proteins in 218 species: Archae - 6; Bacteria - 54; Metazoa - 272; Fungi - 214; Plants - 166; Viruses - 0; Other Eukaryotes…
AT1G12800	1000-1500	chr1	-	-1122	1821.24	5.56	1.14		Nucleic acid-binding, OB-fold-like protein; FUNCTIONS IN: RNA binding; LOCATED IN: chloroplast; EXPRESSED IN: 22 plant structures; EXPRESSED DURING: 13 growth stages; CONTAINS InterPro DOMAIN/s: Nucleic acid-binding, OB-fold-like (InterPro:IPR016027), Nucleic acid-binding, OB-fold (InterPro:IPR012340), Ribosomal protein S1, RNA-binding domain (InterPro:IPR003029); BEST Arabidopsis thaliana protei…			AT1G27420	1500-2000	chr1	+	-1538	53.66	1.32	100		Galactose oxidase/kelch repeat superfamily protein; FUNCTIONS IN: molecular_function unknown; INVOLVED IN: biological_process unknown; LOCATED IN: chloroplast; CONTAINS InterPro DOMAIN/s: Kelch repeat type 1 (InterPro:IPR006652), Galactose oxidase/kelch, beta-propeller (InterPro:IPR011043), Kelch related (InterPro:IPR013089), Kelch-type beta propeller (InterPro:IPR015915); BEST Arabidopsis thalia…
AT1G12805	0-500	chr1	+	-143	1821.24	5.56	1.14		nucleotide binding; Has 35333 Blast hits to 34131 proteins in 2444 species: Archae - 798; Bacteria - 22429; Metazoa - 974; Fungi - 991; Plants - 531; Viruses - 0; Other Eukaryotes - 9610 (source: NCBI BLink).			AT1G27470	genebody	chr1	-	+467	80	1.35	100		transducin family protein / WD-40 repeat family protein; CONTAINS InterPro DOMAIN/s: WD40 repeat-like-containing domain (InterPro:IPR011046), WD40 repeat 2 (InterPro:IPR019782), Cytochrome cd1-nitrite reductase-like, C-terminal haem d1 (InterPro:IPR011048), WD40-repeat-containing domain (InterPro:IPR017986), WD40 repeat (InterPro:IPR001680), WD40/YVTN repeat-like-containing domain (InterPro:IPR01…
AT1G12810	500-1000	chr1	+	-802	1821.24	5.56	1.14		proline-rich family protein; EXPRESSED IN: 23 plant structures; EXPRESSED DURING: 14 growth stages; Has 236 Blast hits to 228 proteins in 57 species: Archae - 0; Bacteria - 8; Metazoa - 108; Fungi - 38; Plants - 63; Viruses - 0; Other Eukaryotes - 19 (source: NCBI BLink).			AT1G27480	500-1000	chr1	+	-688	80	1.35	100		alpha/beta-Hydrolases superfamily protein; FUNCTIONS IN: phosphatidylcholine-sterol O-acyltransferase activity; INVOLVED IN: lipid metabolic process; LOCATED IN: plasma membrane, vacuole; EXPRESSED IN: 21 plant structures; EXPRESSED DURING: 13 growth stages; CONTAINS InterPro DOMAIN/s: Lecithin:cholesterol acyltransferase (InterPro:IPR003386); Has 1076 Blast hits to 1070 proteins in 248 species: …
AT1G12950	genebody	chr1	+	+1657	3100	4.48	2.07	ROOT HAIR SPECIFIC 2, RSH2	root hair specific 2 (RSH2); FUNCTIONS IN: antiporter activity, drug transmembrane transporter activity, transporter activity; INVOLVED IN: drug transmembrane transport, transmembrane transport; LOCATED IN: membrane; EXPRESSED IN: sperm cell, root hair, root; CONTAINS InterPro DOMAIN/s: Multi antimicrobial extrusion protein MatE (InterPro:IPR002528); BEST Arabidopsis thaliana protein match is: MA…			AT1G27690	genebody	chr1	+	+522	147.84	1.96	100		Protein of unknown function (DUF620); FUNCTIONS IN: molecular_function unknown; INVOLVED IN: glycerol biosynthetic process; EXPRESSED IN: 22 plant structures; EXPRESSED DURING: 13 growth stages; CONTAINS InterPro DOMAIN/s: Protein of unknown function DUF620 (InterPro:IPR006873); BEST Arabidopsis thaliana protein match is: Protein of unknown function (DUF620) (TAIR:AT3G19540.1); Has 217 Blast hits…
AT1G12980	0-500	chr1	+	-275	489.5	3.99	1.46	DORNROSCHEN, DRN, ENHANCER OF SHOOT REGENERATION 1, ESR1	Encodes an AP2/ERF protein, is expressed in a subdomain of meristem stem cells, in lateral organ anlagen, and transiently in the distal domain of organ primordia. It is a member of the ERF (ethylene response factor) subfamily B-1 of ERF/AP2 transcription factor family (ESR1). The protein contains one AP2 domain. There are 15 members in this subfamily including ATERF-3, ATERF-4, ATERF-7, and leafy…			AT1G27695	1500-2000	chr1	+	-1908	147.84	1.96	100		glycine-rich protein; Has 5153 Blast hits to 886 proteins in 153 species: Archae - 32; Bacteria - 329; Metazoa - 3227; Fungi - 62; Plants - 1099; Viruses - 56; Other Eukaryotes - 348 (source: NCBI BLink).
AT1G13070	genebody	chr1	+	+1294	60.48	2.62	36.94	CYTOCHROME P450, FAMILY 71, SUBFAMILY B, POLYPEPTIDE 27, CYP71B27	putative cytochrome P450			AT1G28040	1500-2000	chr1	-	-1893	63.69	1.38	100		RING/U-box superfamily protein; FUNCTIONS IN: zinc ion binding; CONTAINS InterPro DOMAIN/s: Zinc finger, RING-type (InterPro:IPR001841), Zinc finger, C3HC4 RING-type (InterPro:IPR018957); BEST Arabidopsis thaliana protein match is: RING/U-box superfamily protein (TAIR:AT2G46494.1); Has 8456 Blast hits to 8431 proteins in 273 species: Archae - 0; Bacteria - 0; Metazoa - 1947; Fungi - 512; Plants -…
AT1G13130	genebody	chr1	+	+1376	1670.14	4.32	1.12		Cellulase (glycosyl hydrolase family 5) protein; FUNCTIONS IN: cation binding, hydrolase activity, hydrolyzing O-glycosyl compounds, catalytic activity; INVOLVED IN: carbohydrate metabolic process; LOCATED IN: endomembrane system; EXPRESSED IN: 8 plant structures; EXPRESSED DURING: 4 anthesis, C globular stage, F mature embryo stage, petal differentiation and expansion stage, E expanded cotyledon…			AT1G28050	genebody	chr1	-	+436	63.69	1.38	100	B-BOX DOMAIN PROTEIN 13, BBX13	B-box type zinc finger protein with CCT domain; FUNCTIONS IN: sequence-specific DNA binding transcription factor activity, zinc ion binding; INVOLVED IN: regulation of transcription; LOCATED IN: intracellular; EXPRESSED IN: 21 plant structures; EXPRESSED DURING: 13 growth stages; CONTAINS InterPro DOMAIN/s: CCT domain (InterPro:IPR010402), Zinc finger, B-box (InterPro:IPR000315); BEST Arabidopsis…
AT1G13370	genebody	chr1	-	+371	84.6	2.64	22.82		Histone superfamily protein; FUNCTIONS IN: DNA binding; INVOLVED IN: nucleosome assembly; LOCATED IN: chloroplast, nucleosome; EXPRESSED IN: root, inflorescence, flower, leaf; EXPRESSED DURING: seedling growth; CONTAINS InterPro DOMAIN/s: Histone H3 (InterPro:IPR000164), Histone-fold (InterPro:IPR009072), Histone core (InterPro:IPR007125); BEST Arabidopsis thaliana protein match is: Histone super…			AT1G28060	1500-2000	chr1	+	-1763	63.69	1.38	100		Pre-mRNA-splicing factor 3; CONTAINS InterPro DOMAIN/s: Pre-mRNA-splicing factor 3 (InterPro:IPR013881); BEST Arabidopsis thaliana protein match is: Pre-mRNA-splicing factor 3 (TAIR:AT3G55930.1); Has 22923 Blast hits to 12760 proteins in 707 species: Archae - 18; Bacteria - 1085; Metazoa - 11525; Fungi - 3053; Plants - 1999; Viruses - 93; Other Eukaryotes - 5150 (source: NCBI BLink).
AT1G13420	genebody	chr1	+	+1212	425.5	2.9	1.85	ARABIDOPSIS THALIANA SULFOTRANSFERASE 4B, ATST4B, ST4B, SULFOTRANSFERASE 4B	Encodes a sulfotransferase. Unlike the related ST4A protein (At2g14920), in vitro experiements show that this enzyme does not act brassinosteroids. ST4B is expressed in the roots and transcript levels rise in response to cytokinin treatment.			AT1G28420	genebody	chr1	+	+5145	181.9	1.23	100	HB-1, HOMEOBOX-1, RINGLET 1, RLT1	homeobox-1 (HB-1); FUNCTIONS IN: sequence-specific DNA binding transcription factor activity; INVOLVED IN: regulation of transcription, DNA-dependent, regulation of transcription; LOCATED IN: nucleus; EXPRESSED IN: 23 plant structures; EXPRESSED DURING: 13 growth stages; CONTAINS InterPro DOMAIN/s: DDT domain superfamily (InterPro:IPR018501), Homeobox (InterPro:IPR001356), DDT domain (InterPro:IP…
AT1G13430	0-500	chr1	+	-447	425.5	2.9	1.85	ARABIDOPSIS THALIANA SULFOTRANSFERASE 4C, ATST4C, ST4C, SULFOTRANSFERASE 4C	Encodes a sulfotransferase. Unlike the related ST4A protein (At2g14920), in vitro experiements show that this enzyme does not act brassinosteroids. ST4C is expressed in the roots and transcript levels rise in response to cytokinin treatment.			AT1G28520	genebody	chr1	+	+1743	120.05	1.54	100	ATVOZ1, VASCULAR PLANT ONE ZINC FINGER PROTEIN, VOZ1	vascular plant one zinc finger protein (VOZ1); BEST Arabidopsis thaliana protein match is: vascular plant one zinc finger protein 2 (TAIR:AT2G42400.1); Has 77 Blast hits to 70 proteins in 13 species: Archae - 0; Bacteria - 0; Metazoa - 2; Fungi - 0; Plants - 75; Viruses - 0; Other Eukaryotes - 0 (source: NCBI BLink).
AT1G13580	500-1000	chr1	-	-949	500.32	3.6	1.35	LAG ONE HOMOLOGUE 3, LAG1 LONGEVITY ASSURANCE HOMOLOG 3, LAG13, LOH3	Encodes a ceramide synthase that together with LOH1 is essential for production of ceramides containing Very Long Chain Fatty acid VLCFA-Ceramides(mainly C 22 to 26).			AT1G29350	1000-1500	chr1	-	-1139	84.04	1.25	100		Kinase-related protein of unknown function (DUF1296); CONTAINS InterPro DOMAIN/s: Protein of unknown function DUF1296 (InterPro:IPR009719); BEST Arabidopsis thaliana protein match is: Kinase-related protein of unknown function (DUF1296) (TAIR:AT1G29370.1); Has 14112 Blast hits to 8132 proteins in 472 species: Archae - 0; Bacteria - 479; Metazoa - 5756; Fungi - 1694; Plants - 1071; Viruses - 58; O…
AT1G13590	genebody	chr1	+	+8	500.32	3.6	1.35	ATPSK1, PHYTOSULFOKINE 1 PRECURSOR, PSK1	Encodes a phytosulfokine-alpha (PSK) precursor, a unique plant peptide growth factor first described in Asparagus.			AT1G29355	genebody	chr1	+	+880	84.04	1.25	100		unknown protein; Has 31 Blast hits to 31 proteins in 20 species: Archae - 0; Bacteria - 0; Metazoa - 20; Fungi - 2; Plants - 3; Viruses - 0; Other Eukaryotes - 6 (source: NCBI BLink).
AT1G13600	genebody	chr1	-	+529	355.85	3.91	2.41	ATBZIP58, BASIC LEUCINE-ZIPPER 58, BZIP58	basic leucine-zipper 58 (bZIP58); FUNCTIONS IN: DNA binding, protein homodimerization activity, protein heterodimerization activity, sequence-specific DNA binding transcription factor activity; INVOLVED IN: regulation of transcription, DNA-dependent; EXPRESSED IN: 16 plant structures; EXPRESSED DURING: 7 growth stages; CONTAINS InterPro DOMAIN/s: Basic-leucine zipper (bZIP) transcription factor (…			AT1G29357	genebody	chr1	-	+729	84.04	1.25	100		Potential natural antisense gene, locus overlaps with AT1G29355
AT1G13605	genebody	chr1	+	+535	128.44	2.7	12.16		Encodes a defensin-like (DEFL) family protein.			AT1G29360	1000-1500	chr1	+	-1051	84.04	1.25	100		non-LTR retrotransposon family (LINE), has a 2.1e-24 P-value blast match to GB:NP_038603 L1 repeat, Tf subfamily, member 23 (LINE-element) (Mus musculus)
AT1G13607	1500-2000	chr1	+	-1705	128.44	2.7	12.16		Encodes a defensin-like (DEFL) family protein.			AT1G29640	1500-2000	chr1	-	-1625	131.25	1.16	100		Protein of unknown function, DUF584; CONTAINS InterPro DOMAIN/s: Protein of unknown function DUF584 (InterPro:IPR007608); BEST Arabidopsis thaliana protein match is: Protein of unknown function, DUF584 (TAIR:AT2G34340.1); Has 324 Blast hits to 324 proteins in 20 species: Archae - 0; Bacteria - 0; Metazoa - 0; Fungi - 0; Plants - 324; Viruses - 0; Other Eukaryotes - 0 (source: NCBI BLink).
AT1G13608	0-500	chr1	+	-383	54.86	2.25	40.6		Encodes a defensin-like (DEFL) family protein.			AT1G29650	genebody	chr1	+	+502	131.25	1.16	100		non-LTR retrotransposon family (LINE), has a 1.5e-28 P-value blast match to GB:NP_038603 L1 repeat, Tf subfamily, member 23 (LINE-element) (Mus musculus)
AT1G13609	1000-1500	chr1	+	-1422	54.86	2.25	40.6		Encodes a defensin-like (DEFL) family protein.			AT1G29785	1000-1500	chr1	-	-1457	68.06	1.32	100		Potential natural antisense gene, locus overlaps with AT1G29780
AT1G13610	genebody	chr1	-	+1522	2038.48	4.95	1.42		alpha/beta-Hydrolases superfamily protein; EXPRESSED IN: cotyledon, hypocotyl, root; CONTAINS InterPro DOMAIN/s: Alpha/beta hydrolase fold-1 (InterPro:IPR000073); BEST Arabidopsis thaliana protein match is: alpha/beta-Hydrolases superfamily protein (TAIR:AT3G30380.2); Has 4490 Blast hits to 4478 proteins in 963 species: Archae - 8; Bacteria - 1669; Metazoa - 672; Fungi - 266; Plants - 333; Viruse…			AT1G29790	genebody	chr1	+	+565	68.06	1.32	100		S-adenosyl-L-methionine-dependent methyltransferases superfamily protein; FUNCTIONS IN: molecular_function unknown; INVOLVED IN: biological_process unknown; LOCATED IN: Golgi apparatus, plasma membrane; EXPRESSED IN: 23 plant structures; EXPRESSED DURING: 12 growth stages; CONTAINS InterPro DOMAIN/s: Protein of unknown function DUF248, methyltransferase putative (InterPro:IPR004159); BEST Arabido…
AT1G13620	genebody	chr1	+	+74	607.48	3.12	1.23	GLV5, GOLVEN 5, RGF2, ROOT MERISTEM GROWTH FACTOR 2	Encodes a root meristem growth factor (RGF). Belongs to a family of functionally redundant homologous peptides that are secreted, tyrosine-sulfated, and expressed mainly in the stem cell area and the innermost layer of central columella cells. RGFs are required for maintenance of the root stem cell niche and transit amplifying cell proliferation. Members of this family include: At5g60810 (RGF1), …			AT1G30120	genebody	chr1	-	+1867	62.98	1.25	100	PDH-E1 BETA, PYRUVATE DEHYDROGENASE E1 BETA	Encodes a putative plastid pyruvate dehydrogenase E1 beta subunit that is distinct from the mitochondrial pyruvate dehydrogenase E1 beta subunit.
AT1G13680	500-1000	chr1	+	-787	1547.42	4.6	1.02		PLC-like phosphodiesterases superfamily protein; FUNCTIONS IN: phospholipase C activity, phosphoric diester hydrolase activity; INVOLVED IN: intracellular signaling pathway, lipid metabolic process; LOCATED IN: endomembrane system; EXPRESSED IN: embryo, flower, seed; EXPRESSED DURING: F mature embryo stage, petal differentiation and expansion stage, E expanded cotyledon stage, D bilateral stage; …			AT1G30280	genebody	chr1	-	+673	79.37	1.47	100		Chaperone DnaJ-domain superfamily protein; FUNCTIONS IN: heat shock protein binding; LOCATED IN: cellular_component unknown; CONTAINS InterPro DOMAIN/s: Heat shock protein DnaJ, N-terminal (InterPro:IPR001623); BEST Arabidopsis thaliana protein match is: J-domain protein required for chloroplast accumulation response 1 (TAIR:AT1G75100.1); Has 2071 Blast hits to 1585 proteins in 232 species: Archa…
AT1G13700	1500-2000	chr1	-	-1519	63.43	2.49	34.6	6-PHOSPHOGLUCONOLACTONASE 1, PGL1	Encodes a cytosolic 6-phosphogluconolactonase (PGL) thought to be involved in the oxidative pentose-phosphate pathway (OPPP).			AT1G30282	genebody	chr1	+	+664	79.37	1.47	100		Potential natural antisense gene, locus overlaps with AT1G30280
AT1G13710	genebody	chr1	-	+1825	551.38	3.1	1.23	CYTOCHROME P450, FAMILY 78, SUBFAMILY A, POLYPEPTIDE 5, CYP78A5, KLU, KLUH	Encodes the cytochrome P450 CYP78A5 monooxygenase. Contributes to the generation of a growth-stimulating signal distinct from the classical phytohormones that prevents proliferation arrest, promoting organ growth.			AT1G30290	genebody	chr1	-	+623	50.34	1.61	100		unknown protein
AT1G13830	1000-1500	chr1	-	-1475	129.46	2.71	12.03		Carbohydrate-binding X8 domain superfamily protein; FUNCTIONS IN: molecular_function unknown; INVOLVED IN: biological_process unknown; LOCATED IN: endomembrane system; EXPRESSED IN: 8 plant structures; EXPRESSED DURING: 4 anthesis, petal differentiation and expansion stage; CONTAINS InterPro DOMAIN/s: X8 (InterPro:IPR012946); BEST Arabidopsis thaliana protein match is: Carbohydrate-binding X8 dom…			AT1G30300	500-1000	chr1	+	-880	50.34	1.61	100		Metallo-hydrolase/oxidoreductase superfamily protein; BEST Arabidopsis thaliana protein match is: Metallo-hydrolase/oxidoreductase superfamily protein (TAIR:AT4G03610.1); Has 2065 Blast hits to 2048 proteins in 545 species: Archae - 22; Bacteria - 934; Metazoa - 0; Fungi - 23; Plants - 103; Viruses - 0; Other Eukaryotes - 983 (source: NCBI BLink).
AT1G13850	500-1000	chr1	+	-581	129.46	2.71	12.03		tRNA-Ala (anticodon: TGC)			AT1G30330	genebody	chr1	-	+3449	71.72	1.36	100	ARF6, AUXIN RESPONSE FACTOR 6	Encodes a member of the auxin response factor family. Mediates auxin response via expression of auxin regulated genes. Acts redundantly with ARF8 to control stamen elongation and flower maturation. Expression of ARF6 is controlled by miR167.
AT1G14040	500-1000	chr1	+	-850	1230.55	4.7	0.86		EXS (ERD1/XPR1/SYG1) family protein; LOCATED IN: integral to membrane; EXPRESSED IN: 21 plant structures; EXPRESSED DURING: 12 growth stages; CONTAINS InterPro DOMAIN/s: SPX, N-terminal (InterPro:IPR004331), EXS, C-terminal (InterPro:IPR004342); BEST Arabidopsis thaliana protein match is: EXS (ERD1/XPR1/SYG1) family protein (TAIR:AT2G03240.1); Has 1168 Blast hits to 1094 proteins in 207 species: …			AT1G30500	1000-1500	chr1	-	-1241	78.56	1.72	100	NUCLEAR FACTOR Y, SUBUNIT A7, NF-YA7	nuclear factor Y, subunit A7 (NF-YA7); FUNCTIONS IN: sequence-specific DNA binding transcription factor activity, specific transcriptional repressor activity; INVOLVED IN: negative regulation of gene-specific transcription, regulation of transcription, DNA-dependent; LOCATED IN: CCAAT-binding factor complex, nucleus; EXPRESSED IN: 19 plant structures; EXPRESSED DURING: 8 growth stages; CONTAINS I…
AT1G14210	1000-1500	chr1	-	-1241	96.25	2.45	18.87		Ribonuclease T2 family protein; FUNCTIONS IN: ribonuclease T2 activity, endoribonuclease activity, RNA binding; INVOLVED IN: response to salt stress; LOCATED IN: endomembrane system; EXPRESSED IN: 22 plant structures; EXPRESSED DURING: 13 growth stages; CONTAINS InterPro DOMAIN/s: Ribonuclease T2 (InterPro:IPR001568), Ribonuclease T2, active site (InterPro:IPR018188); BEST Arabidopsis thaliana pr…			AT1G30510	genebody	chr1	-	+1620	78.56	1.72	100	ATRFNR2, RFNR2, ROOT FNR 2	Encodes a root-type ferredoxin:NADP(H) oxidoreductase.
AT1G14220	genebody	chr1	-	+396	96.25	2.45	18.87		Ribonuclease T2 family protein; FUNCTIONS IN: ribonuclease T2 activity, endoribonuclease activity, RNA binding; INVOLVED IN: N-terminal protein myristoylation; LOCATED IN: endomembrane system; EXPRESSED IN: sperm cell, root, egg cell; CONTAINS InterPro DOMAIN/s: Ribonuclease T2 (InterPro:IPR001568), Ribonuclease T2, active site (InterPro:IPR018188); BEST Arabidopsis thaliana protein match is: rib…			AT1G30630	genebody	chr1	-	+619	61.27	1.45	100		Coatomer epsilon subunit; FUNCTIONS IN: protein transporter activity, structural molecule activity, binding; INVOLVED IN: retrograde vesicle-mediated transport, Golgi to ER; LOCATED IN: plasma membrane; EXPRESSED IN: 24 plant structures; EXPRESSED DURING: 13 growth stages; CONTAINS InterPro DOMAIN/s: Tetratricopeptide-like helical (InterPro:IPR011990), Coatomer, epsilon subunit (InterPro:IPR00682…
AT1G14240	genebody	chr1	+	+1531	474.77	3.14	1.46		GDA1/CD39 nucleoside phosphatase family protein; FUNCTIONS IN: hydrolase activity; INVOLVED IN: biological_process unknown; LOCATED IN: cellular_component unknown; EXPRESSED IN: 20 plant structures; EXPRESSED DURING: 11 growth stages; CONTAINS InterPro DOMAIN/s: Nucleoside phosphatase GDA1/CD39 (InterPro:IPR000407); BEST Arabidopsis thaliana protein match is: GDA1/CD39 nucleoside phosphatase fami…			AT1G30640	1000-1500	chr1	+	-1012	61.27	1.45	100		Protein kinase family protein; FUNCTIONS IN: protein kinase activity, kinase activity; INVOLVED IN: protein amino acid phosphorylation; LOCATED IN: cellular_component unknown; EXPRESSED IN: 24 plant structures; EXPRESSED DURING: 14 growth stages; CONTAINS InterPro DOMAIN/s: Protein kinase, ATP binding site (InterPro:IPR017441), Serine/threonine-protein kinase domain (InterPro:IPR002290), Serine/t…
AT1G14250	genebody	chr1	+	+553	151.44	3.14	9.1		GDA1/CD39 nucleoside phosphatase family protein; FUNCTIONS IN: hydrolase activity; INVOLVED IN: biological_process unknown; LOCATED IN: vacuole; EXPRESSED IN: male gametophyte, cultured cell, pollen tube; EXPRESSED DURING: L mature pollen stage, M germinated pollen stage; CONTAINS InterPro DOMAIN/s: Nucleoside phosphatase GDA1/CD39 (InterPro:IPR000407); BEST Arabidopsis thaliana protein match is:…			AT1G31100	0-500	chr1	-	-415	73.19	1.26	100		non-LTR retrotransposon family (LINE), has a 3.7e-35 P-value blast match to GB:NP_038603 L1 repeat, Tf subfamily, member 23 (LINE-element) (Mus musculus)
AT1G14549	genebody	chr1	-	+70	1834.16	4.18	1.15		unknown protein; LOCATED IN: endomembrane system; Has 30201 Blast hits to 17322 proteins in 780 species: Archae - 12; Bacteria - 1396; Metazoa - 17338; Fungi - 3422; Plants - 5037; Viruses - 0; Other Eukaryotes - 2996 (source: NCBI BLink).			AT1G31130	genebody	chr1	-	+708	78.2	1.63	100		unknown protein; FUNCTIONS IN: molecular_function unknown; INVOLVED IN: biological_process unknown; LOCATED IN: cellular_component unknown; EXPRESSED IN: 23 plant structures; EXPRESSED DURING: 13 growth stages; BEST Arabidopsis thaliana protein match is: unknown protein (TAIR:AT4G19950.1); Has 246 Blast hits to 244 proteins in 29 species: Archae - 2; Bacteria - 16; Metazoa - 0; Fungi - 0; Plants …
AT1G14550	0-500	chr1	+	-190	1834.16	4.18	1.15		Peroxidase superfamily protein; FUNCTIONS IN: peroxidase activity, heme binding; INVOLVED IN: oxidation reduction, response to oxidative stress; LOCATED IN: endomembrane system; EXPRESSED IN: root; CONTAINS InterPro DOMAIN/s: Haem peroxidase (InterPro:IPR010255), Plant peroxidase (InterPro:IPR000823), Peroxidases heam-ligand binding site (InterPro:IPR019793), Haem peroxidase, plant/fungal/bacteri…			AT1G31200	1000-1500	chr1	-	-1171	148.36	1.32	100	ATPP2-A9, PHLOEM PROTEIN 2-A9, PP2-A9	phloem protein 2-A9 (PP2-A9); BEST Arabidopsis thaliana protein match is: phloem protein 2-A10 (TAIR:AT1G10155.1); Has 128 Blast hits to 128 proteins in 20 species: Archae - 0; Bacteria - 0; Metazoa - 0; Fungi - 0; Plants - 128; Viruses - 0; Other Eukaryotes - 0 (source: NCBI BLink).
AT1G14560	1500-2000	chr1	+	-1834	1834.16	4.18	1.15	COA CARRIER 1, COAC1	Encodes a mitochondrial CoA transporter.			AT1G31210	genebody	chr1	-	+1000	76.36	1.14	100		copia-like retrotransposon family, has a 2.3e-253 P-value blast match to dbj|BAA78425.1| polyprotein (Arabidopsis thaliana) (AtRE1) (Ty1_Copia-element)
AT1G14590	1500-2000	chr1	-	-1612	775.46	3.21	1.05		Nucleotide-diphospho-sugar transferase family protein; CONTAINS InterPro DOMAIN/s: Nucleotide-diphospho-sugar transferase, predicted (InterPro:IPR005069); BEST Arabidopsis thaliana protein match is: Nucleotide-diphospho-sugar transferase family protein (TAIR:AT2G02061.1); Has 314 Blast hits to 308 proteins in 24 species: Archae - 0; Bacteria - 0; Metazoa - 0; Fungi - 0; Plants - 294; Viruses - 0;…			AT1G31274	1500-2000	chr1	-	-1932	108.89	1.87	100		Pseudogene of AT5G26622; beta-galactosidase
AT1G14600	genebody	chr1	-	+1115	775.46	3.21	1.05		Homeodomain-like superfamily protein; CONTAINS InterPro DOMAIN/s: Myb, DNA-binding (InterPro:IPR014778), Homeodomain-like (InterPro:IPR009057), Homeodomain-related (InterPro:IPR012287), HTH transcriptional regulator, Myb-type, DNA-binding (InterPro:IPR017930), Myb-like DNA-binding domain, SHAQKYF class (InterPro:IPR006447); BEST Arabidopsis thaliana protein match is: Homeodomain-like superfamily …			AT1G31280	genebody	chr1	+	+684	108.89	1.87	100	AGO2, ARGONAUTE 2, ATAGO2	Encodes Argonaute gene that binds viral siRNAs and is involved in antiviral defense response. Regulates innate immunity.
AT1G14700	genebody	chr1	+	+626	125.17	2.94	12.78	ATPAP3, PAP3, PURPLE ACID PHOSPHATASE 3	purple acid phosphatase 3 (PAP3); FUNCTIONS IN: protein serine/threonine phosphatase activity, acid phosphatase activity; LOCATED IN: vacuole; EXPRESSED IN: 22 plant structures; EXPRESSED DURING: 12 growth stages; CONTAINS InterPro DOMAIN/s: Metallophosphoesterase (InterPro:IPR004843); BEST Arabidopsis thaliana protein match is: purple acid phosphatase 8 (TAIR:AT2G01890.1); Has 1143 Blast hits to…			AT1G31440	1500-2000	chr1	-	-1825	107.76	1.83	100		SH3 domain-containing protein; FUNCTIONS IN: clathrin binding; LOCATED IN: endomembrane system, plasma membrane; EXPRESSED IN: 22 plant structures; EXPRESSED DURING: 13 growth stages; CONTAINS InterPro DOMAIN/s: Src homology-3 domain (InterPro:IPR001452); BEST Arabidopsis thaliana protein match is: SH3 domain-containing protein (TAIR:AT4G34660.1); Has 3264 Blast hits to 2883 proteins in 317 speci…
AT1G14730	genebody	chr1	+	+754	54.51	2.33	40.94		Cytochrome b561/ferric reductase transmembrane protein family; LOCATED IN: endomembrane system, integral to membrane; EXPRESSED IN: 16 plant structures; EXPRESSED DURING: 7 growth stages; CONTAINS InterPro DOMAIN/s: Cytochrome b561, eukaryote (InterPro:IPR004877), Cytochrome b561/ferric reductase transmembrane (InterPro:IPR006593); BEST Arabidopsis thaliana protein match is: Cytochrome b561/ferri…			AT1G31450	genebody	chr1	-	+669	107.76	1.83	100		Eukaryotic aspartyl protease family protein; FUNCTIONS IN: aspartic-type endopeptidase activity; INVOLVED IN: proteolysis; LOCATED IN: endomembrane system; EXPRESSED IN: embryo, egg cell; EXPRESSED DURING: C globular stage; CONTAINS InterPro DOMAIN/s: Peptidase aspartic (InterPro:IPR021109), Peptidase aspartic, catalytic (InterPro:IPR009007), Peptidase A1 (InterPro:IPR001461), Peptidase aspartic,…
AT1G14760	genebody	chr1	-	+363	1108.97	3.46	1.01	KNATM, KNOX ARABIDOPSIS THALIANA MEINOX	Encodes a novel Arabidopsis KNOX gene that encodes a MEINOX domain but lacks the homeodomain and interacts with TALE-class homeodomain proteins to modulate their activities			AT1G31460	genebody	chr1	-	+950	57.64	1.83	100		unknown protein; FUNCTIONS IN: molecular_function unknown; INVOLVED IN: biological_process unknown; LOCATED IN: plasma membrane; EXPRESSED IN: 23 plant structures; EXPRESSED DURING: 13 growth stages; BEST Arabidopsis thaliana protein match is: unknown protein (TAIR:AT1G23270.1); Has 1251 Blast hits to 756 proteins in 185 species: Archae - 0; Bacteria - 295; Metazoa - 374; Fungi - 176; Plants - 58…
AT1G14860	genebody	chr1	+	+792	213.67	2.8	5.2	ATNUDT18, NUDIX HYDROLASE HOMOLOG 18, NUDT18	nudix hydrolase homolog 18 (NUDT18); FUNCTIONS IN: hydrolase activity; INVOLVED IN: biological_process unknown; CONTAINS InterPro DOMAIN/s: NUDIX hydrolase domain-like (InterPro:IPR015797), NUDIX hydrolase, conserved site (InterPro:IPR020084), NUDIX hydrolase domain (InterPro:IPR000086); BEST Arabidopsis thaliana protein match is: nudix hydrolase homolog 17 (TAIR:AT2G01670.1); Has 1011 Blast hits…			AT1G31470	genebody	chr1	-	+793	107.33	1.49	100	NFD4, NUCLEAR FUSION DEFECTIVE 4	NUCLEAR FUSION DEFECTIVE 4 (NFD4); INVOLVED IN: response to salt stress; LOCATED IN: mitochondrion; EXPRESSED IN: 23 plant structures; EXPRESSED DURING: 13 growth stages; CONTAINS InterPro DOMAIN/s: Nodulin-like (InterPro:IPR010658), Major facilitator superfamily, general substrate transporter (InterPro:IPR016196); BEST Arabidopsis thaliana protein match is: Major facilitator superfamily protein …
AT1G14870	genebody	chr1	-	+470	145.74	3.1	10.01	ATPCR2, PCR2, PLANT CADMIUM RESISTANCE 2	PCR2 encodes a membrane protein involved in zinc transport and detoxification.			AT1G31480	1500-2000	chr1	+	-1709	107.33	1.49	100	SGR2, SHOOT GRAVITROPISM 2	encodes a novel protein that may be part of a gene family represented by bovine phosphatidic acid-preferring phospholipase A1 (PA-PLA1)containing a putative transmembrane domain. SGR2 is involved in the formation and function of the vacuole.
AT1G14880	0-500	chr1	-	-129	648.83	3.27	1.19	ATPCR1, PCR1, PLANT CADMIUM RESISTANCE 1	PLANT CADMIUM RESISTANCE 1 (PCR1); FUNCTIONS IN: molecular_function unknown; INVOLVED IN: biological_process unknown; LOCATED IN: vacuole; CONTAINS InterPro DOMAIN/s: Protein of unknown function Cys-rich (InterPro:IPR006461); BEST Arabidopsis thaliana protein match is: PLANT CADMIUM RESISTANCE 2 (TAIR:AT1G14870.1); Has 778 Blast hits to 777 proteins in 111 species: Archae - 0; Bacteria - 0; Metaz…			AT1G31780	genebody	chr1	+	+393	132.67	1.54	100		CONTAINS InterPro DOMAIN/s: Conserved oligomeric complex COG6 (InterPro:IPR010490); Has 384 Blast hits to 379 proteins in 190 species: Archae - 0; Bacteria - 4; Metazoa - 151; Fungi - 156; Plants - 42; Viruses - 0; Other Eukaryotes - 31 (source: NCBI BLink).
AT1G14890	genebody	chr1	+	+368	82.01	2.78	23.78		Plant invertase/pectin methylesterase inhibitor superfamily protein; FUNCTIONS IN: enzyme inhibitor activity, pectinesterase inhibitor activity, pectinesterase activity; INVOLVED IN: biological_process unknown; EXPRESSED IN: 22 plant structures; EXPRESSED DURING: 13 growth stages; CONTAINS InterPro DOMAIN/s: Pectinesterase inhibitor (InterPro:IPR006501); BEST Arabidopsis thaliana protein match is…			AT1G31790	genebody	chr1	-	+591	67.47	1.41	100		Tetratricopeptide repeat (TPR)-like superfamily protein; INVOLVED IN: biological_process unknown; LOCATED IN: chloroplast; EXPRESSED IN: 9 plant structures; EXPRESSED DURING: 6 growth stages; CONTAINS InterPro DOMAIN/s: Pentatricopeptide repeat (InterPro:IPR002885); BEST Arabidopsis thaliana protein match is: Tetratricopeptide repeat (TPR)-like superfamily protein (TAIR:AT3G24000.1); Has 20232 Bl…
AT1G14940	500-1000	chr1	-	-857	3100	4.19	2.07		Polyketide cyclase/dehydrase and lipid transport superfamily protein; FUNCTIONS IN: molecular_function unknown; INVOLVED IN: response to biotic stimulus, defense response; LOCATED IN: cellular_component unknown; CONTAINS InterPro DOMAIN/s: Bet v I allergen (InterPro:IPR000916); BEST Arabidopsis thaliana protein match is: Polyketide cyclase/dehydrase and lipid transport superfamily protein (TAIR:A…			AT1G31800	500-1000	chr1	+	-974	67.47	1.41	100	CYTOCHROME P450, FAMILY 97, SUBFAMILY A, POLYPEPTIDE 3, CYP97A3, LUT5, LUTEIN DEFICIENT 5	Encodes a protein with &#946;-ring carotenoid hydroxylase activity.
AT1G15090	1500-2000	chr1	-	-1718	72.85	2.5	28.1		tRNA-Asn (anticodon: GTT)			AT1G31960	0-500	chr1	-	-124	62.02	1.45	100		unknown protein; Has 4 Blast hits to 4 proteins in 2 species: Archae - 0; Bacteria - 0; Metazoa - 0; Fungi - 0; Plants - 4; Viruses - 0; Other Eukaryotes - 0 (source: NCBI BLink).
AT1G15310	1500-2000	chr1	-	-1674	194.09	2.68	5.89	ATHSRP54A, SIGNAL RECOGNITION PARTICLE 54 KDA SUBUNIT, SRP54-1	54 kDa protein subunit of SRP that interacts with the signal peptide of secreted proteins			AT1G31970	0-500	chr1	+	-87	62.02	1.45	100	STRESS RESPONSE SUPPRESSOR 1, STRS1	STRESS RESPONSE SUPPRESSOR 1 (STRS1); FUNCTIONS IN: helicase activity, nucleic acid binding, ATP-dependent helicase activity, ATP binding; EXPRESSED IN: 24 plant structures; EXPRESSED DURING: 13 growth stages; CONTAINS InterPro DOMAIN/s: RNA helicase, DEAD-box type, Q motif (InterPro:IPR014014), DNA/RNA helicase, DEAD/DEAH box type, N-terminal (InterPro:IPR011545), RNA helicase, ATP-dependent, DE…
AT1G15320	genebody	chr1	-	+342	194.09	2.68	5.89		unknown protein; FUNCTIONS IN: molecular_function unknown; INVOLVED IN: biological_process unknown; LOCATED IN: endomembrane system; EXPRESSED IN: flower; EXPRESSED DURING: petal differentiation and expansion stage; Has 62 Blast hits to 62 proteins in 17 species: Archae - 0; Bacteria - 0; Metazoa - 0; Fungi - 0; Plants - 62; Viruses - 0; Other Eukaryotes - 0 (source: NCBI BLink).			AT1G32090	genebody	chr1	-	+1930	59.36	1.2	100		early-responsive to dehydration stress protein (ERD4); FUNCTIONS IN: molecular_function unknown; INVOLVED IN: biological_process unknown; LOCATED IN: plasma membrane; EXPRESSED IN: 23 plant structures; EXPRESSED DURING: 13 growth stages; CONTAINS InterPro DOMAIN/s: Protein of unknown function DUF221 (InterPro:IPR003864); BEST Arabidopsis thaliana protein match is: ERD (early-responsive to dehydra…
AT1G15330	500-1000	chr1	+	-613	194.09	2.68	5.89		Cystathionine beta-synthase (CBS) protein; CONTAINS InterPro DOMAIN/s: Cystathionine beta-synthase, core (InterPro:IPR000644); BEST Arabidopsis thaliana protein match is: Cystathionine beta-synthase (CBS) family protein (TAIR:AT1G80090.1); Has 526 Blast hits to 526 proteins in 132 species: Archae - 6; Bacteria - 4; Metazoa - 257; Fungi - 91; Plants - 124; Viruses - 0; Other Eukaryotes - 44 (sourc…			AT1G32750	1500-2000	chr1	-	-1903	115.31	1.47	100	GTD1, HAC13, HAF01, HAF1, HISTONE ACETYLTRANSFERASE OF THE CBP FAMILY 13, HISTONE ACETYLTRANSFERASE OF THE TAFII250 FAMILY 1, TAF1, TBP-ASSOCIATED FACTOR 1	This gene is predicted to encode a histone acetyltransferase. Five lines with RNAi constructs directed against HAF1 grow normally and can produce root calli, but have defects in agrobacterium-mediated transformation.
AT1G15350	1000-1500	chr1	-	-1121	267.36	2.9	3.52		unknown protein; BEST Arabidopsis thaliana protein match is: unknown protein (TAIR:AT3G15770.2); Has 148 Blast hits to 148 proteins in 25 species: Archae - 0; Bacteria - 0; Metazoa - 0; Fungi - 0; Plants - 141; Viruses - 0; Other Eukaryotes - 7 (source: NCBI BLink).			AT1G32760	genebody	chr1	+	+458	115.31	1.47	100		Glutaredoxin family protein; FUNCTIONS IN: electron carrier activity, protein disulfide oxidoreductase activity; INVOLVED IN: cell redox homeostasis; LOCATED IN: chloroplast; EXPRESSED IN: 12 plant structures; EXPRESSED DURING: 6 growth stages; CONTAINS InterPro DOMAIN/s: Thioredoxin fold (InterPro:IPR012335), Glutaredoxin (InterPro:IPR002109), Thioredoxin-like fold (InterPro:IPR012336); BEST Ara…
AT1G15360	genebody	chr1	+	+1062	2239.99	5.06	1.42	ATSHN1, SHINE 1, SHN1, WAX INDUCER 1, WIN1	Encodes a member of the ERF (ethylene response factor) subfamily B-6 of ERF/AP2 transcription factor family. The protein contains one AP2 domain. There are 12 members in this subfamily including RAP2.11. This gene is involved in wax biosynthesis. Over-expression of the gene results in glossy leaf phenotype and increased drought tolerance. Two closely related genes, AT5G25390 and AT5G11190 have si…			AT1G33050	genebody	chr1	-	+1069	56.62	1.27	100		unknown protein; FUNCTIONS IN: molecular_function unknown; INVOLVED IN: biological_process unknown; LOCATED IN: cellular_component unknown; EXPRESSED IN: 25 plant structures; EXPRESSED DURING: 15 growth stages; BEST Arabidopsis thaliana protein match is: unknown protein (TAIR:AT4G10470.1); Has 531 Blast hits to 229 proteins in 83 species: Archae - 0; Bacteria - 197; Metazoa - 59; Fungi - 50; Plan…
AT1G15440	1500-2000	chr1	-	-1833	71.45	1.96	29.06	ATPWP2, PERIODIC TRYPTOPHAN PROTEIN 2, PWP2	Encodes a nucleolar protein that is a ribosome biogenesis co-factor. Mutants display aberrant RNA processing and female gametophyte development.			AT1G33130	genebody	chr1	-	+112	96.7	1.18	100		CACTA-like transposase family (Ptta/En/Spm), has a 1.3e-125 P-value blast match to At5g36655.1/81-333 CACTA-like transposase family (Ptta/En/Spm) (CACTA-element) (Arabidopsis thaliana)
AT1G15450	1500-2000	chr1	-	-1629	71.45	1.96	29.06		tRNA-Trp (anticodon: CCA)			AT1G33135	0-500	chr1	+	-140	96.7	1.18	100		similar to unknown protein [Arabidopsis thaliana] (TAIR:AT2G13320.1); similar to unnamed protein product [Tetraodon nigroviridis] (GB:CAG11022.1)
AT1G15460	genebody	chr1	-	+2747	71.45	1.96	29.06	ARABIDOPSIS THALIANA REQUIRES HIGH BORON 4, ATBOR4, BOR4, REQUIRES HIGH BORON 4	Encodes a efflux-type boron transporter. Over-expression improved plant growth under B toxic conditions.			AT1G33410	500-1000	chr1	-	-651	63.83	1.23	100	ARABIDOPSIS NUCLEOPORIN 160, ATNUP160, NUCLEOPORIN 160, NUP160, SAR1, SUPPRESSOR OF AUXIN RESISTANCE1	SUPPRESSOR OF AUXIN RESISTANCE1 (SAR1); CONTAINS InterPro DOMAIN/s: Nucleoporin Nup120/160 (InterPro:IPR021717); Has 209 Blast hits to 198 proteins in 81 species: Archae - 0; Bacteria - 0; Metazoa - 119; Fungi - 29; Plants - 47; Viruses - 0; Other Eukaryotes - 14 (source: NCBI BLink).
AT1G15470	500-1000	chr1	+	-910	56.05	2.89	39.91		Transducin/WD40 repeat-like superfamily protein; CONTAINS InterPro DOMAIN/s: WD40 repeat 2 (InterPro:IPR019782), WD40 repeat-like-containing domain (InterPro:IPR011046), WD40 repeat, conserved site (InterPro:IPR019775), WD40-repeat-containing domain (InterPro:IPR017986), WD40/YVTN repeat-like-containing domain (InterPro:IPR015943), WD40 repeat (InterPro:IPR001680), WD40 repeat, subgroup (InterPro…			AT1G33415	genebody	chr1	+	+510	63.83	1.23	100		Potential natural antisense gene, locus overlaps with AT1G33420 and AT1G33430
AT1G15530	1000-1500	chr1	-	-1208	278.3	2.77	3.29	L-TYPE LECTIN RECEPTOR KINASE S.1, LECRK-S.1	Concanavalin A-like lectin protein kinase family protein; FUNCTIONS IN: carbohydrate binding, kinase activity; INVOLVED IN: protein amino acid phosphorylation; LOCATED IN: plasma membrane, vacuole; EXPRESSED IN: synergid, cultured cell; CONTAINS InterPro DOMAIN/s: Legume lectin, beta chain (InterPro:IPR001220), Protein kinase, ATP binding site (InterPro:IPR017441), Serine/threonine-protein kinase…			AT1G34080	genebody	chr1	-	+1958	60.92	1.07	100		gypsy-like retrotransposon family, has a 4.0e-88 P-value blast match to GB:AAD19359 polyprotein (gypsy_Ty3-element) (Sorghum bicolor)
AT1G15540	genebody	chr1	+	+553	278.3	2.77	3.29		2-oxoglutarate (2OG) and Fe(II)-dependent oxygenase superfamily protein; FUNCTIONS IN: oxidoreductase activity; INVOLVED IN: N-terminal protein myristoylation; CONTAINS InterPro DOMAIN/s: Oxoglutarate/iron-dependent oxygenase (InterPro:IPR005123); BEST Arabidopsis thaliana protein match is: 2-oxoglutarate (2OG) and Fe(II)-dependent oxygenase superfamily protein (TAIR:AT1G80320.1); Has 4520 Blast …			AT1G34110	genebody	chr1	-	+2728	77.1	1.45	100		Leucine-rich receptor-like protein kinase family protein; FUNCTIONS IN: protein serine/threonine kinase activity, protein kinase activity, ATP binding; INVOLVED IN: transmembrane receptor protein tyrosine kinase signaling pathway, protein amino acid phosphorylation; LOCATED IN: endomembrane system; EXPRESSED IN: 13 plant structures; EXPRESSED DURING: 4 anthesis, F mature embryo stage, petal diffe…
AT1G15560	genebody	chr1	-	+1314	628.54	3.77	1.16		CACTA-like transposase family (Ptta/En/Spm), has a 3.8e-130 P-value blast match to At1g15560.1/58-302 CACTA-like transposase family (Ptta/En/Spm) (CACTA-element) (Arabidopsis thaliana)			AT1G34160	genebody	chr1	+	+261	73.4	1.87	100		Tetratricopeptide repeat (TPR)-like superfamily protein; CONTAINS InterPro DOMAIN/s: Pentatricopeptide repeat (InterPro:IPR002885); BEST Arabidopsis thaliana protein match is: Tetratricopeptide repeat (TPR)-like superfamily protein (TAIR:AT4G21065.1); Has 36841 Blast hits to 13999 proteins in 256 species: Archae - 0; Bacteria - 8; Metazoa - 78; Fungi - 94; Plants - 36058; Viruses - 0; Other Eukar…
AT1G15580	1500-2000	chr1	-	-1508	591.61	3.05	1.25	ATAUX2-27, AUX2-27, AUXIN-INDUCIBLE 2-27, IAA5, INDOLE-3-ACETIC ACID INDUCIBLE 5	auxin induced protein			AT1G34300	genebody	chr1	+	+421	100.3	1.52	100		lectin protein kinase family protein; FUNCTIONS IN: in 6 functions; INVOLVED IN: protein amino acid phosphorylation, recognition of pollen; LOCATED IN: plasma membrane; EXPRESSED IN: 23 plant structures; EXPRESSED DURING: 13 growth stages; CONTAINS InterPro DOMAIN/s: Curculin-like (mannose-binding) lectin (InterPro:IPR001480), Protein kinase, ATP binding site (InterPro:IPR017441), Protein kinase,…
AT1G15590	genebody	chr1	+	+709	591.61	3.05	1.25		BEST Arabidopsis thaliana protein match is: RING/U-box superfamily protein (TAIR:AT1G80400.1); Has 30201 Blast hits to 17322 proteins in 780 species: Archae - 12; Bacteria - 1396; Metazoa - 17338; Fungi - 3422; Plants - 5037; Viruses - 0; Other Eukaryotes - 2996 (source: NCBI BLink).			AT1G34400	0-500	chr1	-	-166	216.65	1.57	100		unknown protein; Has 5 Blast hits to 5 proteins in 1 species: Archae - 0; Bacteria - 0; Metazoa - 0; Fungi - 0; Plants - 5; Viruses - 0; Other Eukaryotes - 0 (source: NCBI BLink).
AT1G15600	500-1000	chr1	+	-917	591.61	3.05	1.25		unknown protein; BEST Arabidopsis thaliana protein match is: unknown protein (TAIR:AT1G15620.1); Has 227 Blast hits to 227 proteins in 15 species: Archae - 0; Bacteria - 0; Metazoa - 0; Fungi - 0; Plants - 227; Viruses - 0; Other Eukaryotes - 0 (source: NCBI BLink).			AT1G34430	genebody	chr1	-	+457	88.08	1.6	100	EMB3003, EMBRYO DEFECTIVE 3003	embryo defective 3003 (EMB3003); FUNCTIONS IN: dihydrolipoyllysine-residue acetyltransferase activity, acyltransferase activity; INVOLVED IN: embryo development ending in seed dormancy; LOCATED IN: cytosolic ribosome, plasma membrane, chloroplast, chloroplast envelope; EXPRESSED IN: 23 plant structures; EXPRESSED DURING: 15 growth stages; CONTAINS InterPro DOMAIN/s: 2-oxo acid dehydrogenase, lipo…
AT1G15610	genebody	chr1	+	+848	844.1	3.39	1.02		unknown protein; BEST Arabidopsis thaliana protein match is: unknown protein (TAIR:AT1G15630.1); Has 129 Blast hits to 129 proteins in 15 species: Archae - 0; Bacteria - 2; Metazoa - 0; Fungi - 0; Plants - 127; Viruses - 0; Other Eukaryotes - 0 (source: NCBI BLink).			AT1G34530	genebody	chr1	+	+101	63.6	1.57	100		CACTA-like transposase family (Ptta/En/Spm), has a 7.8e-116 P-value blast match to At5g36655.1/81-333 CACTA-like transposase family (Ptta/En/Spm) (CACTA-element) (Arabidopsis thaliana)
AT1G15620	1500-2000	chr1	+	-1979	844.1	3.39	1.02		unknown protein; BEST Arabidopsis thaliana protein match is: unknown protein (TAIR:AT1G15640.1); Has 125 Blast hits to 124 proteins in 14 species: Archae - 0; Bacteria - 0; Metazoa - 0; Fungi - 0; Plants - 125; Viruses - 0; Other Eukaryotes - 0 (source: NCBI BLink).			AT1G34600	genebody	chr1	-	+1091	314.43	1.49	100		gypsy-like retrotransposon family, has a 1.1e-135 P-value blast match to GB:AAD19359 polyprotein (gypsy_Ty3-element) (Sorghum bicolor)
AT1G15630	genebody	chr1	+	+673	361.15	2.95	2.42		unknown protein; BEST Arabidopsis thaliana protein match is: unknown protein (TAIR:AT1G15610.1); Has 122 Blast hits to 122 proteins in 14 species: Archae - 0; Bacteria - 0; Metazoa - 0; Fungi - 0; Plants - 122; Viruses - 0; Other Eukaryotes - 0 (source: NCBI BLink).			AT1G34620	genebody	chr1	-	+1247	132.61	1.36	100		Mutator-like transposase family, has a 8.5e-75 P-value blast match to Q9SJR8 /172-333 Pfam PF03108 MuDR family transposase (MuDr-element domain)
AT1G15640	genebody	chr1	+	+577	219.65	3.04	4.93		unknown protein; BEST Arabidopsis thaliana protein match is: unknown protein (TAIR:AT1G15620.1); Has 154 Blast hits to 146 proteins in 13 species: Archae - 0; Bacteria - 0; Metazoa - 0; Fungi - 0; Plants - 154; Viruses - 0; Other Eukaryotes - 0 (source: NCBI BLink).			AT1G34630	1500-2000	chr1	+	-1899	132.61	1.36	100		BEST Arabidopsis thaliana protein match is: Mitochondrial import inner membrane translocase subunit Tim17/Tim22/Tim23 family protein (TAIR:AT5G51150.1); Has 323 Blast hits to 315 proteins in 124 species: Archae - 0; Bacteria - 0; Metazoa - 95; Fungi - 110; Plants - 73; Viruses - 0; Other Eukaryotes - 45 (source: NCBI BLink).
AT1G15650	1000-1500	chr1	+	-1444	219.65	3.04	4.93		tRNA-Ser (anticodon: AGA)			AT1G35090	1000-1500	chr1	-	-1146	127.56	1.49	100		similar to unknown protein [Arabidopsis thaliana] (TAIR:AT4G19300.1); similar to hypothetical protein 31.t00082 [Brassica oleracea] (GB:ABD65101.1); contains InterPro domain Nucleic acid-binding, OB-fold, subgroup; (InterPro:IPR012340); contains InterPro domain Protein of unknown function DUF223, Arabidopsis thaliana; (InterPro:IPR003871); contains InterPro domain Nucleic acid-binding, OB-fold; (…
AT1G15660	1500-2000	chr1	+	-1707	219.65	3.04	4.93	CENP-C, CENP-C HOMOLOGUE, CENTROMERE PROTEIN C	Encodes a homologue of the human centromeric protein C (CENP-C). CENP-C co-localizes with the 180 bp centromeric regions of chromosomes throughout the cell cycle, but does not completely cover the 180 bp regions.			AT1G35100	genebody	chr1	+	+476	127.56	1.49	100		similar to unknown protein [Arabidopsis thaliana] (TAIR:AT5G36035.1)
AT1G15680	genebody	chr1	+	+1049	328.06	3.21	2.56		F-box family protein; CONTAINS InterPro DOMAIN/s: F-box domain, cyclin-like (InterPro:IPR001810), F-box domain, Skp2-like (InterPro:IPR022364); BEST Arabidopsis thaliana protein match is: F-box family protein (TAIR:AT1G49990.1); Has 875 Blast hits to 870 proteins in 38 species: Archae - 0; Bacteria - 0; Metazoa - 0; Fungi - 0; Plants - 875; Viruses - 0; Other Eukaryotes - 0 (source: NCBI BLink).			AT1G35110	genebody	chr1	-	+2101	61.56	1.32	100		similar to Ulp1 protease family protein [Arabidopsis thaliana] (TAIR:AT5G28970.1); similar to unknown protein [Arabidopsis thaliana] (TAIR:AT4G19320.1); similar to unknown protein [Arabidopsis thaliana] (TAIR:AT5G36020.1); similar to hypothetical protein 23.t00036 [Brassica oleracea] (GB:ABD65624.1); contains InterPro domain Peptidase C48, SUMO/Sentrin/Ubl1; (InterPro:IPR003653)
AT1G15840	genebody	chr1	+	+489	226.45	3.61	4.51		unknown protein; Has 111484 Blast hits to 29940 proteins in 1985 species: Archae - 153; Bacteria - 40635; Metazoa - 31564; Fungi - 6444; Plants - 10232; Viruses - 1710; Other Eukaryotes - 20746 (source: NCBI BLink).			AT1G35112	500-1000	chr1	-	-658	76.16	1.38	100	SADHU NON-CODING RETROTRANSPOSON 2-1, SADHU2-1	Member of Sadhu non-coding retrotransposon family
AT1G16280	1500-2000	chr1	-	-1914	158.17	2.33	8.39	ARABIDOPSIS THALIANA RNA HELICASE 36, ATRH36, RH36, RNA HELICASE 36, SLOW WALKER 3, SWA3	Encodes a putative DEAD-box RNA helicase. Essential for female gametogenesis.			AT1G35115	0-500	chr1	+	-381	76.16	1.38	100		copia-like retrotransposon family, has a 1.1e-168 P-value blast match to gb|AAO73527.1| gag-pol polyprotein (Glycine max) (SIRE1) (Ty1_Copia-family)
AT1G16290	genebody	chr1	-	+1137	158.17	2.33	8.39		FUNCTIONS IN: molecular_function unknown; INVOLVED IN: biological_process unknown; LOCATED IN: chloroplast, vacuole; EXPRESSED IN: 19 plant structures; EXPRESSED DURING: 11 growth stages; CONTAINS InterPro DOMAIN/s: Lytic transglycosylase-like, catalytic (InterPro:IPR008258); Has 171 Blast hits to 155 proteins in 40 species: Archae - 0; Bacteria - 54; Metazoa - 0; Fungi - 0; Plants - 55; Viruses …			AT1G35405	genebody	chr1	-	+815	144.47	1.47	100		copia-like retrotransposon family, has a 2.3e-227 P-value blast match to dbj|BAA78426.1| polyprotein (AtRE2-1) (Arabidopsis thaliana) (Ty1_Copia-element)
AT1G16300	1500-2000	chr1	+	-1908	158.17	2.33	8.39	GAPCP-2, GLYCERALDEHYDE-3-PHOSPHATE DEHYDROGENASE OF PLASTID 2	Encodes one of the chloroplast/plastid localized GAPDH isoforms (GAPCp1/At1g79530 and GAPCp2/At1g16300). gapcp double mutants display a drastic phenotype of arrested root development, dwarfism and sterility. GAPCps are important for the synthesis of serine in roots.			AT1G35410	1000-1500	chr1	+	-1351	144.47	1.47	100		CONTAINS InterPro DOMAIN/s: Protein of unknown function DUF1184 (InterPro:IPR009568), Uncharacterised conserved protein UCP031143 (InterPro:IPR016970); BEST Arabidopsis thaliana protein match is: Protein of unknown function (DUF1184) (TAIR:AT1G35400.1); Has 48 Blast hits to 36 proteins in 2 species: Archae - 0; Bacteria - 0; Metazoa - 0; Fungi - 0; Plants - 48; Viruses - 0; Other Eukaryotes - 0 (…
AT1G16530	genebody	chr1	-	+79	841.19	4.03	1.01	ASL9, ASYMMETRIC LEAVES 2-LIKE 9, LBD3, LOB DOMAIN-CONTAINING PROTEIN 3	ASYMMETRIC LEAVES 2-like 9 (ASL9); CONTAINS InterPro DOMAIN/s: Lateral organ boundaries, LOB (InterPro:IPR004883); BEST Arabidopsis thaliana protein match is: Lateral organ boundaries (LOB) domain family protein (TAIR:AT2G30130.1); Has 986 Blast hits to 981 proteins in 24 species: Archae - 0; Bacteria - 0; Metazoa - 0; Fungi - 0; Plants - 986; Viruses - 0; Other Eukaryotes - 0 (source: NCBI BLink…			AT1G35510	genebody	chr1	+	+425	78.95	1.81	100		O-fucosyltransferase family protein; FUNCTIONS IN: molecular_function unknown; INVOLVED IN: biological_process unknown; LOCATED IN: chloroplast; EXPRESSED IN: 22 plant structures; EXPRESSED DURING: 13 growth stages; CONTAINS InterPro DOMAIN/s: GDP-fucose protein O-fucosyltransferase (InterPro:IPR019378); BEST Arabidopsis thaliana protein match is: O-fucosyltransferase family protein (TAIR:AT2G014…
AT1G16705	genebody	chr1	+	+542	83.89	2.41	23.1		p300/CBP acetyltransferase-related protein-related; BEST Arabidopsis thaliana protein match is: histone acetyltransferase of the CBP family 12 (TAIR:AT1G16710.2); Has 35333 Blast hits to 34131 proteins in 2444 species: Archae - 798; Bacteria - 22429; Metazoa - 974; Fungi - 991; Plants - 531; Viruses - 0; Other Eukaryotes - 9610 (source: NCBI BLink).			AT1G35530	genebody	chr1	+	+7002	55.85	1.18	100	AT-FANCM, FANCM, FANCONI ANEMIA COMPLEMENTATION GROUP M	Encodes FANCM, a highly conserved helicase that functions as a major factor limiting meiotic crossover formation. It is not directly involved in the repair of DNA lesions but suppresses spontaneous somatic homologous recombination via a RecQ helicase (At-RECQ4A)-independent pathway.
AT1G16710	1500-2000	chr1	+	-1589	83.89	2.41	23.1	HAC12, HISTONE ACETYLTRANSFERASE OF THE CBP FAMILY 12	Encodes an enzyme with histone acetyltransferase activity that can use both H3 and H4 histones as substrates. No single prior lysine acetylation is sufficient to block HAC12 acetylation of the H3 or H4 peptides, suggesting that HAC12 can acetylate any of several lysines present in the peptides.			AT1G35535	1000-1500	chr1	+	-1395	55.85	1.18	100		copia-like retrotransposon family, has a 3.6e-252 P-value blast match to GB:CAA31653 polyprotein (Ty1_Copia-element) (Arabidopsis thaliana)
AT1G16900	1000-1500	chr1	-	-1208	201.02	2.8	5.63	EBS3, EMS-MUTAGENIZED BRI1 SUPPRESSOR 3	Encodes the Arabidopsis ortholog of the yeast/human ALG9 catalyzing the luminal addition of two alpha-1,2 Man residues in assembling Glc3Man9GlcNAc2.			AT1G35600	genebody	chr1	+	+2074	150.14	1.78	100		CACTA-like transposase family (Ptta/En/Spm), has a 6.1e-41 P-value blast match to At5g29026.1/8-244 CACTA-like transposase family (Ptta/En/Spm) (CACTA-element) (Arabidopsis thaliana)
AT1G16905	genebody	chr1	-	+199	201.02	2.8	5.63		Curculin-like (mannose-binding) lectin family protein; FUNCTIONS IN: sugar binding; INVOLVED IN: biological_process unknown; LOCATED IN: endomembrane system; CONTAINS InterPro DOMAIN/s: Curculin-like (mannose-binding) lectin (InterPro:IPR001480); BEST Arabidopsis thaliana protein match is: D-mannose binding lectin protein with Apple-like carbohydrate-binding domain (TAIR:AT1G78860.1); Has 30201 B…			AT1G35647	genebody	chr1	-	+323	64.62	1.2	100		gypsy-like retrotransposon family, has a 3.6e-209 P-value blast match to GB:AAD27547 polyprotein (Gypsy_Ty3-element) (Oryza sativa subsp. indica)
AT1G16910	genebody	chr1	+	+494	70.81	3.21	29.46	LIGHT SENSITIVE HYPOCOTYLS 8, LSH8	LIGHT SENSITIVE HYPOCOTYLS 8 (LSH8); CONTAINS InterPro DOMAIN/s: Protein of unknown function DUF640 (InterPro:IPR006936); BEST Arabidopsis thaliana protein match is: Protein of unknown function (DUF640) (TAIR:AT1G78815.1); Has 310 Blast hits to 310 proteins in 18 species: Archae - 0; Bacteria - 0; Metazoa - 14; Fungi - 0; Plants - 296; Viruses - 0; Other Eukaryotes - 0 (source: NCBI BLink).			AT1G35660	genebody	chr1	+	+2166	78.69	1.23	100		unknown protein; FUNCTIONS IN: molecular_function unknown; INVOLVED IN: biological_process unknown; LOCATED IN: plasma membrane; EXPRESSED IN: 19 plant structures; EXPRESSED DURING: 11 growth stages; Has 309 Blast hits to 256 proteins in 99 species: Archae - 0; Bacteria - 11; Metazoa - 192; Fungi - 12; Plants - 36; Viruses - 0; Other Eukaryotes - 58 (source: NCBI BLink).
AT1G16950	1500-2000	chr1	+	-1880	3100	4.77	2.07		unknown protein; FUNCTIONS IN: molecular_function unknown; INVOLVED IN: biological_process unknown; LOCATED IN: endomembrane system; EXPRESSED IN: stamen; EXPRESSED DURING: 4 anthesis; Has 17 Blast hits to 17 proteins in 5 species: Archae - 0; Bacteria - 0; Metazoa - 0; Fungi - 0; Plants - 17; Viruses - 0; Other Eukaryotes - 0 (source: NCBI BLink).			AT1G35760	genebody	chr1	+	+2015	62.16	1.36	100		Mutator-like transposase family, has a 8.7e-50 P-value blast match to Q9SHN7 /450-633 Pfam PF03108 MuDR family transposase (MuDr-element domain)
AT1G16980	genebody	chr1	+	+2919	509.71	3.68	1.33	ATTPS2, TPS2, TREHALOSE -6-PHOSPHATASE SYNTHASE S2, TREHALOSE-PHOSPHATASE/SYNTHASE 2	Encodes an enzyme putatively involved in trehalose biosynthesis. The protein has a trehalose synthase (TPS)-like domain that may or may not be active but no trehalose phosphatase (TPP)-like domain.			AT1G35790	genebody	chr1	-	+3968	74.44	1.29	100		gypsy-like retrotransposon family (Athila), has a 1.3e-42 P-value blast match to GB:CAA57397 Athila ORF 1 (Arabidopsis thaliana)
AT1G17000	genebody	chr1	+	+863	150	2.59	9.21	ATTPS3, TPS3, TREHALOSE -6-PHOSPHATASE SYNTHASE S3, TREHALOSE-PHOSPHATASE/SYNTHASE 3	Encodes an enzyme putatively involved in trehalose biosynthesis. The protein has a trehalose synthase (TPS)-like domain that may or may not be active but no trehalose phosphatase (TPP)-like domain.			AT1G36010	genebody	chr1	+	+2926	98.75	1.56	100		non-LTR retrotransposon family (LINE), has a 2.8e-40 P-value blast match to GB:AAA67727 reverse transcriptase (LINE-element) (Mus musculus)
AT1G17010	500-1000	chr1	+	-590	706.36	4.04	1.02		2-oxoglutarate (2OG) and Fe(II)-dependent oxygenase superfamily protein; FUNCTIONS IN: oxidoreductase activity, acting on paired donors, with incorporation or reduction of molecular oxygen, 2-oxoglutarate as one donor, and incorporation of one atom each of oxygen into both donors, oxidoreductase activity, iron ion binding; INVOLVED IN: oxidation reduction, flavonoid biosynthetic process; LOCATED …			AT1G36095	1500-2000	chr1	-	-1945	67.56	1.18	100		DNA binding; FUNCTIONS IN: DNA binding; INVOLVED IN: biological_process unknown; LOCATED IN: cellular_component unknown; CONTAINS InterPro DOMAIN/s: Zinc finger, BED-type predicted (InterPro:IPR003656), Protein of unknown function DUF659 (InterPro:IPR007021); BEST Arabidopsis thaliana protein match is: hAT transposon superfamily (TAIR:AT3G22220.2); Has 518 Blast hits to 485 proteins in 17 species…
AT1G17060	genebody	chr1	-	+8	381	3.28	2.25	CHI2, CHIBI 2, CYP72C1, CYTOCHROME P450 72C1, SHK1, SHRINK 1, SOB7, SUPPRESSOR OF PHYB-4 7	Encodes a protein with similarity to other cytochrome P450's and is a homolog of BAS1. Over expression causes a dwarf phenotype resembling brassinolide resistant mutants. Double mutant analysis of sob7/bas1 loss of function mutants suggests these genes have redundant functions in light responsiveness. SOB7 may function in metabolizing brassinolides. Expressed in leaf, root, stem and silique but e…			AT1G36100	genebody	chr1	+	+19	67.56	1.18	100		myosin heavy chain-related; BEST Arabidopsis thaliana protein match is: myosin heavy chain-related (TAIR:AT5G32590.1); Has 49 Blast hits to 49 proteins in 3 species: Archae - 0; Bacteria - 0; Metazoa - 0; Fungi - 0; Plants - 49; Viruses - 0; Other Eukaryotes - 0 (source: NCBI BLink).
AT1G17200	1000-1500	chr1	+	-1333	2592.6	4.56	1.3		Uncharacterised protein family (UPF0497); CONTAINS InterPro DOMAIN/s: Uncharacterised protein family UPF0497, trans-membrane plant (InterPro:IPR006702), Uncharacterised protein family UPF0497, trans-membrane plant subgroup (InterPro:IPR006459); BEST Arabidopsis thaliana protein match is: Uncharacterised protein family (UPF0497) (TAIR:AT3G14380.1); Has 681 Blast hits to 681 proteins in 21 species:…			AT1G36120	genebody	chr1	-	+1981	92.49	1.18	100		gypsy-like retrotransposon family, has a 9.8e-283 P-value blast match to GB:AAD27547 polyprotein (Gypsy_Ty3-element) (Oryza sativa subsp. indica)
AT1G17330	1500-2000	chr1	+	-1912	1114.36	4.62	1.02		Metal-dependent phosphohydrolase; FUNCTIONS IN: catalytic activity; INVOLVED IN: biological_process unknown; LOCATED IN: cellular_component unknown; EXPRESSED IN: 21 plant structures; EXPRESSED DURING: 13 growth stages; CONTAINS InterPro DOMAIN/s: Metal-dependent phosphohydrolase, HD subdomain (InterPro:IPR006674), Metal-dependent phosphohydrolase, HD domain (InterPro:IPR003607); Has 1677 Blast h…			AT1G36130	genebody	chr1	-	+2246	107.8	1.32	100		gypsy-like retrotransposon family (Athila), has a 4.2e-84 P-value blast match to GB:CAA57397 Athila ORF 1 (Arabidopsis thaliana)
AT1G17340	500-1000	chr1	+	-892	132.15	2.85	11.78		Phosphoinositide phosphatase family protein; CONTAINS InterPro DOMAIN/s: Synaptojanin, N-terminal (InterPro:IPR002013); BEST Arabidopsis thaliana protein match is: Phosphoinositide phosphatase family protein (TAIR:AT3G14205.1); Has 1726 Blast hits to 1665 proteins in 230 species: Archae - 0; Bacteria - 0; Metazoa - 581; Fungi - 579; Plants - 272; Viruses - 0; Other Eukaryotes - 294 (source: NCBI …			AT1G36180	genebody	chr1	+	+10445	73.4	1.2	100	ACC2, ACETYL-COA CARBOXYLASE 2	acetyl-CoA carboxylase 2 (ACC2)
AT1G17345	genebody	chr1	+	+378	81.17	2.8	24.05	SAUR77, SMALL AUXIN UPREGULATED RNA 77	SAUR-like auxin-responsive protein family ; CONTAINS InterPro DOMAIN/s: Auxin responsive SAUR protein (InterPro:IPR003676); BEST Arabidopsis thaliana protein match is: SAUR-like auxin-responsive protein family (TAIR:AT1G72430.1); Has 128 Blast hits to 128 proteins in 13 species: Archae - 0; Bacteria - 0; Metazoa - 0; Fungi - 0; Plants - 128; Viruses - 0; Other Eukaryotes - 0 (source: NCBI BLink).			AT1G36210	genebody	chr1	+	+2636	55.24	1.49	100		gypsy-like retrotransposon family (Athila), has a 1.1e-71 P-value blast match to GB:CAA57397 Athila ORF 1 (Arabidopsis thaliana)
AT1G17350	500-1000	chr1	+	-983	81.17	2.8	24.05		NADH:ubiquinone oxidoreductase intermediate-associated protein 30; FUNCTIONS IN: molecular_function unknown; INVOLVED IN: biological_process unknown; LOCATED IN: mitochondrion; EXPRESSED IN: 22 plant structures; EXPRESSED DURING: 13 growth stages; CONTAINS InterPro DOMAIN/s: NADH:ubiquinone oxidoreductase intermediate-associated protein 30 (InterPro:IPR013857); BEST Arabidopsis thaliana protein m…			AT1G36460	genebody	chr1	-	+1830	82.67	1.29	100		CACTA-like transposase family (Ptta/En/Spm), has a 1.7e-42 P-value blast match to At5g29026.1/8-244 CACTA-like transposase family (Ptta/En/Spm) (CACTA-element) (Arabidopsis thaliana)
AT1G17420	genebody	chr1	+	+3171	93.04	2.36	19.95	ARABIDOPSIS THALIANA LIPOXYGENASE 3, ATLOX3, LIPOXYGENASE 3, LOX3	LOX3 encode a Lipoxygenase. Lipoxygenases (LOXs) catalyze the oxygenation of fatty acids (FAs).			AT1G36520	genebody	chr1	+	+773	164.14	1.32	100		gypsy-like retrotransposon family (Athila), has a 4.4e-307 P-value blast match to GB:CAA57397 Athila ORF 1 (Arabidopsis thaliana)
AT1G17430	1500-2000	chr1	+	-1685	93.04	2.36	19.95		alpha/beta-Hydrolases superfamily protein; FUNCTIONS IN: hydrolase activity; INVOLVED IN: biological_process unknown; LOCATED IN: endomembrane system; EXPRESSED IN: 24 plant structures; EXPRESSED DURING: 13 growth stages; CONTAINS InterPro DOMAIN/s: Alpha/beta hydrolase fold-1 (InterPro:IPR000073); BEST Arabidopsis thaliana protein match is: alpha/beta-Hydrolases superfamily protein (TAIR:AT1G726…			AT1G36530	genebody	chr1	-	+1988	67.95	1.34	100		gypsy-like retrotransposon family (Athila), has a 1.7e-81 P-value blast match to GB:CAA57397 Athila ORF 1 (Arabidopsis thaliana)
AT1G17760	1500-2000	chr1	-	-1691	429.05	3.99	1.83	ARABIDOPSIS THALIANA CLEAVAGE STIMULATION FACTOR 77, ATCSTF77, CSTF77	Encodes a homolog of the mammalian protein CstF77, a polyadenylation factor subunit. RNA 3&#8242;-end鈥損rocessing factor of antisense FLC transcript. Mediates silencing of the floral repressor gene FLC.			AT1G36540	genebody	chr1	+	+624	91.26	1.25	100		gypsy-like retrotransposon family (Athila), has a 2.7e-301 P-value blast match to GB:CAA57397 Athila ORF 1 (Arabidopsis thaliana)
AT1G17770	genebody	chr1	+	+761	869.65	3.07	1.05	SDG17, SET DOMAIN PROTEIN 17, SU(VAR)3-9 HOMOLOG 7, SUVH7	Encodes a SU(VAR)3-9 homolog, a SET domain protein. Known SET domain proteins are involved in epigenetic control of gene expression and act as histone methyltransferases. There are 10 SUVH genes in Arabidopsis and members of this subfamily of the SET proteins have an additional conserved SRA domain. A paternally expressed imprinted gene.			AT1G36590	genebody	chr1	+	+3950	120.94	1.11	100		gypsy-like retrotransposon family, has a 2.7e-200 P-value blast match to GB:AAD27547 polyprotein (Gypsy_Ty3-element) (Oryza sativa subsp. indica)
AT1G17810	0-500	chr1	+	-206	83.88	2.42	23.11	BETA-TIP, BETA-TONOPLAST INTRINSIC PROTEIN	beta-tonoplast intrinsic protein (beta-TIP) mRNA, complete			AT1G36630	genebody	chr1	-	+6048	224.38	1.99	100		CACTA-like transposase family (Tnp1/En/Spm), has a 2.5e-213 P-value blast match to ref|NP_189784.1| TNP1-related protein (Arabidopsis thaliana) (CACTA-element)
AT1G17950	genebody	chr1	+	+1672	1153.56	4.16	0.97	ATMYB52, BW52, MYB DOMAIN PROTEIN 52, MYB52	putative transcription factor: R2R3-MYB transcription family			AT1G36720	genebody	chr1	+	+1556	134.6	1.38	100		gypsy-like retrotransposon family, has a 2.3e-308 P-value blast match to GB:AAD27547 polyprotein (Gypsy_Ty3-element) (Oryza sativa subsp. indica)
AT1G18040	500-1000	chr1	-	-635	114.71	2.56	14.38	AT;CDCKD;3, CAK2AT, CDKD1;3, CYCLIN-DEPENDENT KINASE D1;3	cyclin-dependent kinase D1;3 (CDKD1;3); CONTAINS InterPro DOMAIN/s: Protein kinase, ATP binding site (InterPro:IPR017441), Protein kinase, catalytic domain (InterPro:IPR000719), Serine/threonine-protein kinase domain (InterPro:IPR002290), Serine/threonine-protein kinase-like domain (InterPro:IPR017442), Protein kinase-like domain (InterPro:IPR011009), Serine/threonine-protein kinase, active site …			AT1G36795	genebody	chr1	-	+356	352.34	1.65	100		gypsy-like retrotransposon family (Athila), has a 2.9e-245 P-value blast match to GB:CAA57397 Athila ORF 1 (Arabidopsis thaliana)
AT1G18050	genebody	chr1	-	+1453	114.71	2.56	14.38		SWAP (Suppressor-of-White-APricot)/surp RNA-binding domain-containing protein; FUNCTIONS IN: RNA binding; INVOLVED IN: RNA processing; LOCATED IN: cellular_component unknown; CONTAINS InterPro DOMAIN/s: SWAP/Surp (InterPro:IPR000061); BEST Arabidopsis thaliana protein match is: unknown protein (TAIR:AT3G30370.1); Has 226 Blast hits to 225 proteins in 72 species: Archae - 0; Bacteria - 0; Metazoa …			AT1G36800	0-500	chr1	-	-101	196.49	1.41	100		gypsy-like retrotransposon family, has a 5.3e-108 P-value blast match to GB:AAD27547 polyprotein (Gypsy_Ty3-element) (Oryza sativa subsp. indica)
AT1G18100	genebody	chr1	-	+1074	813.5	3.41	1.1	E12A11, MFT, MOTHER OF FT AND TFL1	Encodes a member of the FT and TFL1 family of phosphatidylethanolamine-binding proteins. It is expressed in seeds and up-regulated in response to ABA. Loss of function mutants show decreased rate of germination in the presence of ABA. ABA dependent regulation is mediated by both ABI3 and ABI5. ABI5 promotes MFT expression, primarily in the radicle-hypocotyl transition zone and ABI3 suppresses it …			AT1G36810	genebody	chr1	+	+28	196.49	1.41	100		pseudogene, hypothetical protein
AT1G18140	500-1000	chr1	-	-562	1059.62	4.02	1.13	ATLAC1, LAC1, LACCASE 1	putative laccase, a member of laccase family of genes (with 17 members in Arabidopsis).			AT1G36850	genebody	chr1	-	+1283	80.25	1.18	100		gypsy-like retrotransposon family, has a 4.2e-90 P-value blast match to GB:AAD11615 prpol (gypsy_Ty3-element) (Zea mays)
AT1G18200	genebody	chr1	-	+1515	412.69	3.23	1.96	ATRABA6B, RAB GTPASE HOMOLOG A6B, RABA6B	RAB GTPase homolog A6B (RABA6b); FUNCTIONS IN: GTP binding, GTPase activity; INVOLVED IN: intracellular protein transport, signal transduction, nucleocytoplasmic transport, protein transport, small GTPase mediated signal transduction; LOCATED IN: intracellular; CONTAINS InterPro DOMAIN/s: Ran GTPase (InterPro:IPR002041), Ras (InterPro:IPR013753), Ras small GTPase, Ras type (InterPro:IPR003577), R…			AT1G36890	1500-2000	chr1	-	-1535	193.72	1.48	100		PSEUDOGENE, LINE-ELEMENT REVERSE TRANSCRIPTASE
AT1G18220	1500-2000	chr1	-	-1989	2238.89	4.64	1.41	ATPUP9, PUP9, PURINE PERMEASE 9	Member of a family of proteins related to PUP1, a purine transporter. May be involved in the transport of purine and purine derivatives such as cytokinins, across the plasma membrane.			AT1G37035	500-1000	chr1	-	-732	55.36	1.36	100		Mutator-like transposase family, has a 5.6e-50 P-value blast match to Q9S9L1 /206-367 Pfam PF03108 MuDR family transposase (MuDr-element domain)
AT1G18290	1000-1500	chr1	+	-1139	221.77	3.62	4.84		unknown protein; FUNCTIONS IN: molecular_function unknown; INVOLVED IN: N-terminal protein myristoylation; LOCATED IN: chloroplast; EXPRESSED IN: root; Has 94 Blast hits to 94 proteins in 12 species: Archae - 0; Bacteria - 0; Metazoa - 0; Fungi - 0; Plants - 94; Viruses - 0; Other Eukaryotes - 0 (source: NCBI BLink).			AT1G37060	genebody	chr1	+	+1487	66.99	1.24	100		gypsy-like retrotransposon family (Athila), has a 1.4e-248 P-value blast match to GB:CAA57397 Athila ORF 1 (Arabidopsis thaliana)
AT1G18310	genebody	chr1	-	+776	81.68	2.55	23.93		glycosyl hydrolase family 81 protein; FUNCTIONS IN: hydrolase activity, acting on glycosyl bonds, endo-1,3(4)-beta-glucanase activity; INVOLVED IN: cell wall macromolecule catabolic process; CONTAINS InterPro DOMAIN/s: Glycoside hydrolase, family 81 (InterPro:IPR005200); BEST Arabidopsis thaliana protein match is: glycosyl hydrolase family 81 protein (TAIR:AT5G15870.1); Has 441 Blast hits to 435 …			AT1G37057	500-1000	chr1	+	-932	152.64	1.59	100		hAT-like transposase family (hobo/Ac/Tam3), has a 7.8e-25 P-value blast match to GB:AAD24567 transposase Tag2 (hAT-element) (Arabidopsis thaliana)
AT1G18320	1000-1500	chr1	+	-1179	81.68	2.55	23.93		Mitochondrial import inner membrane translocase subunit Tim17/Tim22/Tim23 family protein; FUNCTIONS IN: protein transporter activity, P-P-bond-hydrolysis-driven protein transmembrane transporter activity; INVOLVED IN: protein transport; LOCATED IN: mitochondrial inner membrane, mitochondrial inner membrane presequence translocase complex; CONTAINS InterPro DOMAIN/s: Mitochondrial inner membrane t…			AT1G37160	genebody	chr1	-	+1443	148.14	1.67	100		gypsy-like retrotransposon family (Athila), similar to putative Athila retroelement ORF1 protein GI:4567296 from (Arabidopsis thaliana)
AT1G18400	genebody	chr1	+	+632	278.58	3.74	3.3	BEE1, BR ENHANCED EXPRESSION 1	Encodes the brassinosteroid signaling component BEE1 (BR-ENHANCED EXPRESSION 1). Positively modulates the shade avoidance syndrome in Arabidopsis seedlings.			AT1G37180	genebody	chr1	-	+46	93.9	1.49	100		gypsy-like retrotransposon family, has a 6.2e-07 P-value blast match to GB:AAD19359 polyprotein (gypsy_Ty3-element) (Sorghum bicolor)
AT1G18520	genebody	chr1	+	+512	68.32	2.12	31.04	TET11, TETRASPANIN11	Member of TETRASPANIN family			AT1G37190	genebody	chr1	+	+1280	226.31	1.45	100		pseudogene, hypothetical protein, contains similarity to hypothetical proteins from (Arabidopsis thaliana)
AT1G18530	1000-1500	chr1	+	-1339	68.32	2.12	31.04		EF hand calcium-binding protein family; FUNCTIONS IN: calcium ion binding; INVOLVED IN: biological_process unknown; LOCATED IN: cellular_component unknown; EXPRESSED IN: male gametophyte, flower, pollen tube; EXPRESSED DURING: L mature pollen stage, M germinated pollen stage, 4 anthesis; CONTAINS InterPro DOMAIN/s: EF-Hand 1, calcium-binding site (InterPro:IPR018247), EF-HAND 2 (InterPro:IPR01824…			AT1G37200	genebody	chr1	-	+4131	73.07	1.29	100		gypsy-like retrotransposon family, has a 1.3e-185 P-value blast match to GB:AAD11615 prpol (gypsy_Ty3-element) (Zea mays)
AT1G18570	genebody	chr1	+	+977	198.65	2.71	5.74	ATMYB51, BW51A, BW51B, HIG1, HIGH INDOLIC GLUCOSINOLATE 1, MYB DOMAIN PROTEIN 51, MYB51	Encodes a member of the R2R3-MYB transcription family. Involved in indole glucosinolate biosynthesis.			AT1G37340	genebody	chr1	-	+4709	241.83	1.23	100		gypsy-like retrotransposon family (Athila), has a 9.2e-199 P-value blast match to GB:CAA57397 Athila ORF 1 (Arabidopsis thaliana)
AT1G18710	genebody	chr1	+	+1081	989.72	4.61	1.04	ATMYB47, MYB DOMAIN PROTEIN 47, MYB47	Member of the R2R3 factor gene family.			AT1G37471	genebody	chr1	+	+13	96.97	1.32	100		gypsy-like retrotransposon family (Athila), has a 3.0e-262 P-value blast match to GB:CAA57397 Athila ORF 1 (Arabidopsis thaliana)
AT1G18760	500-1000	chr1	-	-521	792.79	3.26	1.07		Zinc finger, C3HC4 type (RING finger) family protein; FUNCTIONS IN: zinc ion binding; CONTAINS InterPro DOMAIN/s: Zinc finger, RING-type (InterPro:IPR001841), Zinc finger, C3HC4 RING-type (InterPro:IPR018957), Ubiquitin interacting motif (InterPro:IPR003903); BEST Arabidopsis thaliana protein match is: RING/U-box superfamily protein (TAIR:AT3G13228.1); Has 8667 Blast hits to 8640 proteins in 280 …			AT1G37537	0-500	chr1	+	-102	62.23	1.25	100		gypsy-like retrotransposon family, has a 1.5e-34 P-value blast match to GB:AAD19359 polyprotein (gypsy_Ty3-element) (Sorghum bicolor)
AT1G18780	0-500	chr1	-	-373	368.72	3.47	2.42		RING/U-box superfamily protein; FUNCTIONS IN: zinc ion binding; LOCATED IN: endomembrane system; CONTAINS InterPro DOMAIN/s: Zinc finger, RING-type (InterPro:IPR001841), Zinc finger, C3HC4 RING-type (InterPro:IPR018957); BEST Arabidopsis thaliana protein match is: RING/U-box superfamily protein (TAIR:AT2G29840.1); Has 8581 Blast hits to 8560 proteins in 267 species: Archae - 0; Bacteria - 0; Meta…			AT1G38158	genebody	chr1	+	+2069	53.18	1.47	100		gypsy-like retrotransposon family (Athila), has a 7.3e-228 P-value blast match to GB:CAA57397 Athila ORF 1 (Arabidopsis thaliana)
AT1G18810	genebody	chr1	-	+1011	738.2	3.82	1.06		phytochrome kinase substrate-related; BEST Arabidopsis thaliana protein match is: phytochrome kinase substrate 1 (TAIR:AT2G02950.1); Has 458 Blast hits to 394 proteins in 45 species: Archae - 0; Bacteria - 2; Metazoa - 60; Fungi - 9; Plants - 109; Viruses - 2; Other Eukaryotes - 276 (source: NCBI BLink).			AT1G38167	1000-1500	chr1	+	-1163	53.18	1.47	100		gypsy-like retrotransposon family (Athila), has a 4.5e-98 P-value blast match to gb|AAL06419.1|AF378075_1 reverse transcriptase (Athila4) (Arabidopsis thaliana) (Gypsy_Ty3-family)
AT1G18860	genebody	chr1	+	+324	794.93	3.67	1.08	ATWRKY61, WRKY DNA-BINDING PROTEIN 61, WRKY61	member of WRKY Transcription Factor; Group II-b			AT1G38185	genebody	chr1	+	+3241	235.59	1.9	100		gypsy-like retrotransposon family (Athila), has a 1.1e-21 P-value blast match to GB:CAA57397 Athila ORF 1 (Arabidopsis thaliana)
AT1G19030	genebody	chr1	+	+1264	253.01	2.93	3.84		similar to unknown protein [Arabidopsis thaliana] (TAIR:AT5G13655.1); similar to putative AP endonuclease/reverse transcriptase [Brassica napus] (GB:AAM82604.1); contains domain NON-LTR RETROELEMENT REVERSE TRANSCRIPTASE RELATED (PTHR19446:SF34); contains domain REVERSE TRANSCRIPTASES (PTHR19446)			AT1G38194	1500-2000	chr1	+	-1962	235.59	1.9	100		pseudogene, hypothetical protein, similar to contains similarity to Arabidopsis thaliana hypothetical protein (GB:AC004483)
AT1G19060	genebody	chr1	-	+1036	1711.4	4.3	1.03		Protein of unknown function (DUF626); CONTAINS InterPro DOMAIN/s: Protein of unknown function DUF626, Arabidopsis thaliana (InterPro:IPR006462); BEST Arabidopsis thaliana protein match is: Protein of unknown function (DUF626) (TAIR:AT1G02770.1); Has 198 Blast hits to 197 proteins in 2 species: Archae - 0; Bacteria - 0; Metazoa - 0; Fungi - 0; Plants - 198; Viruses - 0; Other Eukaryotes - 0 (sourc…			AT1G38360	genebody	chr1	+	+1124	143.92	1.27	100		gypsy-like retrotransposon family (Athila), has a 9.0e-98 P-value blast match to gb|AAL06419.1|AF378075_1 reverse transcriptase (Athila4) (Arabidopsis thaliana) (Gypsy_Ty3-family)
AT1G19080	1500-2000	chr1	+	-1675	1711.4	4.3	1.03	PARTNER OF SLD5 3, PSF3, TITAN 10, TTN10	This gene is predicted to encode a PSF3 component of the GINS complex. This complex has been implicated in the initiation of DNA replication in Xenopus. Mutations in this gene cause defects in embryo development.			AT1G38400	genebody	chr1	+	+980	57.65	1.27	100		gypsy-like retrotransposon family (Athila), has a 2.0e-215 P-value blast match to GB:CAA57397 Athila ORF 1 (Arabidopsis thaliana)
AT1G19070	1500-2000	chr1	+	-1888	1711.4	4.3	1.03		F-box family protein; CONTAINS InterPro DOMAIN/s: F-box domain, cyclin-like (InterPro:IPR001810), F-box domain, Skp2-like (InterPro:IPR022364); BEST Arabidopsis thaliana protein match is: F-box/RNI-like superfamily protein (TAIR:AT4G22280.1); Has 1388 Blast hits to 1366 proteins in 25 species: Archae - 0; Bacteria - 0; Metazoa - 0; Fungi - 0; Plants - 1388; Viruses - 0; Other Eukaryotes - 0 (sour…			AT1G38450	genebody	chr1	+	+3332	120.23	1.63	100		gypsy-like retrotransposon family (Athila), has a 9.8e-50 P-value blast match to GB:CAA57397 Athila ORF 1 (Arabidopsis thaliana)
AT1G19230	genebody	chr1	+	+232	229.42	3.42	4.42		Riboflavin synthase-like superfamily protein; FUNCTIONS IN: in 6 functions; INVOLVED IN: defense response; LOCATED IN: integral to membrane, membrane; EXPRESSED IN: 7 plant structures; EXPRESSED DURING: petal differentiation and expansion stage; CONTAINS InterPro DOMAIN/s: Ferredoxin reductase-type FAD-binding domain (InterPro:IPR017927), EF-Hand 1, calcium-binding site (InterPro:IPR018247), Cyto…			AT1G38460	genebody	chr1	+	+301	87.84	1.27	100		gypsy-like retrotransposon family (Athila), has a 1.7e-221 P-value blast match to GB:CAA57397 Athila ORF 1 (Arabidopsis thaliana)
AT1G19250	genebody	chr1	-	+494	2326.3	4.21	1.52	FLAVIN-DEPENDENT MONOOXYGENASE 1, FMO1	FMO1 is required for full expression of TIR-NB-LRR-conditioned resistance to avirulent pathogens and for basal resistance to invasive virulent pathogens. Functions in an EDS1-regulated but SA-independent mechanism that promotes resistance and cell death at pathogen infection sites.			AT1G38710	genebody	chr1	-	+100	51.87	1.32	100		gypsy-like retrotransposon family, has a 1.8e-117 P-value blast match to GB:AAD22153 polyprotein (Gypsy_Ty3-element) (Sorghum bicolor)
AT1G19390	genebody	chr1	-	+1644	105.55	2.5	16.34		Wall-associated kinase family protein; FUNCTIONS IN: kinase activity; INVOLVED IN: protein amino acid phosphorylation; LOCATED IN: endomembrane system, integral to membrane; CONTAINS InterPro DOMAIN/s: Wall-associated kinase (InterPro:IPR013695), EGF-like calcium-binding, conserved site (InterPro:IPR018097), Protein kinase, catalytic domain (InterPro:IPR000719), Serine/threonine-protein kinase-li…			AT1G38790	genebody	chr1	-	+113	71.71	1.57	100		unknown protein; BEST Arabidopsis thaliana protein match is: unknown protein (TAIR:AT2G08986.1); Has 54 Blast hits to 6 proteins in 1 species: Archae - 0; Bacteria - 0; Metazoa - 0; Fungi - 0; Plants - 54; Viruses - 0; Other Eukaryotes - 0 (source: NCBI BLink).
AT1G19415	genebody	chr1	+	+192	104.26	2.61	16.64		copia-like retrotransposon family, has a 6.1e-43 P-value blast match to gb|AAO73529.1| gag-pol polyprotein (Glycine max) (SIRE1) (Ty1_Copia-family)			AT1G38870	1500-2000	chr1	-	-1505	57.88	1.58	100		gypsy-like retrotransposon family (Athila), has a 3.7e-282 P-value blast match to GB:CAA57397 Athila ORF 1 (Arabidopsis thaliana)
AT1G19420	1500-2000	chr1	+	-1795	104.26	2.61	16.64		pseudogene, CHP-rich zinc finger protein			AT1G38950	1500-2000	chr1	+	-1950	57.88	1.58	100		unknown protein; Has 0 Blast hits to 0 proteins in 0 species (source: NCBI BLink).
AT1G19460	genebody	chr1	+	+856	154.59	2.78	8.8		Galactose oxidase/kelch repeat superfamily protein; CONTAINS InterPro DOMAIN/s: Galactose oxidase/kelch, beta-propeller (InterPro:IPR011043), Kelch repeat type 1 (InterPro:IPR006652), Kelch related (InterPro:IPR013089), Kelch-type beta propeller (InterPro:IPR015915); BEST Arabidopsis thaliana protein match is: Galactose oxidase/kelch repeat superfamily protein (TAIR:AT1G19470.1); Has 1605 Blast h…			AT1G39110	genebody	chr1	-	+1139	149.82	1.37	100		CACTA-like transposase family (Ptta/En/Spm), has a 2.5e-25 P-value blast match to At5g29026.1/8-244 CACTA-like transposase family (Ptta/En/Spm) (CACTA-element) (Arabidopsis thaliana)
AT1G19464	1000-1500	chr1	+	-1160	154.59	2.78	8.8	MICRORNA864A, MIR864A	Encodes a microRNA of unknown function. MicroRNAs are regulatory RNAs with a mature length of ~21-nucleotides that are processed from hairpin precursors by Dicer-like enzymes. MicroRNAs can negatively regulate gene expression by attenuating translation or by directing mRNA cleavage. Mature sequence: UCAGGUAUGAUUGACUUCAAA			AT1G39190	500-1000	chr1	-	-795	60.17	1.25	100		CACTA-like transposase family (Tnp2/En/Spm), has a 6.1e-139 P-value blast match to GB:CAA40555 TNP2 (CACTA-element) (Antirrhinum majus)
AT1G19470	1500-2000	chr1	+	-1956	154.59	2.78	8.8		Galactose oxidase/kelch repeat superfamily protein; CONTAINS InterPro DOMAIN/s: Galactose oxidase/kelch, beta-propeller (InterPro:IPR011043), Kelch repeat type 1 (InterPro:IPR006652), Kelch related (InterPro:IPR013089), Kelch-type beta propeller (InterPro:IPR015915); BEST Arabidopsis thaliana protein match is: Galactose oxidase/kelch repeat superfamily protein (TAIR:AT1G19460.1); Has 1608 Blast h…			AT1G39270	genebody	chr1	-	+5290	60.17	1.25	100		gypsy-like retrotransposon family (Athila), has a 6.7e-105 P-value blast match to gb|AAL06422.1|AF378081_1 reverse transcriptase (Athila4) (Arabidopsis thaliana) (Gypsy_Ty3-family)
AT1G19490	1500-2000	chr1	-	-1617	54.79	3.13	40.62		Basic-leucine zipper (bZIP) transcription factor family protein; FUNCTIONS IN: DNA binding, sequence-specific DNA binding transcription factor activity; INVOLVED IN: regulation of transcription, DNA-dependent; LOCATED IN: chloroplast; CONTAINS InterPro DOMAIN/s: Basic-leucine zipper (bZIP) transcription factor (InterPro:IPR004827), bZIP transcription factor, bZIP-1 (InterPro:IPR011616); BEST Arab…			AT1G39350	1000-1500	chr1	-	-1216	320.23	2.08	100		transposable element gene
AT1G19500	genebody	chr1	-	+68	54.79	3.13	40.62		unknown protein; FUNCTIONS IN: molecular_function unknown; INVOLVED IN: biological_process unknown; LOCATED IN: endomembrane system; EXPRESSED IN: 9 plant structures; EXPRESSED DURING: L mature pollen stage, M germinated pollen stage, 4 anthesis, C globular stage, petal differentiation and expansion stage; BEST Arabidopsis thaliana protein match is: unknown protein (TAIR:AT2G35765.1); Has 9 Blast…			AT1G39910	0-500	chr1	+	-365	66.83	1.38	100		gypsy-like retrotransposon family (Athila), has a 0. P-value blast match to GB:CAA57397 Athila ORF 1 (Arabidopsis thaliana)
AT1G19510	genebody	chr1	-	+161	187.63	3.43	6.18	ATRL5, RAD-LIKE 5, RADIALIS-LIKE SANT/MYB 4, RL5, RSM4	RAD-like 5 (RL5); FUNCTIONS IN: DNA binding, sequence-specific DNA binding transcription factor activity; INVOLVED IN: regulation of transcription, DNA-dependent; EXPRESSED IN: 11 plant structures; EXPRESSED DURING: 9 growth stages; CONTAINS InterPro DOMAIN/s: SANT, DNA-binding (InterPro:IPR001005), Molecular chaperone, heat shock protein, Hsp40, DnaJ (InterPro:IPR015609), Homeodomain-like (Inter…			AT1G40073	0-500	chr1	-	-407	72.51	1.38	100		gypsy-like retrotransposon family (Athila), has a 0. P-value blast match to GB:CAA57397 Athila ORF 1 (Arabidopsis thaliana)
AT1G19610	1500-2000	chr1	-	-1864	189.64	2.81	6.12	LCR78, LOW-MOLECULAR-WEIGHT CYSTEINE-RICH 78, PDF1.4	Predicted to encode a PR (pathogenesis-related) protein. Belongs to the plant defensin (PDF) family with the following members: At1g75830/PDF1.1, At5g44420/PDF1.2a, At2g26020/PDF1.2b, At5g44430/PDF1.2c, At2g26010/PDF1.3, At1g19610/PDF1.4, At1g55010/PDF1.5, At2g02120/PDF2.1, At2g02100/PDF2.2, At2g02130/PDF2.3, At1g61070/PDF2.4, At5g63660/PDF2.5, At2g02140/PDF2.6, At5g38330/PDF3.1 and At4g30070/PDF…			AT1G40101	genebody	chr1	-	+129	85.54	1.32	100		gypsy-like retrotransposon family (Athila), has a 5.6e-152 P-value blast match to GB:CAA57397 Athila ORF 1 (Arabidopsis thaliana)
AT1G19620	0-500	chr1	+	-116	189.64	2.81	6.12		unknown protein; Has 44 Blast hits to 24 proteins in 12 species: Archae - 0; Bacteria - 8; Metazoa - 22; Fungi - 0; Plants - 6; Viruses - 0; Other Eukaryotes - 8 (source: NCBI BLink).			AT1G40104	genebody	chr1	+	+1586	2547.69	1.19	100		unknown protein; FUNCTIONS IN: molecular_function unknown; INVOLVED IN: biological_process unknown; LOCATED IN: cellular_component unknown; BEST Arabidopsis thaliana protein match is: unknown protein (TAIR:AT2G08986.1); Has 88 Blast hits to 39 proteins in 18 species: Archae - 0; Bacteria - 17; Metazoa - 9; Fungi - 0; Plants - 48; Viruses - 0; Other Eukaryotes - 14 (source: NCBI BLink).
AT1G19630	genebody	chr1	-	+221	63.38	2.68	34.65	CYTOCHROME P450, FAMILY 722, SUBFAMILY A, POLYPEPTIDE 1, CYP722A1	member of CYP722A			AT1G40105	genebody	chr1	+	+1030	140.17	1.45	100		CACTA-like transposase family (Ptta/En/Spm), has a 5.1e-40 P-value blast match to At5g29026.1/8-244 CACTA-like transposase family (Ptta/En/Spm) (CACTA-element) (Arabidopsis thaliana)
AT1G19640	genebody	chr1	-	+702	780.27	3.85	1.06	JASMONIC ACID CARBOXYL METHYLTRANSFERASE, JMT	Encodes a S-adenosyl-L-methionine:jasmonic acid carboxyl methyltransferase that catalyzes the formation of methyljasmonate from jasmonic acid. Its expression is induced in response to wounding or methyljasmonate treatment.			AT1G40113	genebody	chr1	+	+2162	152.45	1.29	100		gypsy-like retrotransposon family, has a 2.1e-155 P-value blast match to GB:AAD19359 polyprotein (gypsy_Ty3-element) (Sorghum bicolor)
AT1G19660	1500-2000	chr1	-	-1841	187.31	2.5	6.2	ATBBD2, BBD2, BIFUNCTIONAL NUCLEASE IN BASAL DEFENSE RESPONSE 2	Wound-responsive family protein; FUNCTIONS IN: DNA binding, nuclease activity; INVOLVED IN: response to wounding, nucleotide-excision repair; EXPRESSED IN: ovule; CONTAINS InterPro DOMAIN/s: Protein of unknown function DUF151 (InterPro:IPR003729), UvrB/UvrC protein (InterPro:IPR001943); BEST Arabidopsis thaliana protein match is: bifunctional nuclease in basal defense response 1 (TAIR:AT1G75380.3…			AT1G40119	genebody	chr1	+	+787	182.8	1.53	100		pseudogene, hypothetical protein, member of hypothetical protein common family
AT1G19670	genebody	chr1	-	+551	187.31	2.5	6.2	ATCLH1, ATHCOR1, CHLOROPHYLLASE 1, CLH1, CORI1, CORONATINE-INDUCED PROTEIN 1	Chlorophyllase is the first enzyme involved in chlorophyll degradation. It catalyzes the hydrolysis of the ester bond to yield chlorophyllide and phytol. AtCLH1 lacks a typical signal sequence for the chloroplast. Its expression is induced rapidly by methyljasmonate, a known promoter of senescence and chlorophyll degradation.			AT1G40125	genebody	chr1	+	+659	84.58	1.23	100		similar to unknown protein [Arabidopsis thaliana] (TAIR:AT3G30670.1)
AT1G19680	500-1000	chr1	+	-963	187.31	2.5	6.2		RING/U-box superfamily protein; FUNCTIONS IN: zinc ion binding; INVOLVED IN: N-terminal protein myristoylation; EXPRESSED IN: 24 plant structures; EXPRESSED DURING: 15 growth stages; CONTAINS InterPro DOMAIN/s: Zinc finger, RING-type (InterPro:IPR001841); BEST Arabidopsis thaliana protein match is: RING/U-box superfamily protein (TAIR:AT1G75400.1); Has 470 Blast hits to 325 proteins in 82 species…			AT1G40137	1500-2000	chr1	+	-1624	80.7	1.79	100		gypsy-like retrotransposon family, has a 6.0e-165 P-value blast match to GB:AAD11615 prpol (gypsy_Ty3-element) (Zea mays)
[truncated: 5,957 more rows]

## Sheet: H3K9me2
Supplementary Table S6 | Genes with higher deposition of H3K9me2 in kaku4-2 mutant and WT
[truncated: 1,267 more rows]
