# Supplementary material for: Nuclear lamina component KAKU4 regulates chromatin states and transcriptional regulation in the Arabidopsis genome
Source: BMC Biol. 2024 Apr 12;22:80. doi: 10.1186/s12915-024-01882-5 (PMC11015597; doi:10.1186/s12915-024-01882-5)
Supplement: Supplementary file 7 — Additional file 7: Table S7. The percentage of calculated statei in all statei (i: 1-36). [file 12915_2024_1882_MOESM7_ESM.xlsx]

## Sheet: Sheet3
Supplementary Table S7 | The percentage of calculated statei in the all statei ( i: 1-36)
	All count	higher deposition H3K4me3 in kaku4-2 mutant				higher deposition H3K4me3 in WT					higher deposition H3K27me3 in kaku4-2 mutant				higher deposition H3K27me3 in WT					higher deposition H3K9me2 in kaku4-2 mutant				higher deposition H3K9me2 in WT
		Overlap count	Overlap ratio	P value		Overlap count	Overlap ratio	P value			Overlap count	Overlap ratio	P value		Overlap count	Overlap ratio	P value			Overlap count	Overlap ratio	P value		Overlap count	Overlap ratio	P value
state1	10762	6	0.000557517	1		8	0.000743356	1			68	0.00631853	1		111	0.0103141	1			44	0.00408846	1		6	0.000557517	1
state2	5963	6	0.0010062	1		11	0.00184471	1			122	0.0204595	1		325	0.0545028	1			69	0.0115714	1.56408e-09	***	14	0.00234781	1
state3	6780	2	0.000294985	1		9	0.00132743	1			447	0.0659292	3.98581e-72	***	87	0.0128319	1			189	0.0278761	1.15319e-76	***	2	0.000294985	1
state4	9422	1	0.000106135	1		2	0.000212269	1			163	0.0172999	1		7	0.000742942	1			94	0.00997665	3.22212e-09	***	0	0	1
state5	8955	4	0.000446678	1		2	0.000223339	1			272	0.0303741	0.000461608	***	7	0.000781686	1			84	0.00938023	2.39642e-07	***	0	0	1
state6	11345	3	0.000264434	1		4	0.000352578	1			128	0.0112825	1		1	8.81446e-05	1			40	0.00352578	1		1	8.81446e-05	1
state7	9124	5	0.000548005	1		40	0.00438404	0.0016743	**		356	0.039018	3.34774e-15	***	7	0.000767207	1			48	0.00526085	1		0	0	1
state8	5515	23	0.00417044	2.01146e-05	***	34	0.006165	1.3376e-05	***		172	0.0311877	0.00115726	**	509	0.0922937	1			44	0.00797824	0.00204769	**	4	0.000725295	1
state9	6267	5	0.00079783	1		2	0.000319132	1			45	0.00718047	1		108	0.0172331	1			40	0.00638264	0.03161	*	0	0	1
state10	7145	24	0.00335899	0.000295728	***	2	0.000279916	1			57	0.00797761	1		1543	0.215955	4.49609e-58	***		31	0.0043387	1		14	0.00195941	1
state11	7165	39	0.00544313	2.72402e-11	***	11	0.00153524	1			4	0.000558269	1		6022	0.840475	0	***		116	0.0161898	8.89452e-26	***	5	0.000697837	1
state12	9912	10	0.00100888	1		3	0.000302663	1			2	0.000201776	1		8735	0.881255	0	***		41	0.0041364	1		15	0.00151332	1
state13	5036	16	0.00317712	0.00392481	**	9	0.00178713	1			0	0	1		3896	0.77363	0	***		11	0.00218427	1		5	0.000992851	1
state14	11348	10	0.000881213	1		1	8.81213e-05	1			2	0.000176243	1		8655	0.762689	0	***		16	0.00140994	1		31	0.00273176	1
state15	2572	22	0.00855365	2.36799e-10	***	0	0	1			0	0	1		2069	0.804432	0	***		5	0.00194401	1		1	0.000388802	1
state16	8332	21	0.0025204	0.0110934	*	6	0.000720115	1			14	0.00168027	1		790	0.0948152	1			8	0.000960154	1		18	0.00216035	1
state17	9975	43	0.00431078	2.80239e-09	***	20	0.00200501	1			16	0.00160401	1		1102	0.110476	1			4	0.000401003	1		15	0.00150376	1
state18	9521	15	0.00157546	0.104239		24	0.00252074	1			43	0.00451633	1		609	0.0639639	1			19	0.00199559	1		15	0.00157546	1
state19	5627	7	0.001244	1		20	0.00355429	0.0521286			42	0.00746401	1		248	0.0440732	1			27	0.00479829	1		7	0.001244	1
state20	6930	5	0.000721501	1		40	0.00577201	1.09986e-05	***		53	0.00764791	1		957	0.138095	1			33	0.0047619	1		58	0.00836941	1
state21	12328	5	0.000405581	1		54	0.00438027	0.000385402	***		50	0.00405581	1		1005	0.0815217	1			22	0.00178456	1		83	0.00673264	1
state22	7130	63	0.0088359	3.63089e-28	***	97	0.0136045	3.70582e-37	***		108	0.0151473	1		965	0.135344	1			30	0.00420757	1		22	0.00308555	1
state23	6371	9	0.00141265	1		24	0.00376707	0.0304307	*		233	0.036572	2.37847e-08	***	180	0.028253	1			49	0.0076911	0.00239353	**	16	0.00251138	1
state24	8357	4	0.000478641	1		55	0.00658131	5.31466e-09	***		436	0.0521718	1.19339e-43	***	153	0.018308	1			74	0.00885485	7.30533e-06	***	22	0.00263252	1
state25	11464	12	0.00104676	1		33	0.00287858	0.0697802			429	0.0374215	3.13193e-15	***	35	0.00305304	1			42	0.00366364	1		7	0.000610607	1
state26	6557	0	0	1		45	0.00686289	3.92665e-08	***		796	0.121397	4.18225e-294	***	70	0.0106756	1			113	0.0172335	2.62049e-27	***	3	0.000457526	1
state27	4932	29	0.00587997	1.82132e-09	***	108	0.0218978	1.15724e-60	***		404	0.081914	8.94882e-92	***	1178	0.238848	1.42306e-67	***		129	0.0261557	3.41089e-49	***	12	0.00243309	1
state28	11204	11	0.000981792	1		106	0.00946091	1.60276e-27	***		596	0.0531953	1.87456e-62	***	43	0.00383792	1			55	0.00490896	1		2	0.000178508	1
state29	17283	25	0.00144651	1		22	0.00127293	1			23	0.00133079	1		1499	0.0867326	1			7	0.000405022	1		76	0.00439738	1
state30	17306	8	0.000462267	1		5	0.000288917	1			30	0.0017335	1		931	0.0537964	1			9	0.000520051	1		899	0.0519473	3.4766e-40	***
state31	5437	10	0.00183925	0.112446		4	0.0007357	1			75	0.0137944	1		580	0.106676	1			21	0.00386242	1		1050	0.193121	0	***
state32	7849	1	0.000127405	1		0	0	1			117	0.0149064	1		18	0.00229329	1			9	0.00114664	1		2373	0.302332	0	***
state33	9243	4	0.00043276	1		1	0.00010819	1			782	0.0846046	2.11241e-188	***	15	0.00162285	1			1	0.00010819	1		2828	0.305961	0	***
state34	6396	7	0.00109443	1		2	0.000312695	1			1054	0.16479	0	***	20	0.00312695	1			1	0.000156348	1		2005	0.313477	0	***
state35	848	2	0.00235849	0.234987		8	0.00943396	0.00224247	**		278	0.32783	3.46226e-220	***	20	0.0235849	1			3	0.00353774	1		51	0.0601415	2.45412e-05	***
state36	133	0	0	1		0	0	1			21	0.157895	2.96389e-11	***	3	0.0225564	1			4	0.0300752	0.00485837	**	3	0.0225564	1
SUM	290534	457	0.00157297	1		812	0.00279485	1			7438	0.0256011	1		42503	0.146293	1			1532	0.00527305	1		9663	0.0332594	1
