# Supplementary material for: Nuclear lamina component KAKU4 regulates chromatin states and transcriptional regulation in the Arabidopsis genome
Source: BMC Biol. 2024 Apr 12;22:80. doi: 10.1186/s12915-024-01882-5 (PMC11015597; doi:10.1186/s12915-024-01882-5)
Supplement: Supplementary file 8 — Additional file 8: Table S9. Differentially expressed genes between the kaku4-2 mutant and WT. [file 12915_2024_1882_MOESM8_ESM.xlsx]

## Sheet: Sheet1
Supplementary Table S9 | Differentially expressed genes between the kaku4-2 mutant and WT
Locus ID	kaku4-2_FPKM-median	WT_FPKM-median	log2(kaku4-2/WT)	Pvalue	Change call	Gene Symbols	Gene Model Description
AT3G24929	0.733179	0.02424	4.9187	5e-05	UP		hypothetical protein;(source:Araport11)
AT5G44255	1.30954	0.02424	5.75553	5e-05	UP		transposable_element_gene;(source:Araport11);gypsy-like retrotransposon family, has a 3.5e-09 P-value blast match to GB:AAD27547 polyprotein (Gypsy_Ty3-element) (Oryza sativa subsp. indica);(source:TAIR10)
AT2G24285	1.07719	0.02424	5.47374	0.0001	UP		zinc finger, C3HC4 type (RING finger) family protein;(source:Araport11)
AT2G43390	0.432961	0.02424	4.15878	0.00135	UP		hypothetical protein;(source:Araport11)
AT5G37840	0.625055	0.02424	4.68852	0.00525	UP		plastid movement impaired protein;(source:Araport11)
AT4G39404	1.65516	0.02424	6.09344	0.02285	UP		other_RNA;(source:Araport11)
AT3G57510	0.82667	0.02424	5.09185	0.0387	UP	(ADPG1)	Encodes ADPG1, a polygalacturonase protein involved in silique and anther dihiscence. Loss of function mutations have reduced seed set, indehiscent fruit and reduced pollen shedding.
AT5G47510	0.317551	0.02424	3.71153	0.04885	UP		Sec14p-like phosphatidylinositol transfer family protein;(source:Araport11)
AT2G41850	10.0837	0.203101	5.63368	5e-05	UP	ARABIDOPSIS DEHISCENCE ZONE POLYGALACTURONASE 2 (ADPG2);POLYGALACTURONASE ABSCISSION ZONE A. THALIANA (PGAZAT)	ADPG2.
AT5G46960	14.8669	0.621314	4.58064	5e-05	UP	INVERTASE INHIBITOR 1 (INVINH1); (ATPMEI12)	Pectin methylesterase inhibitor that is involved in resistance to Botrytis cinerea. Affects PME activity during infection to prevent disease. Closely related paralog of AT5G46950 (InvINH2).
AT3G01420	10.6909	0.763739	3.80716	5e-05	UP	ALPHA-DIOXYGENASE 1 (ALPHA-DOX1);PLANT ALPHA DIOXYGENASE 1 (PADOX-1); (DIOX1); (DOX1)	Encodes an alpha-dioxygenase involved in protection against oxidative stress and cell death. Induced in response to Salicylic acid and oxidative stress. Independent of NPR1 in induction by salicylic acid. The mRNA is cell-to-cell mobile.
AT1G68450	5.08106	0.399747	3.66797	5e-05	UP	PIGMENT DEFECTIVE 337 (PDE337)	VQ motif-containing protein;(source:Araport11)
AT1G15630	0.678193	0.0539388	3.6523	0.017	UP		transmembrane protein;(source:Araport11)
AT4G39410	0.735595	0.0668744	3.45939	0.03945	UP	WRKY DNA-BINDING PROTEIN 13 (WRKY13);ARABIDOPSIS THALIANA WRKY DNA-BINDING PROTEIN 13 (ATWRKY13)	Encodes a member of the Group II-c WRKY Transcription Factor family that is involved in stem development and has been shown to directly bind to the promoter of NST2. Mutants show a weak stem phenotype and show decreased expression of lignin-synthesis-related genes.
AT4G14370	0.641269	0.0598089	3.4225	0.00055	UP		Disease resistance protein (TIR-NBS-LRR class) family;(source:Araport11)
AT2G44630	0.74711	0.0751825	3.31285	0.0225	UP		Galactose oxidase/kelch repeat superfamily protein;(source:Araport11)
AT5G45440	0.447808	0.0482591	3.21401	0.02545	UP		P-loop containing nucleoside triphosphate hydrolases superfamily protein;(source:Araport11)
AT4G26260	0.914421	0.0986299	3.21276	0.0007	UP	MYO-INOSITOL OXYGENASE 4 (MIOX4)	Encodes a myo-inositol oxygenase, which is the first enzyme in the inositol route to ascorbate (L&#8208;ascorbic acid, AsA, vitamin C). Overexpression results in enhanced biomass and abiotic stress tolerance.
AT1G13520	5.19537	0.610554	3.08904	5e-05	UP		hypothetical protein (DUF1262);(source:Araport11)
AT3G13610	5.64059	0.683038	3.04581	5e-05	UP	(F6'H1)	Encodes a Fe(II)- and 2-oxoglutarate-dependent dioxygenase family gene F6'H1. Mutations in this gene compromise iron uptake and the production of fluorescent phenolics involved in Fe uptake. The mRNA is cell-to-cell mobile.
AT3G50310	0.645521	0.0792109	3.02669	0.01815	UP	MAPKK KINASE 20 (MKKK20);ABA-INSENSITIVE PROTEIN KINASE 1 (AIK1);MITOGEN-ACTIVATED PROTEIN KINASE KINASE KINASE 20 (MAPKKK20)	Encodes a member of MEKK subfamily. Target promoter of the male germline-specific transcription factor DUO1. Involved in osmotic stress response via regulation of MPK6 activity. It also plays an important role in regulating cell division and cell elongation in the primary root meristematic and elongation areas. Mutants show defects in root microtubule organization.It phosphorylates MPK18 and MKK3…
AT1G64470	2.4522	0.301671	3.02303	5e-05	UP
AT1G61820	5.86181	0.738972	2.98775	5e-05	UP	BETA GLUCOSIDASE 46 (BGLU46)	beta glucosidase 46;(source:Araport11)
AT3G60140	7.67254	0.971983	2.9807	5e-05	UP	DARK INDUCIBLE 2 (DIN2);BETA GLUCOSIDASE 30 (BGLU30);SENESCENCE-RELATED GENE 2 (SRG2)	Encodes a protein similar to beta-glucosidase and is a member of glycoside hydrolase family 1. Expression is induced after 24 hours of dark treatment, in senescing leaves and treatment with exogenous photosynthesis inhibitor. Induction of gene expression was suppressed in excised leaves supplied with sugar. The authors suggest that the gene's expression pattern is responding to the level of sugar…
AT1G19250	4.56503	0.594005	2.94208	5e-05	UP	FLAVIN-DEPENDENT MONOOXYGENASE 1 (FMO1)	FMO1 is required for full expression of TIR-NB-LRR conditioned resistance to avirulent pathogens and for basal resistance to invasive virulent pathogens. Functions in an EDS1-regulated but SA-independent mechanism that promotes resistance and cell death at pathogen infection sites. FMO1 functions as a pipecolate N-hydroxylase and catalyzes the biochemical conversion of pipecolic acid to N-hydroxy…
AT2G29470	55.644	7.32401	2.92552	5e-05	UP	GLUTATHIONE S-TRANSFERASE TAU 3 (ATGSTU3);GLUTATHIONE S-TRANSFERASE TAU 3 (GSTU3);GLUTATHIONE S-TRANSFERASE 21 (GST21)	Encodes glutathione transferase belonging to the tau class of GSTs. Naming convention according to Wagner et al. (2002).
AT1G19210	0.807492	0.106669	2.92031	0.03345	UP	(ERF17); (ERF017)	encodes a member of the DREB subfamily A-5 of ERF/AP2 transcription factor family. The protein contains one AP2 domain. There are 15 members in this subfamily including RAP2.1, RAP2.9 and RAP2.10.
AT5G17370	0.669066	0.0885089	2.91825	0.00105	UP		Transducin/WD40 repeat-like superfamily protein;(source:Araport11)
AT2G18193	0.494513	0.0662832	2.89929	0.0113	UP		P-loop containing nucleoside triphosphate hydrolases superfamily protein;(source:Araport11)
AT4G14630	11.5996	1.56115	2.89339	5e-05	UP	GERMIN-LIKE PROTEIN 9 (GLP9)	germin-like protein with N-terminal signal sequence that may target it to the vacuole, plasma membrane and/or outside the cell. The mRNA is cell-to-cell mobile.
AT1G33950	2.60581	0.353271	2.88288	5e-05	UP	IMMUNE ASSOCIATED NUCLEOTIDE BINDING 7 (IAN7)	Avirulence induced gene (AIG1) family protein;(source:Araport11)
AT1G79460	0.417276	0.0616299	2.7593	0.0009	UP	GA REQUIRING 2 (GA2); (KS);ENT-KAURENE SYNTHASE 1 (KS1);ARABIDOPSIS THALIANA ENT-KAURENE SYNTHASE 1 (ATKS1);ARABIDOPSIS THALIANA ENT-KAURENE SYNTHASE (ATKS)	Encodes for a protein with ent-kaurene synthase B activity which catalyzes the second step in the cyclization of GGPP to ent-kaurene in the gibberellins biosynthetic pathway.
AT5G57510	7.54959	1.17127	2.68832	0.0047	UP		cotton fiber protein;(source:Araport11)
AT3G02370	1.85018	0.292428	2.66151	0.00225	UP		tRNA-splicing endonuclease subunit;(source:Araport11)
AT5G44610	5.97892	0.953265	2.64894	5e-05	UP	MICROTUBULE-ASSOCIATED PROTEIN 18 (MAP18);PLASMA MEMBRANE ASSOCIATED CA2+-BINDING PROTEIN-2 (PCAP2)	Encodes a protein with seven repeated VEEKK motifs. RNAi and overexpression experiments suggest that the gene is not involved in cell division but might be consequential for cell shape of epidermal and cortical cells. The protein encoded by this gene binds to cortical microtubules and inhibits tubulin polymerization. Associates to the plasma membrane and interacts with calmodulin and phosphatidyl…
AT1G10040	1.24385	0.199966	2.63699	5e-05	UP		alpha/beta-Hydrolases superfamily protein;(source:Araport11)
AT4G31970	5.13237	0.913213	2.4906	5e-05	UP	CYTOCHROME P450, FAMILY 82, SUBFAMILY C, POLYPEPTIDE 2 (CYP82C2)	Functions in the biosynthesis of 4-hydroxy indole-3-carbonyl nitrile (4-OH-ICN), a cyanogenic phytoalexin in Arabidopsis. CYP82C2 acts as a hydroxylase on indole-3-carbonyl nitrile to generate 4-OH-ICN.
AT3G21520	19.7525	3.56576	2.46975	5e-05	UP	ARABIDOPSIS THALIANA DUF679 DOMAIN MEMBRANE PROTEIN 1 (AtDMP1);DUF679 DOMAIN MEMBRANE PROTEIN 1 (DMP1)	Encodes a protein is directly or indirectly involved in membrane fission during breakdown of the ER and the tonoplast during leaf senescence and in membrane fusion during vacuole biogenesis in roots. The mRNA is cell-to-cell mobile.
AT1G15520	2.12516	0.387162	2.45656	5e-05	UP	PLEIOTROPIC DRUG RESISTANCE 12 (PDR12);ARABIDOPSIS THALIANA ATP-BINDING CASSETTE G40 (ATABCG40);ATP-BINDING CASSETTE G40 (ABCG40);PLEIOTROPIC DRUG RESISTANCE 12 (ATPDR12)	ABC transporter family involved in ABA transport and resistance to lead. Localizes to plasma membrane. Upregulated by lead. Expressed in leaves, flowers, stomata and roots.
AT1G30700	35.139	6.56679	2.41981	5e-05	UP	(ATBBE8)	FAD-binding Berberine family protein;(source:Araport11)
AT1G32960	1.05507	0.198027	2.41357	5e-05	UP	(ATSBT3.3); (SBT3.3)	Subtilase family protein;(source:Araport11)
AT1G19370	1.28985	0.254269	2.34278	5e-05	UP		membrane protein;(source:Araport11)
AT1G03510	0.644691	0.128067	2.33171	0.0231	UP		Tetratricopeptide repeat (TPR)-like superfamily protein;(source:Araport11)
AT5G42010	0.821275	0.166313	2.30396	5e-05	UP		Transducin/WD40 repeat-like superfamily protein;(source:Araport11)
AT3G24420	67.1596	13.6125	2.30266	5e-05	UP	(DLK2)	DLK2 is a divergent member of the DWARF14 family. It's expression is dependent on D14 and KAI2 but it does not appear to play a role in stringolactone metabolism.
AT5G06930	0.580143	0.118311	2.29382	0.0004	UP		nucleolar-like protein;(source:Araport11)
AT5G45340	3.7885	0.783201	2.27417	5e-05	UP	CYTOCHROME P450, FAMILY 707, SUBFAMILY A, POLYPEPTIDE 3 (CYP707A3)	Encodes a protein with ABA 8'-hydroxylase activity; involved in ABA catabolism. Mutant analyses show that disruption in the gene results in more drought tolerance whereas overexpression results in increased transpiration rate and reduced drought tolerance. Gene involved in postgermination growth. Plant P450 CYP707A3, ABA 8'-hydroxylase, binds enantioselectively (+)-ABA but not (-)-ABA, whereas th…
AT4G23700	2.13545	0.442634	2.27035	5e-05	UP	CATION/H+ EXCHANGER 17 (CHX17);CATION/H+ EXCHANGER 17 (ATCHX17)	member of Putative Na+/H+ antiporter family
AT1G51620	1.89004	0.393264	2.26485	5e-05	UP		Protein kinase superfamily protein;(source:Araport11)
AT1G15380	15.0508	3.1835	2.24115	5e-05	UP	GLYOXYLASE I 4 (GLYI4)	Glyoxalase which affects ABA?JA crosstalk.
AT1G56242	0.835999	0.177228	2.23789	0.00925	UP		Natural antisense transcript overlaps with AT1G56240;(source:Araport11)
AT3G19615	8.94091	1.89907	2.23513	0.00025	UP		beta-1,4-xylosidase;(source:Araport11)
AT1G05675	2.00706	0.428634	2.22727	5e-05	UP		UDP-Glycosyltransferase superfamily protein;(source:Araport11)
AT4G17660	0.930576	0.201	2.21093	0.00455	UP		Protein kinase superfamily protein;(source:Araport11)
AT1G20610	1.53541	0.332965	2.20518	5e-05	UP	CYCLIN B2;3 (CYCB2;3)	Cyclin B2;(source:Araport11)
AT4G17490	14.1036	3.07493	2.19744	5e-05	UP	ETHYLENE RESPONSIVE ELEMENT BINDING FACTOR 6 (ATERF6);ETHYLENE RESPONSIVE ELEMENT BINDING FACTOR 6 (ERF6); (ERF-6-6)	Encodes a member of the ERF (ethylene response factor) subfamily B-3 of ERF/AP2 transcription factor family (ATERF-6). The protein contains one AP2 domain. There are 18 members in this subfamily including ATERF-1, ATERF-2, AND ATERF-5. It is involved in the response to reactive oxygen species and light stress.
AT4G28940	1.04536	0.230299	2.18242	0.00235	UP		Phosphorylase superfamily protein;(source:Araport11)
AT3G07280	0.52223	0.116983	2.15839	0.0017	UP		None;(source:Araport11)
AT1G02050	0.932307	0.209024	2.15714	0.00995	UP	POLYKETIDE SYNTHASE A (PKSA);LESS ADHESIVE POLLEN 6 (LAP6)	Chalcone and stilbene synthase family protein;(source:Araport11)
AT1G11925	3.91698	0.882795	2.14959	5e-05	UP		Encodes a Stigma-specific Stig1 family protein
AT5G45890	19.5686	4.42629	2.14437	5e-05	UP	(ATSAG12);SENESCENCE-ASSOCIATED GENE 12 (SAG12)	Senescence-associated gene 12 (SAG12) encoding a cysteine protease influenced by cytokinin, auxin, and sugars.Localized to special vacuole found during senescence called senescence associated vacuoles which are different from central vacuole in the tonoplast composition and pH.
AT2G26560	13.8887	3.14265	2.14386	5e-05	UP	(PLAII ALPHA);PHOSPHOLIPASE A 2A (PLP2);PHOSPHOLIPASE A 2A (PLA IIA);PHOSPHOLIPASE A 2A (PLA2A);PATATIN-LIKE PROTEIN 2 (PLP2)	Encodes a lipid acyl hydrolase with wide substrate specificity that accumulates upon infection by fungal and bacterial pathogens. Protein is localized in the cytoplasm in healthy leaves, and in membranes in infected cells. Plays a role in cell death and differentially affects the accumulation of oxylipins. Contributes to resistance to virus.
AT5G27550	0.349014	0.0790847	2.14181	0.04625	UP		P-loop containing nucleoside triphosphate hydrolases superfamily protein;(source:Araport11)
AT5G12340	9.32405	2.14862	2.11755	5e-05	UP		DUF4228 domain protein;(source:Araport11)
AT3G28580	1.27972	0.296208	2.11115	5e-05	UP		P-loop containing nucleoside triphosphate hydrolases superfamily protein;(source:Araport11)
AT4G20060	0.773654	0.181463	2.09201	5e-05	UP	DEFECTIVE IN SNRNA PROCESSING 1 (DSP1);EMBRYO DEFECTIVE 1895 (EMB1895)	ARM repeat superfamily protein;(source:Araport11)
AT4G13660	1.48009	0.35287	2.06848	5e-05	UP	PSEUDO-RESPONSE REGULATOR 2 (PRR2);PINORESINOL REDUCTASE 2 (PRR2); (ATPRR2)	Encodes a pinoresinol reductase involved in lignan biosynthesis. Expressed strongly in roots and less strongly in stems. Shows preference for pinoresinol and not lariciresinol. The mRNA is cell-to-cell mobile.
AT4G19990	2.30363	0.550346	2.0655	5e-05	UP	FAR1-RELATED SEQUENCE 1 (FRS1)	FAR1-related sequence 1;(source:Araport11)
AT4G23810	56.2384	13.4493	2.06402	5e-05	UP	(ATWRKY53); (WRKY53)	member of WRKY Transcription Factor; Group III
AT5G03360	0.545681	0.131506	2.05293	0.00025	UP		cysteine/histidine-rich C1 domain protein;(source:Araport11)
AT5G57220	3.90625	0.950753	2.03864	5e-05	UP	CYTOCHROME P450, FAMILY 81, SUBFAMILY F, POLYPEPTIDE 2 (CYP81F2)	member of CYP81F, involved in glucosinolate metabolism. Mutants had impaired resistance to fungi. The mRNA is cell-to-cell mobile.
AT3G05130	0.437542	0.107319	2.02752	0.005	UP		paramyosin-like protein;(source:Araport11)
AT5G51190	4.10744	1.0157	2.01577	5e-05	UP	ETHYLENE RESPONSE FACTOR 105 (ERF105)	encodes a member of the ERF (ethylene response factor) subfamily B-3 of ERF/AP2 transcription factor family. The protein contains one AP2 domain. There are 18 members in this subfamily including ATERF-1, ATERF-2, AND ATERF-5.
AT1G56240	1.23753	0.307191	2.01026	0.0033	UP	PHLOEM PROTEIN 2-B13 (PP2-B13);PHLOEM PROTEIN 2-B13 (AtPP2-B13)	phloem protein 2-B13;(source:Araport11)
AT5G39350	0.648327	0.160997	2.00969	0.00305	UP		Tetratricopeptide repeat (TPR)-like superfamily protein;(source:Araport11)
AT2G16870	0.436516	0.108442	2.00911	5e-05	UP		Disease resistance protein (TIR-NBS-LRR class) family;(source:Araport11)
AT5G06940	0.567298	0.141178	2.00659	0.0005	UP		Leucine-rich repeat receptor-like protein kinase family protein;(source:Araport11)
AT3G48650	10.4254	2.60166	2.0026	5e-05	UP		pseudogene of pectinesterase;(source:Araport11)
AT4G04540	0.925326	0.231001	2.00206	5e-05	UP	CYSTEINE-RICH RLK (RECEPTOR-LIKE PROTEIN KINASE) 39 (CRK39)	Encodes a cysteine-rich receptor-like protein kinase.
AT5G01310	0.434994	0.108982	1.99691	0.00025	UP	APRATAXIN-LIKE (APTX)	Encodes a protein that has adenylylsulfate sulfohydrolase activity (E.C. 3.6.2.1) in vitro.
AT1G17615	0.792015	0.198851	1.99384	0.02175	UP	TIR-NBS2 (TN2)	TN2 is an atypical TIR-NBS protein that lacks the LRR domain common in typical NLR receptors. It interacts with EXO70B1, a subunit of the exocyst complex. Loss of function mutants in TN2 can suppress EXO70B1 mutants suggesting that EXO70B1 acts through TN2.
AT5G45000	1.53356	0.386727	1.9875	5e-05	UP		Disease resistance protein (TIR-NBS-LRR class) family;(source:Araport11)
AT1G50180	0.530075	0.133754	1.98661	0.0001	UP		NB-ARC domain-containing disease resistance protein;(source:Araport11)
AT5G16820	0.875857	0.221744	1.9818	0.03765	UP	HEAT SHOCK FACTOR 3 (HSF3);ARABIDOPSIS HEAT SHOCK FACTOR 3 (ATHSF3);ARABIDOPSIS THALIANA CLASS A HEAT SHOCK FACTOR 1B (ATHSFA1B);CLASS A HEAT SHOCK FACTOR 1B (HSFA1B)	Encodes a putative transcription factor whose expression is not induced by heat but whose stable overexpression leads to expression of HSP. Required early in the stress response for transient expression of heat shock genes.
AT1G33960	15.335	3.91421	1.97004	5e-05	UP	AVRRPT2-INDUCED GENE 1 (AIG1);IMMUNE ASSOCIATED NUCLEOTIDE BINDING 8 (IAN8)	Identified as a gene that is induced by avirulence gene avrRpt2 and RPS2 after infection with Pseudomonas syringae pv maculicola strain ES4326 carrying avrRpt2
AT1G26260	1.405	0.359009	1.96848	0.0002	UP	CRYPTOCHROME-INTERACTING BASIC-HELIX-LOOP-HELIX 5 (CIB5)	Encodes CIB5 (cryptochrome-interacting basic-helix-loop-helix). Related to CIB1 (AT4G34530). CIB5 interacts with CRY2 and forms heterodimer with CIB1 in vitro. Regulates flowering time redundantly with CIB1.
AT5G63600	1.16929	0.301517	1.95532	0.00155	UP	(ATFLS5);FLAVONOL SYNTHASE 5 (FLS5)	encodes a protein whose sequence is similar to flavonol synthase
AT2G45760	16.8837	4.39885	1.94043	5e-05	UP	BON ASSOCIATION PROTEIN 2 (BAP2);BON ASSOCIATION PROTEIN 1-LIKE (BAL)	encodes a protein that is similar to BONZAI1-binding protein BAP1.
AT3G55890	3.33418	0.870714	1.93706	0.00515	UP		Yippee family putative zinc-binding protein;(source:Araport11)
AT1G26410	1.45241	0.379686	1.93557	5e-05	UP	(ATBBE6)	FAD-binding Berberine family protein;(source:Araport11)
AT4G14610	2.68607	0.703398	1.93308	5e-05	UP		Probably not a pseudogene based on evidence for transcription (RNA-seq) and translation (Ribo-seq) described in PMID:27791167
AT1G13920	0.755369	0.199122	1.92353	0.02225	UP		Remorin family protein;(source:Araport11)
AT2G29065	0.729425	0.192728	1.92019	5e-05	UP		GRAS family transcription factor;(source:Araport11)
AT2G31020	0.498881	0.132055	1.91756	0.00045	UP	OSBP(OXYSTEROL BINDING PROTEIN)-RELATED PROTEIN 1A (ORP1A)	OSBP(oxysterol binding protein)-related protein 1A;(source:Araport11)
AT3G29250	12.786	3.38852	1.91584	5e-05	UP	(ATSDR4);SHORT-CHAIN DEHYDROGENASE REDUCTASE 4 (SDR4)	NAD(P)-binding Rossmann-fold superfamily protein;(source:Araport11)
AT4G09770	2.75831	0.731117	1.91561	5e-05	UP		TRAF-like family protein;(source:Araport11)
AT3G60470	0.728062	0.193056	1.91504	0.0028	UP		transmembrane protein, putative (DUF247);(source:Araport11)
AT4G13250	26.2427	6.98192	1.91022	5e-05	UP	NON-YELLOW COLORING 1 (NYC1)	Encodes a chlorophyll b reductase involved in the degradation of chlorophyll b and LHCII (light harvesting complex II).
AT3G04320	1.46936	0.39108	1.90965	0.00345	UP		Kunitz family trypsin and protease inhibitor protein;(source:Araport11)
AT1G77250	1.36841	0.36589	1.90302	5e-05	UP		RING/FYVE/PHD-type zinc finger family protein;(source:Araport11)
AT5G65080	6.29635	1.68633	1.90063	5e-05	UP	AGAMOUS-LIKE 68 (AGL68);MADS AFFECTING FLOWERING 5 (MAF5)	Is upregulated during vernalization and regulates flowering time. Encodes MADS-domain protein. Two variants encoding proteins of 198 and 184 amino acids have been reported.
AT4G19970	1.75243	0.469511	1.90013	5e-05	UP		nucleotide-diphospho-sugar transferase family protein;(source:Araport11)
AT1G52520	0.687736	0.184853	1.89548	5e-05	UP	FAR1-RELATED SEQUENCE 6 (FRS6)	FAR1-related sequence 6;(source:Araport11)
AT4G05040	0.962591	0.260258	1.88698	5e-05	UP		ankyrin repeat family protein;(source:Araport11)
AT4G24570	53.7104	14.751	1.86439	5e-05	UP	PLANT UNCOUPLING MITOCHONDRIAL PROTEIN 4 (UCP4);DICARBOXYLATE CARRIER 2 (DIC2)	Encodes one of the mitochondrial dicarboxylate carriers (DIC): DIC1 (AT2G22500), DIC2 (AT4G24570), DIC3 (AT5G09470). The mRNA is cell-to-cell mobile.
AT4G15090	0.674008	0.185602	1.86055	5e-05	UP	FAR-RED IMPAIRED RESPONSE 1 (FAR1)	Encodes a nuclear localized protein involved in far red light response signaling. Loss of function mutants are defective in far red light responses. Interacts with homologous gene FHY3.
AT4G27480	0.673839	0.185793	1.85871	0.0263	UP		Core-2/I-branching beta-1,6-N-acetylglucosaminyltransferase family protein;(source:Araport11)
AT1G73260	295.385	81.5191	1.85739	5e-05	UP	ARABIDOPSIS THALIANA KUNITZ TRYPSIN INHIBITOR 1 (ATKTI1);ARABIDOPSIS THALIANA KUNITZ TRYPSIN INHIBITOR 4 (ATKTI4);KUNITZ TRYPSIN INHIBITOR 1 (KTI1)	Encodes a trypsin inhibitor involved in modulating programmed cell death in plant-pathogen interactions.
AT1G69950	0.572942	0.159076	1.84867	0.0002	UP		transposable_element_gene;(source:Araport11);hAT-like transposase family (hobo/Ac/Tam3), has a 1.0e-71 P-value blast match to GB:CAA29005 ORFa of Maize Ac (hAT-element) (Zea mays);(source:TAIR10)
AT3G02680	0.697207	0.19375	1.84739	0.0024	UP	(ATNBS1);NIJMEGEN BREAKAGE SYNDROME 1 (NBS1)	DNA repair and meiotic recombination protein, component of MRE11 complex with RAD50 and MRE11
AT5G46295	4.67781	1.30359	1.84334	0.01605	UP		transmembrane protein;(source:Araport11)
AT1G17020	1.65455	0.462882	1.83772	5e-05	UP	SENESCENCE-RELATED GENE 1 (ATSRG1);SENESCENCE-RELATED GENE 1 (SRG1)	Encodes a novel member of the Fe(II)/ascorbate oxidase gene family; senescence-related gene.
AT5G14770	0.465432	0.13023	1.83751	0.00045	UP		PPR repeat protein;(source:Araport11)
AT4G34410	2.42936	0.687445	1.82126	0.0067	UP	ETHYLENE RESPONSE FACTOR 109 (ERF109);REDOX RESPONSIVE TRANSCRIPTION FACTOR 1 (RRTF1)	Encodes a member of the ERF (ethylene response factor) subfamily B-3 of ERF/AP2 transcription factor family. The protein contains one AP2 domain. There are 18 members in this subfamily including ATERF-1, ATERF-2, AND ATERF-5. Regulates programmed cell death (PCD) inhibitor genes. Involved in retarding programmed cell death under salt stress due to the regulation of processes participating in ROS …
AT3G02840	5.2228	1.48196	1.81732	5e-05	UP		ARM repeat superfamily protein;(source:Araport11)
AT4G11650	25.6086	7.30829	1.80902	5e-05	UP	OSMOTIN 34 (OSM34);OSMOTIN 34 (ATOSM34)	osmotin-like protein
AT5G43650	1.69916	0.485408	1.80755	5e-05	UP	(BHLH92)	basic helix-loop-helix (bHLH) DNA-binding superfamily protein;(source:Araport11)
AT5G47230	18.327	5.23719	1.80711	5e-05	UP	ETHYLENE RESPONSIVE ELEMENT BINDING FACTOR 5 (ATERF5);ETHYLENE RESPONSIVE ELEMENT BINDING FACTOR- 5 (ATERF-5);ETHYLENE RESPONSIVE ELEMENT BINDING FACTOR 5 (ERF5); (ATMACD1); (ERF102)	encodes a member of the ERF (ethylene response factor) subfamily B-3 of ERF/AP2 transcription factor family (ATERF-5). The protein contains one AP2 domain. There are 18 members in this subfamily including ATERF-1, ATERF-2, AND ATERF-5. The mRNA is cell-to-cell mobile.
AT4G21390	1.54572	0.441948	1.80633	5e-05	UP	(B120)	S-locus lectin protein kinase family protein;(source:Araport11)
AT1G18350	4.44075	1.27137	1.80442	0.00775	UP	MAP KINASE KINASE7 (MKK7);MAP KINASE KINASE 7 (MKK7);BUSHY AND DWARF 1 (BUD1);MAP KINASE KINASE 7 (ATMKK7)	MAP kinase kinase7. Member of plant mitogen-activated protein kinase kinase group D. Negative regulator of polar auxin transport. Overexpression leads to activation of basal and systemic acquired resistance.
AT2G01300	6.56665	1.88809	1.79823	5e-05	UP		mediator of RNA polymerase II transcription subunit;(source:Araport11)
AT2G43000	1.58729	0.460947	1.78389	0.0003	UP	NAC DOMAIN CONTAINING PROTEIN 42 (anac042); (ATJUB1);JUNGBRUNNEN 1 (JUB1);NAC DOMAIN CONTAINING PROTEIN 42 (NAC042)	Encodes a NAC transcription factor induced by hydrogen peroxide (H2O2). Involved in senescence. Over expression of the gene strongly delays senescence and enhances tolerance to various abiotic stresses.
AT2G46790	11.144	3.24087	1.78181	5e-05	UP	ARABIDOPSIS PSEUDO-RESPONSE REGULATOR 9 (APRR9);TOC1-LIKE PROTEIN 1 (TL1);PSEUDO-RESPONSE REGULATOR 9 (PRR9)	Pseudo-response regulator PRR9. Involved in clock function. PRR7 and PRR9 are partially redundant essential components of a temperature-sensitive circadian system. CCA1 and LHY had a positive effect on PRR9. Interact with TOC1 in a yeast two-hybrid assay. Acts as transcriptional repressor of CCA1 and LHY.
AT5G22690	0.577679	0.168161	1.78042	5e-05	UP		Disease resistance protein (TIR-NBS-LRR class) family;(source:Araport11)
AT5G48400	0.388739	0.113186	1.78011	5e-05	UP	GLUTAMATE RECEPTOR 1.2 (GLR1.2); (ATGLR1.2)	member of Putative ligand-gated ion channel subunit family
AT1G48560	0.231024	0.0672796	1.7798	0.0074	UP		hypothetical protein;(source:Araport11)
AT4G14390	1.5047	0.443384	1.76285	5e-05	UP		Ankyrin repeat family protein;(source:Araport11)
AT5G66520	1.71127	0.504929	1.76091	5e-05	UP	CHLOROPLAST RNA EDITING FACTOR 7 (CREF7)	Encodes a pentatricopeptide repeat protein involved in chloroplast mRNA editing. Mutants display defects in C-U editing of ndhB.
AT2G13810	8.59758	2.5408	1.75865	5e-05	UP	AGD2-LIKE DEFENSE RESPONSE PROTEIN 1 (ALD1); (ATALD1);EDS TWO SUPPRESSOR 5 (EDTS5)	ALD1 is a L-lysine alpha-aminotransferase. It is part of the pipecolic acid biosynthetic pathway, where it catalyzes the biochemical conversion of lysine to epsilon-amino-alpha-ketocaproic acid (KAC) which is subject to subsequent transamination, cyclization and isomerization to form 2,3-dehydropipecolic acid.
AT1G79450	2.27716	0.675549	1.7531	5e-05	UP	ALA-INTERACTING SUBUNIT 5 (ALIS5)	ALA-interacting subunit 5;(source:Araport11)
AT1G14070	0.465955	0.138749	1.74771	0.01175	UP	FUCOSYLTRANSFERASE 7 (FUT7)	member of Xyloglucan fucosyltransferase family
AT3G12220	4.29788	1.28237	1.74481	5e-05	UP	SERINE CARBOXYPEPTIDASE-LIKE 16 (scpl16)	serine carboxypeptidase-like 16;(source:Araport11)
AT5G48410	0.529164	0.15797	1.74406	0.0003	UP	ARABIDOPSIS THALIANA GLUTAMATE RECEPTOR 1.3 (ATGLR1.3);GLUTAMATE RECEPTOR 1.3 (GLR1.3)	member of Putative ligand-gated ion channel subunit family
AT3G55660	0.945285	0.282196	1.74405	0.0002	UP	ROP (RHO OF PLANTS) GUANINE NUCLEOTIDE EXCHANGE FACTOR 6 (ROPGEF6); (ATROPGEF6)	Encodes a member of KPP-like gene family, homolog of KPP (kinase partner protein) gene in tomato. Also a member of the RopGEF (guanine nucleotide exchange factor) family, containing the novel PRONE domain (plant-specific Rop nucleotide exchanger), which is exclusively active towards members of the Rop subfamily.
AT5G46330	1.83699	0.548638	1.74342	5e-05	UP	FLAGELLIN-SENSITIVE 2 (FLS2)	Encodes a leucine-rich repeat serine/threonine protein kinase that is expressed ubiquitously. FLS2 is involved in MAP kinase signalling relay involved in innate immunity. Essential in the perception of flagellin, a potent elicitor of the defense response. FLS2 is directed for degradation by the bacterial ubiquitin ligase AvrPtoB. The mRNA is cell-to-cell mobile.
AT1G14040	0.510851	0.152649	1.74268	0.00455	UP	PHO1 HOMOLOG 3 (PHO1;H3)	Encodes a PHO1 homologue that is upregulated in response to Zn deficiency and is involved in Pi homeostasis in response to Zn deficiency. The mRNA is cell-to-cell mobile.
AT5G04220	1.86747	0.558519	1.74141	5e-05	UP	(SYTC); (ATSYTC); (NTMC2TYPE1.3); (NTMC2T1.3);SYNAPTOTAGMIN 3 (SYT3)	Calcium-dependent lipid-binding (CaLB domain) family protein;(source:Araport11)
AT3G27550	0.768882	0.230704	1.73672	0.0006	UP	(CFM9)	Mitochondrial protein involved in RNA splicing. Required for normal mitochondrion biogenesis.
AT1G49800	0.454499	0.13648	1.73559	0.00925	UP	PRECURSOR OF PAMP-INDUCED PEPTIDE-LIKE 1 (PREPIPL1)	Homolog of PIP1.
AT2G30990	3.68137	1.10612	1.73473	5e-05	UP		arginine N-methyltransferase, putative (DUF688);(source:Araport11)
AT2G26400	107.856	32.4593	1.7324	5e-05	UP	ACIREDUCTONE DIOXYGENASE 3 (ARD3);ACIREDUCTONE DIOXYGENASE 3 (ATARD3);ACIREDUCTONE DIOXYGENASE (ARD)	Encodes a protein predicted to belong to the acireductone dioxygenase (ARD/ARD?)family.
AT5G67340	1.17397	0.353784	1.73045	5e-05	UP	(PUB2)	ARM repeat superfamily protein;(source:Araport11)
AT2G27389	6.56825	1.99314	1.72047	5e-05	UP		hypothetical protein;(source:Araport11)
AT3G49120	134.473	40.8319	1.71955	5e-05	UP	PEROXIDASE 34 (PRX34);ARABIDOPSIS THALIANA PEROXIDASE CB (ATPCB);PEROXIDASE CB (PRXCB);PEROXIDASE 34 (PERX34); (ATPERX34)	Class III peroxidase Perx34. Expressed in roots, leaves and stems. Located in the cell wall. Involved in cell elongation. Expression activated by light. May play a role in generating H2O2 during defense response. The mRNA is cell-to-cell mobile.
AT1G77960	0.615863	0.187215	1.71791	0.00235	UP		repressor ROX1-like protein;(source:Araport11)
AT1G71520	5.13584	1.57481	1.70542	0.0001	UP		encodes a member of the DREB subfamily A-5 of ERF/AP2 transcription factor family. The protein contains one AP2 domain. There are 16 members in this subfamily including RAP2.1, RAP2.9 and RAP2.10.
AT5G66620	0.686326	0.210817	1.7029	0.00125	UP	DA1-RELATED PROTEIN 6 (DAR6)	DA1-related protein 6;(source:Araport11)
AT4G30350	0.728002	0.223744	1.70209	5e-05	UP	SMAX1-LIKE 2 (SMXL2)	Encodes a member of an eight-gene family (SMAX1 and SMAX1-like) that has weak similarity to AtHSP101, a ClpB chaperonin required for thermotolerance. Regulates root and root hair development downstream of KAI2-mediated signaling.
AT1G07135	52.3959	16.1355	1.69922	5e-05	UP		glycine-rich protein;(source:Araport11)
AT2G26190	9.50747	2.93186	1.69725	5e-05	UP	(IQM4)	IQM4 is a plastid localized, Ca2+ independent calmodulin binding protein that is involved in promoting seed dormancy.
AT3G54150	3.90718	1.21119	1.6897	5e-05	UP	EXINE FORMATION DEFECTIVE (EFD)	Encodes a DNA methyltransferase required for pollen exine formation and male fertility via the regulation of callose wall and primexine formation.
AT2G14620	9.45236	2.94159	1.68408	5e-05	UP	XYLOGLUCAN ENDOTRANSGLUCOSYLASE/HYDROLASE 10 (XTH10)	xyloglucan endotransglucosylase/hydrolase 10;(source:Araport11)
AT1G20380	1.02789	0.320694	1.68042	5e-05	UP	PROLYL-OLIGOPEPTIDASE ASSOCIATED WITH QUANTITATIVE RESISTANCE (POQR)	Prolyl oligopeptidase family protein;(source:Araport11)
AT2G39410	0.885956	0.276752	1.67864	0.0354	UP	(MAGL7)	alpha/beta-Hydrolases superfamily protein;(source:Araport11)
AT2G44080	114.872	35.8913	1.67832	5e-05	UP	ARGOS-LIKE (ARL)	Encodes ARL, a gene similar to ARGOS involved in cell expansion-dependent organ growth. Upregulated by brassinosteroid. Acts downstream of BRI1. The mRNA is cell-to-cell mobile.
AT2G42940	0.966747	0.303426	1.67179	0.01705	UP	AT-HOOK MOTIF NUCLEAR-LOCALIZED PROTEIN 16 (AHL16);TRANSPOSABLE ELEMENT SILENCING VIA AT-HOOK (TEK)	Encodes a nuclear matrix protein with AT-hook DNA binding motifs that acts in the maintenance of genomic integrity by silencing TEs and repeat-containing genes through epigenetic machinery. It interacts with FVE and MSI5 which are components of HDAC corepressor complexes. It is expressed in tapetum during the tetrad stage.
AT4G30560	0.708064	0.222854	1.66778	0.01615	UP	CYCLIC NUCLEOTIDE GATED CHANNEL 9 (ATCNGC9);CYCLIC NUCLEOTIDE GATED CHANNEL 9 (CNGC9)	member of Cyclic nucleotide gated channel family
AT1G09500	15.2251	4.80076	1.66512	5e-05	UP		similar to Eucalyptus gunnii alcohol dehydrogenase of unknown physiological function (GI:1143445), Vigna unguiculata (gi:1854445), NOT a cinnamyl-alcohol dehydrogenase
AT4G37390	0.587692	0.185748	1.66171	0.0001	UP	YADOKARI 1 (YDK1); (GH3.2);AUXIN UPREGULATED 3 (AUR3); (GH3-2); (BRU6)	Encodes an IAA-amido synthase that conjugates Asp and other amino acids to auxin in vitro. Lines carrying insertions in this gene are hypersensitive to auxin. May function as a negative component in auxin signaling by regulating auxin activity.
AT4G18197	13.3299	4.22688	1.657	5e-05	UP	ARABIDOPSIS THALIANA PURINE PERMEASE 7 (ATPUP7);PEROXIN 17 (PEX17);PURINE PERMEASE 7 (PUP7)	Member of a family of proteins related to PUP1, a purine transporter. May be involved in the transport of purine and purine derivatives such as cytokinins, across the plasma membrane. The mRNA is cell-to-cell mobile.
AT5G50012	1.04386	0.331364	1.65544	5e-05	UP
AT2G38470	10.4047	3.30539	1.65434	5e-05	UP	WRKY DNA-BINDING PROTEIN 33 (ATWRKY33);WRKY DNA-BINDING PROTEIN 33 (WRKY33)	Member of the plant WRKY transcription factor family. Regulates the antagonistic relationship between defense pathways mediating responses to P. syringae and necrotrophic fungal pathogens. Located in nucleus. Involved in response to various abiotic stresses - especially salt stress.
AT1G65390	2.5199	0.802036	1.65163	5e-05	UP	PHLOEM PROTEIN 2 A5 (PP2-A5);PHLOEM PROTEIN 2 A5 (ATPP2-A5)	Phloem Protein2 family gene encoding a two-domain protein containing predicted lectin and Toll/Interleukin-1 receptor domains, which is induced upon spider mite attack and improves the ability to defend against T. urticae by participating in the tight regulation of hormonal cross talk upon mite feeding.
AT3G53800	4.58674	1.46005	1.65145	5e-05	UP	FES1B (Fes1B)	Encodes one of the Arabidopsis orthologs of the human Hsp70-binding protein 1 (HspBP-1) and yeast Fes1p: Fes1A (AT3G09350), Fes1B (AT3G53800), Fes1C (AT5G02150).
AT3G26782	1.31925	0.420089	1.65095	0.00035	UP		Tetratricopeptide repeat (TPR)-like superfamily protein;(source:Araport11)
AT2G47270	6.80682	2.17016	1.64918	5e-05	UP	UPBEAT1 (UPB1)	Encodes UPBEAT1 (UPB1), a transcription factor with a bHLH domain. Regulates the expression of a set of peroxidases that modulate the balance of reactive oxygen species (ROS) between the zones of cell proliferation and the zone of cell elongation where differentiation begins. Disruption of UPB1 activity alters this ROS balance, leading to a delay in the onset of differentiation. Regulates growth …
AT5G47940	0.448248	0.14331	1.64516	0.0002	UP		40S ribosomal protein S27;(source:Araport11)
AT3G28210	19.4004	6.21445	1.64239	5e-05	UP	(PMZ);STRESS-ASSOCIATED PROTEIN 12 (SAP12)	Encodes a putative zinc finger protein (PMZ).
AT1G23880	0.911587	0.292126	1.64179	5e-05	UP		NHL domain-containing protein;(source:Araport11)
AT1G21130	105.873	33.9432	1.64114	5e-05	UP	INDOLE GLUCOSINOLATE O-METHYLTRANSFERASE 4 (IGMT4)	O-methyltransferase family protein;(source:Araport11)
AT4G23150	3.05184	0.978695	1.64075	5e-05	UP	CYSTEINE-RICH RLK (RECEPTOR-LIKE PROTEIN KINASE) 7 (CRK7)	Encodes a cysteine-rich receptor-like protein kinase.
AT1G01680	8.89253	2.85574	1.63873	5e-05	UP	PLANT U-BOX 54 (PUB54);PLANT U-BOX 54 (ATPUB54)	plant U-box 54;(source:Araport11)
AT5G06260	9.25168	2.97646	1.63612	5e-05	UP	OXIDATION RESISTANCE 3 (OXR3)	TLD-domain containing nucleolar protein;(source:Araport11)
AT1G26390	13.9784	4.51944	1.62898	5e-05	UP	(ATBBE4)	FAD-binding Berberine family protein;(source:Araport11)
AT1G69930	1.86488	0.605649	1.62253	5e-05	UP	GLUTATHIONE S-TRANSFERASE TAU 11 (GSTU11);GLUTATHIONE S-TRANSFERASE TAU 11 (ATGSTU11)	Encodes glutathione transferase belonging to the tau class of GSTs. Naming convention according to Wagner et al. (2002).
AT1G76630	1.34168	0.436316	1.6206	5e-05	UP	(SKI3);WAX RESTORER (WAR1)	SKI3 encodes a cytplasmically localized component of the SKI complex which is involved in exosome mediated RNA decay.
AT1G61360	1.63844	0.533604	1.61848	5e-05	UP		S-locus lectin protein kinase family protein;(source:Araport11)
AT2G43140	2.45271	0.799026	1.61806	5e-05	UP	(BHLH129)	bHLH129 is a nuclear localized basic helix loop helix protein. It has been shown to function as a transcriptional repressor. Overexpression of bHLH129 regulates root elongation and ABA response.
AT3G13380	0.436052	0.142141	1.61718	5e-05	UP	BRI1-LIKE 3 (BRL3)	Similar to BRI, brassinosteroid receptor protein.
AT1G74750	0.526359	0.172415	1.61016	5e-05	UP		Pentatricopeptide repeat (PPR) superfamily protein;(source:Araport11)
AT5G02860	1.45253	0.475822	1.61007	5e-05	UP		Pentatricopeptide repeat (PPR) superfamily protein;(source:Araport11)
AT5G39020	1.66878	0.54697	1.60926	5e-05	UP	MEDOS 3 (MDS3)	Involved in growth adaptation upon exposure to metal ions. Contributes together with the other MDS genes to the complex network of CrRLK1Ls that positively and negatively affect growth.
AT1G61370	0.493149	0.161844	1.60742	0.0006	UP		S-locus lectin protein kinase family protein;(source:Araport11)
AT1G47880	1.11547	0.367394	1.60225	0.0063	UP		pseudogene of receptor like protein 6;(source:Araport11)
AT1G33760	4.40775	1.45418	1.59984	5e-05	UP	ETHYLENE RESPONSE FACTOR022 (ERF022)	encodes a member of the DREB subfamily A-4 of ERF/AP2 transcription factor family. The protein contains one AP2 domain. There are 17 members in this subfamily including TINY.
AT3G09870	5.19147	1.71759	1.59576	0.00025	UP	SMALL AUXIN UPREGULATED RNA 48 (SAUR48)	SAUR-like auxin-responsive protein family;(source:Araport11)
AT5G54860	6.2443	2.06656	1.59531	5e-05	UP		Major facilitator superfamily protein;(source:Araport11)
AT2G44240	12.6546	4.18929	1.59488	5e-05	UP		NEP-interacting protein (DUF239);(source:Araport11)
AT4G04695	2.165	0.717729	1.59286	5e-05	UP	CALCIUM-DEPENDENT PROTEIN KINASE 31 (CPK31)	member of Calcium Dependent Protein Kinase. Involved in response to salicylic acid.
AT1G18390	0.900266	0.299158	1.58944	5e-05	UP	LEAF RUST 10 DISEASE-RESISTANCE LOCUS RECEPTOR- LIKE PROTEIN KINASE-LIKE 1.2 (LRK10L1.2)	Serine/Threonine kinase family catalytic domain protein;(source:Araport11)
AT1G16420	1.33011	0.442163	1.5889	0.0001	UP	ARABIDOPSIS THALIANA METACASPASE 8 (ATMC8);METACASPASE 2E (AtMCP2e);METACASPASE 2E (MCP2e);METACASPASE 8 (MC8)	Encodes a metacaspase (cysteine-type endopeptidase) that is involved in promoting programmed cell death in response to hydrogen peroxide (H2O2), UV light, and methyl viologen (MV). Transcript levels rise in response to UV-C, H2O2, and MV. In vitro assays demonstrate that this enzyme has a preference for cleaving after an arginine residue, and it has a pH optimum of 8.0.
AT3G49370	1.13451	0.377985	1.58567	5e-05	UP		Calcium-dependent protein kinase (CDPK) family protein;(source:Araport11)
AT5G41750	3.20933	1.07083	1.58354	5e-05	UP		Disease resistance protein (TIR-NBS-LRR class) family;(source:Araport11)
AT5G13320	7.28422	2.444	1.57553	5e-05	UP	AVRPPHB SUSCEPTIBLE 3 (PBS3); (ATGH3.12);GRETCHEN HAGEN 3.12 (GH3.12);HOPW1-1-INTERACTING 3 (WIN3); (WIN3);GH3-LIKE DEFENSE GENE 1 (GDG1)	Encodes an enzyme capable of conjugating amino acids to 4-substituted benzoates. 4-HBA (4-hydroxybenzoic acid) and pABA (4-aminobenzoate) may be targets of the enzyme in Arabidopsis, leading to the production of pABA-Glu, 4HBA-Glu, or other related compounds. This enzyme is involved in disease-resistance signaling. It is required for the accumulation of salicylic acid, activation of defense respo…
AT1G67000	0.766994	0.258181	1.57083	5e-05	UP		Protein kinase superfamily protein;(source:Araport11)
AT5G26920	9.40657	3.16864	1.5698	5e-05	UP	CAM-BINDING PROTEIN 60-LIKE G (CBP60G)	Encodes a calmodulin-binding protein CBP60g (calmodulin binding protein 60-like.g). The calmodulin-binding domain is located near the N-terminus; calmodulin binding is dependent on Ca(2+). Inducible by both bacterial pathogen and MAMP (microbe-associated molecular pattern) treatments. Bacterial growth is enhanced in cbp60g mutants. cbp60g mutants also show defects in salicylic acid (SA) accumulat…
AT3G24090	1.54762	0.522692	1.56602	5e-05	UP	GLUTAMINE:FRUCTOSE-6-PHOSPHATE-AMIDOTRANSFERASE 1 (GFAT1);L-GLUTAMINE D-FRUCTOSE-6-PHOSPHATE AMIDOTRANSFERASE (GFAT)	Encodes a glutamine-fructose-6-phosphate transaminase that likely plays a role in UDP-N-acetylglucosamine biosynthesis.
AT1G35290	1.36411	0.461029	1.56503	0.01595	UP	ACYL-LIPID THIOESTERASE 1 (ALT1)	Thioesterase superfamily protein;(source:Araport11)
AT1G62310	0.234695	0.0795145	1.5615	0.00015	UP		transcription factor jumonji (jmjC) domain-containing protein;(source:Araport11)
AT4G25070	0.591629	0.200517	1.56097	5e-05	UP		caldesmon-like protein;(source:Araport11)
AT3G60120	0.953919	0.324218	1.5569	0.0009	UP	BETA GLUCOSIDASE 27 (BGLU27)	beta glucosidase 27;(source:Araport11)
AT5G47380	1.12332	0.382398	1.55462	5e-05	UP		electron transporter, putative (Protein of unknown function, DUF547);(source:Araport11)
AT1G30850	0.73091	0.248881	1.55424	0.0136	UP	ROOT HAIR SPECIFIC 4 (RSH4)	root hair specific 4;(source:Araport11)
AT3G16890	0.89177	0.304447	1.55048	0.0016	UP	PENTATRICOPEPTIDE (PPR) DOMAIN PROTEIN 40 (PPR40)	Encodes a mitochondrial pentatricopeptide repeat (PPR) domain protein, PPR40, which provides a signalling link between mitochondrial electron transport and regulation of stress and hormonal responses. Mutations in PPR40 result in enhanced sensitivity to salt, ABA and oxidative stress, as well as reduced electron transport through Complex III (cytochrome c reductase).
AT1G30900	9.2011	3.14294	1.54969	5e-05	UP	VACUOLAR SORTING RECEPTOR 6 (VSR6);BINDING PROTEIN OF 80 KDA 3;3 (BP80-3;3);VACUOLAR SORTING RECEPTOR 3;3 (VSR3;3)	VACUOLAR SORTING RECEPTOR 6;(source:Araport11)
AT5G25250	9.71407	3.32382	1.54723	5e-05	UP	FLOTILLIN 1 (FLOT1)	Encodes a protein that is involved in a membrane microdomain-dependent, but clathrin-independent, endocytic pathway required for optimal seedling development. The mRNA is cell-to-cell mobile.
AT1G16950	1.96095	0.671032	1.5471	0.0105	UP		transmembrane protein;(source:Araport11)
AT5G61010	11.34	3.88379	1.54588	5e-05	UP	EXOCYST SUBUNIT EXO70 FAMILY PROTEIN E2 (EXO70E2);EXOCYST SUBUNIT EXO70 FAMILY PROTEIN E2 (ATEXO70E2)	A member of EXO70 gene family, putative exocyst subunits, conserved in land plants. Arabidopsis thaliana contains 23 putative EXO70 genes, which can be classified into eight clusters on the phylogenetic tree.
AT5G65820	0.503892	0.172703	1.54482	0.00215	UP		Pentatricopeptide repeat (PPR) superfamily protein;(source:Araport11)
AT2G15890	14.7653	5.06496	1.54359	5e-05	UP	CCG-BINDING PROTEIN 1 (CBP1);MATERNAL EFFECT EMBRYO ARREST 14 (MEE14)	Encodes CBP1, a regulator of transcription initiation in central cell-mediated pollen tube guidance.
AT3G61930	8.2735	2.83884	1.5432	5e-05	UP		hypothetical protein;(source:Araport11)
AT3G46080	38.2458	13.1327	1.54214	5e-05	UP		C2H2-type zinc finger family protein;(source:Araport11)
AT5G27060	0.540713	0.186159	1.53833	0.0001	UP	RECEPTOR LIKE PROTEIN 53 (RLP53);RECEPTOR LIKE PROTEIN 53 (AtRLP53)	receptor like protein 53;(source:Araport11)
AT5G56870	3.57229	1.2309	1.53714	5e-05	UP	BETA-GALACTOSIDASE 4 (BGAL4)	beta-galactosidase 4;(source:Araport11)
AT5G20850	1.35841	0.468676	1.53526	0.01025	UP	(RAD51); (ATRAD51)	Encodes a homolog of yeast RAD51. Its mRNA is most abundant in early flower buds and is expressed at high levels in exponentially growing cells in suspension cultures and is induced in response to gamma radiation. Also involved in defense gene transcription during plant immune responses.
AT3G55980	10.9371	3.77368	1.53519	5e-05	UP	SALT-INDUCIBLE ZINC FINGER 1 (SZF1);TANDEM ZINC FINGER 11 (TZF11); (ATSZF1)	salt-inducible zinc finger 1;(source:Araport11)
AT5G09290	0.904434	0.312406	1.53359	0.02955	UP		Inositol monophosphatase family protein;(source:Araport11)
AT2G34940	0.901055	0.312725	1.52672	0.0001	UP	VACUOLAR SORTING RECEPTOR 5 (VSR5);BINDING PROTEIN OF 80 KDA 3;2 (BP80-3;2);VACUOLAR SORTING RECEPTOR 3;2 (VSR3;2)	VACUOLAR SORTING RECEPTOR 5;(source:Araport11)
AT1G07620	1.98723	0.690244	1.52558	5e-05	UP	TON1 RECRUITING MOTIF 32 (TRM32); (ATOBGM)	GTP-binding protein Obg/CgtA;(source:Araport11)
AT3G58940	0.330233	0.115056	1.52115	0.0011	UP		F-box/RNI-like superfamily protein;(source:Araport11)
AT2G19190	1.14286	0.398755	1.51907	5e-05	UP	SE- NESCENCE-INDUCED RECEPTOR-LIKE KINASE (SIRK);FLG22-INDUCED RECEPTOR-LIKE KINASE 1 (FRK1)	Encodes a receptor-like protein kinase that is involved in early defense signaling. Expression of this gene is strongly induced during leaf senescence. It is a target of the transcription factor AtWRKY6.
AT5G58600	1.903	0.664184	1.51862	0.001	UP	TRICHOME BIREFRINGENCE-LIKE 44 (TBL44);POWDERY MILDEW RESISTANT 5 (PMR5)	Belongs to a large family of plant-specific genes of unknown function. Involved in resistance to the powdery mildew species Erysiphe cichoracearum and Erysiphe orontii, but not to the unrelated pathogens Pseudomonas syringae or Peronospora parasitica. A member of the TBL (TRICHOME BIREFRINGENCE-LIKE) gene family containing a plant-specific DUF231 (domain of unknown function) domain. TBL gene fami…
AT3G21500	1.73575	0.606134	1.51785	5e-05	UP	1-DEOXY-D-XYLULOSE 5-PHOSPHATE SYNTHASE 1 (DXPS1);DXS-LIKE 1 (DXL1);1-DEOXY-D-XYLULOSE 5-PHOSPHATE (DXP) SYNTHASE 2 (DXS2)	Encodes a protein postulated to have 1-deoxy-D-xylulose 5-phosphate synthase activity.
AT5G59680	0.394881	0.138531	1.51121	0.0001	UP		Leucine-rich repeat protein kinase family protein;(source:Araport11)
AT1G68790	1.46133	0.513166	1.50978	5e-05	UP	CROWDED NUCLEI 3 (CRWN3);LITTLE NUCLEI3 (LINC3)	Member of small gene family in Arabidopsis containing 4 members (LNC1-4 or CRWN 1-4) with redundant functions in protection from oxidative damage, control of nuclear morphology and degradation of ABI5.
AT2G32390	0.307522	0.108353	1.50495	0.0001	UP	GLUTAMATE RECEPTOR 3.5 (GLR3.5)	Encodes a ionotropic glutamate receptor ortholog, a member of a putative ligand-gated ion channel subunit family.
AT3G51440	6.9203	2.43932	1.50436	5e-05	UP		Calcium-dependent phosphotriesterase superfamily protein;(source:Araport11)
AT1G74200	0.797428	0.282032	1.4995	5e-05	UP	RECEPTOR LIKE PROTEIN 16 (AtRLP16);RECEPTOR LIKE PROTEIN 16 (RLP16)	receptor like protein 16;(source:Araport11)
AT2G30750	7.35009	2.60131	1.49852	5e-05	UP	CYTOCHROME P450, FAMILY 71, SUBFAMILY A, POLYPEPTIDE 12 (CYP71A12)	putative cytochrome P450
AT4G37490	1.01656	0.359917	1.49796	0.00015	UP	CYCLIN 1 (CYC1); (CYCB1);CYCLIN B1;1 (CYCB1;1)	Cyclin-dependent protein kinase CYCB1;1. Functions as an effector of growth control at G2/M. Regulated by TCP20.
AT5G25260	1.82213	0.645452	1.49724	5e-05	UP	FLOTILIN2 (FLOT2)	Belongs to the group of plant flotillins, which are plasma membrane proteins. Flot2 complexes are found in microdomains and may be involved in plant-pathogen interactions, water transport and intracellular trafficking.
AT2G11880	1.37703	0.488044	1.49648	0.00205	UP		None;(source:Araport11)
AT4G10860	5.65181	2.00871	1.49244	0.0012	UP		hypothetical protein;(source:Araport11)
AT5G43580	87.3944	31.1197	1.48971	5e-05	UP	UNUSUAL SERINE PROTEASE INHIBITOR (UPI)	Predicted to encode a PR (pathogenesis-related) peptide that belongs to the PR-6 proteinase inhibitor family. Functions in resistance to necrotrophic fungi and insect herbivory. Six putative PR-6-type protein encoding genes are found in Arabidopsis: At2g38900, At2g38870, At5g43570, At5g43580, At3g50020 and At3g46860.
AT4G11655	2.50546	0.892359	1.48938	0.0003	UP	CASP-LIKE PROTEIN 4A4 (CASPL4A4)	Uncharacterized protein family (UPF0497);(source:Araport11)
AT1G80840	29.6297	10.5701	1.48705	5e-05	UP	WRKY DNA-BINDING PROTEIN 40 (WRKY40); (ATWRKY40)	Pathogen-induced transcription factor. Binds W-box sequences in vitro. Forms protein complexes with itself and with WRKY40 and WRKY60. Coexpression with WRKY18 or WRKY60 made plants more susceptible to both P. syringae and B. cinerea. WRKY18, WRKY40, and WRKY60 have partially redundant roles in response to the hemibiotrophic bacterial pathogen Pseudomonas syringae and the necrotrophic fungal path…
AT1G69790	1.60587	0.57391	1.48446	0.0002	UP		Protein kinase superfamily protein;(source:Araport11)
AT1G56250	1.65685	0.594556	1.47856	0.00015	UP	PHLOEM PROTEIN 2-B14 (AtPP2-B14);VIP1-BINDING F-BOX PROTEIN (VBF);PHLOEM PROTEIN 2-B14 (PP2-B14)	Encodes an F-box protein that can functionally replace VirF, regulating levels of the VirE2 and VIP1 proteins via a VBF-containing SCF complex. It is thought to be involved in DNA integration and T-DNA degradation.
AT1G69890	10.0786	3.61719	1.47835	5e-05	UP		actin cross-linking protein (DUF569);(source:Araport11)
AT3G01290	129.071	46.4331	1.47494	5e-05	UP	(AtHIR2);HYPERSENSITIVE INDUCED REACTION 2 (HIR2)	SPFH/Band 7/PHB domain-containing membrane-associated protein family;(source:Araport11)
AT5G37010	0.868686	0.312537	1.47481	5e-05	UP		rho GTPase-activating protein;(source:Araport11)
AT4G20400	1.81418	0.653472	1.47312	5e-05	UP	JUMONJI 14 (JMJ14); (PKDM7B)	Encodes a histone H3K4 demethylase repressing floral transition.Coordinates and structure features have been deposited in the RCSB Protein Data Bank with the accession codes 5YKN (JMJ14CD) and 5YKO(JMJ14CD-NOG-H3K4em3 complex). Glu285 and Glu516 contribute to the recognition of H3R2. Asp312 contributes to the recognition of H3Q5. Phe171 and Val363 contribute to the recognition of H3A7. Ser290, Tr…
AT1G51890	2.09849	0.756652	1.47165	5e-05	UP		Leucine-rich repeat protein kinase family protein;(source:Araport11)
AT2G04450	9.58504	3.47307	1.46457	5e-05	UP	NUDIX HYDROLASE HOMOLOG 6 (NUDT6);NUCLEOSIDE DIPHOSPHATES LINKED TO SOME MOIETY X 6 (NUDX6);ARABIDOPSIS THALIANA NUCLEOSIDE DIPHOSPHATE LINKED TO SOME MOIETY X 6 (ATNUDX6);NUDIX HYDROLASE HOMOLOG 6 (ATNUDT6)	Encodes a protein with NADH pyrophosphatase activity. Although this protein was also shown to have ADP-ribose diphosphatase activity in vitro, mutant analyses suggest that NUDX6 is involved in NADH metabolism in vivo.
AT4G14590	0.671379	0.243382	1.4639	0.01365	UP	DEFECTIVE IN SNRNA PROCESSING 2 (DSP2);EMBRYO DEFECTIVE 2739 (emb2739)	embryo defective 2739;(source:Araport11)
AT5G23400	1.07413	0.3899	1.46199	5e-05	UP		Leucine-rich repeat (LRR) family protein;(source:Araport11)
AT4G29780	6.15253	2.24726	1.45301	5e-05	UP		Expression of the gene is affected by multiple stresses. Knockout and overexpression lines show no obvious phenotypes.
AT4G37110	2.32094	0.848707	1.45137	5e-05	UP		Zinc-finger domain of monoamine-oxidase A repressor R1;(source:Araport11)
AT1G48520	9.41058	3.44402	1.45019	5e-05	UP	GLU-ADT SUBUNIT B (GATB)	Encodes Glu-tRNA(Gln) amidotransferase subunit B (from Genbank record AF239836).
AT5G02760	8.90857	3.26218	1.44936	5e-05	UP	SENESCENCE-SUPPRESSED 51 PROTEIN PHOSPHATASE (SSPP);ARABIDOPSIS PP2C CLADE D 7 (APD7)	Encodes a phosphatase that functions in sustaining proper leaf longevity and preventing early senescence by suppressing or perturbing SARK-mediated senescence signal transduction.
AT5G25350	164.116	60.1282	1.4486	5e-05	UP	EIN3-BINDING F BOX PROTEIN 2 (EBF2)	Arabidopsis thaliana EIN3-binding F-box protein 2 (EBF2) mRNA. Part of the SCF complex, it is located in the nucleus and is involved in the ethylene-response pathway.
AT1G70100	2.36491	0.867565	1.44674	5e-05	UP		neurofilament heavy protein;(source:Araport11)
AT5G45830	1.18992	0.436815	1.44577	0.00105	UP	DELAY OF GERMINATION 1 (DOG1);GLUCOSE SENSING QTL 5 (GSQ5); (ATDOG1);GERMINATION ABILITY AFTER STORAGE 5 (GAAS5)	Encodes DOG1 (DELAY OF GERMINATION 1). A quantitative trait locus involved in the control of seed dormancy. Belongs to a novel plant-specific gene family whose members include: DOG1-like 1-4 (DOGL1-4, At4g18660, At4g18680, At4g18690, At4g18650 respectively) and DOG1. DOG1 expression is seed-specific.
AT5G25930	1.80644	0.663861	1.4442	0.0005	UP		kinase family with leucine-rich repeat domain-containing protein;(source:Araport11)
AT3G14680	0.657877	0.241832	1.44381	0.00025	UP	CYTOCHROME P450, FAMILY 72, SUBFAMILY A, POLYPEPTIDE 14 (CYP72A14)	putative cytochrome P450
AT3G60290	12.1663	4.47446	1.4431	5e-05	UP		2-oxoglutarate (2OG) and Fe(II)-dependent oxygenase superfamily protein;(source:Araport11)
AT5G39610	22.7752	8.38614	1.44138	5e-05	UP	ARABIDOPSIS NAC DOMAIN CONTAINING PROTEIN 92 (ANAC092);NAC DOMAIN CONTAINING PROTEIN 6 (ATNAC6);NAC DOMAIN CONTAINING PROTEIN 2 (NAC2);NAC DOMAIN CONTAINING PROTEIN 6 (NAC6);NAC DOMAIN CONTAINING PROTEIN 2 (ATNAC2);ORESARA 1 (ORE1)	Encodes a NAC-domain transcription factor. Positively regulates aging-induced cell death and senescence in leaves. This gene is upregulated in response to salt stress in wildtype as well as NTHK1 transgenic lines although in the latter case the induction was drastically reduced. It was also upregulated by ABA, ACC and NAA treatment, although in the latter two cases, the induction occurred relativ…
AT1G73805	9.23491	3.40464	1.4396	5e-05	UP	SAR DEFICIENT 1 (SARD1)	Encodes SAR Deficient 1 (SARD1), a key regulator for ICS1 (Isochorismate Synthase 1) induction and salicylic acid (SA) synthesis.
AT2G32250	1.25264	0.462177	1.43845	5e-05	UP	FAR1-RELATED SEQUENCE 2 (FRS2)	FAR1-related sequence 2;(source:Araport11)
AT1G32350	22.1919	8.20206	1.43597	5e-05	UP	ALTERNATIVE OXIDASE 1D (AOX1D)	alternative oxidase 1D;(source:Araport11)
AT5G64630	0.564479	0.208874	1.43429	0.00095	UP	FASCIATA 2 (FAS2); (MUB3.9); (NFB1); (NFB01)	Chromatin Assembly Factor-1 (CAF-1) p60 subunit. Involved in organization of the shoot and root apical meristems. In Arabidopsis, the three CAF-1 subunits are encoded by FAS1, FAS2 and, most likely, MSI1, respectively. Mutations in FAS1 or FAS2 lead to increased frequency of homologous recombination and T-DNA integration in Arabidopsis.
AT3G46230	3.84547	1.42385	1.43336	0.0031	UP	ARABIDOPSIS THALIANA HEAT SHOCK PROTEIN 17.4 (ATHSP17.4);HEAT SHOCK PROTEIN 17.4 (HSP17.4)	Member of the class I small heat-shock protein (sHSP) family, which accounts for the majority of sHSPs in maturing seeds.Induced by heat, cold, salt, drought and high-light.
AT2G15220	10.616	3.93362	1.43231	5e-05	UP		Plant basic secretory protein (BSP) family protein;(source:Araport11)
AT1G73130	1.10272	0.408646	1.43214	0.00015	UP	(ATI3C)	ATG8A/F interacting protein containing a WxxL LIR motif at the C terminus which is essential for interaction with ATG8. Stress (abiotic or biotic) results in the formation of ATG8- and ATI3-labeled punctate structures, likely reflecting increased formation of ATG8-labeled phagophores or autophagosomes. ATI3 proteins probably act as selective autophagy receptors that target specific cellular compo…
AT5G57190	1.01142	0.374936	1.43167	5e-05	UP	PHOSPHATIDYLSERINE DECARBOXYLASE 2 (PSD2)	Encodes the minor form of the two non-mitochondrail phosphatidylserine decarboxylase. The gene expression level is very low. Located at the tonoplast.
AT1G64600	1.30676	0.484614	1.43109	0.0003	UP		copper ion binding / methyltransferase;(source:Araport11)
AT2G41100	163.348	60.5946	1.43069	5e-05	UP	TOUCH 3 (TCH3);CALMODULIN-LIKE 12 (CML12);ARABIDOPSIS THALIANA CALMODULIN LIKE 4 (ATCAL4)	encodes a calmodulin-like protein, with six potential calcium binding domains. Calcium binding shown by Ca(2+)-specific shift in electrophoretic mobility. Expression induced by touch and darkness. Expression may also be developmentally controlled. Expression in growing regions of roots, vascular tissue, root/shoot junctions, trichomes, branch points of the shoot, and regions of siliques and flowe…
AT2G21850	1.49346	0.554159	1.43029	5e-05	UP		Cysteine/Histidine-rich C1 domain family protein;(source:Araport11)
AT1G12210	0.496112	0.184413	1.42773	0.00025	UP	RPS5-LIKE 1 (RFL1)	RFL1 has high sequence similarity to the adjacent disease resistance (R) gene RPS5.
AT5G48040	0.61399	0.228583	1.4255	0.00625	UP		Ubiquitin carboxyl-terminal hydrolase family protein;(source:Araport11)
AT5G19020	0.63974	0.238265	1.42492	0.00025	UP	MITOCHONDRIAL EDITING FACTOR 18 (MEF18)	Encodes a pentatricopeptide repeat protein (PPR) protein involved in mitochondrial mRNA editing.
AT4G25515	0.444554	0.165693	1.42385	5e-05	UP	SEUSS-LIKE 3 (SLK3)	SEUSS-like 3;(source:Araport11)
AT1G04980	15.9899	5.96765	1.42193	5e-05	UP	PDI-LIKE 2-2 (ATPDIL2-2);PDI-LIKE 2-2 (PDIL2-2);PROTEIN DISULFIDE ISOMERASE (PDI10);ARABIDOPSIS THALIANA PROTEIN DISULFIDE ISOMERASE 10 (ATPDI10)	Encodes a protein disulfide isomerase-like (PDIL) protein, a member of a multigene family within the thioredoxin (TRX) superfamily. Transcript levels for this gene are up-regulated in response to three different chemical inducers of ER stress (dithiothreitol, beta-mercaptoethanol, and tunicamycin). AtIRE1-2 does not appear to be required for this response, but the atbzip60 mutant has a diminished…
AT4G01870	7.53555	2.81476	1.4207	5e-05	UP		tolB protein-like protein;(source:Araport11)
AT1G47310	10.2871	3.85487	1.41608	5e-05	UP		signal peptidase I;(source:Araport11)
AT2G25580	1.70601	0.639826	1.41487	5e-05	UP	MITOCHONDRIAL EDITING FACTOR 8 (MEF8)	Tetratricopeptide repeat (TPR)-like superfamily protein;(source:Araport11)
AT5G11100	0.485627	0.182597	1.41119	0.02395	UP	(SYTD); (ATSYTD);SYNAPTOTAGMIN 4 (SYT4); (NTMC2T2.2); (NTMC2TYPE2.2)	Calcium-dependent lipid-binding (CaLB domain) family protein;(source:Araport11)
AT3G56400	147.317	55.4264	1.41028	5e-05	UP	WRKY DNA-BINDING PROTEIN 70 (WRKY70);ARABIDOPSIS THALIANA WRKY DNA-BINDING PROTEIN 70 (ATWRKY70)	Member of WRKY Transcription Factor; Group III. Function as activator of SA-dependent defense genes and a repressor of JA-regulated genes. WRKY70-controlled suppression of JA-signaling is partly executed by NPR1.
AT1G67040	0.454791	0.171339	1.40835	5e-05	UP	TON1 RECRUITING MOTIF 22 (TRM22)	DnaA initiator-associating protein;(source:Araport11)
AT4G18290	0.659265	0.248451	1.4079	0.0002	UP	POTASSIUM CHANNEL IN ARABIDOPSIS THALIANA 2 (KAT2)	Encodes KAT2, a member of the Shaker family potassium ion (K+) channel. Critical to stomatal opening induced by blue light. Critical to circadian rhythm of stomatal opening. Involved in plant development in response to high light intensity. Under high light intensity, the mutant plant produced less biomass compared to the wild type. The Shaker family K+ ion channels include five groups based on p…
AT5G05620	5.34551	2.02611	1.39962	5e-05	UP	GAMMA-TUBULIN 2 (TUBG2);GAMMA-TUBULIN COMPLEX PROTEIN 2 (GCP2);ARABIDOPSIS THALIANA GAMMA-TUBULIN COMPLEX PROTEIN 2 (ATGCP2)	Paralog of TUBG1, required for centrosomal and noncentrosomal microtubule nucleation. Involved in specification of cell identity, such as stomatal patterning. Constitutively expressed throughout plant. Enriched at the post-cytokinetic cell edges in leaves and roots.
AT3G57240	26.9273	10.2111	1.39893	5e-05	UP	BETA-1,3-GLUCANASE 3 (BG3);&#946;-1,3-GLUCANASE 3 (GNS3); (ATBG3)	encodes a member of glycosyl hydrolase family 17
AT4G25800	1.31478	0.498587	1.3989	5e-05	UP		Calmodulin-binding protein;(source:Araport11)
AT1G01480	1.02753	0.389702	1.39874	5e-05	UP	(AT-ACC2);1-AMINO-CYCLOPROPANE-1-CARBOXYLATE SYNTHASE 2 (ACS2)	a member of the 1-aminocyclopropane-1-carboxylate (ACC) synthase (S-adenosyl-L-methionine methylthioadenosine-lyase, EC 4.4.1.14) gene family, isolated from a flower-specific cDNA library.
AT5G57140	0.769189	0.291927	1.39773	0.0033	UP	PURPLE ACID PHOSPHATASE 28 (PAP28);PURPLE ACID PHOSPHATASE 28 (ATPAP28)	purple acid phosphatase 28;(source:Araport11)
AT5G60210	0.932696	0.354291	1.39647	5e-05	UP	ROP INTERACTIVE PARTNER 5 (RIP5)	Encodes RIP5 (ROP interactive partner 5), a putative Rho protein effector, interacting specifically with the active form of ROPs (Rho proteins of plants).
AT2G32190	63.1206	23.9853	1.39596	5e-05	UP	CYSTEINE-RICH TRANSMEMBRANE MODULE 4 (ATHCYSTM4)	cysteine-rich/transmembrane domain A-like protein;(source:Araport11)
AT1G22660	1.06419	0.404821	1.3944	5e-05	UP		Polynucleotide adenylyltransferase family protein;(source:Araport11)
AT4G18205	57.0705	21.711	1.39432	5e-05	UP	(ATPUP21);PURINE PERMEASE 21 (PUP21)	Nucleotide-sugar transporter family protein;(source:Araport11)
AT1G69320	1.56156	0.594235	1.39388	0.02645	UP	CLAVATA3/ESR-RELATED 10 (CLE10)	Member of a large family of putative ligands homologous to the Clavata3 gene. Consists of a single exon.
AT2G45220	43.7309	16.6508	1.39306	5e-05	UP	(ATPME17);PECTIN METHYLESTERASE 17 (PME17)	Plant invertase/pectin methylesterase inhibitor superfamily;(source:Araport11)
AT3G22910	0.979217	0.372899	1.39284	5e-05	UP		ATPase E1-E2 type family protein / haloacid dehalogenase-like hydrolase family protein;(source:Araport11)
AT1G09080	2.38755	0.909364	1.3926	5e-05	UP	BINDING PROTEIN 3 (BIP3)	Heat shock protein 70 (Hsp 70) family protein;(source:Araport11)
AT5G59700	1.72334	0.658408	1.38815	5e-05	UP		Protein kinase superfamily protein;(source:Araport11)
AT2G30600	7.22517	2.76545	1.38552	5e-05	UP		BTB/POZ domain-containing protein;(source:Araport11)
AT2G29990	7.26471	2.78238	1.38459	5e-05	UP	ALTERNATIVE NAD(P)H DEHYDROGENASE 2 (NDA2)	alternative NAD(P)H dehydrogenase 2;(source:Araport11)
AT5G56050	1.11064	0.426355	1.38126	0.0005	UP	(NHL43)	late embryogenesis abundant (LEA) hydroxyproline-rich glycoprotein family protein;(source:Araport11)
AT1G52620	0.670449	0.257546	1.3803	5e-05	UP	MITOCHONDRIAL STABILITY FACTOR 2 (MTSF2);PENTATRICOPEPTIDE REPEAT PROTEIN 19 (PPR19)	Mitochondrial pentatricopeptide repeat protein required for stabilizing nad1 transcripts.
AT3G49530	7.66614	2.94681	1.37935	5e-05	UP	NTM1 (NAC WITH TRANSMEMBRANE MOTIF 1)-LIKE 6 (NTL6);NAC DOMAIN CONTAINING PROTEIN 62 (NAC062);NAC DOMAIN CONTAINING PROTEIN 62 (ANAC062)	Transcription factor that serves as a molecular link between cold signals and pathogen resistance responses. Undergoes proteolytic processing triggered by cold-induced changes in membrane fluidity.It relocates from the plasma membrane to the nucleus in response to ER stress. NAC062 is phosphorylated by SnRK2.8 at Thr-142.
AT3G04450	1.07795	0.414388	1.37924	0.01425	UP		Homeodomain-like superfamily protein;(source:Araport11)
AT2G18700	2.6767	1.03009	1.37769	5e-05	UP	TREHALOSE PHOSPHATASE/SYNTHASE 11 (ATTPS11);TREHALOSE PHOSPHATASE/SYNTHASE 11 (TPS11); (ATTPSB);TREHALOSE-6-PHOSPHATE SYNTHASE 11 (TPS11)	Encodes an enzyme putatively involved in trehalose biosynthesis. The protein has a trehalose synthase (TPS)-like domain that may or may not be active as well as a trehalose phosphatase (TPP)-like domain.
AT2G25350	0.221789	0.0854199	1.37654	0.00665	UP		Phox (PX) domain-containing protein;(source:Araport11)
AT3G46280	2.36563	0.911272	1.37627	5e-05	UP		kinase-like protein;(source:Araport11)
AT1G60700	0.685702	0.264177	1.37608	0.00035	UP		SMAD/FHA domain-containing protein;(source:Araport11)
AT5G56780	2.0037	0.773055	1.37402	5e-05	UP	EFFECTOR OF TRANSCRIPTION2 (ET2);ARABIDOPSIS EFFECTOR OF TRANSCRIPTION2 (ATET2)	Encodes a transcriptional regulator that is required for the induction of dormancy during late seed development.ET2 contains DNA and Zinc binding domains and is involved in DNA methylation. ET2 may function in DNA repair.
AT1G66090	8.48411	3.27396	1.37373	5e-05	UP		Disease resistance protein (TIR-NBS class);(source:Araport11)
AT1G79680	1.12775	0.436506	1.36937	5e-05	UP	(ATWAKL10);WALL ASSOCIATED KINASE (WAK)-LIKE 10 (WAKL10)	Encodes a twin-domain, kinase-GC signaling molecule that may function in biotic stress responses that is critically dependent on the second messenger cGMP.
AT1G53430	2.21613	0.858686	1.36784	5e-05	UP	NEMATODE-INDUCED LRR-RLK 2 (NILR2)	Leucine-rich repeat transmembrane protein kinase;(source:Araport11)
AT2G44480	1.03583	0.40168	1.36667	0.00025	UP	BETA GLUCOSIDASE 17 (BGLU17)	beta glucosidase 17;(source:Araport11)
AT5G07100	3.03034	1.17573	1.36592	5e-05	UP	WRKY DNA-BINDING PROTEIN 26 (WRKY26)	Encodes WRKY DNA-binding protein 26 (WRKY26).
AT5G06410	5.38585	2.09077	1.36514	5e-05	UP	(HSCB)	HscB is a mitochondrial cochaperone involved in [Fe-S] cluster biosynthesis and iron homeostasis.
AT5G46100	0.847148	0.32893	1.36483	0.0059	UP		Pentatricopeptide repeat (PPR) superfamily protein;(source:Araport11)
AT1G30960	1.17633	0.457003	1.36402	5e-05	UP	(ERA-2); (ATERG2);ERA (E. COLI RAS-LIKE PROTEIN)-RELATED GTPASE 2 (ERG2)	Ortholog of ERA (E. coli RAS-like protein)-related GTPase (ERG). Mitochondrial protein that associates with 18sRNA. Heterozygous mutants segregate for embryo lethality inherited as a sporphytic maternal effect. Increased ROS in the mutant ovule suggests a heritable mitochondrial defect results in lethality.
AT3G11850	1.28079	0.497869	1.3632	5e-05	UP		myosin-binding protein (Protein of unknown function, DUF593);(source:Araport11)
AT5G41180	1.88646	0.73415	1.36153	5e-05	UP		leucine-rich repeat transmembrane protein kinase family protein;(source:Araport11)
AT2G24600	5.71316	2.22542	1.36021	5e-05	UP		Ankyrin repeat family protein;(source:Araport11)
AT4G12120	1.109	0.432141	1.35969	5e-05	UP	(ATSEC1B); (SEC1B)	member of KEULE Gene Family
AT4G20460	1.81899	0.709268	1.35873	5e-05	UP		NAD(P)-binding Rossmann-fold superfamily protein;(source:Araport11)
AT3G46600	8.31635	3.24304	1.3586	5e-05	UP		GRAS family transcription factor;(source:Araport11)
AT5G13170	7.78266	3.03567	1.35825	5e-05	UP	SENESCENCE-ASSOCIATED GENE 29 (SAG29); (AtSWEET15); (SWEET15)	Encodes a member of the SWEET sucrose efflux transporter family proteins.
AT5G26220	15.1128	5.89939	1.35713	5e-05	UP	GAMMA-GLUTAMYL CYCLOTRANSFERASE 2;1 (GGCT2;1); (ATGGCT2;1)	ChaC-like family protein;(source:Araport11)
AT3G25440	0.686738	0.268223	1.35633	0.00195	UP	LAG ONE HOMOLOGUE 1 (LOH1)	RNA-binding CRS1 / YhbY (CRM) domain protein;(source:Araport11)
AT1G80160	9.82665	3.84369	1.35421	5e-05	UP	GLYOXYLASE I 7 (GLYI7)	Vicinal oxygen chelate (VOC) superfamily member.
AT2G40000	36.174	14.1904	1.35004	5e-05	UP	ARABIDOPSIS ORTHOLOG OF SUGAR BEET HS1 PRO-1 2 (ATHSPRO2);ORTHOLOG OF SUGAR BEET HS1 PRO-1 2 (HSPRO2)	ortholog of sugar beet HS1 PRO-1 2;(source:Araport11)
AT2G27390	7.95694	3.12573	1.34802	0.0123	UP		proline-rich family protein;(source:Araport11)
AT5G07120	2.94182	1.15879	1.34409	5e-05	UP	SORTING NEXIN 2B (SNX2b)	Encodes sorting nexin SNX2b. SNX2b is peripherally associated with membranes. Involved in vesicular trafficking from endosomes to the vacuole.
AT3G26020	8.99434	3.5452	1.34315	5e-05	UP	(PP2AB'ETA)	Encodes protein phosphatase 2A (PP2A) B'eta subunit. Targeted to nucleus and cytosol.
AT3G45640	80.9654	31.9457	1.34168	5e-05	UP	(ATMAPK3);MITOGEN-ACTIVATED PROTEIN KINASE 3 (ATMPK3);MITOGEN-ACTIVATED PROTEIN KINASE 3 (MPK3)	Encodes a mitogen-activated kinase whose mRNA levels increase in response to touch, cold, salinity stress and chitin oligomers.Also functions in ovule development. Heterozygous MPK3 mutants in a homozygous MPK6 background are female sterile due to defects in integument development. MPK3 can be dephosphorylated by MKP2 in vitro. The mRNA is cell-to-cell mobile.
AT3G52450	2.00464	0.790952	1.34168	5e-05	UP	PLANT U-BOX 22 (PUB22); (ATPUB22)	Encodes a cytoplasmically localized U-box domain E3 ubiquitin ligase protein that is involved in the response to water stress and acts as a negative regulator of PAMP-triggered immunity.
AT2G25735	60.3622	23.8627	1.33889	5e-05	UP		hypothetical protein;(source:Araport11)
AT2G19260	0.33351	0.132055	1.33659	0.0001	UP		RING/FYVE/PHD zinc finger superfamily protein;(source:Araport11)
AT3G09010	6.57453	2.60546	1.33535	5e-05	UP		Protein kinase superfamily protein;(source:Araport11)
AT5G04860	0.713443	0.282847	1.33478	5e-05	UP		splicing factor 3A subunit;(source:Araport11)
AT5G45290	3.87408	1.53651	1.3342	5e-05	UP		RING/U-box superfamily protein;(source:Araport11)
AT5G02950	0.56572	0.224381	1.33414	5e-05	UP	PWWP DOMAIN PROTEIN 5 (PDP5)	Tudor/PWWP/MBT superfamily protein;(source:Araport11)
AT5G56210	4.46683	1.7721	1.33379	5e-05	UP	WPP DOMAIN INTERACTING PROTEIN 2 (WIP2)	Encodes an outer nuclear membrane protein that anchors RanGAP1 to the nuclear envelope. It interacts with SUN proteins and is required for maintaining the elongated nuclear shape of epidermal cells.
AT1G68640	1.10996	0.440496	1.33331	0.002	UP	TGACG SEQUENCE-SPECIFIC BINDING PROTEIN 8 (TGA8);PERIANTHIA (PAN)	Encodes bZIP-transcription factor. Mutant plants have extra floral organs. PAN is essential for AG activation in early flowers of short-day-grown plants.
AT1G56300	2.63155	1.04447	1.33314	0.00025	UP	(DJC53)	Chaperone DnaJ-domain superfamily protein;(source:Araport11)
AT2G31870	2.7968	1.11072	1.33228	5e-05	UP	SANSKRIT FOR 'BRIGHT' (TEJ); (ATPARG1);POLY(ADP-RIBOSE) GLYCOHYDROLASE 1 (PARG1)	The gene encodes a poly(ADPribose) glycohydrolase (PARG1). Mutant analysis suggests that PARG1 plays a role in abiotic stress responses and DNA repair. Loss of function mutants accumulate poly(ADPribose) and have increased cell death when treated with bleomycin.
AT1G18570	6.87843	2.73333	1.33142	5e-05	UP	MYB DOMAIN PROTEIN 51 (MYB51);MYB DOMAIN PROTEIN 51 (AtMYB51);HIGH INDOLIC GLUCOSINOLATE 1 (HIG1); (BW51B); (BW51A)	Encodes a member of the R2R3-MYB transcription family. Involved in indole glucosinolate biosynthesis. The mRNA is cell-to-cell mobile.
AT2G32200	10.8985	4.33269	1.33079	5e-05	UP	CYSTEINE-RICH TRANSMEMBRANE MODULE 5 (ATHCYSTM5)	cysteine-rich/transmembrane domain A-like protein;(source:Araport11)
AT3G01310	1.4271	0.567619	1.33009	5e-05	UP	ARABIDOPSIS HOMOLOG OF YEAST VIP1 1 (ATVIP1);VIP1 HOMOLOG 1 (VIP1);VIP HOMOLOG2 (VIH2)	Encodes a functional VIP1/PPIP5K-type ATP-grasp kinase that is involved in both InsP6 to InsP7 conversion and InsP7 to InsP8 conversion, producing the InsP8 cofactor of the ASK1-COI1-JAZ-jasmonate co-receptor complex. It is the major isoform in plants, is required for jasmonate-dependent defenses, and plays an important role in plant defenses against necrotrophic fungi and insect herbivores.
AT1G04310	3.95129	1.57171	1.32999	5e-05	UP	ETHYLENE RESPONSE SENSOR 2 (ERS2)	encodes an ethylene receptor related to bacterial two-component histidine kinases.
AT1G64380	21.9096	8.72014	1.32914	5e-05	UP		encodes a member of the DREB subfamily A-6 of ERF/AP2 transcription factor family. The protein contains one AP2 domain. There are 8 members in this subfamily including RAP2.4.
AT2G44760	10.0663	4.01335	1.32665	0.00295	UP		dihydroorotate dehydrogenase (DUF3598);(source:Araport11)
AT4G09140	1.18077	0.471141	1.3255	5e-05	UP	MUTL-HOMOLOGUE 1 (MLH1);ARABIDOPSIS THALIANA MUTL-HOMOLOGUE 1 (ATMLH1)	Encodes a protein with similarity to Mut1 DNA mismatch repair protein, from E.coli. The protein is expressed during prophase I of meiosis, colocalizes with MLH3 throughout pachytene and is dependent on MLH3 for proper localization.
AT1G53110	2.30233	0.918874	1.32516	5e-05	UP		proton pump-interactor;(source:Araport11)
AT2G17440	2.14838	0.857861	1.32443	5e-05	UP	PLANT INTRACELLULAR RAS GROUP-RELATED LRR 5 (PIRL5)	Encodes PIRL5, a member of the Plant Intracellular Ras-group-related LRRs (Leucine rich repeat proteins). PIRLs are a distinct, plant-specific class of intracellular LRRs that likely mediate protein interactions, possibly in the context of signal transduction. The mRNA is cell-to-cell mobile.
AT1G71390	0.461	0.184278	1.32288	0.0014	UP	RECEPTOR LIKE PROTEIN 11 (RLP11);RECEPTOR LIKE PROTEIN 11 (AtRLP11)	receptor like protein 11;(source:Araport11)
AT5G62630	6.38526	2.55428	1.32183	5e-05	UP	HIPL2 PROTEIN PRECURSOR (HIPL2)	hipl2 protein precursor;(source:Araport11)
AT1G13210	3.61941	1.44968	1.32002	5e-05	UP	AUTOINHIBITED CA2+/ATPASE II (ACA.l)	autoinhibited Ca2+/ATPase II;(source:Araport11)
AT5G44260	31.157	12.4979	1.31787	5e-05	UP	TANDEM CCCH ZINC FINGER PROTEIN 5 (TZF5); (ATTZF5)	Encodes a Tandem CCCH Zinc Finger protein. Interacts and co-localizes with MARD1 and RD21A in processing bodies (PBs) and stress granules (SGs).
AT5G08790	42.4632	17.0365	1.31758	5e-05	UP	(ATAF2);ARABIDOPSIS NAC DOMAIN CONTAINING PROTEIN 81 (anac081)	induced by wounding, belongs to a large family of putative transcriptional activators with NAC domain.
AT4G04790	1.16387	0.467437	1.31609	5e-05	UP		Tetratricopeptide repeat (TPR)-like superfamily protein;(source:Araport11)
AT4G04370	0.569841	0.228891	1.3159	0.00185	UP		Tetratricopeptide repeat (TPR)-like superfamily protein;(source:Araport11)
AT2G30720	3.17819	1.27668	1.31581	5e-05	UP		Thioesterase/thiol ester dehydrase-isomerase superfamily protein;(source:Araport11)
AT3G14900	1.21381	0.48775	1.31533	5e-05	UP	EMBRYO DEFECTIVE 3120 (EMB3120)	hypothetical protein;(source:Araport11)
AT3G05660	0.788805	0.317993	1.31067	5e-05	UP	RECEPTOR LIKE PROTEIN 33 (RLP33);RECEPTOR LIKE PROTEIN 33 (AtRLP33)	receptor like protein 33;(source:Araport11)
AT2G28250	1.12805	0.454897	1.31022	0.00025	UP	(NCRK)	Protein kinase superfamily protein;(source:Araport11)
AT3G11890	2.19211	0.884743	1.30899	5e-05	UP		Sterile alpha motif (SAM) domain-containing protein;(source:Araport11)
AT2G32880	16.8941	6.81958	1.30876	5e-05	UP		TRAF-like family protein;(source:Araport11)
AT1G47980	1.10211	0.444924	1.30864	0.00055	UP		desiccation-like protein;(source:Araport11)
AT5G64190	2.08428	0.842027	1.30761	0.01865	UP		neuronal PAS domain protein;(source:Araport11)
AT2G14610	1197.8	484.239	1.3066	5e-05	UP	PATHOGENESIS-RELATED GENE 1 (PR1); (ATCAPE9);PATHOGENESIS-RELATED GENE 1 (ATPR1);PATHOGENESIS-RELATED GENE 1 (PR 1)	PR1 gene expression is induced in response to a variety of pathogens. It is a useful molecular marker for the SAR response. Though the Genbank record for the cDNA associated to this gene is called 'PR-1-like', the sequence actually corresponds to PR1. Expression of this gene is salicylic-acid responsive.
AT5G60280	1.50335	0.608403	1.30508	5e-05	UP	L-TYPE LECTIN RECEPTOR KINASE I.8 (LECRK-I.8)	Plasma membrane localized receptor kinase. Binds NAD+ and induces expression of disease resistance genes.
AT5G66790	0.655727	0.265627	1.30369	0.00295	UP		Protein kinase superfamily protein;(source:Araport11)
AT2G24160	2.04488	0.829675	1.3014	5e-05	UP		pseudogene of receptor like protein 37;(source:Araport11)
AT5G46920	2.25526	0.917299	1.29783	5e-05	UP		Intron maturase, type II family protein;(source:Araport11)
AT2G38390	1.09563	0.445651	1.29777	0.0012	UP		Peroxidase superfamily protein;(source:Araport11)
AT4G35310	20.3015	8.29425	1.2914	5e-05	UP	(ATCPK5);CALMODULIN-DOMAIN PROTEIN KINASE 5 (CPK5)	calmodulin-domain protein kinase CDPK isoform 5 (CPK5)
AT4G21990	38.5496	15.7536	1.29103	0.02095	UP	APS REDUCTASE 3 (APR3); (PRH-26); (ATAPR3);PAPS REDUCTASE HOMOLOG 26 (PRH26)	Encodes a protein disulfide isomerase-like (PDIL) protein, a member of a multigene family within the thioredoxin (TRX) superfamily. This protein also belongs to the adenosine 5'-phosphosulfate reductase-like (APRL) group.
AT3G59900	20.0385	8.19482	1.28999	5e-05	UP	AUXIN-REGULATED GENE INVOLVED IN ORGAN SIZE (ARGOS)	Encodes ARGOS (Auxin-Regulated Gene Involved in Organ Size). Inducible by auxin. Involved in lateral organ size control. Transgenic plants expressing sense or antisense ARGOS cDNA display enlarged or reduced aerial organs, respectively. The alteration in organ size is attributable mainly to changes in cell number and the duration of organ growth.
AT1G71030	90.6465	37.0913	1.28917	5e-05	UP	MYB-LIKE 2 (MYBL2);ARABIDOPSIS MYB-LIKE 2 (ATMYBL2)	Encodes a putative myb family transcription factor. In contrast to most other myb-like proteins its myb domain consists of a single repeat. A proline-rich region potentially involved in transactivation is found in the C-terminal part of the protein. Its transcript accumulates mainly in leaves.
AT5G12870	0.778084	0.318433	1.28894	0.02175	UP	MYB DOMAIN PROTEIN 46 (MYB46);MYB DOMAIN PROTEIN 46 (ATMYB46)	Encodes MYB46, member of the R2R3 factor gene family. Modulates Disease Susceptibility to Botrytis cinerea.
AT1G62760	2.6497	1.08454	1.28875	0.0003	UP	(ATPMEI10)	Pectin methylesterase inhibitor that controls PME activity and pectin methylesterification during Botrytis infection.
AT1G67980	12.1788	4.98501	1.2887	5e-05	UP	CAFFEOYL-COA 3-O-METHYLTRANSFERASE (CCOAMT)	Encodes S-adenosyl-L-methionine: transcaffeoyl Coenzyme A 3-O-methyltransferase. Methyltransferase in the lignin biosynthetic pathway.
AT3G21630	9.69318	3.96771	1.28866	5e-05	UP	(ATCERK1);LYSM-CONTAINING RECEPTOR-LIKE KINASE 1 (LYK1); (ATLYK1);LYSM DOMAIN RECEPTOR-LIKE KINASE 1 (LYSM RLK1);CHITIN ELICITOR RECEPTOR KINASE 1 (CERK1)	LysM receptor-like kinase, based on protein sequence alignment analysis, it has a typical RD signaling domain in its catalytic loop and possesses autophosphorylation activity. Involved in the perception and transduction of the chitin oligosaccharide elicitor. Located in the plasma membrane. CERK1 phosphorylates LIK1, a LLR-RLK that is involved in innate immunity,
AT4G36550	1.93803	0.793647	1.28802	5e-05	UP		ARM repeat superfamily protein;(source:Araport11)
AT1G10340	3.63522	1.4887	1.28799	5e-05	UP		Ankyrin repeat family protein;(source:Araport11)
AT2G35110	0.408128	0.167192	1.28752	5e-05	UP	GNARLED (GRL); (LPL3); (NAPP);NCK-ASSOCIATED PROTEIN 1 (NAP1)	Component of the WAVE protein complex which act as activators of ARP2/3 complex involved in actin nucleation. Required for trichome morphogenesis. Mutant displays distorted trichomes, a phenotype that can be phenocopied by treatment of WT plants with actin-interacting drugs. Its ER localization is independent of upstream SPK1 activation signaling and the physical association with the WAVE/SCAR Re…
AT5G18470	9.43883	3.87016	1.28621	5e-05	UP		Curculin-like (mannose-binding) lectin family protein;(source:Araport11)
AT1G21240	2.04754	0.840827	1.28401	5e-05	UP	WALL ASSOCIATED KINASE 3 (WAK3)	encodes a wall-associated kinase The mRNA is cell-to-cell mobile.
AT3G04760	7.63146	3.13475	1.28361	5e-05	UP		Pentatricopeptide repeat (PPR-like) superfamily protein;(source:Araport11)
AT4G11280	23.5789	9.69622	1.282	5e-05	UP	(ATACS6);1-AMINOCYCLOPROPANE-1-CARBOXYLIC ACID (ACC) SYNTHASE 6 (ACS6)	encodes a a member of the 1-aminocyclopropane-1-carboxylate (ACC) synthase (S-adenosyl-L-methionine methylthioadenosine-lyase, EC 4.4.1.14) gene family The mRNA is cell-to-cell mobile.
AT5G10760	83.0527	34.2095	1.27963	5e-05	UP	APOPLASTIC, EDS1-DEPENDENT 1 (AED1)	Eukaryotic aspartyl protease family protein;(source:Araport11)
AT5G47220	123.519	50.8816	1.27952	5e-05	UP	ETHYLENE RESPONSIVE ELEMENT BINDING FACTOR 2 (ERF2);ETHYLENE RESPONSE FACTOR- 2 (ATERF-2);ETHYLENE RESPONSIVE ELEMENT BINDING FACTOR 2 (ATERF2)	Encodes a member of the ERF (ethylene response factor) subfamily B-3 of ERF/AP2 transcription factor family (ATERF-2). The protein contains one AP2 domain. Functions as activator of GCC box?dependent transcription. Positive regulator of JA-responsive defense genes and resistance to F. oxysporum and enhances JA inhibition of root elongation.
AT2G44440	1.2994	0.535521	1.27883	0.0001	UP	(AtEML4);EMSY-LIKE 4 (EML4)	Emsy N Terminus (ENT) domain-containing protein;(source:Araport11)
AT2G39580	0.775115	0.319635	1.27798	5e-05	UP		zinc finger C3H1 domain protein;(source:Araport11)
AT2G36780	1.29124	0.533442	1.27535	0.0002	UP		UDP-Glycosyltransferase superfamily protein;(source:Araport11)
AT1G17040	1.91578	0.791574	1.27514	5e-05	UP	SH2 DOMAIN PROTEIN A (SHA)	Encodes a protein that contains an SH2 domain. It can pull down a 120-kD tyrosine-phosphorylated protein in vitro. It is predicted to act as a transcription factor.
AT4G16250	0.634679	0.262373	1.27441	5e-05	UP	PHYTOCHROME D (PHYD)	Encodes a phytochrome photoreceptor with a function similar to that of phyB that absorbs the red/far-red part of the light spectrum and is involved in light responses. It cannot compensate for phyB loss in Arabidopsis but can substitute for tobacco phyB in vivo.
AT3G20930	8.11794	3.3599	1.2727	5e-05	UP	ORGANELLE RRM PROTEIN 1 (ORRM1)	Encodes a unique protein that is both a member of the RIP (RNA-editing interacting protein) family and the RNA recognition motif (RRM)-containing family. It controls the editing extent of 62% of the plastid Cs targeted for editing in Arabidopsis.
AT3G54630	0.510115	0.211193	1.27226	0.0006	UP	(NDC80)	kinetochore protein;(source:Araport11)
AT3G04070	4.05792	1.68032	1.272	5e-05	UP	SPEEDY HYPONASTIC GROWTH (SHYG);SPEEDY HYPONASTIC GROWTH (SHG);NAC DOMAIN CONTAINING PROTEIN 47 (anac047);NAC DOMAIN CONTAINING PROTEIN 47 (NAC047)	NAC domain containing protein 47;(source:Araport11)
AT1G77810	3.3162	1.37342	1.27176	0.0171	UP		Galactosyltransferase family protein;(source:Araport11)
AT2G20110	0.588357	0.244128	1.26905	0.0006	UP		Tesmin/TSO1-like CXC domain-containing protein;(source:Araport11)
AT2G17780	4.81806	1.99967	1.26869	5e-05	UP	MID1-COMPLEMENTING ACTIVITY 2 (MCA2)	Encodes a mechanosensitive channel candidate MCA2. The three-dimensional structure of MCA2 was reconstructed and appears to comprise a small transmembrane region and large cytoplasmic region.
AT5G28010	1.92688	0.800146	1.26793	0.0372	UP		Polyketide cyclase/dehydrase and lipid transport superfamily protein;(source:Araport11)
AT1G66920	2.07525	0.863411	1.26517	5e-05	UP		Protein kinase superfamily protein;(source:Araport11)
AT4G18250	9.34859	3.89016	1.26492	5e-05	UP		receptor Serine/Threonine kinase-like protein;(source:Araport11)
AT5G11250	0.899999	0.374532	1.26483	5e-05	UP	BNT1 (BURNOUT1)	Encodes an atypical TIR-NBS-LRR protein that is involved in stress responses. Loss of function alleles overproduce stress hormones JA,SA, ABA, and ET.
AT3G54930	0.956037	0.397878	1.26474	0.00125	UP		Protein phosphatase 2A regulatory B subunit family protein;(source:Araport11)
AT2G33440	1.43204	0.596208	1.26418	0.0012	UP
AT5G01542	1.7072	0.711003	1.2637	5e-05	UP		Natural antisense transcript overlaps with AT5G01540;(source:Araport11)
AT3G61190	17.8941	7.45272	1.26365	5e-05	UP	BON ASSOCIATION PROTEIN 1 (BAP1)	Encodes a protein with a C2 domain that binds to BON1 in yeast two hybrid analyses. Its ability to bind to phospholipids is enhanced by calcium ions. Involved in maintaining cell homeostasis.
AT5G47250	1.27136	0.530101	1.26203	5e-05	UP		LRR and NB-ARC domains-containing disease resistance protein;(source:Araport11)
AT1G32090	1.38498	0.577816	1.26118	0.0001	UP	(OSCA1.8)	early-responsive to dehydration stress protein (ERD4);(source:Araport11)
AT2G35600	0.680865	0.284367	1.25961	0.02585	UP	(BRXL1);BREVIS RADIX-LIKE 1 (BRXL1);ARABIDOPSIS THALIANA BREVIS RADIX LIKE 1 (ATBRXL1)	Belongs to five-member BRX gene family. Arabidopsis BRX genes share high levels of similarity among each others, with several conserved domains. The most distinct is BRX domain - highly conserved in all BRX genes among distantly related species. This protein-protein interaction domain is required and sufficient for BRX activity.
AT4G00700	1.65978	0.693619	1.25878	5e-05	UP	MULTIPLE C2 DOMAIN AND TRANSMEMBRANE REGION PROTEIN 9 (MCTP9)	C2 calcium/lipid-binding plant phosphoribosyltransferase family protein;(source:Araport11)
AT4G29050	2.63569	1.10275	1.25707	5e-05	UP	L-TYPE LECTIN RECEPTOR KINASE V.9 (LECRK-V.9)	Concanavalin A-like lectin protein kinase family protein;(source:Araport11)
AT4G01920	1.18384	0.495547	1.25638	5e-05	UP		Cysteine/Histidine-rich C1 domain family protein;(source:Araport11)
AT5G04110	2.22347	0.930735	1.25637	5e-05	UP	DNA GYRASE B3 (GYRB3)	DNA GYRASE B3;(source:Araport11)
AT4G36050	0.895513	0.375208	1.25502	0.00095	UP	APURINIC/APYRIMIDINIC ENDONUCLEASE2 (APE2)	Encodes a base excision repair protein with 3'-phosphatase activity and strong 3'-5' exonuclease activity. Together with ZDP, it plays overlapping roles in the maintenance of epigenome and genome stability in plants.
AT2G39380	0.687325	0.288002	1.25491	0.0116	UP	EXOCYST SUBUNIT EXO70 FAMILY PROTEIN H2 (EXO70H2);EXOCYST SUBUNIT EXO70 FAMILY PROTEIN H2 (ATEXO70H2)	A member of EXO70 gene family, putative exocyst subunits, conserved in land plants. Arabidopsis thaliana contains 23 putative EXO70 genes, which can be classified into eight clusters on the phylogenetic tree.
AT5G24490	60.8511	25.5026	1.25464	5e-05	UP		30S ribosomal protein;(source:Araport11)
AT1G59760	3.35166	1.40493	1.25438	5e-05	UP	(AtMTR4);HOMOLOG OF YEAST MTR4 (MTR4)	Encodes MTR4, a putative RNA helicase and exosome co-factor. Required for proper rRNA biogenesis and development.
AT5G13660	1.04317	0.437479	1.25369	5e-05	UP		N-lysine methyltransferase;(source:Araport11)
AT2G46550	20.8522	8.7477	1.25322	5e-05	UP		transmembrane protein;(source:Araport11)
AT1G15890	0.899382	0.377388	1.25289	5e-05	UP		Disease resistance protein (CC-NBS-LRR class) family;(source:Araport11)
AT1G74360	0.661921	0.277883	1.25218	0.0464	UP	GERMINATION REPRESSION AND CELL EXPANSION RECEPTOR-LIKE KINASE (GRACE);NEMATODE-INDUCED LRR-RLK 1 (NILR1)	NILR1 encodes a serine/threonine kinase involved in defense response to nematodes.
AT3G49250	3.65806	1.53701	1.25095	5e-05	UP	INVOLVED IN DE NOVO 1 (IDN1);DEFECTIVE IN MERISTEM SILENCING 3 (DMS3)	Similar to hinge-domain region of structural maintenance of chromosomes (SMC)proteins.Putative chromosome architecture protein that can potentialy link nucleic acids in facilitating an RNA1-mediated epigenetic modification involving secondary siRNA and spreading of DNA methylation.
AT3G50240	0.877868	0.369124	1.2499	5e-05	UP	(KICP-02)	Encodes a kinesin-related protein.
AT5G48910	4.94071	2.08182	1.24687	5e-05	UP	LOW PSII ACCUMULATION 66 (LPA66)	Encodes LPA66, a chloroplast protein of the pentatricopeptide repeat family. In lpa66 mutants, editing of psbF that converts serine to phenylalanine is specifically impaired. lpa66 mutants also display a high chlorophyll fluorescence phenotype.
AT4G21430	0.817645	0.346254	1.23964	5e-05	UP	(B160)	protein B160;(source:Araport11)
AT4G23190	2.92427	1.23952	1.23829	5e-05	UP	RECEPTOR LIKE PROTEIN KINASE 3 (AT-RLK3);CYSTEINE-RICH RLK (RECEPTOR-LIKE PROTEIN KINASE) 11 (CRK11)	Encodes putative receptor-like protein kinase that is induced by the soil-borne vascular bacteria, Ralstonia solanacearum. Naming convention from Chen et al 2003 (PMID 14756307)
AT2G35980	11.8746	5.03365	1.2382	5e-05	UP	YELLOW-LEAF-SPECIFIC GENE 9 (YLS9);ARABIDOPSIS NDR1/HIN1-LIKE 10 (ATNHL10);NDR1/HIN1-LIKE (NHL10)	Encodes a protein whose sequence is similar to tobacco hairpin-induced gene (HIN1) and Arabidopsis non-race specific disease resistance gene (NDR1). Expression of this gene is induced by cucumber mosaic virus, spermine and during senescence. The gene product is localized to the chloroplast. The mRNA is cell-to-cell mobile.
AT5G64580	11.9425	5.06706	1.23688	5e-05	UP	FTSH (FILAMENTATION-TEMPERATURE-SENSITIVE PROTEIN H) INACTIVE 4 (FTSHI4);EMBRYO DEFECTIVE 3144 (EMB3144)	Strong interaction with TIC inner envelope protein translocon which consists of Tic20/Tic56/Tic100/Tic214(Ycf1)(DOI:10.1105/tpc.18.00357).
AT5G48600	0.441495	0.187408	1.23621	0.0002	UP	(SMC4);STRUCTURAL MAINTENANCE OF CHROMOSOME 3 (SMC3)	member of SMC subfamily
AT1G01260	2.95349	1.255	1.23473	5e-05	UP	JASMONATE ASSOCIATED MYC2 LIKE 2 (JAM2); (BHLH13); (BHLH013)	bHLH13 interacts with JAZ proteins, and functions redundantly with bHLH3, bHLH14 and bHLH17 to negatively regulate jasmonate responses.
AT1G25480	3.14497	1.33731	1.23371	5e-05	UP	ALUMINIUM ACTIVATED MALATE TRANSPORTER 4 (ALMT4)	Encodes a phosphorylation-dependent anion channel that can mediate malate release from the vacuole and is required for stomatal closure in response to abscisic acid.
AT2G40940	23.4445	9.97403	1.233	5e-05	UP	ETHYLENE RESPONSE SENSOR (ERS);ETHYLENE RESPONSE SENSOR 1 (ERS1)	Ethylene receptor, subfamily 1. Has histidine kinase activity.
AT3G44350	3.50505	1.4916	1.23257	0.0001	UP	NAC DOMAIN CONTAINING PROTEIN 61 (anac061);NAC DOMAIN CONTAINING PROTEIN 61 (NAC061)	NAC domain containing protein 61;(source:Araport11)
AT4G11000	3.49768	1.48861	1.23243	5e-05	UP		Ankyrin repeat family protein;(source:Araport11)
AT2G19170	0.588653	0.250795	1.23091	0.0172	UP	SUBTILISIN-LIKE SERINE PROTEASE 3 (SLP3)	Encodes a novel subtilisin-like serine protease.
AT5G59580	1.22792	0.523581	1.22973	0.0034	UP	UDP-GLUCOSYL TRANSFERASE 76E1 (UGT76E1)	UDP-glucosyl transferase 76E1;(source:Araport11)
AT3G26220	6.29469	2.6882	1.22749	5e-05	UP	CYTOCHROME P450, FAMILY 71, SUBFAMILY B, POLYPEPTIDE 3 (CYP71B3)	cytochrome P450 monooxygenase
AT1G53625	41.28	17.6339	1.22709	5e-05	UP		hypothetical protein;(source:Araport11)
AT3G28540	26.3793	11.2711	1.22678	5e-05	UP		P-loop containing nucleoside triphosphate hydrolases superfamily protein;(source:Araport11)
AT1G11310	44.5036	19.0187	1.2265	5e-05	UP	POWDERY MILDEW RESISTANT 2 (PMR2);MILDEW RESISTANCE LOCUS O 2 (ATMLO2);MILDEW RESISTANCE LOCUS O 2 (MLO2)	A member of a large family of seven-transmembrane domain proteins specific to plants, homologs of the barley mildew resistance locus o (MLO) protein. The Arabidopsis genome contains 15 genes encoding MLO proteins, with localization in plasma membrane. Phylogenetic analysis revealed four clades of closely-related AtMLO genes. ATMLO2 belongs to the clade IV, with AtMLO3, AtMLO6 and AtMLO12. The gen…
AT2G13600	0.54634	0.233579	1.22589	0.0204	UP	SLOW GROWTH 2 (SLO2)	Encodes a pentatricopeptide repeat protein belonging to the E+ subclass of the P-L-S subfamily. It is localized to the mitochondrion, affects several RNA editing sites, and is required for carbon energy balance in Arabidopsis by maintaining the abundance and/or activity of complexes I, III and IV of the mitochondrial electron transport chain.
AT3G14580	0.943952	0.403887	1.22476	0.00445	UP		Pentatricopeptide repeat (PPR) superfamily protein;(source:Araport11)
AT4G16860	6.0416	2.58778	1.22322	5e-05	UP	RECOGNITION OF PERONOSPORA PARASITICA 4 (RPP4)	Confers resistance to Peronospora parasitica. RPP4 is coordinately regulated by transcriptional activation and RNA silencing.
AT3G28510	4.07209	1.74673	1.22111	5e-05	UP		P-loop containing nucleoside triphosphate hydrolases superfamily protein;(source:Araport11)
AT5G55520	0.306151	0.131336	1.22098	0.00035	UP		kinesin-like protein;(source:Araport11)
AT5G13080	50.9966	21.8824	1.22063	5e-05	UP	ARABIDOPSIS THALIANA WRKY DNA-BINDING PROTEIN 75 (ATWRKY75);WRKY DNA-BINDING PROTEIN 75 (WRKY75)	WRKY75 is one of several transcription factors induced during Pi deprivation. It is nuclear localized and regulated differentially during Pi starvation. RNAi mediated suppression of WRKY75 made the plants more susceptible to Pi stress as indicated by the higher accumulation of anthocyanin during Pi starvation.
AT3G01320	0.751578	0.322588	1.22023	5e-05	UP	SIN3-LIKE 1 (SNL1)	Encodes SIN3-like 1, a homolog of the transcriptional repressor SIN3 (AT1G24190).
AT5G03780	0.710552	0.305159	1.21938	0.00675	UP	TRF-LIKE 10 (TRFL10)	Encodes a protein whose sequence is similar to human telomere proteins. This belongs to TRFL family 2, which do not show DNA binding in vitro.
AT1G05320	2.23416	0.959795	1.21893	5e-05	UP	PICC-LIKE (PICL)	myosin heavy chain, embryonic smooth protein;(source:Araport11)
AT4G37920	8.34171	3.58787	1.21722	5e-05	UP		endoribonuclease E-like protein;(source:Araport11)
AT3G05470	0.729572	0.313893	1.21678	0.0001	UP	FORMIN 11 (FH11)	Actin-binding FH2 (formin homology 2) family protein;(source:Araport11)
AT1G54130	10.1045	4.35065	1.2157	5e-05	UP	RELA/SPOT HOMOLOG 3 (RSH3);RELA/SPOT HOMOLOG 3 (ATRSH3); (AT-RSH3)	This gene appears to be at least partially redundant with RSH2 (At3g14050). Guanosine tetraphosphate synthesized by RSH2/RSH3 (and CRSH At3g17470) to an unknown extent can repress chloroplast gene expression, and also reduce chloroplast size.
AT1G12290	1.06922	0.460568	1.21507	5e-05	UP		Disease resistance protein (CC-NBS-LRR class) family;(source:Araport11)
AT5G14080	2.09551	0.903218	1.21416	5e-05	UP		Tetratricopeptide repeat (TPR)-like superfamily protein;(source:Araport11)
AT1G74590	11.6272	5.02202	1.21116	5e-05	UP	GLUTATHIONE S-TRANSFERASE TAU 10 (GSTU10);GLUTATHIONE S-TRANSFERASE TAU 10 (ATGSTU10)	Encodes glutathione transferase belonging to the tau class of GSTs. Naming convention according to Wagner et al. (2002).
AT4G03450	5.63903	2.43562	1.21116	5e-05	UP		Ankyrin repeat family protein;(source:Araport11)
AT4G10500	19.0382	8.23444	1.20915	5e-05	UP	DMR6-LIKE OXYGENASE 1 (DLO1)	2-oxoglutarate (2OG) and Fe(II)-dependent oxygenase superfamily protein;(source:Araport11)
AT1G02660	0.949499	0.410796	1.20874	5e-05	UP	PLASTID LIPASE2 (PLIP2)	PLIP2 is a glycerolipid A1 lipase with substrate preference for monogalactosyldiacylglycerol. Expression is induced by ABA.
AT5G07820	1.1319	0.489841	1.20836	5e-05	UP		Plant calmodulin-binding protein-like protein;(source:Araport11)
AT1G03760	2.8966	1.25506	1.2066	5e-05	UP		Prefoldin chaperone subunit family protein;(source:Araport11)
AT4G21380	3.78133	1.64111	1.20422	5e-05	UP	RECEPTOR KINASE 3 (RK3);RECEPTOR KINASE 3 (ARK3)	encodes a putative receptor-like serine/threonine protein kinases that is similar to Brassica self-incompatibility (S) locus. Expressed in root. Shoot expression limited to limited to the root-hypocotyl transition zone and at the base of lateral roots as well as in axillary buds, and pedicels.
AT5G18070	4.02393	1.74649	1.20415	5e-05	UP	DNA-DAMAGE-REPAIR/TOLERATION 101 (DRT101)	encodes a novel protein involved in DNA repair from UV damage. Isolated by functional complementation of E. coli UV-sensitive mutants (UVR genes).
AT1G69020	0.642364	0.278817	1.20407	0.00225	UP		Prolyl oligopeptidase family protein;(source:Araport11)
AT2G25290	0.925957	0.402324	1.20259	5e-05	UP	PHOX1 (Phox1)	Encodes one of the 36 carboxylate clamp (CC)-tetratricopeptide repeat (TPR) proteins (Prasad 2010, Pubmed ID: 20856808) with potential to interact with Hsp90/Hsp70 as co-chaperones.
AT3G11010	12.0365	5.23033	1.20244	5e-05	UP	RECEPTOR LIKE PROTEIN 34 (AtRLP34);RECEPTOR LIKE PROTEIN 34 (RLP34)	receptor like protein 34;(source:Araport11)
AT1G11940	2.66249	1.15698	1.20241	5e-05	UP		Core-2/I-branching beta-1,6-N-acetylglucosaminyltransferase family protein;(source:Araport11)
AT1G13670	1.45584	0.632884	1.20184	0.00705	UP	BIG GRAIN LIKE 2 (BGL2)	hypothetical protein;(source:Araport11)
AT5G61600	19.0021	8.26396	1.20125	5e-05	UP	ETHYLENE RESPONSE FACTOR 104 (ERF104)	encodes a member of the ERF (ethylene response factor) subfamily B-3 of ERF/AP2 transcription factor family. The protein contains one AP2 domain. There are 18 members in this subfamily including ATERF-1, ATERF-2, AND ATERF-5.
AT4G12900	9.46412	4.11919	1.20011	5e-05	UP		Gamma interferon responsive lysosomal thiol (GILT) reductase family protein;(source:Araport11)
AT1G66960	0.484424	0.210916	1.1996	5e-05	UP	(LUP5)	Terpenoid cyclases family protein;(source:Araport11)
AT5G41240	1.54808	0.674746	1.19806	5e-05	UP	GLUTATHIONE S-TRANSFERASE THETA 2 (ATGSTT2);GLUTATHIONE S-TRANSFERASE THETA 2 (GSTT2); (GST10B)	Encodes glutathione transferase belonging to the theta class of GSTs. Naming convention according to Wagner et al. (2002).
AT1G51790	0.826706	0.360504	1.19736	5e-05	UP		Leucine-rich repeat protein kinase family protein;(source:Araport11)
AT2G22270	4.61304	2.01188	1.19717	0.0001	UP		hematological/neurological-like protein;(source:Araport11)
AT1G61810	1.26161	0.550728	1.19585	0.01345	UP	BETA-GLUCOSIDASE 45 (BGLU45)	beta-glucosidase 45;(source:Araport11)
AT2G17290	6.93746	3.02861	1.19575	5e-05	UP	CALCIUM-DEPENDENT PROTEIN KINASE 6 (CPK6);ARABIDOPSIS THALIANA CALCIUM-DEPENDENT PROTEIN KINASE 6 (ATCPK6);ARABIDOPSIS THALIANA CALMODULIN-DOMAIN PROTEIN KINASE 3 (ATCDPK3);CALCIUM DEPENDENT PROTEIN KINASE 6 (CPK6)	Encodes calcium dependent protein kinase 6 (CPK6), a member of the Arabidopsis CDPK gene family. CDPKs contain an intrinsic Ca2+-activation domain with four EF hand Ca2+-binding sites. CDPKs protein kinases have been proposed to function in multiple plant signal transduction pathways downstream of [Ca2+]cyt elevations, thus transducing various physiological responses. CPK6 is expressed in both gu…
AT1G76580	0.710428	0.310191	1.19553	5e-05	UP		Squamosa promoter-binding protein-like (SBP domain) transcription factor family protein;(source:Araport11)
AT1G69720	10.7241	4.68283	1.1954	5e-05	UP	HEME OXYGENASE 3 (ho3)	Encodes a member (HO3) of the heme oxygenase family.
AT5G64340	10.0503	4.3902	1.19488	5e-05	UP	SAC51, SUPPRESSOR OF ACAULIS 51	Encodes a bHLH(basic helix-loop-helix)-type transcription factor SAC51 [suppressor of acaulis 51]. Upregulation of SAC51 reverses the dwarf phenotype caused by a loss-of-function mutation in ACL5 (Arabidopsis thaliana ACAULIS 5) gene, suggesting that activation of SAC51 may lead to the expression of a subset of genes required for stem elongation.
AT5G51640	5.20992	2.27633	1.19455	5e-05	UP	YELLOW-LEAF-SPECIFIC GENE 7 (YLS7);TRICHOME BIREFRINGENCE-LIKE 17 (TBL17)	Encodes leaf-senescence-related protein. A member of the TBL (TRICHOME BIREFRINGENCE-LIKE) gene family containing a plant-specific DUF231 (domain of unknown function) domain. TBL gene family has 46 members, two of which (TBR/AT5G06700 and TBL3/AT5G01360) have been shown to be involved in the synthesis and deposition of secondary wall cellulose, presumably by influencing the esterification state o…
AT4G31800	26.2544	11.4724	1.19439	5e-05	UP	ARABIDOPSIS THALIANA WRKY DNA-BINDING PROTEIN 18 (ATWRKY18);WRKY DNA-BINDING PROTEIN 18 (WRKY18)	Pathogen-induced transcription factor. Binds W-box sequences in vitro. Forms protein complexes with itself and with WRKY40 and WRKY60. Constitutive expression of WRKY18 enhanced resistance to P. syringae, but its coexpression with WRKY40 or WRKY60 made plants more susceptible to both P. syringae and B. cinerea. WRKY18, WRKY40, and WRKY60 have partially redundant roles in response to the hemibiotr…
AT4G23270	3.73141	1.6306	1.19432	5e-05	UP	CYSTEINE-RICH RLK (RECEPTOR-LIKE PROTEIN KINASE) 19 (CRK19)	Encodes a cysteine-rich receptor-like protein kinase. The mRNA is cell-to-cell mobile.
AT4G18840	0.658816	0.287902	1.1943	0.01375	UP		Pentatricopeptide repeat (PPR-like) superfamily protein;(source:Araport11)
AT2G39510	0.790758	0.345661	1.19388	0.0065	UP	USUALLY MULTIPLE ACIDS MOVE IN AND OUT TRANSPORTERS 14 (UMAMIT14)	Encodes a plasma membrane-localized amino acid transporter likely involved in amino acid export in the developing seed.
AT1G77890	1.36082	0.595253	1.1929	0.01135	UP	BECLIN 1-ASSOCIATED AUTOPHAGY-RELATED KEY REGULATOR 14A (ATG14A)	DNA-directed RNA polymerase II protein;(source:Araport11)
AT1G01560	8.17369	3.57588	1.19269	5e-05	UP	MAP KINASE 11 (MPK11);MAP KINASE 11 (ATMPK11)	Member of MAP Kinase family. Flg22-induced activation is blocked by AvrRpt2.
AT1G48280	1.86639	0.817397	1.19114	5e-05	UP	IPGA1-LIKE2 (IPGAL2)	hydroxyproline-rich glycoprotein family protein;(source:Araport11)
AT5G37590	1.04111	0.456662	1.18892	5e-05	UP		Tetratricopeptide repeat (TPR)-like superfamily protein;(source:Araport11)
AT5G38250	0.951103	0.417199	1.18887	5e-05	UP		Protein kinase family protein;(source:Araport11)
AT2G31820	5.45751	2.39534	1.18801	5e-05	UP		Ankyrin repeat family protein;(source:Araport11)
AT4G16146	18.6061	8.17964	1.18567	5e-05	UP		cAMP-regulated phosphoprotein 19-related protein;(source:Araport11)
AT1G70520	4.72584	2.07862	1.18494	5e-05	UP	ALTERED SEED GERMINATION 6 (ASG6);CYSTEINE-RICH RLK (RECEPTOR-LIKE PROTEIN KINASE) 2 (CRK2)	Encodes a cysteine-rich receptor-like protein kinase.
AT4G36150	0.446374	0.196538	1.18344	5e-05	UP		Disease resistance protein (TIR-NBS-LRR class) family;(source:Araport11)
AT1G17590	2.96467	1.30551	1.18326	0.00065	UP	NUCLEAR FACTOR Y, SUBUNIT A8 (NF-YA8)	nuclear factor Y, subunit A8;(source:Araport11)
AT1G56060	30.526	13.444	1.18308	5e-05	UP	CYSTEINE-RICH TRANSMEMBRANE MODULE 3 (ATHCYSTM3)	CYSTM3 is a mitochondrial protein that is induced by salt stress and is a negative regulator of salt stress.
AT2G33051	1.54812	0.681988	1.1827	5e-05	UP		Natural antisense transcript overlaps with AT2G33050;(source:Araport11)
AT1G19850	0.451559	0.19895	1.18251	0.0002	UP	MONOPTEROS (MP);MOVEMENT PROTEIN (MP);INDOLE-3-ACETIC ACID INDUCIBLE 24 (IAA24);AUXIN RESPONSE FACTOR 5 (ARF5)	Encodes a transcription factor (IAA24) mediating embryo axis formation and vascular development. Similar to AUXIN RESPONSIVE FACTOR 1 (ARF1) shown to bind to auxin responsive elements (AREs), and to the maize transcriptional activator VIVIPAROUS 1( VP1). In situ hybridization shows expression in provascular tissue of embryos, the emerging shoot primordia, then is restricted to provascular tissue,…
AT1G55790	1.96772	0.866981	1.18245	0.01175	UP		ferredoxin-fold anticodon-binding domain protein;(source:Araport11)
AT2G40640	2.18404	0.962453	1.18221	0.007	UP		RING/U-box superfamily protein;(source:Araport11)
AT3G16860	0.541794	0.238876	1.18148	0.0192	UP	COBRA-LIKE PROTEIN 8 PRECURSOR (COBL8)	COBRA-like protein 8 precursor;(source:Araport11)
AT5G65450	0.7248	0.319582	1.1814	5e-05	UP	UBIQUITIN-SPECIFIC PROTEASE 17 (UBP17)	Encodes a ubiquitin-specific protease. The mRNA is cell-to-cell mobile.
AT3G61198	6.76107	2.98145	1.18124	0.0002	UP		other_RNA;(source:Araport11)
AT1G25400	21.8227	9.62859	1.18043	5e-05	UP		transmembrane protein;(source:Araport11)
AT1G65360	1.28918	0.569129	1.17963	0.0504	UP	AGAMOUS-LIKE 23 (AGL23)	Encodes AGL23, a Type I MADS-box gene that controls female gametophyte development and the biogenesis of organelles during embryo development.
AT2G42510	0.958182	0.423145	1.17915	0.0012	UP		survival motor neuron interacting protein;(source:Araport11)
AT5G02100	1.50828	0.666085	1.17913	0.0001	UP	OSBP(OXYSTEROL BINDING PROTEIN)-RELATED PROTEIN 3A (ORP3A);UNFERTILIZED EMBRYO SAC 18 (UNE18)	Encodes a protein that binds to beta-sitosterol and localizes to the ER. The WFDE motif in ORP3a appears to be important for a direct interaction with PVA12 [Plant VAMP-Associated protein 12]. Mutation of this motif causes ORP3a to relocalize to the Golgi and cytosol. The interaction between PVA12 and ORP3a does not appear to be sterol-dependent.
AT4G36280	0.683441	0.302072	1.17792	5e-05	UP	CRT1 HOMOLOGUE 1 (CRH1); (ATMORC2);MICRORCHIDIA 2 (MORC2)	Member of the microrchidia protein family which have been described as epigenetic regulators and plant immune mediators, contains a hallmark GHKL-type ATPase domain in N-terminus.
AT1G61240	3.59718	1.59027	1.17759	5e-05	UP		lysine ketoglutarate reductase trans-splicing-like protein (DUF707);(source:Araport11)
AT3G47160	18.6769	8.26267	1.17658	5e-05	UP		RING/U-box superfamily protein;(source:Araport11)
AT2G42320	5.43348	2.40449	1.17615	5e-05	UP		nucleolar protein gar2-like protein;(source:Araport11)
AT1G15510	0.810904	0.358878	1.17604	5e-05	UP	ARABIDOPSIS EARLY CHLOROPLAST BIOGENESIS2 (ATECB2);VANILLA CREAM 1 (VAC1);EARLY CHLOROPLAST BIOGENESIS2 (ECB2)	Encodes a pentatricopeptide repeat protein required for chloroplast transcript accD RNA editing and early chloroplast biogenesis.
AT5G44210	11.8423	5.24179	1.17582	5e-05	UP	ERF DOMAIN PROTEIN 9 (ERF9);ERF DOMAIN PROTEIN- 9 (ATERF-9);ERF DOMAIN PROTEIN 9 (ATERF9)	encodes a member of the ERF (ethylene response factor) subfamily B-1 of ERF/AP2 transcription factor family (ATERF-9). The protein contains one AP2 domain. There are 15 members in this subfamily including ATERF-3, ATERF-4, ATERF-7, and leafy petiole.
AT3G03640	5.82948	2.58047	1.17573	5e-05	UP	(GLUC);BETA GLUCOSIDASE 25 (BGLU25)	Encodes beta-glucosidase (GLUC).
AT2G43250	1.50628	0.666814	1.17563	5e-05	UP		transmembrane protein;(source:Araport11)
AT5G49520	0.966864	0.428413	1.17431	5e-05	UP	ARABIDOPSIS THALIANA WRKY DNA-BINDING PROTEIN 48 (ATWRKY48);WRKY DNA-BINDING PROTEIN 48 (WRKY48)	Encodes WRKY48, a member of the WRKY Transcription Factor. WRKY48 is a stress- and pathogen-induced transcriptional activator that represses plant basal defense. The mRNA is cell-to-cell mobile.
AT3G26600	6.81431	3.02114	1.17347	5e-05	UP	ARMADILLO REPEAT ONLY 4 (ARO4)	Armadillo repeat protein. One of a family of four in Arabidopsis. Expressed in vegetative tissues, anthers and ovules.
AT3G03970	1.14568	0.508254	1.17258	0.00115	UP	(SINE2)	At3G03970 encodes the plant KASH protein SINE2; SINE2 interacts with SUN1 and SUN2 and is localized at the nuclear envelope.
AT2G42450	0.926396	0.411144	1.17199	0.0001	UP		alpha/beta-Hydrolases superfamily protein;(source:Araport11)
AT5G08010	2.39641	1.06691	1.16744	5e-05	UP		hypothetical protein;(source:Araport11)
AT5G24360	1.89694	0.844619	1.1673	5e-05	UP	INOSITOL REQUIRING 1-1 (IRE1-1); (IRE1B); (AtIRE1b)	IRE1A and IRE1B catalyze bZIP60 mRNA splicing, producing the active bZIP60 transcription factor.
AT2G39660	5.75472	2.56559	1.16546	5e-05	UP	BOTRYTIS-INDUCED KINASE1 (BIK1)	Encodes a plasma membrane-localized ser/thr protein kinase that is a crucial component of host response signaling required to activate the resistance responses to Botrytis and A. brassicicola infection. It is likely a negative regulator of salicylic acid accumulation and basal defense against virulent bacterial pathogens. Together with ER plays opposing roles in leaf morphogenesis and inflorescen…
AT1G51860	0.928462	0.41404	1.16507	5e-05	UP		Leucine-rich repeat protein kinase family protein;(source:Araport11)
AT1G53620	8.03987	3.5892	1.16351	0.03285	UP		transmembrane protein;(source:Araport11)
AT5G18360	0.958833	0.428422	1.16225	5e-05	UP		Disease resistance protein (TIR-NBS-LRR class) family;(source:Araport11)
AT2G15390	15.9456	7.12818	1.16155	5e-05	UP	(atfut4);FUCOSYLTRANSFERASE 4 (FUT4)	Encodes an alpha-(1,2)-fucosyltransferase.
AT1G72280	6.17066	2.75862	1.16148	5e-05	UP	ENDOPLASMIC RETICULUM OXIDOREDUCTINS 1 (ERO1);ENDOPLASMIC RETICULUM OXIDOREDUCTINS 1 (AERO1)	Encodes an oxidoreductin required for oxidative protein folding in the ER and exists in two distinct oxidized isoforms (Ox1 and Ox2), which are determined by the formation or breakage of the putative regulatory disulfide. AtERO1 is mainly present in the Ox1 redox state.
AT4G26200	0.456275	0.204026	1.16115	0.02345	UP	1-AMINO-CYCLOPROPANE-1-CARBOXYLATE SYNTHASE 7 (ACS7);1-AMINO-CYCLOPROPANE-1-CARBOXYLATE SYNTHASE 7 (ACCS7); (ATACS7)	Member of a family of proteins in Arabidopsis that encode 1-Amino-cyclopropane-1-carboxylate synthase, an enzyme involved in ethylene biosynthesis. Not expressed in response to IAA.
AT1G48210	4.30723	1.92646	1.16081	5e-05	UP		Protein kinase superfamily protein;(source:Araport11)
AT3G57460	1.45032	0.648842	1.16043	0.0047	UP		catalytic/ metal ion binding / metalloendopeptidase/ zinc ion binding protein;(source:Araport11)
AT3G21070	4.50149	2.01592	1.15896	5e-05	UP	NAD KINASE 1 (NADK1);NAD KINASE 1 (ATNADK-1)	Encodes a protein with NAD(H) kinase activity.
AT5G48380	6.37644	2.85894	1.15727	5e-05	UP	BAK1-INTERACTING RECEPTOR-LIKE KINASE 1 (BIR1)	Encodes a BAK1-interacting receptor-like kinase named BIR1. Negatively regulates multiple plant resistance signaling pathways, one of which is the SOBIR1(AT2G31880)-dependent pathway.
AT1G77510	9.62557	4.32041	1.1557	5e-05	UP	PDI-LIKE 1-2 (ATPDIL1-2);PROTEIN DISULFIDE ISOMERASE 6 (PDI6);PROTEIN DISULFIDE ISOMERASE 6 (ATPDI6);PDI-LIKE 1-2 (PDIL1-2)	Encodes a protein disulfide isomerase-like (PDIL) protein, a member of a multigene family within the thioredoxin (TRX) superfamily. Transcript levels for this gene are up-regulated in response to three different chemical inducers of ER stress (dithiothreitol, beta-mercaptoethanol, and tunicamycin). AtIRE1-2 does not appear to be required for this response, but the atbzip60 mutant has a diminished…
AT2G31270	2.22183	0.99784	1.15487	5e-05	UP	HOMOLOG OF YEAST CDT1 A (CDT1A);ARABIDOPSIS HOMOLOG OF YEAST CDT1 A (ATCDT1A);ARABIDOPSIS HOMOLOG OF YEAST CDT1 (CDT1)	Encodes a cyclin-dependent protein kinase. Involved in nuclear DNA replication and plastid division. Located in nucleus and chloroplast.
AT5G50450	3.90068	1.75314	1.15378	5e-05	UP		HCP-like superfamily protein with MYND-type zinc finger;(source:Araport11)
AT3G46090	40.941	18.4377	1.15089	5e-05	UP	(ZAT7)	C2H2 and C2HC zinc fingers superfamily protein;(source:Araport11)
AT2G44490	45.0483	20.304	1.14971	5e-05	UP	BETA GLUCOSIDASE 26 (BGLU26);PENETRATION 2 (PEN2)	Encodes a glycosyl hydrolase that localizes to peroxisomes and acts as a component of an inducible preinvasion resistance mechanism. Required for mlo resistance. The mRNA is cell-to-cell mobile.
AT1G59890	1.55702	0.702031	1.14918	5e-05	UP	SIN3-LIKE 5 (SNL5)	SIN3-like 5;(source:Araport11)
AT3G13433	25.8076	11.6433	1.1483	5e-05	UP		transmembrane protein;(source:Araport11)
AT1G76650	27.3795	12.3543	1.14808	5e-05	UP		calmodulin-like 38;(source:Araport11)
AT4G10890	0.642808	0.290218	1.14725	0.00475	UP		DDE family endonuclease;(source:Araport11)
AT5G65710	0.935209	0.42262	1.14593	0.0032	UP	HAESA-LIKE 2 (HSL2)	Encodes a protein controlling the separation step of floral organ abscission.Necessary for pathogen-triggered leaf abscission.
AT5G45820	18.1858	8.21957	1.14568	5e-05	UP	CBL-INTERACTING PROTEIN KINASE 20 (CIPK20);SNF1-RELATED PROTEIN KINASE 3.6 (SnRK3.6);PROTEIN KINASE 18 (PKS18)	Encodes a CBL-interacting serine/threonine protein kinase comprised of an N-terminal kinase catalytic domain similar to SNF1/AMPK and a unique C-terminal regulatory domain.
AT5G61990	0.970446	0.438713	1.14537	5e-05	UP		Pentatricopeptide repeat (PPR) superfamily protein;(source:Araport11)
AT4G26455	3.48511	1.57562	1.14528	5e-05	UP	WPP DOMAIN INTERACTING PROTEIN 1 (WIP1);ARABIDOPSIS THALIANA WPP DOMAIN INTERACTING PROTEIN 1 (ATWIP1)	Encodes an outer nuclear membrane protein that anchors RanGAP1 to the nuclear envelope. It interacts with SUN proteins and is required for maintaining the elongated nuclear shape of epidermal cells.
AT1G49230	1.41081	0.637898	1.14513	0.00065	UP	(ATATL78);ARABIDOPSIS TOXICOS EN LEVADURA 78 (ATL78)	RING/U-box superfamily protein;(source:Araport11)
AT1G19360	6.55551	2.96631	1.14404	5e-05	UP	REDUCED RESIDUAL ARABINOSE 3 (RRA3)	Encodes an arabinosyltransferase that modifies extensin proteins in root hair cells.
AT5G18820	1.2022	0.544625	1.14234	0.0008	UP	EMBRYO DEFECTIVE 3007 (EMB3007); (CPNA2);CHAPERONIN-60ALPHA2 (CPN60ALPHA2)	Encodes a subunit of chloroplasts chaperonins that are involved in mediating the folding of newly synthesized, translocated, or stress-denatured proteins. Cpn60 subunits are: Cpn60alpha1 (At2g28000), AtCpn60alpha2 (At5g18820), AtCpn60beta1 (At1g55490), AtCpn60beta2 (At3g13470), AtCpn60beta3 (At5g56500), AtCpn60beta4 (At1g26230).
AT3G50040	0.544642	0.24686	1.14162	0.04935	UP		hypothetical protein;(source:Araport11)
AT1G64610	1.88525	0.855715	1.13955	5e-05	UP		Transducin/WD40 repeat-like superfamily protein;(source:Araport11)
AT1G73400	1.61075	0.731392	1.13902	0.0432	UP		Pentatricopeptide repeat (PPR) superfamily protein;(source:Araport11)
AT4G15233	1.53282	0.696276	1.13846	5e-05	UP	ATP-BINDING CASSETTE G42 (ABCG42)	ABC-2 and Plant PDR ABC-type transporter family protein;(source:Araport11)
AT5G64890	3.9708	1.80574	1.13684	0.01575	UP	ELICITOR PEPTIDE 2 PRECURSOR (PROPEP2)	elicitor peptide 2 precursor;(source:Araport11)
AT3G46970	2.80665	1.27639	1.13678	5e-05	UP	ALPHA-GLUCAN PHOSPHORYLASE 2 (PHS2);ARABIDOPSIS THALIANA ALPHA-GLUCAN PHOSPHORYLASE 2 (ATPHS2)	Encodes a cytosolic alpha-glucan phosphorylase. In vitro, the enzyme has a preference for branched polysaccharides, such as glycogen.
AT2G02220	3.33049	1.5157	1.13575	5e-05	UP	PHYTOSULFOKIN RECEPTOR 1 (PSKR1);PHYTOSULFOKIN RECEPTOR 1 (ATPSKR1)	Encodes a protein interacting with phytosulfokine, a five amino acid sulfated peptide (YIYTQ). Contains dual guanylate cyclase and kinase catalytic activities that operate in vivo.
AT5G42020	9.88354	4.50121	1.13471	5e-05	UP	(BIP2);LUMINAL BINDING PROTEIN (BIP)	Luminal binding protein (BiP2) involved in polar nuclei fusion during proliferation of endosperm nuclei.
AT1G14190	1.00901	0.459549	1.13465	0.00505	UP		Glucose-methanol-choline (GMC) oxidoreductase family protein;(source:Araport11)
AT5G37690	0.55957	0.25486	1.13461	0.0111	UP		SGNH hydrolase-type esterase superfamily protein;(source:Araport11)
AT4G21530	0.520812	0.237284	1.13415	0.0001	UP	ANAPHASE PROMOTING COMPLEX 4 (APC4)	Transducin/WD40 repeat-like superfamily protein;(source:Araport11)
AT1G35210	19.9895	9.12342	1.1316	5e-05	UP		hypothetical protein;(source:Araport11)
AT3G50260	30.1961	13.787	1.13105	5e-05	UP	COOPERATIVELY REGULATED BY ETHYLENE AND JASMONATE 1 (CEJ1); (ATERF#011);DREB AND EAR MOTIF PROTEIN 1 (DEAR1)	Encodes a member of the DREB subfamily A-5 of ERF/AP2 transcription factor family. The protein contains one AP2 domain. Involved in defense and freezing stress responses. There are 16 members in this subfamily including RAP2.1, RAP2.9 and RAP2.10. The mRNA is cell-to-cell mobile.
AT5G63830	3.15482	1.44046	1.13103	0.01545	UP		HIT-type Zinc finger family protein;(source:Araport11)
AT2G42890	2.82678	1.29073	1.13097	5e-05	UP	MEI2-LIKE 2 (ML2);MEI2-LIKE 2 (AML2)	A member of mei2-like gene family, predominantly plant-based family of genes encoding RNA binding proteins with characteristic presence of a highly conserved RNA binding motif first described in the mei2 gene of the fission yeast S. pombe. In silico analyses reveal nine mei2 -like genes in A. thaliana. They were grouped into four distinct clades, based on overall sequence similarity and subfamily…
AT3G48360	5.45374	2.49225	1.1298	5e-05	UP	(ATBT2);BTB AND TAZ DOMAIN PROTEIN 2 (bt2)	Encodes a protein (BT2) that is an essential component of the TAC1-mediated telomerase activation pathway. Acts redundantly with BT3 and BT1 during female gametophyte development and with BT3 during male gametophyte development. BT2 also mediates multiple responses to nutrients, stresses, and hormones.
AT3G06210	0.427191	0.195218	1.1298	0.0006	UP		ARM repeat superfamily protein;(source:Araport11)
AT5G20960	0.938472	0.429162	1.12879	5e-05	UP	ALDEHYDE OXIDASE 1 (AAO1);ALDEHYDE OXIDASE 1 (AO1);ARABIDOPSIS THALIANA ALDEHYDE OXIDASE 1 (AtAO1);ARABIDOPSIS THALIANA ALDEHYDE OXIDASE 1 (AT-AO1);ALDEHYDE OXIDASE ALPHA (AOalpha); (ATAO)	Encodes aldehyde oxidase AA01.
AT1G13470	40.3786	18.4673	1.12862	5e-05	UP		hypothetical protein (DUF1262);(source:Araport11)
AT5G61560	0.445917	0.20411	1.12743	5e-05	UP		U-box domain-containing protein kinase family protein;(source:Araport11)
AT4G03205	2.81529	1.28883	1.12722	5e-05	UP	(hemf2)	Coproporphyrinogen III oxidase;(source:Araport11)
AT5G38150	0.959436	0.439334	1.12687	5e-05	UP	PLASTID MOVEMENT IMPAIRED 15 (PMI15)	Involved in chloroplast avoidance movement under high-light intensities
AT1G63740	0.395269	0.18121	1.12517	5e-05	UP		Disease resistance protein (TIR-NBS-LRR class) family;(source:Araport11)
AT5G10600	1.17074	0.536862	1.1248	5e-05	UP	CYTOCHROME P450, FAMILY 81, SUBFAMILY K, POLYPEPTIDE 2 (CYP81K2)	member of CYP81K
AT3G49350	4.71688	2.16389	1.12421	5e-05	UP		Ypt/Rab-GAP domain of gyp1p superfamily protein;(source:Araport11)
AT3G17420	1.8596	0.853394	1.12371	5e-05	UP	GLYOXYSOMAL PROTEIN KINASE 1 (GPK1)	Serine/threonine protein kinase-like protein expressed in etiolated cotyledons and found in glyoxysomes.
AT5G67480	6.55822	3.01095	1.12309	5e-05	UP	BTB AND TAZ DOMAIN PROTEIN 4 (BT4)	BTB and TAZ domain protein. Located in cytoplasm and expressed in fruit, flower and leaves.
AT1G27730	59.9732	27.5367	1.12296	5e-05	UP	(ZAT10);SALT TOLERANCE ZINC FINGER (STZ)	Related to Cys2/His2-type zinc-finger proteins found in higher plants. Compensated for a subset of calcineurin deficiency in yeast. Salt tolerance produced by ZAT10 appeared to be partially dependent on ENA1/PMR2, a P-type ATPase required for Li+ and Na+ efflux in yeast. The protein is localized to the nucleus, acts as a transcriptional repressor and is responsive to chitin oligomers. Also involv…
AT1G71830	0.509472	0.233936	1.12289	0.0004	UP	SOMATIC EMBRYOGENESIS RECEPTOR-LIKE KINASE 1 (ATSERK1);SOMATIC EMBRYOGENESIS RECEPTOR-LIKE KINASE 1 (SERK1)	Plasma membrane LRR receptor-like serine threonine kinase expressed during embryogenesis in locules until stage 6 anthers, with higher expression in the tapetal cell layer. SERK1 and SERK2 receptor kinases function redundantly as an important control point for sporophytic development controlling male gametophyte production. SERK1 interacts with and transphosphorylates EMS1
AT2G32550	1.20985	0.555543	1.12286	0.0004	UP	(NOT9C)	Cell differentiation, Rcd1-like protein;(source:Araport11)
AT4G31850	1.51422	0.695453	1.12255	0.0099	UP	PROTON GRADIENT REGULATION 3 (PGR3)	encodes a protein containing 27 pentatrico-peptide repeat (PPR) motifs. Functions in the stabilization of petL operon RNA and also in the translation of petL.
AT4G37100	0.596476	0.27398	1.12239	5e-05	UP		Pyridoxal phosphate (PLP)-dependent transferases superfamily protein;(source:Araport11)
AT4G21180	10.7045	4.91974	1.12156	5e-05	UP	(ATERDJ2B)	J domain protein localized in ER membrane.
AT1G67690	1.74386	0.80178	1.12101	5e-05	UP	PLANT-SPECIFIC PROTEIN OF M3 FAMILY (PSPM3)	Zincin-like metalloproteases family protein;(source:Araport11)
AT4G20410	74.9826	34.4756	1.12098	5e-05	UP	GAMMA-SOLUBLE NSF ATTACHMENT PROTEIN (GSNAP);GAMMA-SOLUBLE NSF ATTACHMENT PROTEIN (GAMMA-SNAP)	Encodes a member of the gamma-soluble NSF attachment protein (gSNAP) gene family.
AT1G72360	2.78378	1.2813	1.11944	0.00015	UP	HYPOXIA RESPONSIVE ERF (ETHYLENE RESPONSE FACTOR) 1 (HRE1); (AtERF73);ETHYLENE RESPONSE FACTOR 73 (ERF73)	Encodes a member of the ERF (ethylene response factor) subfamily B-2 of ERF/AP2 transcription factor family. The protein contains one AP2 domain. There are 5 members in this subfamily including RAP2.2 AND RAP2.12.
AT2G21470	4.89256	2.25204	1.11936	5e-05	UP	EMBRYO DEFECTIVE 2764 (EMB2764);SUMO-ACTIVATING ENZYME 2 (ATSAE2);SUMO-ACTIVATING ENZYME 2 (SAE2)	Encodes one of the two subunits of the SUMO activation enzyme required during sumolation. Sumolation is a post-translational protein modification process similar to ubiquitination during which a polypeptide (SUMO) is covalently attached to a target protein.
AT2G38000	4.62097	2.12716	1.11927	5e-05	UP		chaperone protein dnaJ-like protein;(source:Araport11)
AT1G20310	2.55562	1.17647	1.11921	0.002	UP		syringolide-induced protein;(source:Araport11)
AT1G68020	2.45745	1.1314	1.11905	5e-05	UP	TREHALOSE -6-PHOSPHATASE SYNTHASE S6 (TPS6); (ATTPS6)	Encodes an enzyme putatively involved in trehalose biosynthesis. The protein has a trehalose synthase (TPS)-like domain and a trehalose phosphatase (TPP)-like domain. It can complement a yeast mutant lacking both of these activities suggesting that this is a bifunctional enzyme.
AT2G46430	6.45445	2.97441	1.11769	5e-05	UP	CYCLIC NUCLEOTIDE GATED CHANNEL 3 (ATCNGC3); (CNGC3.C);CYCLIC NUCLEOTIDE GATED CHANNEL 3 (CNGC3)	Encodes a cyclic nucleotide gated channel, downstream component of the signaling pathways leading to hypersensitive response (HR) resistance.
AT5G23330	5.84855	2.69623	1.11714	5e-05	UP		Nucleotidylyl transferase superfamily protein;(source:Araport11)
AT5G20250	2.10405	0.970037	1.11706	5e-05	UP	DARK INDUCIBLE 10 (DIN10);RAFFINOSE SYNTHASE 6 (RS6)	encodes a member of glycosyl hydrolase family 36. Expression is induced within 3 hours of dark treatment, in senescing leaves and treatment with exogenous photosynthesis inhibitor. Induction of gene expression was suppressed in excised leaves supplied with sugar. The authors suggest that the gene's expression pattern is responding to the level of sugar in the cell. The mRNA is cell-to-cell mobile.
AT4G39580	3.38145	1.56084	1.11532	5e-05	UP		Galactose oxidase/kelch repeat superfamily protein;(source:Araport11)
AT4G20110	4.7836	2.20859	1.11497	5e-05	UP	VACUOLAR SORTING RECEPTOR 7 (VSR7)	VACUOLAR SORTING RECEPTOR 7;(source:Araport11)
AT4G13120	1.01245	0.467521	1.11475	0.00735	UP		transposable_element_gene;(source:Araport11);hAT-like transposase family (hobo/Ac/Tam3), has a 2.6e-50 P-value blast match to GB:AAD24567 transposase Tag2 (hAT-element) (Arabidopsis thaliana);(source:TAIR10)
AT2G15480	2.52621	1.16694	1.11424	5e-05	UP	UDP-GLUCOSYL TRANSFERASE 73B5 (UGT73B5)	UDP-glucosyl transferase 73B5;(source:Araport11)
AT3G45090	0.367969	0.170013	1.11394	5e-05	UP		P-loop containing nucleoside triphosphate hydrolases superfamily protein;(source:Araport11)
AT1G10240	0.708395	0.327391	1.11354	5e-05	UP	FAR1-RELATED SEQUENCE 11 (FRS11)	FAR1-related sequence 11;(source:Araport11)
AT5G46450	1.25607	0.580733	1.11297	5e-05	UP		Disease resistance protein (TIR-NBS-LRR class) family;(source:Araport11)
AT2G42280	1.81425	0.838932	1.11275	0.00025	UP	ABA-RESPONSIVE KINASE SUBSTRATE 3 (AKS3);FLOWERING BHLH 4 (FBH4)	basic helix-loop-helix (bHLH) DNA-binding superfamily protein;(source:Araport11)
AT1G30590	4.83561	2.23616	1.11267	5e-05	UP		RNA polymerase I specific transcription initiation factor RRN3 protein;(source:Araport11)
AT4G19440	1.23427	0.571068	1.11192	5e-05	UP		Tetratricopeptide repeat (TPR)-like superfamily protein;(source:Araport11)
AT1G56120	2.17431	1.00602	1.1119	5e-05	UP		Leucine-rich repeat transmembrane protein kinase;(source:Araport11)
AT1G67960	3.21129	1.4866	1.11114	5e-05	UP	POLLEN DEFECTIVE IN GUIDANCE 1 (POD1)	POD1 is involved in pollen tube guidence and early embryo patterning.
ATCG00750	11.9846	5.54984	1.11066	5e-05	UP	RIBOSOMAL PROTEIN S11 (RPS11)	30S chloroplast ribosomal protein S11
AT5G25070	1.75003	0.811341	1.109	5e-05	UP		neurofilament light protein;(source:Araport11)
AT5G10520	1.7632	0.817733	1.10849	5e-05	UP	ROP BINDING PROTEIN KINASES 1 (RBK1)	ROP binding protein kinases 1;(source:Araport11)
AT1G61800	7.25578	3.36599	1.1081	5e-05	UP	ARABIDOPSIS GLUCOSE-6-PHOSPHATE/PHOSPHATE TRANSLOCATOR 2 (ATGPT2);GLUCOSE-6-PHOSPHATE/PHOSPHATE TRANSLOCATOR 2 (GPT2)	glucose6-Phosphate/phosphate transporter 2. Expression is upregulated in the shoot of cax1/cax3 mutant. The mRNA is cell-to-cell mobile.
AT1G11000	1.01884	0.472989	1.10705	5e-05	UP	MILDEW RESISTANCE LOCUS O 4 (ATMLO4);MILDEW RESISTANCE LOCUS O 4 (MLO4)	A member of a large family of seven-transmembrane domain proteins specific to plants, homologs of the barley mildew resistance locus o (MLO) protein. The Arabidopsis genome contains 15 genes encoding MLO proteins, with localization in plasma membrane. Phylogenetic analysis revealed four clades of closely-related AtMLO genes. ATMLO4 belongs to the clade I, with AtMLO11 and AtMLO14. The gene is exp…
AT5G46180	16.1003	7.4804	1.1059	5e-05	UP	ORNITHINE-DELTA-AMINOTRANSFERASE (DELTA-OAT)	Encodes an ornithine delta-aminotransferase that is transcriptionally up-regulated in young seedlings and in response to salt stress. It is unlikely to play a role in salt-stress-induced proline accumulation, however, it appears to participate in arginine and ornithine catabolism.
AT1G05440	0.897902	0.417226	1.10573	0.0184	UP		C-8 sterol isomerase;(source:Araport11)
AT2G45480	1.16233	0.54023	1.10537	0.0011	UP	GROWTH-REGULATING FACTOR 9 (GRF9);GROWTH-REGULATING FACTOR 9 (AtGRF9)	Growth regulating factor encoding transcription activator. One of the nine members of a GRF gene family, containing nuclear targeting domain. Involved in leaf development.
AT5G09520	3.63271	1.68967	1.1043	0.00745	UP	PRO-GLU-LEU|ILE|VAL-PRO-LYS 2 (PELPK2)	hydroxyproline-rich glycoprotein family protein;(source:Araport11)
AT4G18440	170.366	79.3068	1.10312	5e-05	UP		L-Aspartase-like family protein;(source:Araport11)
AT2G30615	7.91918	3.68813	1.10246	0.0041	UP		F-box/LRR protein;(source:Araport11)
AT4G20720	1.18987	0.554334	1.10198	5e-05	UP		dentin sialophosphoprotein-like protein;(source:Araport11)
AT1G49130	3.27775	1.5304	1.0988	0.0001	UP	B-BOX DOMAIN PROTEIN 17 (BBX17)	Regulated by heat shock.
AT1G68910	3.82694	1.78692	1.09872	5e-05	UP	WPP DOMAIN-INTERACTING PROTEIN 2 (WIT2)	Encodes one of the WPP domain-interacting proteins (WIT1/AT5G11390, WIT2/AT1G68910) required for RanGAP nuclear envelope association in root tip cells. Ran GTPase plays essential roles in multiple cellular processes, including nucleocytoplasmic transport, spindle formation, and postmitotic nuclear envelope reassembly. The cytoplasmic Ran GTPase activating protein RanGAP is critical to establish a…
AT1G25560	240.695	112.447	1.09796	5e-05	UP	TEMPRANILLO 1 (TEM1); (ATTEM1);ETHYLENE RESPONSE DNA BINDING FACTOR 1 (EDF1)	Encodes a member of the RAV transcription factor family that contains AP2 and B3 binding domains. Involved in the regulation of flowering under long days. Loss of function results in early flowering. Overexpression causes late flowering and repression of expression of FT. Novel transcriptional regulator involved in ethylene signaling. Promoter bound by EIN3. EDF1 in turn, binds to promoter elemen…
AT2G18120	1.80575	0.843703	1.09779	0.01635	UP	SHI-RELATED SEQUENCE 4 (SRS4)	A member of SHI gene family. Arabidopsis thaliana has ten members that encode proteins with a RING finger-like zinc finger motif. Despite being highly divergent in sequence, many of the SHI-related genes are partially redundant in function and synergistically promote gynoecium, stamen and leaf development in Arabidopsis.
AT1G21100	8.12784	3.7977	1.09775	5e-05	UP	INDOLE GLUCOSINOLATE O-METHYLTRANSFERASE 1 (IGMT1)	O-methyltransferase family protein;(source:Araport11)
AT5G09690	0.770981	0.360294	1.09752	0.00205	UP	ARABIDOPSIS THALIANA MAGNESIUM TRANSPORTER 7 (ATMGT7); (MRS2-7);MAGNESIUM TRANSPORTER 7 (MGT7)	Transmembrane magnesium transporter. One of nine family members. Loss of function mutants exhibit poor growth under magnesium stress conditions. Splice variant AT5G09690.1 (386 aa) is a functional transporter while AT5G09690.4 (371 aa) does not have transporter activity.
AT2G38600	1.17295	0.548161	1.09747	0.0397	UP		HAD superfamily, subfamily IIIB acid phosphatase;(source:Araport11)
AT3G20410	7.10164	3.31895	1.09743	5e-05	UP	CALMODULIN-DOMAIN PROTEIN KINASE 9 (CPK9)	calmodulin-domain protein kinase CDPK isoform 9 (CPK9)
AT4G20320	1.48096	0.692203	1.09727	5e-05	UP	CTP SYNTHASE 4 (CTPS4)	Cytidine triphosphate synthase.
AT5G27380	30.1127	14.0807	1.09665	5e-05	UP	(ATGSH2); (GSHB);GLUTATHIONE SYNTHETASE 2 (GSH2)	Encodes a protein with similarity to glutathione synthetases, which catalyzes one of the early steps in glutathione biosynthesis. Two transcripts have been detected; the longer transcript is less abundant and the protein is localized to the chloroplast. The smaller transcript, in which the transit peptide is truncated, is localized to the cytosol.
AT4G18990	1.46899	0.687225	1.09597	0.0014	UP	XYLOGLUCAN ENDOTRANSGLUCOSYLASE/HYDROLASE 29 (XTH29)	xyloglucan endotransglucosylase/hydrolase 29;(source:Araport11)
AT2G23270	2.48864	1.16444	1.09572	0.0307	UP	PAMP-INDUCED SECRETED PEPTIDE 3 (PIP3);PRECURSOR OF PAMP-INDUCED PEPTIDE 3 (PREPIP3)	Encoding a precursor protein of a secreted peptide that is responsive to flg22 stimulus. Finetuning role in modulation of immunity through the regulation of SA and JA biosynthesis and signalling pathways.
AT3G56430	5.79969	2.71483	1.09511	5e-05	UP	ATTIM21-LIKE 2 (ATTIM21L-2)	TIM domain protein. Associates with components of mitochondrial complex I and III. May be involved in biogenesis of respiratory chain components.
AT3G29320	4.11674	1.92929	1.09343	5e-05	UP	ALPHA-GLUCAN PHOSPHORYLASE 1 (PHS1)	Encodes a plastidic alpha-glucan phosphorylase. In vitro, the enzyme has a preference for maltooligosaccharides, such as maltoheptaose. The mRNA is cell-to-cell mobile.
AT1G15790	10.6797	5.00623	1.09307	5e-05	UP		mediator of RNA polymerase II transcription subunit 15a-like protein;(source:Araport11)
AT5G64570	2.39674	1.12365	1.09288	0.00735	UP	BETA-D-XYLOSIDASE 4 (XYL4);ARABIDOPSIS THALIANA BETA-D-XYLOSIDASE 4 (ATBXL4)	Encodes a beta-d-xylosidase that belongs to family 3 of glycoside hydrolases.
AT2G24530	0.78051	0.366032	1.09245	0.0311	UP		transcriptional regulator of RNA polII, SAGA, subunit;(source:Araport11)
AT1G28090	3.15669	1.4812	1.09165	5e-05	UP		Polynucleotide adenylyltransferase family protein;(source:Araport11)
AT2G37320	0.677866	0.318515	1.08964	0.02065	UP		Tetratricopeptide repeat (TPR)-like superfamily protein;(source:Araport11)
AT2G47090	0.415515	0.195338	1.08893	0.0011	UP		zinc ion binding/nucleic acid binding protein;(source:Araport11)
AT3G10500	3.41284	1.60466	1.08871	5e-05	UP	NAC DOMAIN CONTAINING PROTEIN 53 (anac053);ANTHER INDEHISCENCE FACTOR (AIF);NAC WITH TRANSMEMBRANE MOTIF 1-LIKE 4 (NTL4);NAC DOMAIN CONTAINING PROTEIN 53 (NAC053)	Encodes a transcriptional activator that is associated with the plasma membrane in a dormant form and is proteolytically cleaved to create a form that can enter the nucleus. It is thought to promote ROS production by binding directly to the promoters of genes encoding ROS biosynthetic enzymes during drought-induced leaf senescence. The mRNA is cell-to-cell mobile.
AT1G22070	11.2553	5.2951	1.08787	5e-05	UP	TGA1A-RELATED GENE 3 (TGA3)	Encodes a transcription factor. Like other TGAla-related factors, TGA3 has a highly conserved bZIP region and exhibits similar DNA-binding properties.
AT2G18660	149.391	70.3017	1.08746	5e-05	UP	EXPANSIN-LIKE B3 PRECURSOR (EXLB3); (AtPNP-A);PLANT NATRIURETIC PEPTIDE A (PNP-A)	Encodes PNP-A (Plant Natriuretic Peptide A). PNPs are a class of systemically mobile molecules distantly related to expansins; their biological role has remained elusive. PNP-A contains a signal peptide domain and is secreted into the extracellular space. Co-expression analyses using microarray data suggest that PNP-A may function as a component of plant defence response and SAR in particular, an…
AT5G26340	33.0915	15.5749	1.08724	5e-05	UP	(MSS1);SUGAR TRANSPORT PROTEIN 13 (ATSTP13);SUGAR TRANSPORT PROTEIN 13 (STP13)	Encodes a protein with high affinity, hexose-specific/H+ symporter activity. The activity of the transporter appears to be negatively regulated by phosphorylation. Importantly, microarray analysis, as well as the study of the expression of this gene in mutants involved in programmed cell death (PCD) demonstrated a tight correlation between this gene's expression and PCD.
AT1G70820	15.0125	7.06649	1.0871	5e-05	UP		phosphoglucomutase, putative / glucose phosphomutase;(source:Araport11)
AT4G36480	8.24831	3.88787	1.08512	5e-05	UP	LONG-CHAIN BASE1 (ATLCB1);FUMONISIN B1 RESISTANT 11 (FBR11);EMBRYO DEFECTIVE 2779 (EMB2779);LONG-CHAIN BASE1 (LCB1)	Encodes the LCB1 subunit of serine palmitoyltransferase. Together with the LCB2 subunit, forms a functional serine palmitoyltransferase complex, which catalyzes the first reaction of sphingolipid biosynthesis. Knockout of LCB1 was embryo lethal. Partial suppression of LCB1 expression led to smaller plants due to reduced cell expansion.
AT5G52950	0.833866	0.393287	1.08423	5e-05	UP		LIM domain protein;(source:Araport11)
AT1G19270	2.31488	1.09194	1.08404	5e-05	UP	DA (LARGE IN CHINESE) 1 (DA1)	Encodes a ubiquitin-activated peptidase that is a member of a small (7 member) ubiquitin binding protein family. It appears to play a role in regulation of endoreduplication in leaf epidermal tissue.
AT5G27420	29.6677	14.0001	1.08346	5e-05	UP	CARBON/NITROGEN INSENSITIVE 1 (CNI1);ARABIDOPSIS TOXICOS EN LEVADURA 31 (ATL31)	Encodes CNI1 (Carbon/Nitrogen Insensitive1) (also named as ATL31), a RING type ubiquitin ligase that functions in the Carbon/Nitrogen response for growth phase transition in Arabidopsis seedlings. The mRNA is cell-to-cell mobile.
AT3G02160	1.26016	0.595303	1.08191	0.0005	UP		Bromodomain transcription factor;(source:Araport11)
AT5G09400	2.06257	0.974508	1.0817	5e-05	UP	(ATKUP7);K+ UPTAKE PERMEASE 7 (KUP7)	Encodes a potassium uptake permease with a functional adenylate cyclase (AC) center. The first 100 aa of this protein can complement AC-deficient E. coli and display AC activity in vitro. KUP7 is localized to the plasma membrane where it functions in potassium uptake and translocation.
AT2G24645	2.26738	1.07242	1.08016	5e-05	UP		Transcriptional factor B3 family protein;(source:Araport11)
AT4G01037	14.4045	6.8134	1.08007	5e-05	UP	WHAT'S THIS FACTOR? (WTF1); (AtWTF1)	Ubiquitin carboxyl-terminal hydrolase family protein;(source:Araport11)
AT1G21750	15.2448	7.21213	1.07982	5e-05	UP	PDI-LIKE 1-1 (PDIL1-1);PDI-LIKE 1-1 (ATPDIL1-1);PROTEIN DISULFIDE ISOMERASE 5 (PDI5);ARABIDOPSIS THALIANA PROTEIN DISULFIDE ISOMERASE 5 (ATPDI5)	Encodes a protein disulfide isomerase-like (PDIL) protein, a member of a multigene family within the thioredoxin (TRX) superfamily; isoform contains non-consensus GA donor splice site at intron 9. Transcript levels for this gene are up-regulated in response to three different chemical inducers of ER stress (dithiothreitol, beta-mercaptoethanol, and tunicamycin). Neither AtIRE1-2 nor AtbZIP60 appe…
AT1G17147	37.8885	17.9315	1.07926	5e-05	UP		VQ motif-containing protein;(source:Araport11)
AT5G62570	9.23936	4.37382	1.0789	5e-05	UP	CALMODULIN-BINDING PROTEIN 60A (CBP60A)	Calmodulin binding protein-like protein;(source:Araport11)
AT1G13750	2.64772	1.25397	1.07825	5e-05	UP	ARABIDOPSIS THALIANA PURPLE ACID PHOSPHATASE 1 (ATPAP1);PURPLE ACID PHOSPHATASE 1 (PAP1)	Encodes a purple acid phosphatase whose expression is responsive to both phosphate (Pi) and phosphite (Phi) in roots.
AT2G43570	229.472	108.719	1.07771	5e-05	UP	CHITINASE, PUTATIVE (CHI)	chitinase;(source:Araport11)
AT5G57970	2.87637	1.36345	1.07699	5e-05	UP		DNA glycosylase superfamily protein;(source:Araport11)
AT5G13270	0.702098	0.333298	1.07486	0.00025	UP	REQUIRED FOR ACCD RNA EDITING 1 (RARE1)	Encodes RARE1 (Required for accD RNA Editing 1), a trans-factor essential for C-to-U editing of the chloroplast accD transcript. RARE1 carries 15 PPR (pentatricopeptide repeat) motifs, an E/E+ and a DYW domain (C-terminal tripeptide).
AT3G06920	0.978251	0.464461	1.07465	0.00595	UP		Tetratricopeptide repeat (TPR)-like superfamily protein;(source:Araport11)
AT3G20290	10.9614	5.2091	1.07333	5e-05	UP	EPS15 HOMOLOGY DOMAIN 1 (EHD1);EPS15 HOMOLOGY DOMAIN 1 (ATEHD1)	Encodes AtEHD1, one of the Arabidopsis Eps15 homology domain proteins involved in endocytosis (AtEHD2, At4g05520).
AT5G42870	3.29662	1.56684	1.07313	5e-05	UP	PHOSPHATIDIC ACID PHOSPHOHYDROLASE 2 (PAH2);PHOSPHATIDIC ACID PHOSPHOHYDROLASE 2 (ATPAH2)	The PAH2 gene encodes a phosphatidate phosphohydrolase. Mutant analysis revealed its involvement in galactolipid synthesis pathway, and the membrane lipid remodeling. The pah1pah2 double-mutant showed enhanced Al-susceptibility under low-P conditions, but there was no significant differences in Al tolerance between pah1pah2 and wild type when they were grown in a solution containing 35 &#956;M Pi.
AT1G62630	2.27191	1.08036	1.07239	5e-05	UP		Disease resistance protein (CC-NBS-LRR class) family;(source:Araport11)
AT1G74600	0.459392	0.218573	1.07161	5e-05	UP	ORGANELLE TRANSCRIPT PROCESSING 87 (OTP87)	OTP87 appears to act as a trans-factor involved in the recognition of the two editing sites in mitochondrial genes nad7-C24 and atp1-C1178.
AT4G24190	19.4597	9.25981	1.07143	5e-05	UP	SHEPHERD (SHD);HEAT SHOCK PROTEIN 90.7 (HSP90.7);HEAT SHOCK PROTEIN 90.7 (AtHsp90.7);HEAT SHOCK PROTEIN 90-7 (AtHsp90-7)	encodes an ortholog of GRP94, an ER-resident HSP90-like protein and is involved in regulation of meristem size and organization. Single and double mutant analyses suggest that SHD may be required for the correct folding and/or complex formation of CLV proteins. Lines carrying recessive mutations in this locus exhibits expanded shoot meristems, disorganized root meristems, and defective pollen tub…
AT5G54200	0.656847	0.312734	1.07062	5e-05	UP	WD40-DOMAIN 1 (WDD1)	Transducin/WD40 repeat-like superfamily protein;(source:Araport11)
AT3G26170	4.13778	1.97062	1.07021	5e-05	UP	CYTOCHROME P450, FAMILY 71, SUBFAMILY B, POLYPEPTIDE 19 (CYP71B19)	putative cytochrome P450
AT1G08940	3.53157	1.68261	1.06961	5e-05	UP		Phosphoglycerate mutase family protein;(source:Araport11)
AT2G32030	6.43192	3.06557	1.06909	0.0001	UP		Acyl-CoA N-acyltransferases (NAT) superfamily protein;(source:Araport11)
AT1G24150	4.44085	2.1167	1.06902	5e-05	UP	FORMIN HOMOLOGUE 4 (FH4);FORMIN HOMOLOGUE 4 (ATFH4)	Encodes a group I formin. Localized to cell junctions. Polymerizes actin. Binds profilin. Member of family of cytoskeletal-interacting proteins which have the ability to stimulate actin nucleation and barbed-end capping through the combined activity of conserved formin-homology 1 (FH1) and formin-homology 2 (FH2) domains. FORMIN4 is a spatial feedback element in a multi-layered, temporally define…
AT5G16800	12.6402	6.02567	1.06883	5e-05	UP		Acyl-CoA N-acyltransferases (NAT) superfamily protein;(source:Araport11)
AT4G30230	1.79119	0.854717	1.0674	5e-05	UP		hypothetical protein;(source:Araport11)
AT2G41350	9.58884	4.57799	1.06664	5e-05	UP	EMBRYO DEFECTIVE 2819 (EMB2819); (AtAUG1);AUGMIN 1 (AUG1)	Encodes AUG1, likely to be in an augmin-like complex with AUG3.
AT1G21450	2.88528	1.37769	1.06646	5e-05	UP	SCARECROW-LIKE 1 (SCL1)	Encodes a scarecrow-like protein (SCL1). Member of GRAS gene family. The mRNA is cell-to-cell mobile.
AT3G45300	5.3259	2.54382	1.06603	5e-05	UP	(ATIVD);ISOVALERYL-COA-DEHYDROGENASE (IVD);ISOVALERYL-COA-DEHYDROGENASE (IVDH)	Encodes isovaleryl-coenzyme a dehydrogenase. Mutants have increases in 12 seed free amino acids, accumulation of seed homomethionine and 3-isovaleroyloxypropyl-glucosinolate, with a concomitant decrease in seed 3-benzoyloxypropyl-glucosinolate. The mRNA is cell-to-cell mobile.
AT5G61590	118.726	56.718	1.06576	5e-05	UP	(ERF107);DECREASE WAX BIOSYNTHESIS (DEWAX)	Encodes an AP2/ERF-type transcription factor that is preferentially expressed in the epidermis and induced by darkness and negatively regulates cuticular wax biosynthesis.
AT4G13820	1.23606	0.590611	1.06547	0.0001	UP		Leucine-rich repeat (LRR) family protein;(source:Araport11)
AT3G52400	49.4449	23.6294	1.06524	5e-05	UP	SYNTAXIN OF PLANTS 122 (SYP122); (ATSYP122)	syntaxin protein, involved in the negative regulation of defense pathways such as programmed cell death, salicylic acid signalling pathway, jasmonic acid signalling pathway
AT5G54710	2.23365	1.0677	1.0649	5e-05	UP		Ankyrin repeat family protein;(source:Araport11)
AT1G68320	0.736648	0.352165	1.06472	0.04335	UP	MYB DOMAIN PROTEIN 62 (MYB62); (BW62C); (BW62B);MYB DOMAIN PROTEIN 62 (AtMYB62)	putative transcription factor: R2R3-MYB transcription family. Involved in regulation of phosphate starvation responses and gibberellic acid biosynthesis.
AT1G72830	4.6805	2.23766	1.06467	5e-05	UP	NUCLEAR FACTOR Y, SUBUNIT A3 (NF-YA3); (ATHAP2C); (HAP2C)	Encodes a subunit of CCAAT-binding complex, binds to CCAAT box motif present in some plant promoter sequences. One of three members of this class (HAP2A, HAP2B, HAP2C), it is expressed in vegetative and reproductive tissues. Expression is upregulated in the shoot of cax1/cax3 mutant.
AT3G52170	2.65638	1.2702	1.06441	5e-05	UP		DNA binding protein;(source:Araport11)
AT3G26200	5.96729	2.85338	1.0644	5e-05	UP	CYTOCHROME P450, FAMILY 71, SUBFAMILY B, POLYPEPTIDE 22 (CYP71B22)	putative cytochrome P450 The mRNA is cell-to-cell mobile.
AT1G25580	2.29768	1.09935	1.06353	5e-05	UP	ARABIDOPSIS NAC DOMAIN CONTAINING PROTEIN 8 (ANAC008);SUPPRESSOR OF GAMMA RADIATION 1 (SOG1)	Encodes suppressor of gamma response 1 (SOG1), a putative transcription factor governing multiple responses to DNA damage.
AT1G72890	5.87317	2.81064	1.06324	5e-05	UP		Disease resistance protein (TIR-NBS class);(source:Araport11)
AT4G17500	55.6975	26.6572	1.06309	5e-05	UP	ETHYLENE RESPONSIVE ELEMENT BINDING FACTOR 1 (ATERF-1); (ATERF#100); (ERF1A);ETHYLENE RESPONSIVE ELEMENT BINDING FACTOR 1 (ERF-1)	Encodes a member of the ERF (ethylene response factor) subfamily B-3 of ERF/AP2 transcription factor family (ATERF-1). The protein contains one AP2 domain. There are 18 members in this subfamily including ATERF-1, ATERF-2, AND ATERF-5. The mRNA is cell-to-cell mobile.
AT3G29400	3.25322	1.55722	1.0629	5e-05	UP	EXOCYST SUBUNIT EXO70 FAMILY PROTEIN E1 (EXO70E1);EXOCYST SUBUNIT EXO70 FAMILY PROTEIN E1 (ATEXO70E1)	A member of EXO70 gene family, putative exocyst subunits, conserved in land plants. Arabidopsis thaliana contains 23 putative EXO70 genes, which can be classified into eight clusters on the phylogenetic tree.
AT2G45570	2.38951	1.14399	1.06264	5e-05	UP	CYTOCHROME P450, FAMILY 76, SUBFAMILY C, POLYPEPTIDE 2 (CYP76C2)	member of CYP76C
AT4G15417	1.46726	0.702664	1.06222	0.0243	UP	RNASE II-LIKE 1 (ATRTL1);RNASE II-LIKE 1 (RTL1)	RNAse II-like 1;(source:Araport11)
AT5G28630	18.8054	9.01699	1.06043	5e-05	UP		glycine-rich protein;(source:Araport11)
AT2G31240	1.79896	0.862932	1.05984	5e-05	UP		Tetratricopeptide repeat (TPR)-like superfamily protein;(source:Araport11)
AT4G12610	4.13805	1.9858	1.05923	5e-05	UP	(ATRAP74); (RAP74)	transcription initiation factor IIF subunit alpha RAP74;(source:Araport11)
AT5G06230	1.30811	0.627812	1.05908	0.01265	UP	TRICHOME BIREFRINGENCE-LIKE 9 (TBL9)	Encodes a member of the TBL (TRICHOME BIREFRINGENCE-LIKE) gene family containing a plant-specific DUF231 (domain of unknown function) domain. TBL gene family has 46 members, two of which (TBR/AT5G06700 and TBL3/AT5G01360) have been shown to be involved in the synthesis and deposition of secondary wall cellulose, presumably by influencing the esterification state of pectic polymers. A nomenclature…
AT5G05680	0.560739	0.269128	1.05904	0.00295	UP	EMBRYO DEFECTIVE 2789 (EMB2789);MODIFIER OF SNC1,7 (MOS7)	Encodes MOS7 (Modifier of snc1,7), homologous to human and Drosophila melanogaster nucleoporin Nup88. Resides at the nuclear envelope. Modulates the nuclear concentrations of certain defense proteins regulates defense outputs.
AT1G78600	15.777	7.57393	1.05871	5e-05	UP	LIGHT-REGULATED ZINC FINGER PROTEIN 1 (LZF1);B-BOX DOMAIN PROTEIN 22 (BBX22)	light-regulated zinc finger protein 1;(source:Araport11)
AT5G14940	3.47111	1.66656	1.05852	5e-05	UP		Major facilitator superfamily protein;(source:Araport11)
AT2G39400	44.0181	21.1627	1.05657	5e-05	UP	(MAGL6)	alpha/beta-Hydrolases superfamily protein;(source:Araport11)
AT4G05160	14.4712	6.95891	1.05625	5e-05	UP		Encodes a peroxisomal protein involved in the activation of fatty acids through esterification with CoA. At4g05160 preferentially activates fatty acids with medium chain length (C6:0 and C7:0) as well as even-numbered long-chain fatty acids (C14:0, C16:0 and C18:0). At4g05160 was also able to catalyze the conversion of OPC-6:0 to its CoA ester and is therefore thought to be involved in the peroxi…
AT2G18876	4.81619	2.31618	1.05614	5e-05	UP		Encodes a microtubule-associated protein.
AT5G27600	4.17069	2.00596	1.05599	5e-05	UP	(ATLACS7);LONG-CHAIN ACYL-COA SYNTHETASE 7 (LACS7)	Encode peroxisomal long-chain acyl-CoA synthetase. Activates fatty acids for further metabolism. Interacts with PEX5.
AT4G13900	8.62821	4.15056	1.05576	5e-05	UP	RECEPTOR LIKE PROTEIN 49 (RLP49);RECEPTOR LIKE PROTEIN 49 (AtRLP49)	pseudogene of receptor like protein 47;(source:Araport11)
AT5G21140	0.722474	0.347583	1.05559	0.00335	UP	EMBRYO DEFECTIVE 1379 (emb1379); (NSE1)	Encodes a nuclear localized, structural subunit of the SMC 5/6 complex and a non- SMC element. Loss of function results in abnormal cell division and embryo lethality. Analysis of partially rescued lines indicates a role in double strand break DNA repair. Similar phenotype to NSE3 which it also interacts with. Maintains cell viability together with NSE3 during early embryogenesis.
AT3G17880	4.51272	2.17127	1.05546	5e-05	UP	TETRATICOPEPTIDE DOMAIN-CONTAINING THIOREDOXIN (ATTDX);TETRATICOPEPTIDE DOMAIN-CONTAINING THIOREDOXIN (TDX);HSC-70 INTERACTING PROTEIN (HIP);ARABIDOPSIS THALIANA HSP70-INTERACTING PROTEIN 2 (ATHIP2)	Encodes a thioredoxin-like disulfide reductase. The protein interacts with the yeast Hsp70 protein Ssb2 in vitro. This interaction is sensitive to the redox status of the thioredoxin domain of AtTDX.
AT1G02360	6.99943	3.36887	1.05497	5e-05	UP		Chitinase family protein;(source:Araport11)
AT1G19710	6.13543	2.95406	1.05447	0.0077	UP		UDP-Glycosyltransferase superfamily protein;(source:Araport11)
AT1G55020	1.63986	0.790104	1.05346	5e-05	UP	LIPOXYGENASE 1 (LOX1);ARABIDOPSIS LIPOXYGENASE 1 (ATLOX1)	lipoxygenase, a defense gene conferring resistance Xanthomonas campestris The mRNA is cell-to-cell mobile.
AT3G54090	14.6563	7.06627	1.0525	5e-05	UP	FRUCTOKINASE-LIKE 1 (FLN1)	Encodes a fructokinase-like protein (AT3G54090/FLN1, AT1G69200/FLN2), a member of the pfkB-carbohydrate kinase family. FLN1 and FLN2 are potential plastidial thioredoxin z (TRX z) targets. Mutants display mutant chloroplast development, general plant growth and development defects and defects in PEP-dependent transcription.
AT1G09190	0.442194	0.213443	1.05083	0.01875	UP		Tetratricopeptide repeat (TPR)-like superfamily protein;(source:Araport11)
AT2G22890	1.56466	0.755538	1.05027	0.0001	UP		Kua-ubiquitin conjugating enzyme hybrid localization domain-containing protein;(source:Araport11)
AT3G28340	7.24911	3.50359	1.04897	5e-05	UP	GALACTINOL SYNTHASE 8 (GolS8);GALACTURONOSYLTRANSFERASE-LIKE 10 (GATL10)	Encodes a protein with putative galacturonosyltransferase activity.
AT1G16280	2.18884	1.05794	1.04891	5e-05	UP	RNA HELICASE 36 (RH36);SLOW WALKER 3 (SWA3);ARABIDOPSIS THALIANA RNA HELICASE 36 (AtRH36)	Encodes a putative DEAD-box RNA helicase. Essential for female gametogenesis.
AT5G11520	34.6063	16.7335	1.0483	5e-05	UP	YELLOW-LEAF-SPECIFIC GENE 4 (YLS4);ASPARTATE AMINOTRANSFERASE 3 (ASP3)	Encodes the chloroplastic isozyme of aspartate aminotransferase. Involved in aspartate biosynthesis and nitrogen metabolism. mRNA is expressed in senescing leaves.
AT5G18500	25.5465	12.3614	1.04728	5e-05	UP		Protein kinase superfamily protein;(source:Araport11)
AT1G79490	0.556108	0.269211	1.04663	5e-05	UP	EMBRYO DEFECTIVE 2217 (EMB2217)	Pentatricopeptide repeat (PPR) superfamily protein;(source:Araport11)
AT2G44010	3.084	1.49389	1.04573	0.0018	UP		hypothetical protein;(source:Araport11)
AT5G62990	1.60918	0.77953	1.04565	5e-05	UP	LEFKOTHEA (LEFKO);EMBRYO DEFECTIVE 1692 (emb1692)	Nucleus-encoded RNA-binding protein which exists only in embryophytes, catalyzes nuclear pre-mRNA and chloroplast group II intron splicing.
AT2G27050	24.5838	11.9163	1.04477	5e-05	UP	ETHYLENE-INSENSITIVE3-LIKE 1 (EIL1); (AtEIL1)	ethylene-insensitive3-like1 (EIL1) The mRNA is cell-to-cell mobile.
AT3G10970	27.0756	13.1245	1.04473	5e-05	UP		Haloacid dehalogenase-like hydrolase (HAD) superfamily protein;(source:Araport11)
AT2G20635	0.757966	0.367774	1.04331	0.00055	UP		protein kinase and Mad3-BUB1-I domain-containing protein;(source:Araport11)
AT1G14880	1943.31	943.399	1.04258	5e-05	UP	(AtPCR1);PLANT CADMIUM RESISTANCE 1 (PCR1)	PLANT CADMIUM RESISTANCE 1;(source:Araport11)
AT3G07930	2.32021	1.12663	1.04224	0.00215	UP		DNA glycosylase superfamily protein;(source:Araport11)
AT5G60270	0.818648	0.397633	1.04181	5e-05	UP	L-TYPE LECTIN RECEPTOR KINASE I.7 (LECRK-I.7)	Concanavalin A-like lectin protein kinase family protein;(source:Araport11)
AT5G49570	2.88304	1.40037	1.04178	5e-05	UP	PEPTIDE-N-GLYCANASE 1 (AtPNG1);PEPTIDE-N-GLYCANASE 1 (PNG1)	Encodes a protein that has peptide:N-glycanase activity in enzymatic assay in heterologous systems (although the activity was not detected in wild-type plants).
AT5G53060	1.92478	0.935688	1.04059	0.0242	UP	(HOS5);REGULATOR OF CBF GENE EXPRESSION 3 (RCF3);ENHANCED STRESS RESPONSE 1 (ESR1);SHINY 1 (SHI1)	Encodes a KH domain-containing putative RNA-binding protein RCF3. Functions as a upstream regulator for heat stress-responsive gene expression and thermotolerance and mediation of jasmonate signalling.Also shown to interact with HYL1 and is a component of the nuclear dicing body and to function in primary miRNA processing.
AT3G44260	90.8399	44.1659	1.04039	5e-05	UP	CCR4- ASSOCIATED FACTOR 1A (CAF1a);CCR4- ASSOCIATED FACTOR 1A (AtCAF1a)	Encodes one of the homologs of the yeast CCR4-associated factor 1: AT3G44260 (CAF1a), AT5G22250 (CAF1b). Has mRNA deadenylation activity. Also plays a role in plant defense responses.
AT4G36470	1.45307	0.706657	1.04002	0.0004	UP		S-adenosyl-L-methionine-dependent methyltransferases superfamily protein;(source:Araport11)
AT2G29670	26.9598	13.1179	1.03927	5e-05	UP		Tetratricopeptide repeat (TPR)-like superfamily protein;(source:Araport11)
AT4G28652	0.418345	0.203582	1.03908	5e-05	UP		Natural antisense transcript overlaps with AT4G28650;(source:Araport11)
AT3G59700	0.46315	0.225575	1.03787	0.00025	UP	LECTIN-RECEPTOR KINASE (ATHLECRK);LECTIN-RECEPTOR KINASE 1 (LECRK1);L-TYPE LECTIN RECEPTOR KINASE V.5 (LECRK-V.5);LEGUME-LIKE LECTIN RECEPTOR KINASE-V.5 (LECRK-V.5);LECTIN-RECEPTOR KINASE (HLECRK)	Member of Receptor kinase-like protein family. Represses stomatal immunity induced by Pseudomonas syringae pv. tomato DC3000.
AT5G46500	1.03867	0.505962	1.03764	0.00885	UP		protein VARIATION IN COMPOUND TRIGGERED ROOT growth protein;(source:Araport11)
AT1G76120	3.69597	1.80142	1.03682	5e-05	UP		Pseudouridine synthase family protein;(source:Araport11)
AT2G03730	23.9095	11.6572	1.03636	5e-05	UP	ACT DOMAIN REPEAT 5 (ACR5)	Member of a small family of ACT domain containing proteins. ACT domains are thought to be involved in amino acid binding.
AT2G24240	8.86685	4.32362	1.03618	5e-05	UP		BTB/POZ domain with WD40/YVTN repeat-like protein;(source:Araport11)
AT2G32140	5.23089	2.55123	1.03586	5e-05	UP		transmembrane receptor;(source:Araport11)
AT1G58290	203.071	99.14	1.03445	5e-05	UP	ARABIDOPSIS THALIANA HEMA 1 (AtHEMA1); (HEMA1);GLUTAMYL-TRNA REDUCTASE (GLUTR)	Encodes a protein with glutamyl-tRNA reductase (GluTR) activity, catalyzing the NADPH-dependent reduction of Glu-tRNA(Glu) to glutamate 1-semialdehyde (GSA) with the release of free tRNA(Glu). It is involved in the early steps of chlorophyll biosynthesis.
AT1G18190	1.42886	0.698122	1.03331	0.00015	UP	GOLGIN CANDIDATE 2 (GC2)	This gene is predicted to encode a protein that functions as a Golgi apparatus structural component known as a golgin in mammals and yeast. A fluorescently-tagged version of GC2 co-localizes with Golgi markers, and this localization appears to be replicated using the C-terminal (508?668 aa) portion of the protein.
AT5G38690	1.83461	0.896587	1.03296	5e-05	UP		Zinc-finger domain of monoamine-oxidase A repressor R1 protein;(source:Araport11)
AT1G75590	2.62381	1.28237	1.03285	0.00175	UP	SMALL AUXIN UPREGULATED RNA 52 (SAUR52)	SAUR-like auxin-responsive protein family;(source:Araport11)
AT3G53240	0.360148	0.176073	1.03242	0.0064	UP	RECEPTOR LIKE PROTEIN 45 (RLP45);RECEPTOR LIKE PROTEIN 45 (AtRLP45)	receptor like protein 45;(source:Araport11)
AT5G27330	1.52264	0.744466	1.0323	5e-05	UP		Prefoldin chaperone subunit family protein;(source:Araport11)
AT3G54190	12.0973	5.91506	1.03222	5e-05	UP		Transducin/WD40 repeat-like superfamily protein;(source:Araport11)
AT3G26440	6.9669	3.40823	1.03149	5e-05	UP		transmembrane protein, putative (DUF707);(source:Araport11)
AT5G66910	3.8624	1.88962	1.0314	5e-05	UP	N REQUIREMENT GENE 1.2 (NRG1.2)	RPW8 -CNL gene is required for signal transduction of TNLs; functionally redundant to NRG1.1.
AT1G09940	2.08588	1.02059	1.03125	5e-05	UP	(HEMA2)	Encodes glutamyl-tRNA reductase. Involved in heme biosynthesis in non-photosynthetic tissues and induced by oxidative stress in photosynthetic tissues to supply heme for defensive hemoproteins
AT3G62150	0.725064	0.355108	1.02985	5e-05	UP	ATP-BINDING CASSETTE B21 (ABCB21);P-GLYCOPROTEIN 21 (PGP21)	Encodes a facultative transporter controlling auxin concentrations in plant cells.
AT2G26390	0.688905	0.337781	1.02822	0.0358	UP	SERPIN4 (SERP4)	Serine protease inhibitor (SERPIN) family protein;(source:Araport11)
AT1G54570	1.58909	0.779328	1.0279	5e-05	UP	PHYTYL ESTER SYNTHASE 1 (PES1)	Encodes a protein with phytyl ester synthesis and diacylglycerol acyltransferase activities that is involved in the deposition of free phytol and free fatty acids in the form of phytyl esters in chloroplasts, a process involved in maintaining the integrity of the photosynthetic membrane during abiotic stress and senescence.
AT1G62860	0.346249	0.169811	1.02788	0.0007	UP		pseudogene of pentatricopeptide (PPR) repeat-containing protein
AT4G20340	0.977217	0.47926	1.02787	5e-05	UP		Transcription factor TFIIE, alpha subunit;(source:Araport11)
AT1G68580	9.70825	4.76319	1.02728	5e-05	UP		Agenet and bromo-adjacent homology (BAH) domain-containing protein;(source:Araport11)
ATCG00170	0.625659	0.307078	1.02677	0.0001	UP	(RPOC2)	RNA polymerase beta' subunit-2
AT1G61560	2.13867	1.04972	1.02671	5e-05	UP	MILDEW RESISTANCE LOCUS O 6 (ATMLO6);MILDEW RESISTANCE LOCUS O 6 (MLO6)	A member of a large family of seven-transmembrane domain proteins specific to plants, homologs of the barley mildew resistance locus o (MLO) protein. The Arabidopsis genome contains 15 genes encoding MLO proteins, with localization in plasma membrane. Phylogenetic analysis revealed four clades of closely-related AtMLO genes. ATMLO6 belongs to the clade IV, with AtMLO2, AtMLO3 and AtMLO12. The gen…
AT1G14790	1.09376	0.536855	1.02669	5e-05	UP	RNA-DEPENDENT RNA POLYMERASE 1 (RDR1); (ATRDR1); (ATRDRP1)	Encodes RNA-dependent RNA polymerase. While not required for virus-induced post-transcriptional gene silencing (PTGS), it can promote turnover of viral RNAs in infected plants. Nomenclature according to Xie, et al. (2004). Involved in the production of Cucumber Mosaic Virus siRNAs.
AT5G58700	1.28458	0.630688	1.0263	0.00855	UP	(ATPLC4);PHOSPHATIDYLINOSITOL-SPECIFIC PHOSPHOLIPASE C4 (PLC4)	phosphatidylinositol-speciwc phospholipase C4;(source:Araport11)
AT5G45560	1.14514	0.56235	1.02598	5e-05	UP		Pleckstrin homology (PH) domain-containing protein / lipid-binding START domain-containing protein;(source:Araport11)
AT1G55760	2.21867	1.08957	1.02594	0.0022	UP	STRESS-INDUCED BTB PROTEIN1 (SIBP1)	BTB/POZ domain-containing protein;(source:Araport11)
AT5G52890	1.02405	0.502922	1.02588	0.00015	UP		AT hook motif-containing protein;(source:Araport11)
AT1G73850	0.476214	0.233962	1.02534	0.00395	UP		DNA ligase (DUF1666);(source:Araport11)
AT5G25210	4.62864	2.27447	1.02506	0.00025	UP		hypothetical protein;(source:Araport11)
AT4G29950	16.1177	7.92164	1.02477	0.00275	UP		Ypt/Rab-GAP domain of gyp1p superfamily protein;(source:Araport11)
AT3G48640	9.55491	4.69803	1.02419	0.0001	UP		transmembrane protein;(source:Araport11)
AT1G54890	1.22525	0.60246	1.02414	0.0173	UP		Late embryogenesis abundant (LEA) protein-like protein;(source:Araport11)
AT5G25190	79.2315	38.9637	1.02394	5e-05	UP	ETHYLENE AND SALT INDUCIBLE 3 (ESE3)	encodes a member of the ERF (ethylene response factor) subfamily B-6 of ERF/AP2 transcription factor family. The protein contains one AP2 domain. There are 12 members in this subfamily including RAP2.11.
AT1G70750	2.36664	1.16406	1.02367	5e-05	UP	MYOSIN BINDING PROTEIN 2 (MYOB2)	myosin-binding protein (Protein of unknown function, DUF593);(source:Araport11)
AT5G60940	2.89046	1.42243	1.02294	5e-05	UP	(CSTF50)	Member of CstF complex.
AT3G11760	1.43419	0.705827	1.02285	5e-05	UP		structural maintenance of chromosomes flexible hinge domain protein;(source:Araport11)
AT2G01450	21.0584	10.3712	1.02181	5e-05	UP	MAP KINASE 17 (ATMPK17);MAP KINASE 17 (MPK17)	MPK17 Map kinase family member. Mutants have increased numbers of peroxisomes a phenotype that can be suppressed by mutations in PMD1. This and other treatments, suggests a function in control of peroxisome proliferation in salt stress.
AT4G37530	13.5767	6.69666	1.01962	5e-05	UP		Peroxidase superfamily protein;(source:Araport11)
AT5G27110	0.796919	0.393164	1.0193	0.01125	UP		Tetratricopeptide repeat (TPR)-like superfamily protein;(source:Araport11)
AT3G47800	13.7023	6.76123	1.01906	0.00055	UP		Galactose mutarotase-like superfamily protein;(source:Araport11)
AT1G27980	5.18078	2.55755	1.01841	5e-05	UP	(ATDPL1);DIHYDROSPHINGOSINE PHOSPHATE LYASE (DPL1)	dihydrosphingosine phosphate lyase;(source:Araport11)
AT5G42380	23.2562	11.4846	1.01791	5e-05	UP	CALMODULIN LIKE 39 (CML39); (ATCML37);CALMODULIN LIKE 37 (CML37)	calmodulin like 37;(source:Araport11)
AT1G11300	0.854443	0.421956	1.01789	5e-05	UP	ENHANCED SHOOT GROWTH UNDER MANNITOL STRESS 1 (EGM1)	The annotation for At1g11300 in TAIR10 is incorrect. This locus has been split into two At1g11300 (symbol: EGM1) and At1g11305 (symbol: EGM2) (Olivier Loudet, personal communication, 2013-04-03). See Comment field for revised annotation.
AT3G04910	2.88773	1.42638	1.01758	5e-05	UP	(ATWNK1); (ZIK4);WITH NO LYSINE (K) KINASE 1 (WNK1)	Serine/threonine protein kinase, whose transcription is regulated by circadian rhythm.
AT2G25460	3.04066	1.5032	1.01635	5e-05	UP		EEIG1/EHBP1 protein amino-terminal domain protein;(source:Araport11)
AT3G59080	6.75782	3.34093	1.01631	5e-05	UP		Eukaryotic aspartyl protease family protein;(source:Araport11)
AT4G10590	1.98411	0.981488	1.01545	5e-05	UP	UBIQUITIN-SPECIFIC PROTEASE 10 (UBP10)	encodes a member of the ubiquitin-specific protease family, UBP10
AT1G27500	0.757143	0.37482	1.01437	0.0062	UP	KINESIN LIGHT CHAIN-RELATED 3 (KLCR3)	Tetratricopeptide repeat (TPR)-like superfamily protein;(source:Araport11)
AT1G50360	0.85113	0.42143	1.01409	5e-05	UP	MYOSIN VIII A (ATVIIIA); (VIIIA)	member of Myosin-like proteins
AT1G10450	0.535667	0.265285	1.01379	5e-05	UP	SIN3-LIKE 6 (SNL6)	Encodes SIN3-like 6, a homolog of the transcriptional repressor SIN3 (AT1G24190).
AT3G57420	4.26668	2.11372	1.01333	5e-05	UP	STELLO2 (STL2)	Regulates the assembly and trafficking of cellulose synthase complexes.
AT3G06340	0.703235	0.348421	1.01318	5e-05	UP		DNAJ heat shock N-terminal domain-containing protein;(source:Araport11)
AT1G74680	5.95056	2.94916	1.01272	5e-05	UP		Exostosin family protein;(source:Araport11)
AT1G67780	0.555898	0.275562	1.01244	0.0109	UP		Zinc-finger domain of monoamine-oxidase A repressor R1 protein;(source:Araport11)
AT1G73710	0.755408	0.374679	1.0116	5e-05	UP		Pentatricopeptide repeat (PPR) superfamily protein;(source:Araport11)
AT2G15042	1.11277	0.55193	1.0116	5e-05	UP		Leucine-rich repeat (LRR) family protein;(source:Araport11)
AT4G12670	0.850389	0.42181	1.01153	5e-05	UP		Homeodomain-like superfamily protein;(source:Araport11)
AT1G51800	1.77092	0.879018	1.01053	5e-05	UP	IMPAIRED OOMYCETE SUSCEPTIBILITY 1 (IOS1)	The gene encodes a putative member of the LRR-RLK protein family. Expressin and mutant analysis revealed that it contributes to the interaction between Arabidopsis and Hyaloperonospora arabidopsidis. and The mRNA is cell-to-cell mobile.
AT4G36195	26.5173	13.1628	1.01047	5e-05	UP		Serine carboxypeptidase S28 family protein;(source:Araport11)
AT1G72060	12.6816	6.29665	1.01008	0.03075	UP		serine-type endopeptidase inhibitor;(source:Araport11)
AT4G30825	2.02641	1.00768	1.00789	5e-05	UP	BIOGENESIS FACTOR REQUIRED FOR ATP SYNTHASE 2 (BFA2)	P-class pentatricopeptide repeat (PPR) protein essential for accumulation of the dicistronic atpH/F transcript in chloroplasts. Acts as barrier to prevent the atpH/F transcript degradation by exoribonucleases by binding to the consensus sequence of the atpF-atpA intergenic region.
AT3G15920	1.79652	0.89454	1.00599	5e-05	UP		Phox (PX) domain-containing protein;(source:Araport11)
AT4G37880	8.37363	4.16962	1.00594	5e-05	UP		LisH/CRA/RING-U-box domains-containing protein;(source:Araport11)
AT1G65790	2.45607	1.22326	1.00562	5e-05	UP	RECEPTOR KINASE 1 (RK1);RECEPTOR KINASE 1 (ARK1)	An alternatively spliced gene that encodes a functional transmembrane receptor serine/threonine kinase, alternate form may not have transmembrane domain.
AT4G31000	0.526645	0.262326	1.00547	0.01295	UP		Calmodulin-binding protein;(source:Araport11)
AT1G21690	5.93535	2.95702	1.00519	5e-05	UP	REPLICATION FACTOR C 4 (RFC4);EMBRYO DEFECTIVE 1968 (emb1968)	ATPase family associated with various cellular activities (AAA);(source:Araport11)
AT4G37240	28.5558	14.2309	1.00476	5e-05	UP		HTH-type transcriptional regulator;(source:Araport11)
AT1G66700	8.28524	4.13146	1.00389	5e-05	UP	(PXMT1)	A member of the Arabidopsis SABATH methyltransferase gene family. Encodes PXMT1, a methyltransferase that methylates 1,7-paraxanthine.
AT5G02010	1.0701	0.533646	1.00379	5e-05	UP	ROP (RHO OF PLANTS) GUANINE NUCLEOTIDE EXCHANGE FACTOR 7 (ROPGEF7); (ATROPGEF7)	Encodes a member of KPP-like gene family, homolog of KPP (kinase partner protein) gene in tomato. Also a member of the RopGEF (guanine nucleotide exchange factor) family, containing the novel PRONE domain (plant-specific Rop nucleotide exchanger), which is exclusively active towards members of the Rop subfamily. Involved in cell wall patterning. Encodes ROP activator, regulates the formation of R…
AT1G34120	2.17759	1.08672	1.00275	5e-05	UP	(ATIP5PI);MYO-INOSITOL POLYPHOSPHATE 5-PHOSPHATASE 1 (AT5PTASE1);INOSITOL POLYPHOSPHATE 5-PHOSPHATASE I (IP5PI); (AT5P1)	Encodes an inositol polyphosphate 5-phosphatase that appears to have Type I activity. It can dephosphorylate IP3(inositol(1,4,5)P3) and IP4 (inositol(1,3,4,5)P4), but it does not act on I(1)P, I(1,4)P2, or phosphatidylinositol(4,5)P2.
AT5G51350	0.851958	0.425181	1.00271	5e-05	UP	MORE LATERAL GROWTH1 (MOL1)	Encodes a receptor-like kinase that represses secondary growth, the production of secondary vascular tissues.
AT5G40520	1.00093	0.49964	1.00238	5e-05	UP		DNA double-strand break repair protein;(source:Araport11)
AT1G77990	1.91287	0.955284	1.00174	5e-05	UP	(AST56);SULPHATE TRANSPORTER 2;2 (SULTR2;2)	Encodes a low-affinity sulfate transporter.
AT5G58940	4.22752	2.11123	1.00173	5e-05	UP	CALMODULIN-BINDING RECEPTOR-LIKE CYTOPLASMIC KINASE 1 (CRCK1)	Arabidopsis thaliana calmodulin-binding receptor-like kinase mRNA The mRNA is cell-to-cell mobile.
AT4G04500	2.08555	1.042	1.00107	5e-05	UP	CYSTEINE-RICH RLK (RECEPTOR-LIKE PROTEIN KINASE) 37 (CRK37)	Encodes a cysteine-rich receptor-like protein kinase.
AT1G30755	2.0763	1.03744	1.00099	5e-05	UP	PSK SIMULATOR 2 (PSI2)	elongation factor G, putative (DUF668);(source:Araport11)
AT1G04200	3.25374	1.62668	1.00017	5e-05	UP		dyggve-melchior-clausen syndrome protein;(source:Araport11)
AT5G15880	5.06352	2.53213	0.999789	5e-05	UP		golgin family A protein;(source:Araport11)
AT3G45860	16.201	8.1029	0.999573	5e-05	UP	CYSTEINE-RICH RLK (RECEPTOR-LIKE PROTEIN KINASE) 4 (CRK4)	Encodes a cysteine-rich receptor-like protein kinase. Involved in programmed cell death and defense response to pathogen.
AT1G10410	11.5743	5.78925	0.999477	5e-05	UP		CW14 protein (DUF1336);(source:Araport11)
AT5G40990	0.626137	0.313256	0.999136	0.041	UP	GDSL LIPASE 1 (GLIP1)	Component of plant resistance. Contains lipase signature motif and GDSL domain. Directly interferes with the fungal infection process by acting on fungal cell walls through its action as a antimicrobial compound. Critical component for both local and systemic resistance responses in the incompatible interaction with Alternaria brassicicola in the ethylene-dependent pathway.
AT3G62550	52.2847	26.1584	0.999115	5e-05	UP		Adenine nucleotide alpha hydrolases-like superfamily protein;(source:Araport11)
AT5G50760	12.8834	6.44604	0.999028	5e-05	UP	SMALL AUXIN UPREGULATED RNA 55 (SAUR55)	SAUR-like auxin-responsive protein family;(source:Araport11)
AT3G15500	31.7564	15.8918	0.998765	5e-05	UP	NAC DOMAIN CONTAINING PROTEIN 3 (ATNAC3);NAC DOMAIN CONTAINING PROTEIN 55 (ANAC055); (ANAC55);NAC DOMAIN CONTAINING PROTEIN 3 (NAC3);NAC DOMAIN CONTAINING PROTEIN 55 (NAC055)	Encodes an ATAF-like NAC-domain transcription factor that doesn't contain C-terminal sequences shared by CUC1, CUC2 and NAM. Note: this protein (AtNAC3) is not to be confused with the protein encoded by locus AT3G29035, which, on occasion, has also been referred to as AtNAC3. The mRNA is cell-to-cell mobile.
AT5G40230	3.73753	1.87143	0.997944	5e-05	UP	USUALLY MULTIPLE ACIDS MOVE IN AND OUT TRANSPORTERS 37 (UMAMIT37)	nodulin MtN21-like transporter family protein
AT5G39720	4.05388	2.03244	0.996091	0.04515	UP	AVIRULENCE INDUCED GENE 2 LIKE PROTEIN (AIG2L)	avirulence induced protein 2 like protein;(source:Araport11)
AT1G66600	2.95341	1.48105	0.995761	0.00085	UP	ABA OVERLY SENSITIVE MUTANT 3 (ABO3);WRKY DNA-BINDING PROTEIN 63 (WRKY63); (AtWRKY63); (ABO3)	A member of WRKY Transcription Factor; Group III. Involved in the regulation of plant responses to ABA and drought stress.
AT5G01420	0.57527	0.288563	0.995353	0.04515	UP		Glutaredoxin family protein;(source:Araport11)
AT2G20280	11.2213	5.63198	0.994526	5e-05	UP		Zinc finger C-x8-C-x5-C-x3-H type family protein;(source:Araport11)
AT5G56270	4.27028	2.14367	0.994248	5e-05	UP	WRKY DNA-BINDING PROTEIN 2 (WRKY2);ARABIDOPSIS THALIANA WRKY DNA-BINDING PROTEIN 2 (ATWRKY2)	Encodes WRKY transcription factor 2, a zinc-finger protein. In wrky2 mutants, egg cells polarize normally but zygotes fail to reestablish polar organelle positioning from a transient symmetric state, resulting in equal cell division and distorted embryo development.
AT1G07040	3.84392	1.93049	0.993611	5e-05	UP		plant/protein;(source:Araport11)
AT4G17240	3.58976	1.80333	0.993224	5e-05	UP		structural maintenance of chromosomes protein;(source:Araport11)
AT2G06510	0.541717	0.272167	0.993047	0.03335	UP	ARABIDOPSIS THALIANA REPLICATION PROTEIN A 1A (ATRPA1A);ARABIDOPSIS THALIANA RPA70-KDA SUBUNIT A (ATRPA70A);RPA70-KDA SUBUNIT A (RPA70A);REPLICATION PROTEIN A 1A (RPA1A)	Encodes a homolog of Replication Protein A that is involved in meiosis I in pollen mother cells. rpa1a mutants have a reduced number of class I crossovers. The protein is located in chromatin-associated foci in early leptotene and can be detected in these foci until late pachytene of meiosis I.
AT3G10930	8.3808	4.21201	0.992579	5e-05	UP	IDA-LIKE7 (IDL7)	Encodes a small secreted signaling peptide that processed both N- and C-terminally after translation and is rapidly induced in response to ROS and flg22-induced stress and may act as a negative modulator of stress-induced ROS signalling.
AT2G37430	3.42635	1.72232	0.992319	0.00065	UP	ZINC FINGER OF ARABIDOPSIS THALIANA 11 (ZAT11)	Encodes a member of the zinc finger family of transcriptional regulators. It is expressed in many root tips, primary roots, cotyledons and hypocotyl. The protein is localized to the nucleus. Overexpression of ZAT11 causes increased root growth and increased sensitivity to nickel ions. The mRNA is cell-to-cell mobile.
AT1G26900	1.14236	0.57429	0.992166	0.0034	UP		Pentatricopeptide repeat (PPR) superfamily protein;(source:Araport11)
AT2G24960	0.893553	0.449404	0.99154	0.0181	UP		Myb/SANT-like DNA-binding domain protein;(source:Araport11)
AT5G08020	1.21754	0.612415	0.991388	5e-05	UP	ARABIDOPSIS THALIANA RPA70-KDA SUBUNIT B (ATRPA70B);RPA70-KDA SUBUNIT B (RPA70B);REPLICATION PROTEIN A 1B (RPA1B)	Encodes a homolog of Replication Protein A. rpa70b mutants are hypersensitive to UV-B radiation and MMS treatments suggesting a role for this protein in DNA damage repair. The mRNA is cell-to-cell mobile.
AT3G13960	1.2642	0.636203	0.990666	0.001	UP	GROWTH-REGULATING FACTOR 5 (GRF5);GROWTH-REGULATING FACTOR 5 (AtGRF5)	Growth regulating factor encoding transcription activator. One of the nine members of a GRF gene family, containing nuclear targeting domain. Involved in leaf development and expressed in root, shoot and flower.
AT1G61380	1.90192	0.957978	0.989392	5e-05	UP	S-DOMAIN-1 29 (SD1-29);IPOOLIGOSACCHARIDE-SPECIFIC REDUCED ELICITATION (LORE)	Encodes a membrane localized S-domain receptor kinase that is involved in lipopolysaccharide (LPS) sensing. SD1-29 detected LPS of Pseudomonas and Xanthomonas species for which it serves as a microbe associated molecular pattern triggering innate immunity. Loses of function mutants are hyper susceptible to P.syringae.
AT3G17830	0.921558	0.464336	0.988906	0.0001	UP	DNA J PROTEIN A4 (DJA4)	Molecular chaperone Hsp40/DnaJ family protein;(source:Araport11)
AT1G78860	0.929404	0.469012	0.986681	0.0324	UP	APPLE DOMAIN LECTIN-2 (GAL2);LOW-BORON TOLERANCE (LBT)	curculin-like (mannose-binding) lectin family protein, low similarity to Ser/Thr protein kinase (Zea mays) GI:2598067; contains Pfam profile PF01453: Lectin (probable mannose binding) but not the protein kinase domain of the Z. mays protein
AT3G46930	3.395	1.71335	0.986592	5e-05	UP	RAF-LIKE MITOGEN-ACTIVATED PROTEIN KINASE KINASE KINASE 43 (RAF43)	Encodes a Raf-Like Mitogen-Activated Protein Kinase Kinase Kinase Raf43. Required for tolerance to multiple abiotic stresses.
AT3G16740	3.53554	1.78454	0.986378	5e-05	UP	(FOA2)	F-box and associated interaction domains-containing protein;(source:Araport11)
AT3G52240	1.51605	0.765304	0.986212	5e-05	UP		transcriptional regulator ATRX;(source:Araport11)
AT1G55450	86.3184	43.5782	0.986062	5e-05	UP		S-adenosyl-L-methionine-dependent methyltransferases superfamily protein;(source:Araport11)
AT1G02960	1.41885	0.716641	0.9854	0.0003	UP		kinetochore protein;(source:Araport11)
AT3G59430	0.810763	0.409505	0.985399	0.00935	UP		hypothetical protein;(source:Araport11)
AT5G67270	2.42186	1.22472	0.983664	0.00015	UP	MICROTUBULE END BINDING PROTEIN 1 (ATEB1C);ATEB1-HOMOLOG1 (ATEB1H1);END BINDING PROTEIN 1C (EB1C)	encodes a homolog of animal microtubule-end-binding protein. There are two other members of this family. EB1 forms foci at regions where the minus ends of microtubules are gathered during mitosis and early cytokinesis.
AT4G30480	13.7523	6.95681	0.983175	0.0295	UP	TETRATRICOPEPTIDE REPEAT 1 (TPR1); (AtTPR1)	Encodes one of the 36 carboxylate clamp (CC)-tetratricopeptide repeat (TPR) proteins (Prasad 2010, Pubmed ID: 20856808). Interacts with Hsp90/Hsp70 as co-chaperone.
AT1G54090	6.23236	3.15355	0.982802	5e-05	UP	EXOCYST SUBUNIT EXO70 FAMILY PROTEIN D2 (EXO70D2);EXOCYST SUBUNIT EXO70 FAMILY PROTEIN D2 (ATEXO70D2)	A member of EXO70 gene family, putative exocyst subunits, conserved in land plants. Arabidopsis thaliana contains 23 putative EXO70 genes, which can be classified into eight clusters on the phylogenetic tree.
AT2G24330	4.58198	2.3204	0.981598	5e-05	UP	LUNAPARK B (LNPB);LUNAPARK1 (LNP1)	Encodes one of two LUNAPARK proteins in Arabidopsis. Both LNPA and LNPB are predominantly distributed throughout the ER, but not preferentially localized at the three-way junctions. Mutation of both LNPA and LNPB together caused the cortical ER to develop poor ER cisternae and a less dense tubular network.
AT4G34370	4.3193	2.18745	0.981547	5e-05	UP	ARIADNE 1 (ARI1);ARABIDOPSIS ARIADNE 1 (ATARI1)	RING/U-box superfamily protein;(source:Araport11)
AT1G64810	5.3244	2.69698	0.981274	5e-05	UP	ACCUMULATION OF PHOTOSYSTEM ONE 1 (APO1)	Encodes a chloroplast localized RNA binding protein that is involved in group II intron splicing. Splicing defects can account for the loss of photosynthetic complexes in apo1 mutants.
AT1G65190	26.7132	13.5357	0.980783	5e-05	UP	(ZRK13)	Protein kinase superfamily protein;(source:Araport11)
AT2G45720	2.59974	1.31745	0.980619	0.03205	UP		ARM repeat superfamily protein;(source:Araport11)
AT3G45620	20.3724	10.3295	0.979846	5e-05	UP		This gene is predicted to encode a protein with a DWD motif. It can bind to DDB1a in Y2H assays, and DDB1b in co-IP assays, and may be involved in the formation of a CUL4-based E3 ubiquitin ligase
AT3G24350	15.3584	7.7908	0.979185	5e-05	UP	SYNTAXIN OF PLANTS 32 (SYP32)	member of Glycoside Hydrolase Family 17
AT4G32810	0.9069	0.460055	0.979137	0.0013	UP	CAROTENOID CLEAVAGE DIOXYGENASE 8 (CCD8); (ATCCD8);MORE AXILLARY BRANCHING 4 (MAX4)	Encodes a protein with similarity to carotenoid cleaving deoxygenases, the enzymes that cleave beta-carotene. Involved in the production of a graft transmissable signal to suppress axillary branching. Protein is localized to chloroplast stroma and expressed primarily in root tip. Mutants in the gene exhibit increased shoot branching, and light-dependent defects in hook opening and hypocotyl/root …
AT5G45250	0.537663	0.272801	0.978853	5e-05	UP	RESISTANT TO P. SYRINGAE 4 (RPS4)	RPS4 belongs to the Toll/interleukin-1 receptor (TIR)-nucleotide binding site (NBS)-Leu-rich repeat (LRR) class of disease resistance (R ) genes. Confers specific resistance to Pseudomonas syringae pv. tomato carrying the avirulence gene AvrRPS4. Produces alternative transcripts with truncated open reading frames.
AT1G18335	2.97921	1.51189	0.978577	0.0021	UP		Acyl-CoA N-acyltransferases (NAT) superfamily protein;(source:Araport11)
AT3G50470	21.1608	10.739	0.978535	5e-05	UP	INTRACELLULAR MILDEW A 10 (MLA10);HOMOLOG OF RPW8 3 (HR3)	Homolog of RPW8
AT5G53930	4.53434	2.30278	0.977516	0.0056	UP		transcriptional regulator ATRX-like protein;(source:Araport11)
AT1G77110	0.893961	0.454121	0.977135	0.0044	UP	PIN-FORMED 6 (PIN6)	Rate-limiting factor in saturable efflux of auxins. PINs are directly involved of in catalyzing cellular auxin efflux.
AT1G03850	46.0403	23.3902	0.976993	5e-05	UP	(ROXY18);GLUTAREDOXIN 13 (GRXS13);GLUTAREDOXIN 13 (ATGRXS13)	Encodes glutaredoxin ATGRXS13, required to facilitate Botrytis cinerea infection of Arabidopsis thaliana plants. Sylvain La Camera et al (2011, PMID:21756272) reported a third splice variant in addition to the two annotated in TAIR10. It is a member of the CC-type glutaredoxin (ROXY) family that has been shown to interact with the transcription factor TGA2 and suppress ORA59 promoter activity.
AT1G14540	3.96838	2.01732	0.97611	5e-05	UP	PEROXIDASE 4 (PRX4);PEROXIDASE 4 (PER4)	Peroxidase superfamily protein;(source:Araport11)
AT1G67440	7.13994	3.63	0.975942	0.0001	UP	SMALL RIBOSOMAL SUBUNIT BIOGENESIS GTPASE (RSGA);EMBRYO DEFECTIVE 1688 (emb1688)	Homolog of bacterial rsgA, functions in chloroplast ribosome biogenesis.
AT2G13690	2.29172	1.16548	0.975507	0.0016	UP		PRLI-interacting factor;(source:Araport11)
AT3G43955	2.6515	1.34877	0.975164	5e-05	UP		transposable_element_gene;(source:Araport11);copia-like retrotransposon family, has a 0. P-value blast match to GB:CAA72989 open reading frame 1 (Ty1_Copia-element) (Brassica oleracea);(source:TAIR10)
AT4G22780	6.09799	3.10288	0.974726	5e-05	UP	ACT DOMAIN REPEAT 7 (ACR7)	Member of a family of ACT domain containing proteins . ACT domains are involved in amino acid binding .
AT5G54610	74.1492	37.7493	0.973981	5e-05	UP	BIAN DA 2 (BECOMING BIG IN CHINESE) (BDA1);ANKYRIN (ANK)	Induced in response to Salicylic acid. Belongs to the ankyrin repeat protein family.
AT5G64320	1.39061	0.708149	0.973593	0.00305	UP	MITOCHONDRIAL TRANSLATION FACTOR 1 (MTL1)	MTL1 is a mitochondria localized PRR protein involved in mitochondrial protein translation and group II intron splicing.
AT3G48080	2.05933	1.04878	0.973463	5e-05	UP		alpha/beta-Hydrolases superfamily protein;(source:Araport11)
AT5G56220	0.366487	0.186784	0.972391	5e-05	UP		P-loop containing nucleoside triphosphate hydrolases superfamily protein;(source:Araport11)
AT3G16090	3.11284	1.58656	0.972329	5e-05	UP	HOMOLOG OF YEAST HRD1 (AtHrd1A);HOMOLOG OF YEAST HRD1 (Hrd1A)	Encodes one of the Arabidopsis homologs of the yeast/human Hrd1 protein: AT3G16090 (Hrd1A), AT1G65040 (Hrd1B). Involved in ERAD (Endoplasmic reticulum-associated degradation).
AT5G61450	6.9702	3.55305	0.972142	5e-05	UP		P-loop containing nucleoside triphosphate hydrolases superfamily protein;(source:Araport11)
AT2G12550	1.06715	0.544304	0.971278	5e-05	UP	HOMOLOG OF HUMAN NUB1 (NUB1)	ubiquitin-associated (UBA)/TS-N domain-containing protein;(source:Araport11)
AT5G17760	4.8992	2.50021	0.970497	5e-05	UP		P-loop containing nucleoside triphosphate hydrolases superfamily protein;(source:Araport11)
AT4G12420	38.3967	19.6146	0.969054	5e-05	UP	(SKU5)	Encodes a protein of unknown function involved in directed root tip growth. It is a member of 19-member gene family and is distantly related structurally to the multiple-copper oxidases ascorbate oxidase and laccase, though it lacks the copper-binding domains. The protein is glycosylated and GPI-anchored. It is localized to the plasma membrane and the cell wall. The gene is expressed most strongl…
AT4G28350	1.16307	0.594209	0.968896	5e-05	UP	L-TYPE LECTIN RECEPTOR KINASE VII.2 (LECRK-VII.2)	Concanavalin A-like lectin protein kinase family protein;(source:Araport11)
AT1G08800	1.08086	0.55276	0.967455	5e-05	UP	MYOSIN BINDING PROTEIN 1 (MYOB1)	myosin-binding protein (Protein of unknown function, DUF593);(source:Araport11)
AT1G16220	0.683557	0.349708	0.966911	0.03295	UP		Protein phosphatase 2C family protein;(source:Araport11)
AT2G23770	2.01873	1.03392	0.965323	5e-05	UP	(ATLYK4);LYSM-CONTAINING RECEPTOR-LIKE KINASE 4 (LYK4)	Encodes a putative LysM-containing receptor-like kinase LYK4. Shares overlapping function with LYK5 in mediating chitin-triggered immune responses. Based on protein sequence alignment analysis, it was determined as a pseudo kinase due to a lack of the ATP-binding P-loop in the kinase domain.
AT1G60140	3.17362	1.62543	0.965308	5e-05	UP	TREHALOSE PHOSPHATE SYNTHASE (ATTPS10);TREHALOSE PHOSPHATE SYNTHASE (TPS10);TREHALOSE PHOSPHATE SYNTHASE 10 (TPS10)	Encodes an enzyme putatively involved in trehalose biosynthesis. The protein has a trehalose synthase (TPS)-like domain that may or may not be active as well as a trehalose phosphatase (TPP)-like domain.
AT5G54650	0.303669	0.155551	0.965112	0.0001	UP	FORMIN HOMOLOGY 5 (ATFH5);FORMIN HOMOLOGY5 (Fh5)	Encodes a protein with similarity to formins that is involved in cytokinesis. Loss of function mutations exhibit delayed cellularization during endosperm development. FH5 is expressed in the endosperm and the protein localizes to the cell plate. FH5 was shown to be a maternally expressed imprinted gene.
AT4G23260	5.68914	2.91442	0.965002	5e-05	UP	CYSTEINE-RICH RLK (RECEPTOR-LIKE PROTEIN KINASE) 18 (CRK18)	Encodes a cysteine-rich receptor-like protein kinase.
AT5G40170	5.81969	2.98161	0.964851	5e-05	UP	RECEPTOR LIKE PROTEIN 54 (AtRLP54);RECEPTOR LIKE PROTEIN 54 (RLP54)	receptor like protein 54;(source:Araport11)
AT1G14690	2.62889	1.34691	0.9648	5e-05	UP	MICROTUBULE-ASSOCIATED PROTEIN 65-7 (MAP65-7)	microtubule-associated protein 65-7;(source:Araport11)
AT5G03800	0.32808	0.168097	0.964754	5e-05	UP	EMBRYO DEFECTIVE 175 (EMB175);EMBRYO DEFECTIVE 166 (EMB166);EMBRYO DEFECTIVE 1899 (emb1899)	Encodes a protein with a large central domain of 14 internal pentatricopeptide motifs (some degenerate) arranged in tandem. Mutations in this locus result in embryo lethality.
AT3G16010	1.04317	0.534697	0.964181	5e-05	UP	MITOCHONDRIAL INTRON SPLICING FACTOR 68 (MISF68)	Pentatricopeptide Repeat Protein involved in splicing of nad4, nad 5 and nad2 introns which affects biogenesis of the respiratory complex I.
AT4G32070	2.22198	1.1394	0.963572	5e-05	UP	PHOX4 (Phox4)	Encodes one of the 36 carboxylate clamp (CC)-tetratricopeptide repeat (TPR) proteins (Prasad 2010, Pubmed ID: 20856808) with potential to interact with Hsp90/Hsp70 as co-chaperones.
AT3G57965	0.807671	0.414236	0.963315	0.00335	UP		Natural antisense transcript overlaps with AT3G57970;(source:Araport11)
AT5G12930	1.71892	0.881725	0.963102	5e-05	UP		inactive rhomboid protein;(source:Araport11)
AT1G09430	32.6254	16.7462	0.962162	5e-05	UP	ATP-CITRATE LYASE A-3 (ACLA-3)	Encodes subunit A of the heteromeric enzyme ATP citrate lyase (ACL). In animals, ACL is encoded by a single gene; ACL in Arabidopsis is composed of two polypeptides, ACLA (encoded by 3 genes) and ACLB (encoded by 2 genes). The holoenzyme has an A(4)B(4)stoichiometry. Expression of both ACLA and ACLB but not of either of the subunits alone results in ACL activity.
AT5G23575	5.82962	2.99388	0.961385	0.02405	UP		Transmembrane CLPTM1 family protein;(source:Araport11)
AT4G02330	5.32225	2.73384	0.961107	5e-05	UP	(ATPMEPCRB); (AtPME41);PECTIN METHYLESTERASE 41 (PME41)	Encodes a pectin methylesterase that is sensitive to chilling stress and brassinosteroid regulation.
AT1G75040	519.99	267.123	0.96098	5e-05	UP	(PR-5);PATHOGENESIS-RELATED GENE 5 (PR5)	Thaumatin-like protein involved in response to pathogens. mRNA level of the PR-5 gene (At1g75040)is significantly changed after cutting the inflorescence stem indicating the existence of a network of signal transducing pathways as other stress-regulated genes (At5g01410, At3g17800, At1g29930)do not response to the treatment. The mRNA is cell-to-cell mobile.
AT1G08930	44.8209	23.0285	0.960751	5e-05	UP	EARLY RESPONSE TO DEHYDRATION 6 (ERD6)	encodes a putative sucrose transporter whose gene expression is induced by dehydration and cold. The mRNA is cell-to-cell mobile.
AT1G33600	8.37154	4.30717	0.958753	5e-05	UP		Leucine-rich repeat (LRR) family protein;(source:Araport11)
AT4G14230	7.73237	3.97848	0.958693	5e-05	UP		CBS domain protein with a domain protein (DUF21);(source:Araport11)
AT1G78540	0.708692	0.364648	0.958654	5e-05	UP	SH2 DOMAIN PROTEIN B (SHB)	Encodes a protein that contains an SH2 domain. It can pull down a 120-kD tyrosine-phosphorylated protein in vitro. It is predicted to act as a transcription factor.
AT4G23950	0.429197	0.220895	0.958279	0.0424	UP	(ATSUN5);SUN-DOMAIN PROTEIN 5 (SUN5)	Encodes a member of the mid-SUN subfamily of SUN-domain proteins. It is involved in early seed development and nuclear morphology.
AT4G31270	1.46726	0.755496	0.957629	5e-05	UP	HARBINGER TRANSPOSON-DERIVED PROTEIN 2 (HDP2);IDM1-ASSOCIATED PROTEIN 2 (IDAP2)	Encodes IDAP2. Acts together with IDAP1 and IDM1 to regulate active DNA demethylation.
AT5G07720	0.962804	0.495758	0.957606	0.00035	UP	XYLOGLUCAN XYLOSYLTRANSFERASE 3 (XXT3)	Galactosyl transferase GMA12/MNN10 family protein;(source:Araport11)
AT2G02090	4.07547	2.09928	0.957072	5e-05	UP	CHROMATIN REMODELING 19 (CHR19); (ETL1); (CHA19)	SNF2 domain-containing protein / helicase domain-containing protein;(source:Araport11)
AT1G25682	9.21684	4.74869	0.956743	5e-05	UP	(CWC16A)	coiled-coil protein (DUF572);(source:Araport11)
AT1G48260	4.94513	2.54796	0.956666	5e-05	UP	SNF1-RELATED PROTEIN KINASE 3.21 (SnRK3.21);CBL-INTERACTING PROTEIN KINASE 17 (CIPK17)	Encodes a member of the SNF1-related kinase (SnRK) gene family (SnRK3.21), which has also been reported as a member of the CBL-interacting protein kinases (CIPK17).
AT5G24210	72.8628	37.5642	0.955824	5e-05	UP		alpha/beta-Hydrolases superfamily protein;(source:Araport11)
AT1G74120	1.49668	0.771808	0.955452	0.0011	UP	MITOCHONDRIAL TRANSCRIPTION TERMINATION FACTOR 15 (MTERF15)	Encodes a mitochondrial transcription termination factor mTERF15. Required for mitochondrial nad2 intron 3 splicing and functional complex I activity.
AT5G17580	0.724679	0.373853	0.954871	0.00465	UP		Phototropic-responsive NPH3 family protein;(source:Araport11)
AT1G70480	6.85521	3.53733	0.95454	5e-05	UP	(JASSY)	Protein residing in the chloroplast outer membrane, has channel-like properties facilitating the export of the jasmonate precursor 12-oxophytodienoic acid (OPDA) from the chloroplast.
AT1G13860	3.2762	1.69099	0.954155	5e-05	UP	QUASIMODO2 LIKE 1 (QUL1)	Encodes QUASIMODO2 LIKE1 (QUL1), a paralog of QUASIMODO2 (QUA2). AT1G78240 (QUA2), AT1G13860 (QUL1) and AT2G03480 (QUL2) form a clade with a possible role in plant vasculature development.
AT1G45180	1.18924	0.613979	0.953779	5e-05	UP	(CTL05)	RING/U-box superfamily protein;(source:Araport11)
AT2G31945	17.2655	8.91622	0.953388	5e-05	UP		transmembrane protein;(source:Araport11)
AT5G23950	2.24943	1.16226	0.952627	0.0163	UP		Calcium-dependent lipid-binding (CaLB domain) family protein;(source:Araport11)
AT3G04210	96.7268	50.0156	0.951538	5e-05	UP	(TN13)	TN13 is a TIR-NBS protein involved in immune response. It co localizes with the ER and perinuclear membranes and interacts with MOS6.
AT2G26990	16.9659	8.77409	0.951317	5e-05	UP	FUSCA 12 (FUS12); (CSN2);CONSTITUTIVE PHOTOMORPHOGENIC 12 (COP12); (ATCSN2)	Represses photomorphogenesis and induces skotomorphogenesis in the dark.
AT5G64830	5.77519	2.98778	0.950794	5e-05	UP		programmed cell death 2 C-terminal domain-containing protein;(source:Araport11)
AT2G15080	5.17503	2.67824	0.950282	5e-05	UP	RECEPTOR LIKE PROTEIN 19 (RLP19);RECEPTOR LIKE PROTEIN 19 (AtRLP19)	receptor like protein 19;(source:Araport11)
AT3G19510	0.817424	0.423092	0.950113	5e-05	UP	(HAT3.1)	Encodes a member of the PHD-finger homeodomain protein family. The HAT3.1 homeodomain is highly divergent in sequence even at positions that are almost invariable among homeodomains. HAT3.1 shows a preference for the sequence T(A/G)(A/C)ACCA, different from those bound by other homeodomains.
AT1G61300	9.6734	5.00854	0.949633	5e-05	UP		LRR and NB-ARC domains-containing disease resistance protein;(source:Araport11)
AT5G46570	5.00623	2.59215	0.949575	5e-05	UP	BRASSINOSTEROID-SIGNALING KINASE 2 (BSK2)	Encodes BR-signaling kinase 2 (BSK2), one of the three homologous BR-signaling kinases (BSK1, AT4G35230; BSK2, AT5G46570; BSK3, AT4G00710). Mediates signal transduction from receptor kinase BRI1 by functioning as the substrate of BRI1. Plasma membrane localized.
AT1G75490	14.4711	7.49324	0.949513	5e-05	UP
AT1G70170	1.7301	0.896038	0.949224	0.0007	UP	(AT2-MMP);MATRIX METALLOPROTEINASE (MMP)	mutant has Late flowering; Early senescence; Matrix Metalloproteinase
AT5G41220	2.31587	1.19962	0.948977	5e-05	UP	GLUTATHIONE S-TRANSFERASE THETA 3 (ATGSTT3); (GST10C);GLUTATHIONE S-TRANSFERASE THETA 3 (GSTT3)	Encodes glutathione transferase belonging to the theta class of GSTs. Naming convention according to Wagner et al. (2002).
AT1G30000	5.59665	2.89996	0.948531	5e-05	UP	ALPHA-MANNOSIDASE 3 (MNS3)	alpha-mannosidase 3;(source:Araport11)
AT1G08610	1.31081	0.679236	0.948474	5e-05	UP		Pentatricopeptide repeat (PPR) superfamily protein;(source:Araport11)
AT1G34420	0.52113	0.270176	0.947744	5e-05	UP		leucine-rich repeat transmembrane protein kinase family protein;(source:Araport11)
AT5G55860	2.50854	1.30076	0.947493	5e-05	UP	TOUCH-REGULATED PHOSPHOPROTEIN1 (TREPH1)	WEB1/PMI2 related protein involved in mecahnotransduction.TREPH1 is phosphorylated at position S625 in response to touch, and this is required for mechanosensitive growth response.
AT5G62280	19.0274	9.87337	0.946464	5e-05	UP		DUF1442 family protein (DUF1442);(source:Araport11)
AT4G01010	2.27755	1.18186	0.946424	5e-05	UP	CYCLIC NUCLEOTIDE-GATED CHANNEL 13 (CNGC13);CYCLIC NUCLEOTIDE-GATED CHANNEL 13 (ATCNGC13)	member of Cyclic nucleotide gated channel family
AT2G16365	4.08057	2.11999	0.944713	5e-05	UP	F-BOX/DUF295 ANCESTRAL 10 (ATFDA10);PHOTOPERIODIC CONTROL OF HYPOCOTYL 1 (PCH1)	PCH1 binds and stabilizes the active (Pfr) form of phytochrome B and is involved in the formation of photobodies in the nucleus. PCH1 is expressed in evenings and is associated to the evening complex through binding to phyB, and represses hypocotyl elongation and growth. Using mass spec, the existence of the At2g16365.2 isoform has been verified, however here is no evidence that any of the other …
AT5G39030	1.9493	1.01289	0.944479	5e-05	UP	MEDOS 4 (MDS4)	Involved in growth adaptation upon exposure to metal ions. Contributes together with the other MDS genes to the complex network of CrRLK1Ls that positively and negatively affect growth.
AT5G12220	1.56831	0.815148	0.944077	5e-05	UP		las1-like family protein;(source:Araport11)
AT5G07340	7.19124	3.7389	0.943627	5e-05	UP		Calreticulin family protein;(source:Araport11)
AT3G60130	10.9319	5.68774	0.942617	5e-05	UP	BETA GLUCOSIDASE 16 (BGLU16)	beta glucosidase 16;(source:Araport11)
AT5G23910	0.562319	0.292692	0.942005	5e-05	UP		ATP binding microtubule motor family protein;(source:Araport11)
AT3G49160	2.09163	1.08885	0.941822	5e-05	UP		Expression of the gene is downregulated in the presence of paraquat, an inducer of photoxidative stress.
AT5G44380	1.12089	0.583515	0.941803	0.0003	UP	(ATBBE28)	FAD-binding Berberine family protein;(source:Araport11)
AT1G15940	0.464328	0.242025	0.939988	0.0085	UP	(ATPDS5E); (PDS5E)	One of 5 PO76/PDS5 cohesion cofactor orthologs of Arabidopsis.
AT5G08120	7.81876	4.07608	0.939757	5e-05	UP	MICROTUBULE BINDING PROTEIN 2C (MBP2C); (ATMBP2C);MOVEMENT PROTEIN BINDING PROTEIN 2C (MPB2C)	Microtubule-associated and viral movement protein binding protein. Negatively regulates KN1 association to plasmodesmata and, consequently, cell-to-cell transport. Involved in the alignment of cortical microtubules, the patterning of stomata and in restricting tobamoviral infections.
AT1G19485	0.636541	0.331892	0.93954	0.0088	UP		Transducin/WD40 repeat-like superfamily protein;(source:Araport11)
AT2G01120	1.47968	0.772049	0.938521	0.00185	UP	ORIGIN RECOGNITION COMPLEX SUBUNIT 4 (ORC4)	Origin Recognition Complex subunit 4. Involved in the initiation of DNA replication. Regulated transcriptionally during cell cycle, peaking at G1/S-phase. Target of E2F/DF family of transcription factors. Interacts with all ORC subunits except ORC1b.
AT1G69920	2.21367	1.15531	0.93816	0.0092	UP	GLUTATHIONE S-TRANSFERASE TAU 12 (GSTU12);ARABIDOPSIS THALIANA GLUTATHIONE S-TRANSFERASE TAU 12 (ATGSTU12)	Encodes glutathione transferase belonging to the tau class of GSTs. Naming convention according to Wagner et al. (2002).
AT1G57990	70.7902	36.9732	0.93707	5e-05	UP	PURINE PERMEASE 18 (PUP18);PURINE PERMEASE 18 (ATPUP18)	Member of a family of proteins related to PUP1, a purine transporter. May be involved in the transport of purine and purine derivatives such as cytokinins, across the plasma membrane.
AT5G45780	0.884676	0.46227	0.936413	0.00085	UP	CLAVATA3 INSENSITIVE RECEPTOR KINASE 4 (CIK4)	Encodes one of a group of LRR-RLKs, designated as CLAVATA3 INSENSITIVE RECEPTOR KINASES (CIKs), that act as co-receptors and have essential roles in regulating CLV3-mediated stem cell homeostasis.
AT5G56190	8.94742	4.67844	0.935444	5e-05	UP		Transducin/WD40 repeat-like superfamily protein;(source:Araport11)
AT3G49140	9.85403	5.15339	0.935192	5e-05	UP		Pentatricopeptide repeat (PPR) superfamily protein;(source:Araport11)
AT5G57015	8.70872	4.55553	0.934842	5e-05	UP	CASEIN KINASE I-LIKE 12 (ckl12)	Member of CKL gene family (member of CKL-B group).
AT1G69200	3.31238	1.73343	0.934239	5e-05	UP	FRUCTOKINASE-LIKE 2 (FLN2)	Encodes a fructokinase-like protein (AT3G54090/FLN1, AT1G69200/FLN2), a member of the pfkB-carbohydrate kinase family. FLN1 and FLN2 are potential plastidial thioredoxin z (TRX z) targets. Mutants display mutant chloroplast development, general plant growth and development defects and defects in PEP-dependent transcription. The mRNA is cell-to-cell mobile.
AT2G42950	4.73576	2.47933	0.933646	5e-05	UP		Magnesium transporter CorA-like family protein;(source:Araport11)
AT1G16590	2.90361	1.52016	0.933625	5e-05	UP	(ATREV7); (REV7)	putative translesion synthesis polymerase zeta subunit, homologous to Y-family DNA polymerases, contains BRCT domain. Mutants are sensitive to UV-B radiation. Gene is involved in damage-tolerance mechanisms through translesion synthesis(TLS).
AT3G20350	0.519738	0.272146	0.933404	0.0039	UP		actin cytoskeleton-regulatory complex pan-like protein;(source:Araport11)
AT1G44830	10.0961	5.28718	0.933228	5e-05	UP	(ATERF014);ERF TRANSCRIPTION FACTOR 14 (ERF014);ERF GENE CONFERRING POSTHARVEST LONGEVITY IMPROVEMENT 1 (EPI1)	Encodes a nuclear-localized member of the DREB subfamily A-5 of ERF/AP2 transcription factor family. The protein contains one AP2 domain. There are 15 members in this subfamily including RAP2.1, RAP2.9 and RAP2.10. Overexpression in cultured cells results in an increase in pectin deposition.ERF014 differentially regulates responses to bacterial and fungal pathogens.
AT2G19470	2.67988	1.40369	0.932944	5e-05	UP	CASEIN KINASE I-LIKE 5 (ckl5)	Member of CKL gene family (CKL-B group)
AT1G33170	8.66402	4.54278	0.931461	5e-05	UP		S-adenosyl-L-methionine-dependent methyltransferases superfamily protein;(source:Araport11)
AT2G41460	1.49637	0.784593	0.931451	0.001	UP	APURINIC ENDONUCLEASE-REDOX PROTEIN (ARP)	Apurinic endonuclease-redox protein. It functions as an apurinic/apyrimidinic class II endonuclease, and is involved in DNA repair.
AT3G48090	7.6893	4.03182	0.931421	5e-05	UP	(ATEDS1);ENHANCED DISEASE SUSCEPTIBILITY 1 (EDS1)	Component of R gene-mediated disease resistance in Arabidopsis thaliana with homology to eukaryotic lipases.
AT5G06150	1.59875	0.838347	0.931325	0.00025	UP	CYCLIN B 1;2 (CYCB1;2); (CYC1BAT)	Encodes a cyclin whose expression is reduced in response to high salt.
AT5G55400	1.16179	0.609244	0.931257	5e-05	UP	(ATFIM4)	Encodes a member of the fimbrin family. Different members of the fimbrin/plastin family have diverged biochemically during evolution to generate either tight actin bundles or loose networks with distinct biochemical and biophysical properties. FIM4 generates both actin bundles and branched actin filaments whereas FIM5 only generates actin bundles.
AT1G63720	3.45255	1.81223	0.929896	5e-05	UP		hydroxyproline-rich glycoprotein family protein;(source:Araport11)
AT1G44130	0.923254	0.484665	0.92974	0.0026	UP		Eukaryotic aspartyl protease family protein;(source:Araport11)
AT2G01460	0.426701	0.224003	0.929707	0.0004	UP		P-loop containing nucleoside triphosphate hydrolases superfamily protein;(source:Araport11)
AT4G11440	0.709481	0.372516	0.929462	0.02755	UP		Mitochondrial substrate carrier family protein;(source:Araport11)
AT5G50780	0.477789	0.250998	0.928698	0.00075	UP	(ATMORC4)	MORC4 is a member of a family of GHKL ATPases. It is localized in the nuceloplasm and adjacent to chromocenters. Along with MORC7, it appears to repress the expression
AT5G18170	17.2391	9.05862	0.928321	5e-05	UP	GLUTAMATE DEHYDROGENASE 1 (GDH1)	Encodes the 43 kDa alpha-subunit of the glutamate dehydrogenase with a putative mitochondrial transit polypeptide and NAD(H)- and alpha-ketoglutarate-binding domains. Mitochondrial localization confirmed by subcellular fractionation. Combines in several ratios with GDH2 protein (GDH-beta) to form seven isoenzymes. Catalyzes the cleavage of glycine residues. May be involved in ammonia assimilation…
AT3G05360	0.696689	0.366198	0.927891	0.03595	UP	RECEPTOR LIKE PROTEIN 30 (RLP30);RECEPTOR LIKE PROTEIN 30 (AtRLP30)	receptor like protein 30;(source:Araport11)
AT2G38580	1.88435	0.990599	0.927694	0.00045	UP		Mitochondrial ATP synthase D chain-related protein;(source:Araport11)
AT2G39518	26.8032	14.0915	0.92758	0.00105	UP	CASP-LIKE PROTEIN 4D2 (CASPL4D2)	Uncharacterized protein family (UPF0497);(source:Araport11)
AT5G56630	4.56222	2.39957	0.92696	5e-05	UP	PHOSPHOFRUCTOKINASE 7 (PFK7)	phosphofructokinase 7;(source:Araport11)
ATCG00770	71.8535	37.7929	0.926943	5e-05	UP	RIBOSOMAL PROTEIN S8 (RPS8)	chloroplast 30S ribosomal protein S8
AT3G26830	10.8092	5.68593	0.926792	5e-05	UP	PHYTOALEXIN DEFICIENT 3 (PAD3); (CYP71B15)	Mutations in pad3 are defective in biosynthesis of the indole derived phytoalexin camalexin. Encodes a cytochrome P450 enzyme that catalyzes the conversion of dihydrocamalexic acid to camalexin. The mRNA is cell-to-cell mobile.
AT5G54490	27.1718	14.2953	0.926569	5e-05	UP	PINOID-BINDING PROTEIN 1 (PBP1)	Encodes a PINOID (PID)-binding protein containing putative EF-hand calcium-binding motifs. The interaction is dependent on the presence of calcium. mRNA expression is up-regulated by auxin. Not a phosphorylation target of PID, likely acts upstream of PID to regulate the activity of this protein in response to changes in calcium levels.
AT4G15420	5.17383	2.72234	0.926385	5e-05	UP		Ubiquitin fusion degradation UFD1 family protein;(source:Araport11)
AT5G22510	9.68976	5.10163	0.925503	5e-05	UP	ALKALINE/NEUTRAL INVERTASE E (INV-E);ALKALINE/NEUTRAL INVERTASE E (A/N-InvE);ARABIDOPSIS ALKALINE/NEUTRAL INVERTASE E (At-A/N-InvE)	Encodes a chloroplast-targeted alkaline/neutral invertase that is implicated in the development of the photosynthetic apparatus and nitrogen assimilation in seedlings to control the sucrose to hexose ratio.
AT5G52630	1.05605	0.556124	0.9252	0.0011	UP	MITOCHONDRIAL RNA EDITING FACTOR 1 (MEF1)	Encodes a member of the DYW subfamily of pentatricopeptide repeat (PPR) proteins. Loss of MEF1 function affects RNA editing at specific sites in the mitochondrial genome but do not exhibit obvious phenotypes.
AT5G43740	4.28987	2.25918	0.925135	5e-05	UP		Disease resistance protein (CC-NBS-LRR class) family;(source:Araport11)
AT3G52290	5.29441	2.78841	0.925027	5e-05	UP	IQ-DOMAIN 3 (IQD3)	Member of IQ67 (CaM binding) domain containing family.
AT5G16880	20.0891	10.581	0.924937	5e-05	UP		Target of Myb protein 1;(source:Araport11)
AT3G55450	5.66201	2.98334	0.924386	5e-05	UP	PBS1-LIKE 1 (PBL1)	PBS1-like 1;(source:Araport11)
AT1G18300	14.2881	7.52857	0.924366	5e-05	UP	NUDIX HYDROLASE HOMOLOG 4 (NUDT4);NUDIX HYDROLASE HOMOLOG 4 (atnudt4)	nudix hydrolase homolog 4;(source:Araport11)
AT3G44820	0.858271	0.452376	0.923911	0.0143	UP		Phototropic-responsive NPH3 family protein;(source:Araport11)
AT3G11270	6.56731	3.46198	0.923705	5e-05	UP	INVOLVED IN RRNA PROCESSING 4 (IRP4);MATERNAL EFFECT EMBRYO ARREST 34 (MEE34)	Mov34/MPN/PAD-1 family protein;(source:Araport11)
AT3G54980	0.280168	0.147735	0.923281	0.0001	UP		Pentatricopeptide repeat (PPR) superfamily protein;(source:Araport11)
AT1G26420	2.93232	1.54656	0.92298	5e-05	UP	(ATBBE7)	FAD-binding Berberine family protein;(source:Araport11)
AT1G48950	1.48842	0.785075	0.922879	5e-05	UP		C3HC zinc finger-like protein;(source:Araport11)
AT5G20660	6.96021	3.6712	0.922879	5e-05	UP		Zn-dependent exopeptidases superfamily protein;(source:Araport11)
AT5G02620	6.50727	3.43287	0.922637	5e-05	UP	ANKYRIN-LIKE1 (ANK1); (ATANK1)	Encodes a member of the ankyrin repeat protein. Localized in the endoplasmic reticulum.
AT4G03410	5.62621	2.96828	0.922536	5e-05	UP		Peroxisomal membrane 22 kDa (Mpv17/PMP22) family protein;(source:Araport11)
AT3G04110	3.31105	1.74722	0.922228	5e-05	UP	GLUTAMATE RECEPTOR 1 (GLR1);GLUTAMATE RECEPTOR 1.1 (GLR1.1); (ATGLR1.1)	putative glutamate receptor (GLR1.1). Contains a functional cation - permeable pore domain. Involved in cellular cation homeostasis.
AT5G55460	36.2244	19.121	0.921804	5e-05	UP	(ATLTP4.5)	Bifunctional inhibitor/lipid-transfer protein/seed storage 2S albumin superfamily protein;(source:Araport11)
AT1G56590	7.78896	4.11156	0.921745	0.0004	UP	ADAPTOR PROTEIN-3 MU-ADAPTIN (AP3M);ZIG SUPPRESSOR 4 (ZIP4)	Involved in vesicle trafficking between the trans -Golgi network and vacuoles.
AT1G78590	5.84586	3.08601	0.921673	5e-05	UP	ARABIDOPSIS THALIANA NADH KINASE 3 (ATNADK-3);NAD(H) KINASE 3 (NADK3)	Encodes a NADH kinase which can synthesize NADPH from NADH; also utilizes NAD+ as substrate although NADH is the preferred substrate.
AT5G39040	5.47884	2.89497	0.920322	5e-05	UP	(ATALS1);TRANSPORTER ASSOCIATED WITH ANTIGEN PROCESSING PROTEIN 2 (TAP2);ARABIDOPSIS THALIANA TRANSPORTER ASSOCIATED WITH ANTIGEN PROCESSING PROTEIN 2 (ATTAP2);ALUMINUM SENSITIVE 1 (ALS1);ATP-BINDING CASSETTE B27 (ABCB27)	Encodes a member of TAP subfamily of ABC transporters that is located in the vacuole. Mutants are hypersensitive to aluminum and the gene product may be important for intracellular movement of some substrate, possibly chelated Al, as part of a mechanism of aluminum sequestration.
AT2G17220	12.758	6.74499	0.919514	5e-05	UP	KINASE 3 (KIN3)	Encodes a putative serine/threonine-specific protein kinase kin3. Protein is N-myristoylated.
AT1G11190	4.51032	2.38456	0.919507	0.007	UP	ENDONUCLEASE 1 (ENDO1);BIFUNCTIONAL NUCLEASE I (BFN1)	Encodes a bifunctional nuclease that acts on both RNA and DNA involved in nucleic acid degradation to facilitate nucleotide and phosphate recovery during senescence. It has mismatch-specific endonuclease activity with wide recognition of single base mismatches as well as the ability to cleave indel types of mismatches (heteroduplexes with loops).
AT1G75140	1.3591	0.718745	0.9191	5e-05	UP		membrane protein;(source:Araport11)
AT4G37740	0.400885	0.212075	0.918614	0.00035	UP	GROWTH-REGULATING FACTOR 2 (AtGRF2);GROWTH-REGULATING FACTOR 2 (GRF2)	Growth regulating factor encoding transcription activator. One of the nine members of a GRF gene family, containing nuclear targeting domain. Mutants result in smaller leaves indicating the role of the gene in leaf development. Expressed in root, shoot and flower
AT1G52780	4.87168	2.57892	0.917652	5e-05	UP		PII, uridylyltransferase (DUF2921);(source:Araport11)
AT3G23080	33.9497	17.9766	0.917279	0.0001	UP		Polyketide cyclase/dehydrase and lipid transport superfamily protein;(source:Araport11)
AT2G44180	24.2709	12.8597	0.916371	5e-05	UP	METHIONINE AMINOPEPTIDASE 2A (MAP2A)	Encodes a MAP2 like methionine aminopeptidase. In MAP1A mutant background plants show an increased sensitivity to fumagillin resulting in defects in development. Phenotype is similar to RNAi lines which knock out all MAP2/MAP1 loci.
AT4G09060	1.03335	0.547525	0.916332	0.0456	UP		hypothetical protein;(source:Araport11)
AT5G61500	21.1795	11.2236	0.916133	5e-05	UP	(ATATG3); (ATG3)	autophagy-related (ATG) gene
AT5G65240	2.31092	1.22539	0.915226	5e-05	UP		Leucine-rich repeat protein kinase family protein;(source:Araport11)
AT3G03560	17.3929	9.22795	0.914416	5e-05	UP		hypothetical protein;(source:Araport11)
AT4G05390	9.52262	5.05295	0.914233	5e-05	UP	ROOT FNR 1 (ATRFNR1);ROOT FNR 1 (RFNR1)	Encodes a root-type ferredoxin:NADP(H) oxidoreductase.
AT5G43910	7.25435	3.85141	0.91346	0.0033	UP		pfkB-like carbohydrate kinase family protein;(source:Araport11)
AT4G39550	0.910028	0.483367	0.912792	0.02655	UP		Galactose oxidase/kelch repeat superfamily protein;(source:Araport11)
AT1G03290	11.1284	5.91115	0.912735	5e-05	UP		ELKS/Rab6-interacting/CAST family protein;(source:Araport11)
AT5G23520	1.74674	0.928195	0.912165	5e-05	UP		smr (Small MutS Related) domain-containing protein;(source:Araport11)
AT3G01510	3.57846	1.90193	0.911875	5e-05	UP	LIKE SEX4 1 (LSF1)	Encodes a putative phosphatase, LSF1, required for normal starch turnover in leaves.
AT4G38300	0.381519	0.202783	0.911818	0.0134	UP		glycosyl hydrolase family 10 protein;(source:Araport11)
AT5G59670	2.88768	1.53485	0.911813	5e-05	UP		Leucine-rich repeat protein kinase family protein;(source:Araport11)
AT2G41830	0.490095	0.260501	0.911773	5e-05	UP		Uncharacterized protein;(source:Araport11)
AT5G05460	1.74489	0.927868	0.911145	5e-05	UP	(AtENGase85A);ENDO-BETA-N-ACETYGLUCOSAMINIDASE 85A (ENGase85A)	Encodes a cytosolic beta-endo-N-acetyglucosaminidase (ENGase). ENGases N-glycans cleave the O-glycosidic linkage between the two GlcNAc residues of the N-glycan core structure and thus generate a protein with a single GlcNAc attached to asparagine.
AT5G52882	2.07418	1.10301	0.911095	5e-05	UP		P-loop containing nucleoside triphosphate hydrolases superfamily protein;(source:Araport11)
AT5G61210	28.6785	15.2599	0.910224	0.025	UP	SOLUBLE N-ETHYLMALEIMIDE-SENSITIVE FACTOR ADAPTOR PROTEIN 33 (SNAP33); (ATSNAP33B); (SNP33); (ATSNAP33)	membrane localized t-SNARE SNAP25 homologue, probably involved in cytokinesis and cell plate formation The mRNA is cell-to-cell mobile.
AT1G64880	14.6221	7.78224	0.909893	5e-05	UP		Ribosomal protein S5 family protein;(source:Araport11)
AT5G62030	4.33885	2.30963	0.909651	5e-05	UP		diphthamide synthesis DPH2 family protein;(source:Araport11)
AT5G12350	0.559554	0.297919	0.909357	0.04635	UP		Regulator of chromosome condensation (RCC1) family with FYVE zinc finger domain-containing protein;(source:Araport11)
AT1G54450	2.46684	1.31418	0.908501	5e-05	UP		Calcium-binding EF-hand family protein;(source:Araport11)
AT4G11270	1.03194	0.549782	0.908428	5e-05	UP		Transducin/WD40 repeat-like superfamily protein;(source:Araport11)
AT1G77760	4.67097	2.49003	0.907559	5e-05	UP	NITRATE REDUCTASE 1 (NIA1);NITRATE REDUCTASE 1 (NR1); (GNR1)	Encodes the cytosolic minor isoform of nitrate reductase (NR). Involved in the first step of nitrate assimilation, it contributes about 15% of the nitrate reductase activity in shoots. Similar to molybdopterin oxidoreductases at the N-terminus, and to FAD/NAD-binding cytochrome reductases at the C-terminus. Cofactors: FAD, heme iron (cytochrome B-557), and molybdenum-pterin.
AT5G49730	61.3739	32.7544	0.905937	5e-05	UP	FERRIC REDUCTION OXIDASE 6 (ATFRO6);FERRIC REDUCTION OXIDASE 6 (FRO6); (FRO6)	Encodes a plasma membrane-located ferric chelate reductase. Its mRNA is expressed in green aerial tissues (shoot, flower and cotyledon) in a light- and cell differentiation-specific manner.
AT4G11690	0.552311	0.294955	0.904986	0.01805	UP	ABA OVERLY SENSITIVE MUTANT (ABO8)	Encodes ABO8, a pentatricopeptide repeat (PPR) protein responsible for the splicing of NAD4 intron 3 in mitochondrial complex I. Abo8 mutants accumulate more reactive oxygen species (ROS) in root tips than the wild type.
AT1G01670	0.930801	0.497138	0.904826	0.03815	UP		RING/U-box superfamily protein;(source:Araport11)
AT1G64460	2.99482	1.59994	0.904451	5e-05	UP		phosphatidylinositol 4-kinase gamma-like protein;(source:Araport11)
AT1G67310	1.15726	0.618316	0.904297	5e-05	UP		Calmodulin-binding transcription activator protein with CG-1 and Ankyrin domain;(source:Araport11)
AT5G45410	65.2985	34.891	0.904195	5e-05	UP	NON HOST RESISTANCE 2A (ATNHR2A)	Plastid localized protein of unknown function. Mutants are more susceptible to P. syringae and produce less callose upon infection.
AT1G31800	18.7174	10.0031	0.903933	5e-05	UP	LUTEIN DEFICIENT 5 (LUT5);"CYTOCHROME P450, FAMILY 97, SUBFAMILY A, POLYPEPTIDE 3" (CYP97A3)	Encodes a protein with &#946;-ring carotenoid hydroxylase activity. The mRNA is cell-to-cell mobile.
AT3G06440	3.43453	1.83565	0.903822	5e-05	UP	(GALT3)	Encodes a Golgi-localized hydroxyproline-O-galactosyltransferase. Mutants display multiple phenotypes including reduced root hair growth and reduced seed coat mucilage.
AT5G64860	3.5466	1.89755	0.902299	5e-05	UP	(ATDPE1);DISPROPORTIONATING ENZYME (DPE1)	Encodes a maltotriose-metabolizing enzyme with chloroplastic &#945;-1,4-glucanotransferase activity. Mutant has altered starch degradation.
AT1G33590	30.0526	16.0806	0.902169	5e-05	UP		Leucine-rich repeat (LRR) family protein;(source:Araport11)
AT4G04770	34.0344	18.2144	0.901914	5e-05	UP	ATP BINDING CASSETTE PROTEIN 1 (ATABC1);LONG AFTER FR (LAF6);ATP-BINDING CASSETTE I8 (ABCI8);ATP BINDING CASSETTE PROTEIN 1 (ABC1);ARABIDOPSIS THALIANA NUCLEOSOME ASSEMBLY PROTEIN 1 (ATNAP1)	Encodes an iron-stimulated ATPase. A member of the NAP subfamily of ABC transporters. Involved in Fe-S cluster assembly. Similar to SufB. Involved in the regulation of iron homeostasis. Able to form homodimers. Interacts with AtNAP7 inside the chloroplast.
AT1G16670	9.6908	5.1863	0.90191	5e-05	UP	COLD-RESPONSIVE PROTEIN KINASE 1 (CRPK1)	Encodes a cold-activated plasma membrane protein cold-responsive protein kinase that phosphorylates 14-3-3 proteins. The phosphorylated 14-3-3 proteins shuttle from the cytosol to the nucleus, where they interact with and destabilize the key cold-responsive C-repeat-binding factor (CBF) proteins, modulate CBF stability and the response to cold stress.
AT5G63650	1.07339	0.574633	0.901462	0.0016	UP	(SNRK2-5);SNF1-RELATED PROTEIN KINASE 2H (SRK2H);SNF1-RELATED PROTEIN KINASE 2.5 (SNRK2.5)	encodes a member of SNF1-related protein kinases (SnRK2) whose activity is activated by ionic (salt) and non-ionic (mannitol) osmotic stress.
AT1G02220	5.94494	3.18334	0.901121	5e-05	UP	NAC DOMAIN CONTAINING PROTEIN 3 (NAC003);NAC DOMAIN CONTAINING PROTEIN 3 (ANAC003)	NAC domain containing protein 3;(source:Araport11)
AT3G28345	0.523793	0.280531	0.900837	0.0002	UP	MULTI-DRUG RESISTANCE 13 (MDR13);ATP-BINDING CASSETTE B15 (ABCB15)	Encodes an ATP-binding cassette (ABC) transporter. Expressed in the vascular tissue of primary stem.
AT3G09650	2.10667	1.12846	0.900609	5e-05	UP	HIGH CHLOROPHYLL FLUORESCENCE 152 (HCF152); (CRM3)	RNA binding protein involved in the processing of chloroplast psbB-psbT-psbH-petB-petD transcript unit.
AT1G16680	3.80588	2.04078	0.899109	5e-05	UP		Chaperone DnaJ-domain superfamily protein;(source:Araport11)
AT3G20040	0.798233	0.428115	0.898812	0.00045	UP	HEXOKINASE-LIKE 2 (HKL2); (ATHXK4)	Hexokinase;(source:Araport11)
AT1G06770	2.62245	1.40756	0.897719	5e-05	UP	DREB2A-INTERACTING PROTEIN 1 (DRIP1); (ATBMI1B); (ATDRIP1); (ATRING1B)	Encodes a C3HC4 RING-domain-containing ubiquitin E3 ligase capable of interacting with DREB2A. The DRIP1-GFP fusion protein is nuclear-localized. DRIP1 seems to be involved in regulating stress-related transcriptional changes and drought tolerance.
AT5G25440	22.0659	11.8455	0.897479	5e-05	UP	SUPPRESSOR OF ZED1-D1 (SZE1)	Receptor like kinase involved in HopZ1a effector triggered immunity. Interacts with ZAR1. Localization to membrane is dependent on N-terminal myristoylation domain.
AT4G31480	17.2438	9.26201	0.896681	5e-05	UP		Coatomer, beta subunit;(source:Araport11)
AT5G18960	1.97786	1.06241	0.8966	5e-05	UP	FAR1-RELATED SEQUENCE 12 (FRS12)	FAR1-related sequence 12;(source:Araport11)
AT5G49410	1.8367	0.986675	0.896469	0.015	UP		thiamine-phosphate synthase;(source:Araport11)
AT3G18210	7.48306	4.02256	0.895514	5e-05	UP	CUPULIFORMIS2 (CP2)	Belongs to the 2-oxoglutarate (2OG) and Fe(II)-dependent oxygenase superfamily proteins and contains an oxoglutarate/iron-dependent oxygenase domain (InterPro:IPR005123) of the prolyl 4-hydroxylase, alpha subunit subtype (P4Hc; InterPro:IPR006620), participates in epigenetic repression of flowering genes, works redundantly with ICU11 to repress several members of the MADS-box transcription factor…
AT1G04400	7.13404	3.83612	0.895071	5e-05	UP	CRYPTOCHROME 2 (CRY2); (FHA); (AT-PHH1); (PHH1); (ATCRY2)	Blue light receptor mediating blue-light regulated cotyledon expansion and flowering time. Positive regulator of the flowering-time gene CONSTANS. This gene possesses a light-induced CNT2 N-terminal homodimerisation domain.Involved in blue-light induced stomatal opening. Involved in triggering chromatin decondensation. An 80-residue motif (NC80) is sufficient to confer CRY2's physiological functi…
AT4G19880	18.746	10.0814	0.894887	5e-05	UP		Glutathione S-transferase family protein;(source:Araport11)
AT1G21110	3.05311	1.64292	0.894017	5e-05	UP	INDOLE GLUCOSINOLATE O-METHYLTRANSFERASE 3 (IGMT3)	O-methyltransferase family protein;(source:Araport11)
AT3G60420	53.7373	28.9168	0.894016	5e-05	UP		phosphoglycerate mutase family protein;(source:Araport11)
AT4G37170	0.438371	0.235898	0.893989	0.0113	UP		Pentatricopeptide repeat (PPR) superfamily protein;(source:Araport11)
AT3G48810	1.45093	0.781044	0.893502	0.00015	UP	ORGANELLE TRANSCRIPT PROCESSING 439 (OTP439)	Pentatricopeptide repeat (PPR) superfamily protein;(source:Araport11)
AT1G22990	2.80834	1.51235	0.892926	0.03485	UP	HEAVY METAL ASSOCIATED ISOPRENYLATED PLANT PROTEIN 22 (HIPP22)	Heavy metal transport/detoxification superfamily protein;(source:Araport11)
AT1G28320	3.65238	1.96715	0.89273	5e-05	UP	DEGRADATION OF PERIPLASMIC PROTEINS 15 (DEG15); (ATDEG15)	Mutants in this gene are defective in the processing of pre-glyoxysomal malate dehydrogenase (pre-gMDH) to gMDH.
AT1G49950	12.5732	6.7726	0.89257	5e-05	UP	TELOMERE REPEAT BINDING FACTOR 1 (ATTRB1);TELOMERE REPEAT BINDING FACTOR 1 (TRB1)	Encodes a telomeric DNA binding protein and Single Myb Histone (SMH) gene family member. In vitro, an N-terminal Myb domain enables it to interact with double-stranded telomeric repeats.Mutations in TRB1 and TRB3 enhance the lhp1 mutant phenotype. Triple mutants are more strongly affected than the respective double mutants with lhp1. TRB1 binds non-H3K27me3 target genes predominantly at the trans…
AT3G26230	12.8285	6.91483	0.891587	5e-05	UP	CYTOCHROME P450, FAMILY 71, SUBFAMILY B, POLYPEPTIDE 24 (CYP71B24)	putative cytochrome P450
AT5G61000	3.47375	1.87246	0.891559	5e-05	UP	(RPA70D);REPLICATION PROTEIN A 1D (RPA1D); (ATRPA70D)	Replication factor-A protein 1-like protein;(source:Araport11)
AT3G49050	4.1683	2.24688	0.891536	5e-05	UP		alpha/beta-Hydrolases superfamily protein;(source:Araport11)
AT3G29035	6.66495	3.59275	0.891506	5e-05	UP	NAC DOMAIN CONTAINING PROTEIN 3 (ATNAC3);ORE1 SISTER1 (ORS1);NAC DOMAIN CONTAINING PROTEIN 3 (NAC3);ARABIDOPSIS NAC DOMAIN CONTAINING PROTEIN 59 (ANAC059)	Encodes a protein with transcription factor activity. Note: this protein (AT3G29035) on occasion has also been referred to as AtNAC3, not to be confused with the AtNAC3 found at locus AT3G15500. The mRNA is cell-to-cell mobile.
AT3G25010	8.45023	4.55928	0.890185	5e-05	UP	RECEPTOR LIKE PROTEIN 41 (RLP41);RECEPTOR LIKE PROTEIN 41 (AtRLP41)	receptor like protein 41;(source:Araport11)
AT4G33150	5.11754	2.76173	0.889878	5e-05	UP	LYSINE-KETOGLUTARATE REDUCTASE/SACCHAROPINE DEHYDROGENASE (LKR/SDH);LYSINE-KETOGLUTARATE REDUCTASE (LKR)	This is a splice variant of the LKR/SDH locus. It encodes a bifunctional polypeptide lysine-ketoglutarate reductase and saccharopine dehydrogenase involved in lysine degradation. There is another splice variant that encodes a mono saccharopine dehydrogenase protein. Gene expression is induced by abscisic acid, jasmonate, and under sucrose starvation.
AT2G36770	0.967733	0.522266	0.889824	0.00115	UP		UDP-Glycosyltransferase superfamily protein;(source:Araport11)
AT3G19180	0.933266	0.503697	0.889732	5e-05	UP	PARALOG OF ARC6 (PARC6); (ARC6H);A. THALIANA CHLOROPLAST DIVISION SITE POSITIONING 1 (ATCDP1);CHLOROPLAST DIVISION SITE POSITIONING 1 (CDP1)	Encodes a chloroplast division factor located in the plastid inner envelope with its N-terminus exposed to the stroma. PARC6 influences FtsZ assembly and is required for recruitment of PDV1 during chloroplast division.
AT3G49990	16.6494	8.98613	0.889698	5e-05	UP		Low temperature viability protein;(source:Araport11)
AT2G02020	2.07172	1.11823	0.889612	0.01145	UP	NRT1/ PTR FAMILY 8.4 (NPF8.4);PEPTIDE TRANSPORTER 4 (PTR4); (AtPTR4); (ATNPF8.4)	Major facilitator superfamily protein;(source:Araport11)
AT4G12010	0.671053	0.362277	0.889333	5e-05	UP	DOMINANT SUPRESSOR OF CAMTA3 NUMBER 1 (DSC1)	Leucine-rich repeat domain (NLR) receptor. Dominant negative alleles suppress catma3 autoimmunity.
AT2G32160	11.9923	6.4743	0.889312	5e-05	UP		S-adenosyl-L-methionine-dependent methyltransferases superfamily protein;(source:Araport11)
AT1G26380	1.68051	0.907822	0.888418	5e-05	UP	FAD-LINKED OXIDOREDUCTASE 1 (FOX1);FAD-LINKED OXIDOREDUCTASE (FOX); (ATBBE3)	Functions in the biosynthesis of 4-hydroxy indole-3-carbonyl nitrile (4-OH-ICN), a cyanogenic phytoalexin in Arabidopsis. FOX1 acts as a dehydrogenase on indole cyanohydrin to form indole carbonyl nitrile.
AT4G20430	0.923228	0.498764	0.88833	5e-05	UP		Subtilase family protein;(source:Araport11)
AT3G25250	1.27589	0.689375	0.888143	0.0011	UP	OXIDATIVE SIGNAL-INDUCIBLE1 (OXI1); (AGC2);AGC2 KINASE 1 (AGC2-1); (AtOXI1)	Arabidopsis protein kinase The mRNA is cell-to-cell mobile.
AT5G50890	1.59777	0.863367	0.888014	0.01775	UP		alpha/beta-Hydrolases superfamily protein;(source:Araport11)
AT1G43860	3.88191	2.09824	0.887587	5e-05	UP		sequence-specific DNA binding transcription factor;(source:Araport11)
AT2G34500	1.49908	0.810472	0.887243	5e-05	UP	CYTOCHROME P450, FAMILY 710, SUBFAMILY A, POLYPEPTIDE 1 (CYP710A1)	Encodes a protein with C22-sterol desaturase activity. The enzyme was shown to catalyze in the presence of NADPH the conversion of &beta;-sitosterol to stigmasterol, but not that of 24-<i>epi</i>-campesterol to brassicasterol (unlike CYP710A2).
AT1G61610	0.900871	0.487124	0.887031	0.01775	UP		S-locus lectin protein kinase family protein;(source:Araport11)
AT3G20780	0.621748	0.336269	0.886714	0.0008	UP	TOPOISOMERASE 6 SUBUNIT B (TOP6B);ROOT HAIRLESS 3 (RHL3);ELONGATED HYPOCOTYL 6 (HYP6);HARLEQUIN (HLQ);TOPOISOMERASE 6 SUBUNIT B (ATTOP6B);BRASSINOSTEROID INSENSITIVE 3 (BIN3)	Encodes putative eukaryotic homolog of archaebacterial topoisomerase VI subunit B, TOP6B. Is essential for endoreduplication and is involved in cell expansion and cell proliferation. The hlq (harlequin) dwarf mutant has fewer root hair and leaf trichome. It has abnormal epidermal cell and accumulates callose.
AT5G53550	17.6117	9.52671	0.886484	5e-05	UP	YELLOW STRIPE LIKE 3 (ATYSL3);YELLOW STRIPE LIKE 3 (YSL3)	YELLOW STRIPE like 3;(source:Araport11)
AT1G53390	2.31627	1.25311	0.88629	5e-05	UP	ATP-BINDING CASSETTE G24 (ABCG24)	P-loop containing nucleoside triphosphate hydrolases superfamily protein;(source:Araport11)
AT4G28010	0.615977	0.333639	0.884589	0.01145	UP	RNA PROCESSING FACTOR 5 (RPF5)	Tetratricopeptide repeat (TPR)-like superfamily protein;(source:Araport11)
AT1G28190	14.1127	7.64863	0.883721	5e-05	UP		hypothetical protein;(source:Araport11)
AT4G19900	3.54436	1.92168	0.883157	5e-05	UP		alpha 1,4-glycosyltransferase family protein;(source:Araport11)
AT5G39520	22.2063	12.0427	0.88281	0.0164	UP	CHLOROPLAST-LOCALIZED SENESCENCE-ASSOCIATED PROTEIN (CSAP)	hypothetical protein (DUF1997);(source:Araport11)
AT4G29740	11.9789	6.49667	0.882723	5e-05	UP	(ATCKX4);CYTOKININ OXIDASE 4 (CKX4)	It encodes a protein whose sequence is similar to cytokinin oxidase/dehydrogenase, which catalyzes the degradation of cytokinins.
AT1G75860	8.6631	4.70281	0.88136	5e-05	UP		DNA ligase;(source:Araport11)
AT3G54790	1.12013	0.608156	0.881153	5e-05	UP	PLANT U-BOX 3 (PUB3)	ARM repeat superfamily protein;(source:Araport11)
AT1G69810	0.629061	0.341735	0.880322	0.0293	UP	(AtWRKY36);WRKY DNA-BINDING PROTEIN 36 (WRKY36)	member of WRKY Transcription Factor; Group II-b
AT4G26270	1.86969	1.01578	0.880211	5e-05	UP	PHOSPHOFRUCTOKINASE 3 (PFK3)	phosphofructokinase 3;(source:Araport11)
AT3G13950	89.1067	48.4249	0.879785	5e-05	UP		ankyrin;(source:Araport11)
AT3G45730	22.6588	12.3156	0.879585	5e-05	UP		hypothetical protein;(source:Araport11)
AT5G61040	0.261733	0.142261	0.879556	0.0001	UP		hypothetical protein;(source:Araport11)
AT1G42480	27.4103	14.8995	0.879454	5e-05	UP		TLR4 regulator/MIR-interacting MSAP protein;(source:Araport11)
AT3G14830	4.78072	2.5996	0.878938	5e-05	UP		epstein-barr nuclear antigen;(source:Araport11)
AT1G17930	1.26722	0.689115	0.87885	5e-05	UP	MAINTENANCE OF MERISTEMS (MAIN)	Aminotransferase-like, plant mobile domain family protein;(source:Araport11)
AT5G01100	3.28223	1.78546	0.878381	5e-05	UP	FRIABLE 1 (FRB1)	O-fucosyltransferase family protein;(source:Araport11)
AT2G36720	1.9979	1.08688	0.878292	5e-05	UP		Acyl-CoA N-acyltransferase with RING/FYVE/PHD-type zinc finger domain-containing protein;(source:Araport11)
AT1G69900	3.27021	1.77913	0.878211	5e-05	UP		Actin cross-linking protein;(source:Araport11)
AT5G66820	6.05333	3.29357	0.878077	5e-05	UP		transmembrane protein;(source:Araport11)
AT1G20630	2.21429	1.20482	0.878027	5e-05	UP	CATALASE 1 (CAT1)	Catalyzes the reduction of hydrogen peroxide using heme group as cofactor. Protects cells from toxicity by H2O2.
AT3G46690	0.94359	0.513676	0.877301	0.00255	UP		UDP-Glycosyltransferase superfamily protein;(source:Araport11)
AT1G78430	1.04366	0.568313	0.876894	0.00185	UP	ROP INTERACTIVE PARTNER 2 (RIP2);INTERACTOR OF CONSTITUTIVELY ACTIVE ROP4 (ICR4);ROP INTERACTIVE PARTNER 4 (RIP4)	Encodes RIP2 (ROP interactive partner 2), a putative Rho protein effector, interacting specifically with the active form of ROPs (Rho proteins of plants).
AT5G05470	6.42451	3.49859	0.876813	0.00025	UP	EUKARYOTIC TRANSLATION INITIATION FACTOR 2 ALPHA SUBUNIT (EIF2 ALPHA); (eif2-a2); (ateif2-a2)	Encodes an eIF2alpha homolog that can be phosphorylated by GCN2 in vitro.
AT5G05230	10.7052	5.83091	0.876519	0.00015	UP		RING/U-box superfamily protein;(source:Araport11)
AT3G11340	8.10528	4.4148	0.876514	5e-05	UP	UDP-DEPENDENT GLYCOSYLTRANSFERASE 76B1 (UGT76B1)	Encodes a glucosyltransferase that conjugates isoleucic acid and modulates plant defense and senescence.
AT4G02550	4.07815	2.22189	0.876127	5e-05	UP		Myb/SANT-like DNA-binding domain protein;(source:Araport11)
AT5G24290	1.3216	0.720055	0.876107	0.00065	UP	MEMBRANE OF ER BODY 2 (MEB2)	Vacuolar iron transporter (VIT) family protein;(source:Araport11)
AT3G48850	6.03834	3.29091	0.875665	5e-05	UP	PHOSPHATE TRANSPORTER 3;2 (PHT3;2);MITOCHONDRIAL PHOSPHATE TRANSPORTER 2 (MPT2)	Encodes a mitochondrial phosphate transporter. Modulates plant responses to salt stress.
AT5G20230	388.583	212.042	0.873873	5e-05	UP	BLUE COPPER BINDING PROTEIN (BCB);BLUE-COPPER-BINDING PROTEIN (BCB);SENESCENCE ASSOCIATED GENE 14 (SAG14);BLUE-COPPER-BINDING PROTEIN (ATBCB)	Encodes a Al-stress-induced gene. Along with TCF, it promotes lignin biosynthesis in response to cold stress. The mRNA is cell-to-cell mobile.
AT2G20410	4.84269	2.64563	0.872197	5e-05	UP		RNA-binding ASCH domain protein;(source:Araport11)
AT4G15610	58.2816	31.8418	0.872119	5e-05	UP	CASP-LIKE PROTEIN 1D1 (CASPL1D1)	Uncharacterized protein family (UPF0497);(source:Araport11)
AT1G33060	1.19069	0.650689	0.871758	5e-05	UP	NAC 014 (NAC014);NAC 014 (ANAC014)	NAC 014;(source:Araport11)
AT3G55630	11.113	6.07469	0.871366	0.00055	UP	DHFS-FPGS HOMOLOG D (ATDFD);DHFS-FPGS HOMOLOG D (DFD);FOLYLPOLYGLUTAMATE SYNTHETASE 3 (FPGS3)	Encodes one of the three folylpolyglutamate synthetase isoforms (FPGSs): FPGS1 (At5g05980, plastidic), FPGS2 (At3g10160, mitochondrial) and FPGS3 (At3g55630, cytosolic).
AT4G20130	13.6343	7.4554	0.870883	5e-05	UP	(TAC14);PLASTID TRANSCRIPTIONALLY ACTIVE 14 (PTAC14)	plastid transcriptionally active 14;(source:Araport11)
AT1G63360	5.55717	3.03929	0.870616	5e-05	UP		Disease resistance protein (CC-NBS-LRR class) family;(source:Araport11)
AT1G11960	1.31318	0.718614	0.869776	5e-05	UP		ERD (early-responsive to dehydration stress) family protein;(source:Araport11)
AT5G04040	2.11805	1.15975	0.868923	5e-05	UP	SUGAR-DEPENDENT1 (SDP1)	Encodes a triacylglycerol lipase that is involved in storage lipid breakdown during seed germination. The mutant plant exhibits a much slower rate of postgerminative growth than the wild type.
AT1G21730	0.431668	0.236385	0.868784	0.0005	UP	KINESIN 7.1 (KIN7.1)	P-loop containing nucleoside triphosphate hydrolases superfamily protein;(source:Araport11)
AT5G36790	3.35382	1.83675	0.86865	5e-05	UP		Haloacid dehalogenase-like hydrolase (HAD) superfamily protein;(source:Araport11)
AT4G21534	4.26998	2.33873	0.868504	5e-05	UP	SPHINGOSINE KINASE 2 (SPHK2)	Diacylglycerol kinase family protein;(source:Araport11)
AT3G25560	5.5448	3.03744	0.86828	0.0131	UP	NSP-INTERACTING KINASE 2 (NIK2); (ATNIK2)	NSP-interacting kinase 2;(source:Araport11)
AT4G29040	30.4674	16.691	0.868196	5e-05	UP	REGULATORY PARTICLE AAA-ATPASE 2A (RPT2a)	RPT2a encodes the 26S proteasome subunit. It is required for root meristem maintenance, and regulates gametogenesis. RPT2a is also shown to regulate gene silencing via DNA methylation.
AT1G10910	3.96163	2.17161	0.867329	5e-05	UP	PENTRATRICOPEPTIDE REPEAT PROTEIN PIGMENT-DEFECTIVE MUTANT2 (PDM2);EMBRYO DEFECTIVE 3103 (EMB3103)	Member of the P subfamily of PRR proteins. Loss of function results in defects in abnormal plastid RNA edit and chloroplast biogenesis
AT1G10180	1.08354	0.594229	0.866661	5e-05	UP	EXOCYST COMPLEX COMPONENT 84C (EXO84C)	LOW protein: exocyst complex component-like protein;(source:Araport11)
AT4G11530	1.83401	1.00646	0.865712	0.0001	UP	CYSTEINE-RICH RLK (RECEPTOR-LIKE PROTEIN KINASE) 34 (CRK34)	Encodes a cysteine-rich receptor-like protein kinase. The mRNA is cell-to-cell mobile.
AT5G11390	1.46713	0.805387	0.865243	5e-05	UP	WPP DOMAIN-INTERACTING PROTEIN 1 (WIT1)	Encodes one of the WPP domain-interacting proteins (WIT1/AT5G11390, WIT2/AT1G68910) required for RanGAP nuclear envelope association in root tip cells. Ran GTPase plays essential roles in multiple cellular processes, including nucleocytoplasmic transport, spindle formation, and postmitotic nuclear envelope reassembly. The cytoplasmic Ran GTPase activating protein RanGAP is critical to establish a…
AT4G36850	6.24491	3.42879	0.864981	5e-05	UP		PQ-loop repeat family protein / transmembrane family protein;(source:Araport11)
AT4G24230	9.62024	5.283	0.864715	0.01515	UP	ACYL-COA-BINDING DOMAIN 3 (ACBP3)	acyl-CoA-binding protein ACBP3. Localized extracellularly in transiently expressed tobacco BY-2 cells and onion epidermal cells. Binds arachidonyl-CoA with high affinity. Microarray data shows up-regulation of many biotic- and abiotic-stress-related genes in an ACBP3 OE-1 in comparison to wild type.
AT4G17080	7.34633	4.03527	0.864358	5e-05	UP		Histone H3 K4-specific methyltransferase SET7/9 family protein;(source:Araport11)
AT3G44300	97.2779	53.4447	0.864065	5e-05	UP	NITRILASE 2 (AtNIT2);NITRILASE 2 (NIT2)	Encodes an enzyme that catalyzes the hydrolysis of indole-3-acetonitrile (IAN) to indole-3-acetic acid (IAA) (nitrile aminohydrolase, EC 3.5.5.1) and IAN to indole-3-acetamide (IAM) at lower levels. Mutants have reduced sensitivity to IAN and are sensitive to IAA. This enzyme likely participates in other non-auxin-related metabolic pathways. The mRNA is cell-to-cell mobile.
AT5G06580	6.64488	3.65122	0.863865	5e-05	UP	D-LACTATE DEHYDROGENASE (D-LDH)	Encodes a protein with glycolate dehydrogenase activity, which was shown to complement various subunits of the E. coli glycolate oxidase complex. It has not been ruled out that the enzyme might be involved in other catalytic activities in vivo.
AT5G64370	16.0897	8.84166	0.863748	5e-05	UP	PYRIMIDINE 3 (PYD3);BETA-UREIDOPROPIONASE (BETA-UP)	PYD3 encodes a beta-ureidopropionase which, when expressed in E. coli, has been shown to convert beta-ureidopropionate into beta-alanine. It localizes to the cytosol and plays an important role in uracil degradation.
AT2G39360	3.50149	1.9242	0.86371	5e-05	UP	CURVY1 (CVY1)	Protein kinase superfamily protein;(source:Araport11)
AT5G55310	1.74915	0.961276	0.863631	5e-05	UP	DNA TOPOISOMERASE I ALPHA (TOP1ALPHA);TOPOISOMERASE 1 (TOP1);DNA TOPOISOMERASE 1 BETA (TOP1BETA)	Encodes one of two Arabidopsis type-I DNA topoisomerase I genes. Reducing the level of expression of this gene in a top1alpha (At5g55300) mutant background causes seedling lethality.
AT1G60160	4.45113	2.4469	0.863216	5e-05	UP	K TRANSPORTER12 (KT12)	Member of the KT/KUP/HAK family of proton-coupled potassium transporters which have potential effect on cellular expansion.
AT3G24630	0.283417	0.155862	0.862657	0.00055	UP	TON1 RECRUITING MOTIF 34 (TRM34)	hypothetical protein;(source:Araport11)
AT5G64810	45.5916	25.0762	0.862449	5e-05	UP	WRKY DNA-BINDING PROTEIN 51 (WRKY51);ARABIDOPSIS THALIANA WRKY DNA-BINDING PROTEIN 51 (ATWRKY51)	member of WRKY Transcription Factor; Group II-c. Involved in jasmonic acid inducible defense responses.
AT3G15520	11.1169	6.11526	0.862269	0.0002	UP		Cyclophilin-like peptidyl-prolyl cis-trans isomerase family protein;(source:Araport11)
AT3G02650	4.55631	2.50648	0.862203	5e-05	UP		Tetratricopeptide repeat (TPR)-like superfamily protein;(source:Araport11)
AT3G01080	7.10667	3.91017	0.861942	5e-05	UP	WRKY DNA-BINDING PROTEIN 58 (WRKY58);WRKY DNA-BINDING PROTEIN 58 (ATWRKY58)	member of WRKY Transcription Factor; Group I
AT1G30220	1.10047	0.605562	0.861773	0.00035	UP	INOSITOL TRANSPORTER 2 (INT2);ARABIDOPSIS THALIANA INOSITOL TRANSPORTER 2 (ATINT2)	Inositol transporter presenting conserved extracellular loop domains homologs of plexins/semaphorin/integrin (PSI) domains from animal type I receptors.
AT5G35935	1.53735	0.846008	0.861702	5e-05	UP		transposable_element_gene;(source:Araport11);copia-like retrotransposon family, has a 2.0e-232 P-value blast match to GB:CAA72989 open reading frame 1 (Ty1_Copia-element) (Brassica oleracea);(source:TAIR10)
AT3G07040	0.859801	0.473451	0.860788	5e-05	UP	RESISTANCE TO PSEUDOMONAS SYRINGAE 3 (RPS3);RESISTANCE TO P. SYRINGAE PV MACULICOLA 1 (RPM1)	Contains an N-terminal tripartite nucleotide binding site and a C-terminal tandem array of leucine-rich repeats. Confers resistance to Pseudomonas syringae strains that carry the avirulence genes avrB and avrRpm1.
AT1G53290	6.4101	3.53205	0.859841	5e-05	UP		Galactosyltransferase family protein;(source:Araport11)
AT5G17900	7.35009	4.05054	0.859648	5e-05	UP		microfibrillar-associated protein-like protein;(source:Araport11)
AT5G06050	2.46157	1.35671	0.859466	5e-05	UP		Putative methyltransferase family protein;(source:Araport11)
AT1G77000	7.93675	4.37891	0.857977	5e-05	UP	(SKP2B);ARABIDOPSIS HOMOLOG OF HOMOLOG OF HUMAN SKP2 2 (ATSKP2;2)	AtSKP2;2 is a homolog of human SKP2, the human F-box protein that recruits E2F1. Contains an F-box motif at the N-terminal region and a C-terminal Leu-rich repeat domain. Forms part of an E3-ubiquitin-ligase SCF (Skp1, cullin, F-box) complex and recruits phosphorylated AtE2Fc, a transcriptional factor that might play a role in cell division and during the transition from skotomorphogenesis to pho…
AT5G02190	1.93568	1.06798	0.857956	0.00605	UP	EMBRYO DEFECTIVE 24 (EMB24);PHYTOCHELATIN SYNTHASE 1 (PCS1); (ASP38);PROMOTION OF CELL SURVIVAL 1 (PCS1);ARABIDOPSIS THALIANA ASPARTIC PROTEASE 38 (ATASP38)	encodes an aspartic protease, has an important role in determining cell fate during embryonic development and in reproduction processes. The loss-of-function mutation of PCS1 causes degeneration of both male and female gametophytes and excessive cell death of developing embryos during torpedo stage.
AT1G51270	0.996431	0.550101	0.857073	0.0011	UP		vesicle-associated protein 1-4;(source:Araport11)
AT2G32630	0.642738	0.355223	0.855506	0.04725	UP		Pentatricopeptide repeat (PPR-like) superfamily protein;(source:Araport11)
AT5G61580	4.27359	2.36209	0.855385	5e-05	UP	PHOSPHOFRUCTOKINASE 4 (PFK4)	phosphofructokinase 4;(source:Araport11)
AT2G47830	3.63041	2.00702	0.855077	0.00135	UP		Cation efflux family protein;(source:Araport11)
AT3G16290	3.82767	2.11631	0.854915	5e-05	UP	FTSH (FILAMENTATION-TEMPERATURE-SENSITIVE PROTEIN H) INACTIVE 2 (FTSHI2);EMBRYO DEFECTIVE 2083 (EMB2083)	Strong interaction with TIC inner envelope protein translocon which consists of Tic20/Tic56/Tic100/Tic214(Ycf1)(DOI:10.1105/tpc.18.00357).
AT1G70200	29.3829	16.2515	0.854404	5e-05	UP	HIGH PHOTOSYNTHETIC EFFICIENCY 1 (HPE1); (RBD1)	Encodes a RNA-Binding Protein RBD1. Promotes chilling tolerance through 23S rRNA processing.
AT5G09790	1.77607	0.982419	0.854278	0.0002	UP	ARABIDOPSIS TRITHORAX-RELATED PROTEIN 5 (ATXR5);PIGMENT DEFECTIVE 336 (PDE336);SETDOMAIN GROUP 15 (SDG15)	Encodes a SET-domain protein, a H3K27 monomethyltransferases required for chromatin structure and gene silencing. Regulates heterochromatic DNA replication. Contains a PCNA-binding domain. ATXR5 accumulates preferentially during the late G1 or S phase, suggesting that it plays a role in cell-cycle regulation or progression. A plant line expressing an RNAi construct directed against this gene has …
AT5G63780	7.21886	3.99371	0.854041	0.05025	UP	SHOOT APICAL MERISTEM ARREST 1 (SHA1)	Encodes SHA1 (shoot apical meristem arrest), a putative E3 ligase (a RING finger protein) required for post-embryonic SAM maintenance. The mutant sha1-1 shows a primary SAM-deficient phenotype at the adult stage.
AT2G40840	4.84786	2.68247	0.853786	5e-05	UP	DISPROPORTIONATING ENZYME 2 (DPE2)	Encodes a cytosolic protein with transglucosidase and amylomaltase activity. It is an essential component of the pathway from starch to sucrose and cellular metabolism in leaves at night. The protein binds to heteroglycans and utilizes glucose, mannose and xylose as acceptors. Fucose and galactose can also act as acceptors but less efficiently than the previous three. It was also was also recentl…
AT2G26200	1.85234	1.0251	0.853584	5e-05	UP	TRNA METHYLTRANSFERASE 140A (TRM140A); (ATTRM140A)	S-adenosyl-L-methionine-dependent methyltransferases superfamily protein;(source:Araport11)
AT2G17110	1.58223	0.875728	0.853405	5e-05	UP		DNA-directed RNA polymerase subunit beta, putative (DUF630 and DUF632);(source:Araport11)
AT3G10330	9.57209	5.29851	0.853247	5e-05	UP	(ATTFIIB2);TRANSCRIPTION FACTOR IIB 2 (TFIIB2)	Cyclin-like family protein;(source:Araport11)
AT2G46200	1.16385	0.644334	0.853025	0.021	UP		U11/U12 small nuclear ribonucleoprotein;(source:Araport11)
AT5G55760	2.225	1.23188	0.852944	0.00275	UP	SIRTUIN 1 (SRT1)	Encodes SRT1, a member of the SIR2 (sirtuin) family HDAC (histone deacetylase) (SRT1/AT5g55760, SRT2/AT5G09230).
AT3G05370	0.94705	0.524347	0.852919	5e-05	UP	RECEPTOR LIKE PROTEIN 31 (AtRLP31);RECEPTOR LIKE PROTEIN 31 (RLP31)	receptor like protein 31;(source:Araport11)
AT1G49160	0.528421	0.292636	0.852581	0.0011	UP	(WNK7)	Encodes a member of the WNK family (9 members in all) of protein kinases, the structural design of which is clearly distinct from those of other known protein kinases, such as receptor-like kinases and mitogen-activated protein kinases. Its
AT1G28370	44.961	24.8993	0.852569	5e-05	UP	ERF DOMAIN PROTEIN 11 (ATERF11);ERF DOMAIN PROTEIN 11 (ERF11)	encodes a member of the ERF (ethylene response factor) subfamily B-1 of ERF/AP2 transcription factor family. The protein contains one AP2 domain. There are 15 members in this subfamily including ATERF-3, ATERF-4, ATERF-7, and leafy petiole.
AT1G28110	6.54706	3.62793	0.851701	0.002	UP	SERINE CARBOXYPEPTIDASE-LIKE 45 (SCPL45)	serine carboxypeptidase-like 45;(source:Araport11)
AT2G21385	26.6973	14.7948	0.851604	5e-05	UP	BIOGENESIS FACTORS REQUIRED FOR ATP SYNTHASE 3 (BFA3);CONSERVED IN THE GREEN LINEAGE AND DIATOMS 11 (ATCGLD11);CONSERVED IN THE GREEN LINEAGE AND DIATOMS 11 (CGLD11)	Encodes a chloroplast stroma localized protein that is found only in the green plant lineage. It is involved in assembly of the chloroplast ATP synthase complex.
AT4G01730	2.44678	1.35598	0.851548	0.00025	UP		DHHC-type zinc finger family protein;(source:Araport11)
AT2G16250	0.931142	0.516267	0.850884	0.00015	UP		Leucine-rich repeat protein kinase family protein;(source:Araport11)
AT3G57950	1.82016	1.00938	0.850596	0.0412	UP		cotton fiber protein;(source:Araport11)
AT2G33050	2.10797	1.1691	0.850456	5e-05	UP
AT5G05750	11.3159	6.27591	0.850455	0.00215	UP		DNAJ heat shock N-terminal domain-containing protein;(source:Araport11)
AT1G47056	5.81858	3.22724	0.850366	5e-05	UP	VIER F-BOX PROTEINE 1 (VFB1)	Encodes an F-box protein. Based on genetic analysis appears to be functionally redundant with VFB2,3, and 4. When expression of all 4 genes is reduced plants show defects in growth and reduced expression of auxin response genes.
AT2G23950	1.98291	1.10013	0.849945	5e-05	UP	CLAVATA3 INSENSITIVE RECEPTOR KINASE 2 (CIK2);CLE-RESISTANT RECEPTOR KINASE (CLERK)	Encodes an LLR receptor kinase that is expressed in protophloem and is required for CLE peptide sensing in roots. One of a group of LRR-RLKs, designated as CLAVATA3 INSENSITIVE RECEPTOR KINASES (CIKs), that acts as a co-regulator and has essential roles in regulating CLV3-mediated stem cell homeostasis.
AT3G01330	1.19262	0.661794	0.84968	0.01005	UP	DP-E2F-LIKE PROTEIN 3 (DEL3); (E2FF);E2F-LIKE 2 (E2L2)	Member of the E2F transcription factors, (cell cycle genes), key components of the cyclin D/retinoblastoma/E2F pathway.
AT5G19320	3.68371	2.04474	0.849242	5e-05	UP	RAN GTPASE ACTIVATING PROTEIN 2 (RANGAP2)	Encodes RAN GTPase activating protein 2. The protein is localized to the nuclear envelope during interphase.
AT3G24490	14.5644	8.08504	0.849119	0.0001	UP		Alcohol dehydrogenase transcription factor Myb/SANT-like family protein;(source:Araport11)
AT2G02800	15.1779	8.42791	0.848725	0.00025	UP	KINASE 2 (KIN2);PROTEIN KINASE 2B (APK2B)	Encodes protein kinase APK2b.
AT2G36080	5.68817	3.16004	0.848022	5e-05	UP	NGATHA-LIKE 1 (NGAL1);ABNORMAL SHOOT 2 (ABS2)	Encodes a plant-specific B3 DNA-binding domain transcription factor. Has transcription repressor activity.
AT5G06830	2.13949	1.18859	0.848016	5e-05	UP		hypothetical protein;(source:Araport11)
AT4G09340	5.06948	2.81646	0.847955	5e-05	UP		SPla/RYanodine receptor (SPRY) domain-containing protein;(source:Araport11)
AT4G37210	5.3106	2.95061	0.847862	5e-05	UP	NUCLEAR AUTOANTIGENIC SPERM PROTEIN (NASP)	Tetratricopeptide repeat (TPR)-like superfamily protein;(source:Araport11)
AT1G73150	1.52522	0.847475	0.847775	0.0016	UP	GLOBAL TRANSCRIPTION FACTOR GROUP E3 (GTE3)	Bromodomain and extra terminal domain family protein. Binds to acetyl-histone H3. Binding is reduced when GTE3 is SUMOylated by SIZ1.
AT1G21270	12.1647	6.76396	0.846761	5e-05	UP	WALL-ASSOCIATED KINASE 2 (WAK2)	cytoplasmic serine/threonine protein kinase induced by salicylic acid. mutant plants exhibit a loss of cell expansion and dependence on sugars and salts for seedling growth, affecting the expression and activity of vacuolar invertase.
AT3G54030	3.0288	1.68417	0.846709	5e-05	UP	BRASSINOSTEROID-SIGNALING KINASE 6 (BSK6)	kinase with tetratricopeptide repeat domain-containing protein;(source:Araport11)
AT5G46420	6.02402	3.34987	0.846621	5e-05	UP		16S rRNA processing protein RimM family;(source:Araport11)
AT1G17990	0.523385	0.291086	0.846427	0.0204	UP		FMN-linked oxidoreductases superfamily protein;(source:Araport11)
AT2G40140	7.08926	3.94479	0.845687	5e-05	UP	(ATSZF2);TANDEM ZINC FINGER 10 (TZF10); (ZFAR1); (CZF1);(SALT-INDUCIBLE ZINC FINGER 2 (SZF2)	zinc finger (CCCH-type) family protein;(source:Araport11)
AT5G24970	0.791129	0.440401	0.845095	0.0003	UP		Protein kinase superfamily protein;(source:Araport11)
AT4G10050	7.89861	4.3986	0.844554	5e-05	UP	PROTEIN PHOSPHATASE METHYLESTERASE (PMES)	esterase/lipase/thioesterase family protein;(source:Araport11)
AT1G20020	101.652	56.623	0.844179	5e-05	UP	LEAF FNR 2 (ATLFNR2);LEAF-TYPE CHLOROPLAST-TARGETED FNR 2 (LFNR2);FERREDOXIN-NADP(+)-OXIDOREDUCTASE 2 (FNR2)	Encodes a leaf-type ferredoxin:NADP(H) oxidoreductase. It is present in both chloroplast stroma and thylakoid membranes but is more abundant in the stroma The mRNA is cell-to-cell mobile.
AT3G23120	4.9987	2.78457	0.844098	5e-05	UP	RECEPTOR LIKE PROTEIN 38 (RLP38);RECEPTOR LIKE PROTEIN 38 (AtRLP38)	receptor like protein 38;(source:Araport11)
AT1G56710	1.09112	0.607876	0.843961	0.03725	UP	POLYGALACTURONASE LIKE 1 (PGL1)	Pectin lyase-like superfamily protein;(source:Araport11)
AT1G74380	19.74	10.9984	0.843828	5e-05	UP	XYLOGLUCAN XYLOSYLTRANSFERASE 5 (XXT5)	xyloglucan xylosyltransferase 5;(source:Araport11)
AT5G03150	1.35828	0.756807	0.843784	0.0043	UP	JACKDAW (JKD)	JKD is a nuclear-localized putative transcription factor of the BIRDS/IDD C2H2 zinc finger family. JKD and its homologue BIB, restrict SHR movement to a single layer, the endodermis, and delimit tissue boundaries in the root meristem through a process that involves nuclear retention through protein complex formation. JKD mutation leads to periclinal divisions in the cortex, increased cell numbers…
AT4G31550	12.1521	6.77156	0.843646	5e-05	UP	(AtWRKY11);WRKY DNA-BINDING PROTEIN 11 (WRKY11)	member of WRKY Transcription Factor; Group II-d; negative regulator of basal resistance to Pseudomonas syringae.
AT1G09932	23.2873	12.9803	0.84322	5e-05	UP		Phosphoglycerate mutase family protein;(source:Araport11)
AT1G13960	5.81818	3.24312	0.843186	5e-05	UP	WRKY DNA-BINDING PROTEIN 4 (WRKY4)	Encodes WRKY DNA-binding protein 4 (WRKY4).
AT2G31290	0.942001	0.525227	0.842788	0.0064	UP		Ubiquitin carboxyl-terminal hydrolase family protein;(source:Araport11)
AT1G69830	6.6565	3.71157	0.842734	5e-05	UP	ALPHA-AMYLASE-LIKE 3 (ATAMY3);ALPHA-AMYLASE-LIKE 3 (AMY3)	Encodes a plastid-localized &#945;-amylase. Expression is reduced in the SEX4 mutant. Loss of function mutations show normal diurnal pattern of starch accumulation/degradation. Expression follows circadian rhythms.
AT1G16010	6.0486	3.37351	0.842351	5e-05	UP	(AtMRS2-1);MAGNESIUM TRANSPORTER 2 (MGT2); (MRS2-1); (AtMGT2)	Transmembrane magnesium transporter. One of nine family members.
AT3G54960	7.39128	4.12392	0.841808	5e-05	UP	PDI-LIKE 1-3 (ATPDIL1-3);PDI-LIKE 1-3 (PDIL1-3);ARABIDOPSIS THALIANA PROTEIN DISULFIDE ISOMERASE 1 (ATPDI1);PROTEIN DISULFIDE ISOMERASE 1 (PDI1)	Encodes a protein disulfide isomerase-like (PDIL) protein, a member of a multigene family within the thioredoxin (TRX) superfamily. Transcript levels for this gene are up-regulated in response to three different chemical inducers of ER stress (dithiothreitol, beta-mercaptoethanol, and tunicamycin). Neither AtIRE1-2 nor AtbZIP60 appear to be required for this response.
AT4G15270	3.01814	1.68425	0.841553	0.03415	UP		glucosyltransferase-like protein;(source:Araport11)
AT4G27440	30.4427	16.9957	0.840927	5e-05	UP	PROTOCHLOROPHYLLIDE OXIDOREDUCTASE B (PORB)	light-dependent NADPH:protochlorophyllide oxidoreductase B The mRNA is cell-to-cell mobile.
AT5G07070	2.34049	1.30711	0.84043	0.00095	UP	CBL-INTERACTING PROTEIN KINASE 2 (CIPK2);SNF1-RELATED PROTEIN KINASE 3.2 (SnRK3.2)	Encodes CBL-interacting protein kinase 2 (CIPK2).
AT5G04930	9.50541	5.30976	0.840102	5e-05	UP	AMINOPHOSPHOLIPID ATPASE 1 (ALA1)	Encodes a putative aminophospholipid translocase (p-type ATPase) involved in chilling response. It is targeted to the plasma membrane following association in the endoplasmic reticulum with an ALIS protein beta-subunit. The mRNA is cell-to-cell mobile.
AT3G57260	201.648	112.659	0.839877	5e-05	UP	BETA-1,3-GLUCANASE 2 (BGL2);PATHOGENESIS-RELATED PROTEIN 2 (PR2);BETA-1,3-GLUCANASE 2 (BG2);&#946;-1,3-GLUCANASE (GNS2); (AtPR2); (ATBG2);PATHOGENESIS-RELATED PROTEIN 2 (PR-2)	beta 1,3-glucanase
AT3G26290	31.9852	17.8705	0.839825	5e-05	UP	CYTOCHROME P450, FAMILY 71, SUBFAMILY B, POLYPEPTIDE 26 (CYP71B26)	putative cytochrome P450
AT5G17020	6.67108	3.72725	0.839809	5e-05	UP	EXPORTIN 1A (XPO1A); (ATCRM1);HEAT-INTOLERANT 2 (HIT2);EXPORTIN 1 (XPO1);ARABIDOPSIS THALIANA EXPORTIN 1 (ATXPO1)	Encodes a member of the exportin protein family (XPO1A) which functions as receptors for nuclear export. Binds to a variety of proteins having leucine rich export signals.Along with XPO1B involved with development of the male and female gametophytes.
AT3G12940	1.43777	0.803347	0.839738	0.0005	UP		2-oxoglutarate (2OG) and Fe(II)-dependent oxygenase superfamily protein;(source:Araport11)
AT5G45510	6.73755	3.76475	0.83967	5e-05	UP		Leucine-rich repeat (LRR) family protein;(source:Araport11)
AT1G60490	2.40199	1.34239	0.839426	5e-05	UP	(ATVPS34);VACUOLAR PROTEIN SORTING 34 (VPS34);PHOSPATIDYLINOSITOL 3-KINASE (PI3K)	Encodes a phosphatidylinositol 3-kinase that is expressed in most plant tissues. Defects in VPS34 affect a number of cellular processes. Loss of function mutations are not transmitted through the male gametophyte due to defects in microgametogenesis therefore it is difficult to assess the effects of loss of VPS34 function in the whole plant. Involved in salt-stress responses.
AT5G44070	8.44211	4.72112	0.838474	5e-05	UP	ARABIDOPSIS THALIANA PHYTOCHELATIN SYNTHASE 1 (ATPCS1);PHYTOCHELATIN SYNTHASE 1 (PCS1); (ARA8);CADMIUM SENSITIVE 1 (CAD1)	Phytochelatin synthase gene confers tolerance to cadmium ions. Catalyzes phytochelatin (PC) synthesis from glutathione (GSH) in the presence of Cd2+, Zn2+, Cu2+ and Fe3+, but not by Co2+ or Ni2+. The mRNA is cell-to-cell mobile.
AT1G72420	4.27065	2.38884	0.838145	0.0008	UP		NADH:ubiquinone oxidoreductase intermediate-associated protein 30;(source:Araport11)
AT5G02800	8.43146	4.7167	0.838005	5e-05	UP	CDG1-LIKE 1 (CDL1)	Encodes CDL1, a homolog of CDG1. CDL1 positively regulates brassinosteroid signaling and plant growth.
AT3G22220	1.7902	1.0016	0.837814	5e-05	UP		hAT transposon superfamily;(source:Araport11)
AT3G10815	3.06149	1.71305	0.837667	0.00695	UP	BCA2A ZINC FINGER ATL 3 (BTL03)	RING/U-box superfamily protein;(source:Araport11)
AT5G10695	18.3921	10.2933	0.837381	0.02835	UP		methionyl-tRNA synthetase;(source:Araport11)
AT2G46900	5.40144	3.02328	0.837229	5e-05	UP		transcription factor-like protein;(source:Araport11)
AT1G08320	0.325271	0.182076	0.837101	0.0307	UP	TGACG (TGA) MOTIF-BINDING PROTEIN 9 (TGA9); (bZIP21)	bZIP transcription factor family protein;(source:Araport11)
AT5G26860	1.28903	0.721618	0.836979	5e-05	UP	LON PROTEASE 1 (LON1); (LON_ARA_ARA)	Encodes a member of the Lon protease-like proteins (Lon1/At5g26860, Lon2/At5g47040, Lon3/At3g05780, Lon4/At3g05790). Lon is a multifunctional ATP-dependent protease which exists in bacteria, archaea and within organelles in eukaryotic cells. Lon proteases are responsible for the degradation of abnormal, damaged and unstable proteins. The mRNA is cell-to-cell mobile.
AT3G58800	2.94664	1.64963	0.836928	0.00585	UP		secretion-regulating guanine nucleotide exchange factor;(source:Araport11)
AT1G75380	152.638	85.4604	0.836786	5e-05	UP	BIFUNCTIONAL NUCLEASE IN BASAL DEFENSE RESPONSE 1 (BBD1);BIFUNCTIONAL NUCLEASE IN BASAL DEFENSE RESPONSE 1 (ATBBD1)	Encodes a nuclease involved in ABA-mediated callose deposition. It has been shown to interact with JAZ proteins, binds to a jasmonic acid-responsive element (JARE) and repress AtJMT expression.
AT1G20160	1.39763	0.783025	0.835852	5e-05	UP	(ATSBT5.2); (SBT5.2(A));CO2 RESPONSE SECRETED PROTEASE (CRSP)	Encodes two isoforms. One (SBT5.2(a) ) is a secreted, cell wall localized subtilisin-like serine protease that is involved in regulation of stomatal development. The second isoform (SBT5.2(b) is localized to endosomes.
AT1G33720	1.73057	0.969711	0.835621	0.0001	UP	CYTOCHROME P450, FAMILY 76, SUBFAMILY C, POLYPEPTIDE 6 (CYP76C6)	cytochrome P450, family 76, subfamily C, polypeptide 6;(source:Araport11)
AT5G63810	0.61446	0.344469	0.834945	0.00035	UP	BETA-GALACTOSIDASE 10 (BGAL10);ARABIDOPSIS THALIANA BETA-GALACTOSIDASE 10 (ATBGAL10)	member of Glycoside Hydrolase Family 35
AT1G69490	33.8058	18.9582	0.834449	5e-05	UP	ARABIDOPSIS NAC DOMAIN CONTAINING PROTEIN 29 (ANAC029);NAC-LIKE, ACTIVATED BY AP3/PI (ATNAP);NAC-LIKE, ACTIVATED BY AP3/PI (NAP)	Encodes a member of the NAC transcription factor gene family. It is expressed in floral primordia and upregulated by AP3 and PI. Its expression is associated with leaf senescence. The mRNA is cell-to-cell mobile.
AT5G45110	19.2068	10.7738	0.83409	5e-05	UP	NPR1-LIKE PROTEIN 3 (NPR3); (ATNPR3)	Encodes NPR3, a paralog of NPR1. Involved in negative regulation of defense responses against bacterial and oomycete pathogens. npr3 mutants has elevated level of PR1 expression. Interacts with TGA2, TGA3, TGA5 and TGA6 in yeast two hybrid assays. NPR3 and NPR4 are receptors for the immune signal salicylic acid. The mRNA is cell-to-cell mobile.
AT3G50950	9.55905	5.36369	0.833641	5e-05	UP	HOPZ-ACTIVATED RESISTANCE 1 (ZAR1)	Encodes a canonical CC-type NLR protein that is required for the recognition of the T3SE HopZ1a from the pathogenic bacteria P. syringae.
AT4G08770	9.58624	5.37955	0.83348	5e-05	UP	PEROXIDASE 37 (Prx37)	Encodes a putative apoplastic peroxidase Prx37. Primarily expressed in the vascular bundles. Overexpression renders a dwarf phenotype with smaller plants and delayed development. Plants overexpressing Prx37 also shows an increase in the amount of esterified phenolic material associated with their walls.
AT2G01980	1.4114	0.792101	0.833371	5e-05	UP	SALT OVERLY SENSITIVE 1 (SOS1);ARABIDOPSIS NA+/H+ ANTIPORTER 7 (ATNHX7);ARABIDOPSIS SALT OVERLY SENSITIVE 1 (ATSOS1)	Encodes a plasma membrane-localized Na+/H+ antiporter SOS1. Functions in the extrusion of toxic Na+ from cells and is essential for plant salt tolerance. Has 12 predicted transmembrane domains in the N-terminal region and a long cytoplasmic tail of approx. 700 aa at the C-terminal side. SOS1 interacts through its predicted cytoplasmic tail with RCD1, a regulator of oxidative-stress responses, sug…
AT1G59710	10.53	5.91113	0.833	5e-05	UP		actin cross-linking protein (DUF569);(source:Araport11)
AT5G52540	26.958	15.1355	0.832777	5e-05	UP		keratin-associated protein, putative (DUF819);(source:Araport11)
AT3G26210	37.035	20.7939	0.832729	5e-05	UP	CYTOCHROME P450, FAMILY 71, SUBFAMILY B, POLYPEPTIDE 23 (CYP71B23)	putative cytochrome P450 The mRNA is cell-to-cell mobile.
AT5G22520	12.5257	7.03578	0.832109	5e-05	UP		hypothetical protein;(source:Araport11)
AT4G12620	0.61446	0.345216	0.83182	5e-05	UP	ORIGIN OF REPLICATION COMPLEX 1B (ORC1B);UNFERTILIZED EMBRYO SAC 13 (UNE13); (ATORC1B)	Origin Recognition Complex subunit 1b. Involved in the initiation of DNA replication. Regulated transcriptionally during cell cycle, peaking at G1/S-phase. Target of E2F/DF family of transcription factors. Interacts with ORC2 and ORC5. Highly expressed in proliferating cells. Expression levels are independent of light regime.
AT4G29400	9.54827	5.36564	0.831489	0.00035	UP		oxidoreductase/transition metal ion-binding protein (DUF3531);(source:Araport11)
AT3G57720	0.765308	0.430122	0.831295	0.00215	UP	(ZRK2); (ZRK3)	Protein kinase superfamily protein;(source:Araport11)
AT1G64060	2.22582	1.25131	0.830898	5e-05	UP	RESPIRATORY BURST OXIDASE PROTEIN F (ATRBOH F);ARABIDOPSIS THALIANA RESPIRATORY BURST OXIDASE HOMOLOG F (ATRBOHF);RESPIRATORY BURST OXIDASE PROTEIN F (RBOH F); (RBOHAP108);RESPIRATORY BURST OXIDASE PROTEIN F (RBOHF)	Interacts with AtrbohD gene to fine tune the spatial control of ROI production and hypersensitive response to cell in and around infection site.
AT2G38960	3.18556	1.79096	0.830814	5e-05	UP	ENDOPLASMIC RETICULUM OXIDOREDUCTINS 2 (ERO2)	Encodes an oxidoreductin required for oxidative protein folding in the ER and exists in two distinct oxidized isoforms (Ox1 and Ox2), which are determined by the formation or breakage of the putative regulatory disulfide. AtERO2 is mainly present in the Ox2 redox state.
AT3G20770	15.1165	8.4993	0.830708	5e-05	UP	(AtEIN3);ETHYLENE-INSENSITIVE3 (EIN3)	Encodes EIN3 (ethylene-insensitive3), a nuclear transcription factor that initiates downstream transcriptional cascades for ethylene responses. EIN3 interacts with MYC2, MYC3 and MYC4 to inhibit jasmonate-induced expression of wound-responsive genes and herbivory-inducible genes, and plant defense against generalist herbivores.
AT4G20350	1.58523	0.891421	0.830513	0.0039	UP		oxidoreductase;(source:Araport11)
AT3G04060	1.34462	0.756138	0.830477	0.00125	UP	NAC DOMAIN CONTAINING PROTEIN 46 (anac046);NAC DOMAIN CONTAINING PROTEIN 46 (NAC046)	NAC046 is a member of the NAC domain containing family of transcription factors. It was identified in a screen for regulators of chlorophyll protein gene expression. Mutants in NAC046 have delayed senescence and increased CHL content suggesting a role in regulation of senescence and chlorophyll degradation.
AT1G70530	1.96344	1.1045	0.82999	5e-05	UP	CYSTEINE-RICH RLK (RECEPTOR-LIKE PROTEIN KINASE) 3 (CRK3)	Encodes a cysteine-rich receptor-like protein kinase.
AT2G26440	12.5417	7.0559	0.829831	5e-05	UP	PECTIN METHYLESTERASE 12 (PME12)	Plant invertase/pectin methylesterase inhibitor superfamily;(source:Araport11)
AT1G54440	2.22494	1.25189	0.829659	5e-05	UP	(ATRRP6L1); (AATRIMMER1);RRP6-LIKE 1 (RRP6L1)	Rrp6-like protein, controls RNA-directed DNA methylation by helping with the retention of noncoding RNAs in normal cells.
AT2G46400	15.8226	8.90643	0.829068	5e-05	UP	WRKY DNA-BINDING PROTEIN 46 (WRKY46);WRKY DNA-BINDING PROTEIN 46 (ATWRKY46)	Encodes a WRKY transcription factor that contributes to the feedforward inhibition of osmotic/salt stress-dependent LR inhibition via regulation of ABA signaling and auxin homeostasis.
AT1G25375	3.83457	2.15874	0.828875	0.0001	UP		Metallo-hydrolase/oxidoreductase superfamily protein;(source:Araport11)
AT4G29810	24.5381	13.8164	0.828642	5e-05	UP	MAP KINASE KINASE 2 (ATMKK2);MAP KINASE KINASE 1 (MK1);MAP KINASE KINASE 2 (MKK2)	encodes a MAP kinase kinase 2 that regulates MPK6 and MPK4 in response to cold and salt stresses. Co-expression with MEKK1 in protoplasts activated MKK2 activity, suggesting that MEKK1 may be a regulator of MKK2.
AT2G41820	1.52245	0.857243	0.828619	5e-05	UP	PXY/TDR-CORRELATED 3 (PXC3)	Leucine-rich repeat protein kinase family protein;(source:Araport11)
AT2G35190	5.08523	2.86349	0.828538	5e-05	UP	NOVEL PLANT SNARE 11 (NPSN11); (NSPN11); (ATNPSN11)	plant-specific SNARE located in cell plate of dividing cells. cofractionates with the cytokinesis-specific syntaxin, KNOLLE, which is required for the formation of the cell plate.
AT4G13630	2.45383	1.38193	0.828351	5e-05	UP		zein-binding protein (Protein of unknown function, DUF593);(source:Araport11)
AT1G11330	17.3393	9.76543	0.82829	5e-05	UP	RESISTANT TO DFPM INHIBITION OF ABA SIGNALING 2 (RDA2);S DOMAIN1 13 (SD1-13)	S-locus lectin protein kinase family protein;(source:Araport11)
AT2G18690	122.627	69.0752	0.828037	5e-05	UP		transmembrane protein;(source:Araport11)
AT4G02820	5.94964	3.35171	0.827905	0.0022	UP		Pentatricopeptide repeat (PPR) superfamily protein;(source:Araport11)
AT2G03470	15.7943	8.89804	0.827845	5e-05	UP		ELM2 domain-containing protein;(source:Araport11)
AT5G16030	65.8594	37.1092	0.827612	5e-05	UP		mental retardation GTPase activating protein;(source:Araport11)
AT5G41360	0.534643	0.301285	0.827447	5e-05	UP	ARABIDOPSIS HOMOLOG OF XERODERMA PIGMENTOSUM COMPLEMENTATION GROUP B 2 (ATXPB2);HOMOLOG OF XERODERMA PIGMENTOSUM COMPLEMENTATION GROUP B 2 (XPB2)	Encodes XPB2, a DNA repair protein and transcription factor. Arabidopsis thaliana has duplicated XPB gene (AtXPB1 and AtXPB2, with high similarity to each other). XPB proteins are involved in both DNA repair and transcription, they are component of the transcription factor IIH (TFIIH) and are responsible for DNA helicase activity during nucleotide (nt) excision repair (NER). Complementation assay…
ATCG00720	4.09194	2.30755	0.826423	0.0001	UP	PHOTOSYNTHETIC ELECTRON TRANSFER B (PETB)	Encodes the cytochrome b(6) subunit of the cytochrome b6f complex.
AT4G01550	2.40512	1.35646	0.826262	5e-05	UP	NAC DOMAIN CONTAINING PROTEIN 69 (anac069); (NTL13);NAC WITH TRANSMEMBRANE MOTIF 2 (NTM2);NAC DOMAIN CONTAINING PROTEIN 69 (NAC069)	Encodes a plasma-membrane bound NAC transcription factor, whose controlled proteolytic activation allows it to enter the nucleus.
AT2G25170	1.78234	1.0057	0.825573	5e-05	UP	(CHR6);SUPPRESSOR OF SLR 2 (SSL2);ENHANCED PHOTOMORPHOGENIC 1 (EPP1);HYPERSENSITIVE TO RED AND BLUE 2 (HRB2);CYTOKININ-HYPERSENSITIVE 2 (CKH2);GYMNOS (GYM);PICKLE (PKL); (CHD3)	Encodes a SWI/SWF nuclear-localized chromatin remodeling factor of the CHD3 group. Involved in post-germination repression of embryonic development. Acts with GA to establish repression of embryonic genes upon germination. Protein preferentially accumulates in differentiating tissues. Loss of function alleles are associated with expression of embryonic traits in adult plants and derepression of e…
AT1G74170	0.97483	0.550115	0.825417	5e-05	UP	RECEPTOR LIKE PROTEIN 13 (RLP13);RECEPTOR LIKE PROTEIN 13 (AtRLP13)	receptor like protein 13;(source:Araport11)
AT5G03160	20.6433	11.6509	0.825232	5e-05	UP	HOMOLOG OF MAMALLIAN P58IPK (P58IPK);HOMOLOG OF MAMALLIAN P58IPK (ATP58IPK)	J domain protein localized in ER lumen. Can partially compensate for the growth defect in jem1 scj1 mutant yeast.
AT5G59600	0.525194	0.2965	0.824818	0.0044	UP		Tetratricopeptide repeat (TPR)-like superfamily protein;(source:Araport11)
AT4G02380	633.493	357.689	0.824623	5e-05	UP	SENESCENCE-ASSOCIATED GENE 21 (SAG21);ARABIDOPSIS THALIANA LATE EMBRYOGENENSIS ABUNDANT LIKE 5 (AtLEA5);LATE EMBRYOGENESIS ABUNDANT 38 (LEA38)	Encodes AtLEA5 (late embryogenesis abundant like protein). Also known as SENESCENCE-ASSOCIATED GENE 21 (SAG21). Has a role on oxidative stress tolerance. mRNA levels are elevated in response to various stresses.
AT2G39530	5.95006	3.36002	0.824434	5e-05	UP	CASP-LIKE PROTEIN 4D1 (CASPL4D1)	Uncharacterized protein family (UPF0497);(source:Araport11)
AT4G20830	90.8133	51.2998	0.82395	5e-05	UP	(ATBBE19);OLIGOGALACTURONIDE OXIDASE 1 (OGOX1)	Encodes an oligogalacturonide oxidase that inactivates the elicitor-active oligogalacturonides (OGs). It is involved in plant immunity. Overexpressing plants are more resistant to B. cinerea.
AT3G63450	1.21836	0.688675	0.823045	0.0019	UP		RNA-binding (RRM/RBD/RNP motifs) family protein;(source:Araport11)
AT1G10730	1.14942	0.649879	0.822663	0.0044	UP	ADAPTOR PROTEIN-1 MU-ADAPTIN 1 (AP1M1)	Clathrin adaptor complexes medium subunit family protein;(source:Araport11)
AT4G25810	4.5849	2.59384	0.821801	5e-05	UP	XYLOGLUCAN ENDOTRANSGLUCOSYLASE/HYDROLASE 23 (XTH23);XYLOGLUCAN ENDOTRANSGLYCOSYLASE 6 (XTR6)	xyloglucan endotransglycosylase-related protein (XTR6)
AT5G16260	2.87452	1.62631	0.821719	5e-05	UP	EARLY FLOWERING 9 (ELF9)	Encodes a RNA binding protein ELF9 (EARLY FLOWERING9). Loss of ELF9 function in the Wassilewskija ecotype causes early flowering in short days. ELF9 reduces SOC1 (SUPPRESSOR OF OVEREXPRESSION OF CO1) transcript levels, possibly via nonsense-mediated mRNA decay. The mRNA is cell-to-cell mobile.
AT1G54385	2.64118	1.49438	0.821636	0.00025	UP	(SINE1)	At1G54385 encodes the plant KASH protein SINE1; SINE1 interacts with SUN1 and SUN2, is colocalized with F-actin, and is localized at the nuclear envelope.
AT1G08550	4.95697	2.8051	0.821406	5e-05	UP	ARABIDOPSIS VIOLAXANTHIN DE-EPOXIDASE 1 (AVDE1);NON-PHOTOCHEMICAL QUENCHING 1 (NPQ1)	Violaxanthin deepoxidase involved in xanthophyll cycle.Two major consequences of the npq1 mutation are the absence of zeaxanthin formation in strong light and the partial inhibition of the quenching of singlet excited chlorophylls in the photosystem II light-harvesting complex
AT5G45900	1.6385	0.927354	0.821184	5e-05	UP	AUTOPHAGY-RELATED 7 (ATG7); (ATAPG7);AUTOPHAGY 7 (APG7); (ATATG7);PEROXISOME UNUSUAL POSITIONING 4 (PEUP4)	Component of autophagy conjugation pathway. Required for proper senescence. Contributes to plant basal immunity towards fungal infection.
AT1G19770	67.4009	38.1606	0.820684	5e-05	UP	PURINE PERMEASE 14 (PUP14);PURINE PERMEASE 14 (ATPUP14)	Member of a family of proteins related to PUP1, a purine transporter. May be involved in the transport of purine and purine derivatives such as cytokinins, across the plasma membrane. The mRNA is cell-to-cell mobile.
AT1G70290	37.2532	21.1022	0.819971	5e-05	UP	(ATTPS8); (ATTPSC);TREHALOSE-6-PHOSPHATASE SYNTHASE S8 (TPS8)	Encodes an enzyme putatively involved in trehalose biosynthesis. Though the protein has both trehalose-6-phosphate synthase (TPS)-like and trehalose-6-phosphate phosphatase (TPP)-like domains, neither activity has been detected in enzymatic assays nor has the protein been able to complement yeast TPS or TPP mutants.
AT2G30280	3.6845	2.08741	0.819755	5e-05	UP	RNA-DIRECTED DNA METHYLATION 4 (RDM4);DEFECTIVE IN MERISTEM SILENCING 4 (DMS4)	Encodes RDM4, a transcriptional regulator functioning in RNA-directed DNA methylation and plant development.
AT5G65020	24.6542	13.9682	0.819687	5e-05	UP	(ATANN2);ANNEXIN 2 (ANNAT2)	Annexins are calcium binding proteins that are localized in the cytoplasm. When cytosolic Ca2+ increases, they relocate to the plasma membrane. They may be involved in the Golgi-mediated secretion of polysaccharides.
AT1G75010	3.00867	1.70465	0.81965	5e-05	UP	ACCUMULATION AND REPLICATION OF CHLOROPLASTS 3 (ARC3)	Encodes ARC3 (Accumulation and Replication of Chloroplast 3), a chloroplast division factor functioning in the initiation of chloroplast division. ARC3 is a chimera of the prokaryotic FtsZ and part of the eukaryotic phosphatidylinositol-4-phosphate 5-kinase (PIP5K). Located on the outer surface of the chloroplast in a ring-like structure at the early stage of chloroplast division. The arc3 mutant…
AT2G02790	0.776189	0.439887	0.819275	5e-05	UP	IQ-DOMAIN 29 (IQD29)	Encodes a microtubule-associated protein.Member of IQ67 (CaM binding) domain containing family.
AT2G43490	1.39415	0.790121	0.81924	5e-05	UP		Ypt/Rab-GAP domain of gyp1p superfamily protein;(source:Araport11)
AT5G55300	2.40074	1.36062	0.819215	5e-05	UP	FASCIATA5 (FAS5);DNA TOPOISOMERASE I ALPHA (TOP1ALPHA)	Encodes a type-I DNA topoisomerase I. Disruptions in this gene affect phyllotaxis and plant architecture suggesting that the gene plays a critical role in the maintenance of a regular pattern of organ initiation. Isolated as a protein oxidized during seed germination; proteomics approach revealed differences in de novo synthesis levels of this protein in condition with vs. without salicylic acid …
AT1G28130	2.04228	1.15769	0.818932	5e-05	UP	GRETCHEN HAGEN 3.17 (GH3.17); (VAS2)	Encodes an IAA-amido synthase that conjugates Asp and other amino acids to auxin in vitro. Lines carrying insertions in this gene are hypersensitive to auxin.
AT1G26640	7.63859	4.33245	0.818123	5e-05	UP	ISOPENTENYL PHOSPHATE KINASE (IPK)	Encodes a cytosolic isopentenyl phosphate kinase that plays an important role in regulating the formation of both MVA (mevalonic acid) and MEP (methylerythritol phosphate) pathway-derived terpenoid compounds by controlling the ratio of IP/DMAP to IPP/DMAPP. IPP and DMAPP are the universal C5 building blocks of all natural terpenoids. IPK enhances terpenoid formation by returning IP/DMAP to the te…
AT5G50310	2.19201	1.24334	0.818034	5e-05	UP		Galactose oxidase/kelch repeat superfamily protein;(source:Araport11)
AT1G16710	0.882896	0.50088	0.817779	5e-05	UP	HISTONE ACETYLTRANSFERASE OF THE CBP FAMILY 12 (HAC12)	Encodes an enzyme with histone acetyltransferase activity that can use both H3 and H4 histones as substrates. No single prior lysine acetylation is sufficient to block HAC12 acetylation of the H3 or H4 peptides, suggesting that HAC12 can acetylate any of several lysines present in the peptides.
AT1G20880	2.84765	1.61585	0.817479	5e-05	UP		RNA-binding (RRM/RBD/RNP motifs) family protein;(source:Araport11)
AT2G23170	1.2984	0.736904	0.817186	5e-05	UP	(GH3.3)	encodes an IAA-amido synthase that conjugates Asp and other amino acids to auxin in vitro.
AT5G41110	0.910225	0.516726	0.816824	0.0001	UP		meiosis chromosome segregation family protein;(source:Araport11)
AT5G64000	11.252	6.38766	0.816822	5e-05	UP	(ATSAL2); (SAL2)	3'(2'),5'-bisphosphate nucleotidase
AT5G38710	1.9826	1.12559	0.816712	5e-05	UP	(PDH2)	Methylenetetrahydrofolate reductase family protein;(source:Araport11)
AT1G18400	21.6564	12.2968	0.816511	5e-05	UP	BR ENHANCED EXPRESSION 1 (BEE1)	Encodes the brassinosteroid signaling component BEE1 (BR-ENHANCED EXPRESSION 1). Positively modulates the shade avoidance syndrome in Arabidopsis seedlings.
AT5G43600	7.21754	4.09826	0.816496	5e-05	UP	UREIDOGLYCOLATE AMIDOHYDROLASE (UAH);ARABIDOPSIS THALIANA ALLANTOATE AMIDOHYDROLASE 2 (ATAAH-2)	Encodes a protein with ureidoglycolate amidohydrolase activity in vitro. It is 27% identical and 43% similar to the E. coli allantoate amidohydrolase (AAH), but, in vitro assays with purified protein and allantoate as a substrate do not show any increase in ammonium concentration, indicating that there this enzyme has no AAH activity. The mRNA is cell-to-cell mobile.
AT5G09463	16.86	9.57365	0.816464	5e-05	UP
AT4G11860	4.82466	2.74012	0.816188	5e-05	UP		FAM63A-like protein (DUF544);(source:Araport11)
AT2G39100	1.81592	1.03153	0.815915	0.0035	UP		RING/U-box superfamily protein;(source:Araport11)
AT5G23720	0.908871	0.516458	0.815425	0.0023	UP	PROPYZAMIDE-HYPERSENSITIVE 1 (PHS1)	Encodes a protein tyrosine phosphatase Propyzamide-Hypersensitive 1 (PHS1). One of the mutant alleles, phs1-1, is hypersensitive to the microtubule-destabilizing drug propyzamide, suggesting that PHS1 may be involved in phosphorylation cascades that control the dynamics of cortical microtubules in plant cells. A second allele, phs1-3, is hypersensitive to abscisic acid, indicating a possible invo…
AT5G03320	12.2594	6.96681	0.815318	5e-05	UP	PATTERN-TRIGGERED IMMUNITY COMPROMISED RECEPTOR-LIKE CYTOPLASMIC KINASE 2 (PCRK2)	Protein kinase superfamily protein;(source:Araport11)
AT1G79950	0.570777	0.324597	0.814278	0.00025	UP	REGULATOR OF TELOMERE ELONGATION HELICASE1 (RTEL1)	Encodes a homologue of human Regulator of Telomere Elongation Helicase1 (RTEL1). Plays a central role in the preservation of genome stability.
AT5G24530	154.841	88.0654	0.81414	5e-05	UP	DOWNY MILDEW RESISTANT 6 (DMR6); (ATDMR6)	Encodes a putative 2OG-Fe(II) oxygenase that is defense-associated but required for susceptibility to downy mildew. The mRNA is cell-to-cell mobile.
AT2G45920	1.34844	0.767074	0.813854	0.008	UP		U-box domain-containing protein;(source:Araport11)
AT2G31370	7.16009	4.07315	0.813833	5e-05	UP	POSF21 (POSF21); (ATBZIP59)	Basic-leucine zipper (bZIP) transcription factor family protein;(source:Araport11)
AT5G65260	32.1452	18.2885	0.813667	5e-05	UP		RNA-binding (RRM/RBD/RNP motifs) family protein;(source:Araport11)
AT3G56270	1.08804	0.619151	0.813368	5e-05	UP		WEB family protein (DUF827);(source:Araport11)
AT4G02210	4.94692	2.81578	0.812996	0.04815	UP		Myb/SANT-like DNA-binding domain protein;(source:Araport11)
AT4G31420	6.46161	3.68056	0.811968	0.0003	UP	REI1-LIKE 1 (REIL1)	Zinc finger protein 622;(source:Araport11)
AT3G16030	0.364227	0.207497	0.811747	0.0011	UP	RESISTANCE TO FUSARIUM OXYSPORUM 3 (RFO3);CALLUS EXPRESSION OF RBCS 101 (CES101)	lectin protein kinase family protein;(source:Araport11)
AT3G63240	0.747012	0.425609	0.811603	0.0002	UP		DNAse I-like superfamily protein;(source:Araport11)
AT1G04990	3.70806	2.11279	0.811515	0.0011	UP		Zinc finger C-x8-C-x5-C-x3-H type family protein;(source:Araport11)
AT2G32400	2.38136	1.35688	0.811493	5e-05	UP	GLUTAMATE RECEPTOR 3.7 (GLR3.7);GLUTAMATE RECEPTOR 5 (GLR5); (ATGLR3.7)	Glr5
AT2G38250	3.15888	1.80012	0.81132	0.0007	UP		Homeodomain-like superfamily protein;(source:Araport11)
AT3G14050	5.26743	3.00317	0.810613	5e-05	UP	RELA/SPOT HOMOLOG 2 (RSH2);RELA/SPOT HOMOLOG 2 (ATRSH2);RELA-SPOT HOMOLOG 2 (AT-RSH2)	RELA/SPOT homolog 2;(source:Araport11)
AT2G30260	33.4334	19.0631	0.810507	5e-05	UP	U2 SMALL NUCLEAR RIBONUCLEOPROTEIN B (U2B'')	encodes U2B", which is a component of the U2 snRNP complex. Its precise role in pre-mRNA splicing is still unknown. It has been suggested that U2B0 may not be required for the splicing reaction itself but may have a role in U2 snRNP biogenesis. Deletion analysis of the U2B0 gene fusion has identified the N-terminal RNP-80 motif as sufficient for localization to the coiled body and the nucleus.
AT3G49210	1.1548	0.658449	0.810499	0.0003	UP	WS /DGAT 6 (WSD6)	WSD6 can function in vitro as wax ester synthase but does not appear to be essential for cuticular wax biosynthesis.
AT4G03510	12.5266	7.14334	0.810324	5e-05	UP	(ATRMA1);RING MEMBRANE-ANCHOR 1 (RMA1)	RMA1 encodes a novel 28 kDa protein with a RING finger motif and a C-terminal membrane-anchoring domain that is involved in the secretory pathway. Has E3 ubiquitin ligase activity.
AT3G04010	1.20705	0.688632	0.80968	0.0001	UP		O-Glycosyl hydrolases family 17 protein;(source:Araport11)
AT1G34130	10.4915	5.98603	0.80955	5e-05	UP	STAUROSPORIN AND TEMPERATURE SENSITIVE 3-LIKE B (STT3B)	Encodes homolog of yeast STT3, a subunit of oligosaccharyltransferase.
AT5G43570	5.40004	3.08114	0.809506	0.0072	UP		Predicted to encode a PR (pathogenesis-related) peptide that belongs to the PR-6 proteinase inhibitor family. Six putative PR-6-type protein encoding genes are found in Arabidopsis: At2g38900, At2g38870, At5g43570, At5g43580, At3g50020 and At3g46860.
AT4G17486	15.4238	8.80492	0.808776	5e-05	UP		PPPDE putative thiol peptidase family protein;(source:Araport11)
AT1G52310	6.6497	3.79617	0.808745	5e-05	UP		protein kinase family protein / C-type lectin domain-containing protein;(source:Araport11)
AT1G25320	1.30281	0.74423	0.807806	0.0001	UP		Leucine-rich repeat protein kinase family protein;(source:Araport11)
AT1G61180	2.63285	1.50405	0.807773	5e-05	UP	(UNI)	LRR and NB-ARC domains-containing disease resistance protein;(source:Araport11)
AT5G18410	2.02384	1.15616	0.807754	5e-05	UP	PIROGI (PIR);KLUNKER (KLK);PIROGI 121 (PIR121); (LPL2); (PIRP); (ATSRA1); (SRA1)	distorted trichomes and exhibits a diffuse actin cytoskeleton
AT1G64280	9.01999	5.15345	0.807587	5e-05	UP	SALICYLIC ACID INSENSITIVE 1 (SAI1);NON-INDUCIBLE IMMUNITY 1 (NIM1);ARABIDOPSIS NONEXPRESSER OF PR GENES 1 (ATNPR1);NONEXPRESSER OF PR GENES 1 (NPR1)	This gene is a key regulator of the salicylic acid (SA)-mediated systemic acquired resistance (SAR) pathway. It is similar to the transcription factor inhibitor I kappa B, and contains ankyrin repeats. It confers resistance to the pathogens Pseudomonas syringae and Peronospora parasitica in a dosage-dependent fashion. Although transgenic Arabidopsis plants overexpressing NPR1 acquire enhanced sen…
AT1G03740	1.63649	0.935093	0.807423	5e-05	UP		Protein kinase superfamily protein;(source:Araport11)
AT5G45610	1.07079	0.61197	0.807143	0.00135	UP	SENSITIVE TO UV 2 (SUV2)	Encodes a homologue of the ATR-interacting protein ATRIP. Mutant (named sensitive to UV2 or suv2) is UVB-hypersensitive and defective in DNA damage response.
AT5G08510	1.20884	0.690894	0.807087	5e-05	UP		Pentatricopeptide repeat (PPR) superfamily protein;(source:Araport11)
AT5G25630	13.0772	7.47436	0.807032	5e-05	UP		Tetratricopeptide repeat (TPR)-like superfamily protein;(source:Araport11)
AT3G48670	1.90348	1.08828	0.80659	5e-05	UP	INVOLVED IN DE NOVO 2 (IDN2);RNA-DIRECTED DNA METHYLATION 12 (RDM12)	Encodes IDN2 (INVOLVED IN DE NOVO 2), a double-stranded RNA-binding protein involved in de novo methylation and small interfering RNA (siRNA)-mediated maintenance methylation. IND2 is a component of the RNA-directed DNA methylation pathway.
AT5G59450	2.23749	1.27953	0.806267	0.00975	UP		GRAS family transcription factor;(source:Araport11)
AT3G51280	1.80379	1.03241	0.805015	0.0003	UP		Tetratricopeptide repeat (TPR)-like superfamily protein;(source:Araport11)
AT4G22840	4.5404	2.59879	0.804979	5e-05	UP	BILE ACID SODIUM SYMPORTER 6 (BASS6)	Sodium Bile acid symporter family;(source:Araport11)
AT4G20380	25.2913	14.4772	0.804859	5e-05	UP	LESION SIMULATING DISEASE 1 (LSD1)	LSD1 monitors a superoxide-dependent signal and negatively regulates a plant cell death pathway. contains zinc-finger motifs. LSD1 negatively regulates a basal defense pathway that can act upstream or independently of both NIM1/NPR1 function and SA accumulation following avirulent or virulent pathogen challenge
AT1G65430	7.1177	4.07489	0.80465	5e-05	UP	ARABIDOPSIS ARIADNE 8 (ATARI8);ARIADNE 8 (ARI8)	IBR domain-containing protein;(source:Araport11)
AT3G48580	0.869186	0.497808	0.804076	0.021	UP	XYLOGLUCAN ENDOTRANSGLUCOSYLASE/HYDROLASE 11 (XTH11)	xyloglucan endotransglucosylase/hydrolase 11;(source:Araport11)
AT3G18790	14.8413	8.50332	0.803519	5e-05	UP		pre-mRNA-splicing factor ISY1-like protein;(source:Araport11)
AT5G59210	3.58353	2.05398	0.802959	5e-05	UP		myosin heavy chain-like protein;(source:Araport11)
AT1G15660	0.627934	0.359984	0.80268	0.02905	UP	CENTROMERE PROTEIN C (CENP-C);CENP-C HOMOLOGUE (CENP-C)	Encodes a homologue of the human centromeric protein C (CENP-C). CENP-C co-localizes with the 180 bp centromeric regions of chromosomes throughout the cell cycle, but does not completely cover the 180 bp regions.
AT3G02450	7.24604	4.15459	0.802487	5e-05	UP	FTSH (FILAMENTATION-TEMPERATURE-SENSITIVE PROTEIN H) INACTIVE 3 (FTSHI3)	Proteolytically inactive member of the FtsH (filamentation-temperature-sensitive protein H) protease family due to mutations in the protease domain.
AT1G61000	0.771873	0.442639	0.802233	0.0026	UP	(NUF2)	kinetochore protein;(source:Araport11)
AT2G28210	6.6865	3.83495	0.802043	5e-05	UP	ALPHA CARBONIC ANHYDRASE 2 (ACA2);ALPHA CARBONIC ANHYDRASE 2 (ATACA2)	alpha carbonic anhydrase 2;(source:Araport11)
AT1G17130	9.79554	5.61854	0.80193	5e-05	UP	(CWC16B)	DUF572 domain protein involved in alternative splicing.
AT5G17880	0.86605	0.497126	0.800839	5e-05	UP	CONSTITUTIVE SHADE-AVOIDANCE1 (CSA1)	Encodes a TIR-NBS-LRR protein CSA1 that functions in photomorphogenic development. csa1 mutants display a constitutive shade-avoidance (CSA) phenotype (long stem) under high red:far-red rations (i.e. in the absence of a shade signal). csa1 mutation can be complemented by RPS4, a TIR-NBS-LRR protein that confers resistance against bacterium Pseudomonas syringae.
AT1G08660	5.72719	3.28785	0.800683	5e-05	UP	SIALYLTRANSFERASE-LIKE 1 (SIA1);MALE GAMETOPHYTE DEFECTIVE 2 (MGP2)	Encodes a sialyltransferase-like protein that is localized to the Golgi apparatus and is involved in pollen tube growth and pollen germination.
AT4G26660	0.374591	0.215093	0.800356	0.00015	UP		kinesin-like protein;(source:Araport11)
AT5G54780	5.62888	3.23416	0.799457	5e-05	UP		Ypt/Rab-GAP domain of gyp1p superfamily protein;(source:Araport11)
AT2G17550	2.83217	1.62771	0.799064	0.0002	UP	TON1 RECRUITING MOTIF 26 (TRM26)	RB1-inducible coiled-coil protein;(source:Araport11)
AT5G12940	20.3925	11.7219	0.798832	5e-05	UP		Leucine-rich repeat (LRR) family protein;(source:Araport11)
AT1G72900	13.3568	7.6782	0.798734	5e-05	UP		Toll-Interleukin-Resistance (TIR) domain-containing protein;(source:Araport11)
AT1G60770	11.2113	6.4455	0.798589	5e-05	UP	RIBOSOMAL PENTATRICOPEPTIDE REPEAT PROTEIN 4 (RPPR4)	Ribosomal pentatricopeptide repeat protein
AT1G28260	0.495609	0.284956	0.798463	0.0001	UP		Telomerase activating protein Est1;(source:Araport11)
AT4G36790	4.501	2.58885	0.797934	5e-05	UP		Major facilitator superfamily protein;(source:Araport11)
AT5G12030	3.28501	1.88954	0.797863	0.00225	UP	HEAT SHOCK PROTEIN 17.6A (AT-HSP17.6A);HEAT SHOCK PROTEIN 17.6A (HSP17.6A);HEAT SHOCK PROTEIN 17.6 (HSP17.6)	Encodes a cytosolic small heat shock protein with chaperone activity that is induced by heat and osmotic stress and is also expressed late in seed development.
AT1G18620	2.18416	1.25718	0.796887	5e-05	UP	TON1 RECRUITING MOTIF 3 (TRM3);LONGIFOLIA 4 (LNG4);LONGIFOLIA 3 (LNG3)	Member of a small gene family in Arabidopsis. Quadruple mutants in this family display defects in cell elongation.
AT1G07630	2.90588	1.67334	0.796245	5e-05	UP	POL-LIKE 5 (PLL5)	Encodes a protein phosphatase 2C like gene, similar to POL. Involved in leaf development. Knockout mutants have abnormally shaped leaves.
AT4G20390	4.83372	2.78353	0.796218	0.00105	UP	CASP-LIKE PROTEIN 1B2 (CASPL1B2)	Uncharacterized protein family (UPF0497);(source:Araport11)
AT5G41000	2.29539	1.32193	0.796094	0.00465	UP	(ATYSL4);YELLOW STRIPE LIKE 4 (YSL4)	Arabidopsis thaliana metal-nicotianamine transporter YSL4
AT5G44080	6.28305	3.61849	0.796077	5e-05	UP		Basic-leucine zipper (bZIP) transcription factor family protein;(source:Araport11)
AT3G14930	47.0685	27.1113	0.795868	5e-05	UP	(HEME1)	Uroporphyrinogen decarboxylase;(source:Araport11)
AT3G11290	4.69056	2.70216	0.795647	5e-05	UP		Myb/SANT-like DNA-binding domain protein;(source:Araport11)
AT3G20010	0.604865	0.348469	0.795583	0.0001	UP	CHROMATIN REMODELING 27 (CHR27);SNF2-RING-HELICASE LIKE 1 (FRG1)	Encodes a member of the SNF2 family of helicase-like proteins and is involved in RNA-directed DNA methylation. It is functionally redundant with FRG2 and interacts physically with SUVR2, another component of the RdDM pathway.
AT2G32920	40.2868	23.2194	0.794977	5e-05	UP	PDI-LIKE 2-3 (PDIL2-3);PROTEIN DISULFIDE ISOMERASE 9 (PDI9);ARABIDOPSIS THALIANA PROTEIN DISULFIDE ISOMERASE 9 (ATPDI9);PDI-LIKE 2-3 (ATPDIL2-3)	Encodes a protein disulfide isomerase-like (PDIL) protein, a member of a multigene family within the thioredoxin (TRX) superfamily. Transcript levels for this gene are up-regulated in response to three different chemical inducers of ER stress (dithiothreitol, beta-mercaptoethanol, and tunicamycin). AtIRE1-2 does not appear to be required for this response, but the atbzip60 mutant has a diminished…
AT4G21100	1.20407	0.694305	0.794278	5e-05	UP	DAMAGED DNA BINDING PROTEIN 1B (DDB1B)	One of two closely related genes similar to a damaged DNA binding protein originally described in mammals. May form a complex with DET1 to regulate photomorphogenesis. Loss of function mutations are lethal. The DDB1b protein binds with a number of DWD-containing proteins and may form part of a CUL4-based E3 ubiquitin ligase.
AT3G51890	26.1418	15.0788	0.793837	5e-05	UP	CLATHRIN LIGHT CHAIN 3 (CLC3)	Clathrin light chain protein;(source:Araport11)
AT1G24764	1.66309	0.959825	0.793023	5e-05	UP	MICROTUBULE-ASSOCIATED PROTEINS 70-2 (MAP70-2);MICROTUBULE-ASSOCIATED PROTEINS 70-2 (ATMAP70-2)	Member of the MAP70 protein family.
AT1G70280	4.99932	2.8857	0.792811	5e-05	UP		NHL domain-containing protein;(source:Araport11)
AT3G47890	0.860001	0.496475	0.792617	0.0009	UP		Ubiquitin carboxyl-terminal hydrolase-related protein;(source:Araport11)
AT5G07610	1.64676	0.950695	0.792576	0.00105	UP		F-box family protein;(source:Araport11)
AT5G49760	18.708	10.8006	0.792544	5e-05	UP		Leucine rich receptor kinase.
AT4G18905	11.096	6.41143	0.791322	5e-05	UP		Transducin/WD40 repeat-like superfamily protein;(source:Araport11)
AT3G58530	6.35388	3.67148	0.791276	5e-05	UP		RNI-like superfamily protein;(source:Araport11)
AT4G23230	1.4268	0.824663	0.790907	5e-05	UP	CYSTEINE-RICH RLK (RECEPTOR-LIKE PROTEIN KINASE) 15 (CRK15)	Encodes a cysteine-rich receptor-like protein kinase.
AT1G04280	5.91603	3.41971	0.790755	5e-05	UP	NAD KINASE-CAM DEPENDENT (NADKC)	P-loop containing nucleoside triphosphate hydrolases superfamily protein;(source:Araport11)
AT1G63880	1.93199	1.1169	0.790588	5e-05	UP		Encodes a TIR-NBS-LRR class of disease resistance protein effective against Leptosphaeria maculans. The mRNA is cell-to-cell mobile.
AT5G51840	8.72977	5.04698	0.790523	5e-05	UP		junctophilin-like protein;(source:Araport11)
AT1G09710	1.00798	0.58291	0.790122	0.00455	UP	DRMY1 PARALOG 1 (DP1)	Paralog of DRMY1 with unknown function.
ATCG00810	130.878	75.7233	0.789413	0.00015	UP	RIBOSOMAL PROTEIN L22 (RPL22)	encodes a chloroplast ribosomal protein L22, a constituent of the large subunit of the ribosomal complex
AT1G51940	2.23464	1.29302	0.789298	0.001	UP	LYSM-CONTAINING RECEPTOR-LIKE KINASE 3 (LYK3); (ATLYK3)	Encodes a LysM-containing receptor-like kinase. Induction of chitin-responsive genes by chitin treatment is not blocked in the mutant. Based on protein sequence alignment analysis, it has a typical RD signaling domain in its catalytic loop and possesses autophosphorylation activity.It is required for the suppression of defense responses in absence of pathogen infection or upon abscisic acid treat…
AT3G20260	2.79117	1.61513	0.78922	5e-05	UP		DUF1666 family protein (DUF1666);(source:Araport11)
AT1G11710	0.99899	0.57825	0.788777	0.00375	UP		Pentatricopeptide repeat (PPR) superfamily protein;(source:Araport11)
AT5G28540	16.2199	9.38901	0.78872	5e-05	UP	(BIP1)	Encodes the luminal binding protein BiP, an ER-localized member of the HSP70 family. BiP is composed of an N-terminal ATP binding domain and a C-terminal domain that binds to hydrophobic patches on improperly/incompletely folded proteins in an ATP-dependent manner. Involved in polar nuclei fusion during proliferation of endosperm nuclei.
AT2G35480	2.08096	1.20459	0.788707	0.0031	UP		envelope glycoprotein;(source:Araport11)
AT1G78410	56.4399	32.6813	0.78825	5e-05	UP		VQ motif-containing protein;(source:Araport11)
AT5G25820	0.744491	0.431119	0.788168	0.04745	UP		Exostosin family protein;(source:Araport11)
AT3G60110	1.16071	0.672185	0.788077	5e-05	UP		DNA-binding bromodomain-containing protein;(source:Araport11)
AT2G33630	12.2739	7.10969	0.787735	0.0018	UP		NAD(P)-binding Rossmann-fold superfamily protein;(source:Araport11)
AT1G59870	19.1034	11.0671	0.787552	5e-05	UP	PENETRATION 3 (PEN3);PLEIOTROPIC DRUG RESISTANCE 8 (PDR8);ARABIDOPSIS THALIANA ATP-BINDING CASSETTE G36 (ATABCG36);ATP-BINDING CASSETTE G36 (ABCG36);ARABIDOPSIS PLEIOTROPIC DRUG RESISTANCE 8 (ATPDR8)	ATP binding cassette transporter. Localized to the plasma membrane in uninfected cells. In infected leaves, the protein concentrated at infection sites. Contributes to nonhost resistance to inappropriate pathogens that enter by direct penetration in a salicylic acid?dependent manner. Required for mlo resistance. Has Cd transporter activity (Cd2+ extrusion pump) and contributes to heavy metal resi…
AT2G31840	36.5944	21.2138	0.78662	5e-05	UP	MESOPHYLL-CELL RNAI LIBRARY LINE 7-LIKE (MRL7-L)	Thioredoxin superfamily protein;(source:Araport11)
AT2G11520	8.42553	4.8849	0.786438	5e-05	UP	CALMODULIN-BINDING RECEPTOR-LIKE CYTOPLASMIC KINASE 3 (CRCK3)	high overall homology to CRCK1
AT3G27670	0.747403	0.433424	0.786107	5e-05	UP	RESURRECTION1 (RST1)	A novel protein, did not show high similarity to any protein of known function; reveals a novel genetic connection between lipid synthesis and embryo development. Expressed in all tissues examined including leaves, flowers, roots, stems, and siliques, but accumulation levels were not correlated with the degree to which different organs appeared affected by the mutation. Mutant plants showed alter…
AT3G48610	23.069	13.3786	0.786028	5e-05	UP	NON-SPECIFIC PHOSPHOLIPASE C6 (NPC6)	Non-specific phospholipase C6 involved in gametophyte development.
AT5G48657	7.2562	4.20828	0.785984	5e-05	UP		defense protein-like protein;(source:Araport11)
AT1G66880	5.96059	3.45785	0.78558	5e-05	UP		Protein kinase superfamily protein;(source:Araport11)
AT5G19530	15.1239	8.77532	0.785307	5e-05	UP	ACAULIS 5 (ACL5)	Encodes a spermine synthase. Required for internode elongation and vascular development, specifically in the mechanism that defines the boundaries between veins and nonvein regions. This mechanism may be mediated by polar auxin transport. Though ACL5 has been shown to function as a spermine synthase in E. coli, an ACL5 knockout has no effect on the endogenous levels of free and conjugated polyami…
AT3G11840	4.3699	2.53623	0.784915	5e-05	UP	PLANT U-BOX 24 (PUB24)	Encodes a U-box-domain-containing E3 ubiquitin ligase that acts as a negative regulator of PAMP-triggered immunity.
AT1G65660	2.91699	1.69319	0.784737	5e-05	UP	SWELLMAP 1 (SMP1)	Encodes a CCHC zinc finger protein that may function as a step II splicing factor. In an epigenetic allele of SMP1 (in which SMP1 and SMP2 mRNA is reduced) organs are smaller and contain fewer cells.
AT4G17720	22.3658	12.984	0.784559	5e-05	UP	INVOLVED IN RRNA PROCESSING 3 (IRP3);BPA1-LIKE 1 (BPL1)	RNA-binding (RRM/RBD/RNP motifs) family protein;(source:Araport11)
AT2G29350	234.939	136.418	0.784252	5e-05	UP	SENESCENCE-ASSOCIATED GENE 13 (SAG13)	senescence-associated gene SAG13 encoding a short-chain alcohol dehydrogenase
AT1G14870	108.832	63.2134	0.7838	5e-05	UP	(AtPCR2);PLANT CADMIUM RESISTANCE 2 (PCR2)	PCR2 encodes a membrane protein involved in zinc transport and detoxification.
AT4G30200	12.2621	7.12301	0.783647	5e-05	UP	VERNALIZATION5/VIN3-LIKE 1 (VEL1);VIN3-LIKE 2 (VIL2)	Encodes a protein with similarity to VRN5 and VIN3.Contains both a fibronectin III and PHD finger domain. VEL1 is a part of a polycomb repressive complex (PRC2) that is involved in epigenetic silencing of the FLC flowering locus.
AT3G26310	4.87862	2.83476	0.783247	5e-05	UP	CYTOCHROME P450, FAMILY 71, SUBFAMILY B, POLYPEPTIDE 35 (CYP71B35)	putative cytochrome P450
AT2G41835	4.49311	2.61078	0.783233	0.00085	UP		zinc finger (C2H2 type, AN1-like) family protein;(source:Araport11)
AT5G49580	1.74586	1.01468	0.782913	5e-05	UP		Chaperone DnaJ-domain superfamily protein;(source:Araport11)
AT3G08970	1.33699	0.777272	0.782497	5e-05	UP	(ATERDJ3A);THERMOSENSITIVE MALE STERILE 1 (TMS1)	J domain protein localized in ER lumen. Can compensate for the growth defect in jem1 scj1 mutant yeast. Also shows similarity to HSP40 proteins and is induced by heat stress. At high temperatures, mutant alleles are not transmitted through the pollen due to defects in pollen tube growth.
AT4G20330	68.8052	40.0026	0.782424	5e-05	UP		Transcription initiation factor TFIIE, beta subunit;(source:Araport11)
AT4G24500	1.12322	0.653065	0.782342	0.00025	UP	SICKLE (SIC);WARP ACUTE RESPONSE OF PRR7 2 (WARP2);ROTUNDA3 (RON3)	Encodes a proline-rich protein SICKLE (SIC). Required for development and abiotic stress tolerance. Involved in microRNA biogenesis. It is involved in mRNA splicing. It is a single copy gene in Arabidopsis and likely specific to higher plants. Along with RCN1, it functions in regulating auxin transport processes in part by regulating the recycling of PIN1 and PIN2 auxin transporters. It is requir…
AT5G45030	3.36253	1.95506	0.782334	0.00945	UP		Trypsin family protein;(source:Araport11)
AT1G13260	66.0356	38.3985	0.782194	5e-05	UP	RELATED TO ABI3/VP1 1 (RAV1); (ATRAV1);ETHYLENE RESPONSE DNA BINDING FACTOR 4 (EDF4)	Encodes an AP2/B3 domain transcription factor which is upregulated in response to low temperature. It contains a B3 DNA binding domain. It has circadian regulation and may function as a negative growth regulator. The mRNA is cell-to-cell mobile.
AT4G25970	6.79993	3.95411	0.782167	5e-05	UP	PHOSPHATIDYLSERINE DECARBOXYLASE 3 (PSD3)	Encodes the major form of the two non-mitochondrail phosphatidylserine decarboxylase. Located at the ER. The mRNA is cell-to-cell mobile.
AT4G34860	0.933061	0.542622	0.782024	0.00025	UP	ALKALINE/NEUTRAL INVERTASE B (A/N-InvB)	Plant neutral invertase family protein;(source:Araport11)
AT1G02330	7.09138	4.12637	0.781193	5e-05	UP	COP1 SUPPRESSOR 2 (CSU2)	Encodes a nuclear coiled-coil domain-containing protein that interacts with and negatively regulates COP1's E3 ubiquitin ligase activity, and represses COP1 mediated HY5 degradation in cell-free extracts.
AT3G23150	1.35621	0.789688	0.780226	5e-05	UP	ETHYLENE RESPONSE 2 (ETR2)	Involved in ethylene perception in Arabidopsis The mRNA is cell-to-cell mobile.
AT3G06240	2.71114	1.57868	0.780181	5e-05	UP		F-box family protein;(source:Araport11)
AT1G69670	1.1803	0.687342	0.780054	5e-05	UP	ARABIDOPSIS THALIANA CULLIN 3B (ATCUL3B);CULLIN 3B (CUL3B)	cullin, putative, contains similarity to Cullin homolog 3 (CUL-3) SP:Q13618, GI:3639052 from (Homo sapiens); contains Pfam profile PF00888: Cullin family. Interacts with members of AtBPM family and RBX1 suggesting it is part of an E3 ligase complex involved in RUB modification.
AT5G55220	17.0955	9.95567	0.780026	5e-05	UP	(TIG1)	trigger factor type chaperone family protein;(source:Araport11)
AT2G24690	0.793505	0.46212	0.779972	0.0001	UP		Transcriptional factor B3 family protein;(source:Araport11)
AT1G62590	0.738326	0.430017	0.779864	0.0045	UP	(ATPPR-AC);PENTATRICOPEPTIDE (PPR) ADENYLATE CYCLASE (PPR-AC)	Encodes a functional adenylate cyclase.
AT1G51520	0.59327	0.345557	0.779765	0.02175	UP		RNA-binding (RRM/RBD/RNP motifs) family protein;(source:Araport11)
AT3G62470	0.626588	0.364966	0.779755	0.0106	UP		Pentatricopeptide repeat (PPR) superfamily protein;(source:Araport11)
AT1G51610	3.14276	1.83058	0.779731	5e-05	UP		Cation efflux family protein;(source:Araport11)
AT3G11950	0.822942	0.479351	0.779708	5e-05	UP		publications Tian et al (2007) and Sadre et al (2006) refer to At3g11950. The prenyltransferase gene studied is actually At3g11945 which arises from a split of the previous At3g11950 gene model.
AT2G34670	0.640733	0.373241	0.779616	0.0278	UP		benzoyl-CoA reductase subunit C, putative (DUF630 and DUF632);(source:Araport11)
AT4G13550	1.906	1.11029	0.779612	5e-05	UP	HEAT INDUCIBLE LIPASE1 (HIL1)	Heat stress inducible plastid monogalactosyldiacylglycerol lipase.
AT1G71890	1.47137	0.857189	0.779475	5e-05	UP	SUCROSE-PROTON SYMPORTER 5 (ATSUC5); (SUC5)	Encodes a sucrose transporter that is expressed in the endosperm. Mutants have delayed accumulation of fatty acids and embryo maturation.
AT2G26470	0.909109	0.529646	0.779425	5e-05	UP		embryonic stem cell-specific 5-hydroxymethylcytosine-binding protein;(source:Araport11)
AT1G67070	4.1155	2.3977	0.779417	0.00065	UP	PHOSPHOMANNOSE ISOMERASE 2 (PMI2);DARK INDUCIBLE 9 (DIN9)	Encodes a protein with phosphomannose isomerase activity that is involved in synthesis of ascorbic acid. Expression is induced after 24 hours of dark treatment, in senescing leaves and treatment with exogenous photosynthesis inhibitor. Induction of gene expression was suppressed in excised leaves supplied with sugar. The authors suggest that the gene's expression pattern is responding to the leve…
AT1G04970	18.4142	10.7303	0.779128	5e-05	UP	(LBR-1)	Encodes one of the two LBP/BPI related proteins (AT1G04970/LBR-1, AT3G20270/LBR-2) that bind to LPS directly and regulate PR1 expression.
AT3G49800	11.118	6.4792	0.77901	5e-05	UP		BSD domain-containing protein;(source:Araport11)
AT4G31650	1.11311	0.64869	0.778995	0.0084	UP		Transcriptional factor B3 family protein;(source:Araport11)
AT4G33050	14.5113	8.45982	0.778478	5e-05	UP	EMBRYO SAC DEVELOPMENT ARREST 39 (EDA39); (ATIQM1);IQ-MOTIF PROTEIN 1 (IQM1)	Encodes a calmodulin-binding protein involved in stomatal movement.
AT1G72550	9.9487	5.80589	0.776991	5e-05	UP		tRNA synthetase beta subunit family protein;(source:Araport11)
AT1G11280	3.50566	2.04607	0.776831	0.00015	UP		S-locus lectin protein kinase family protein;(source:Araport11)
AT2G18300	62.8448	36.6933	0.776277	5e-05	UP	HOMOLOG OF BEE2 INTERACTING WITH IBH 1 (HBI1)	basic helix-loop-helix (bHLH) DNA-binding superfamily protein;(source:Araport11)
AT5G24590	8.54676	4.99317	0.775422	5e-05	UP	ARABIDOPSIS NAC DOMAIN CONTAINING PROTEIN 91 (ANAC091);TCV-INTERACTING PROTEIN (TIP); (ANAC91)	Member of NAc protein family. Interacts with turnip crinkle virus (TCV) capsid protein. Transcription factor involved in regulating the defense response of Arabidopsis to TCV.
AT2G23420	13.5755	7.93192	0.775263	5e-05	UP	NICOTINATE PHOSPHORIBOSYLTRANSFERASE 2 (NAPRT2)	nicotinate phosphoribosyltransferase 2;(source:Araport11)
AT1G53700	0.625011	0.365228	0.775084	5e-05	UP	PROTEIN KINASE 3 ARABIDOPSIS THALIANA (PK3AT);WAG 1 (WAG1)	The WAG1 and its homolog, WAG2 each encodes a protein-serine/threonine kinase that are nearly 70% identical to PsPK3 protein. All three together with CsPK3 belong to PsPK3-type kinases. At the N-terminus, all four possess a serine/threonine-rich domain. They are closely related to Arabidopsis kinases PINOID. wag1/wag2 double mutants exhibit a pronounced wavy root phenotype when grown vertically o…
AT3G11960	0.560764	0.327745	0.77482	5e-05	UP		Cleavage and polyadenylation specificity factor (CPSF) A subunit protein;(source:Araport11)
AT1G67890	1.10114	0.64367	0.774605	5e-05	UP	(RAF11)	Encodes a protein with similarity to RAF MAP kinases. Based on loss of function phenotype, RAF11 appears to be involved in mediating ABA responses such as dormancy and environmental stress. Expressed in most plant tissues but excluded from root tips and young leaves.
AT5G08750	7.3993	4.32595	0.774372	0.00085	UP		RING/FYVE/PHD zinc finger superfamily protein;(source:Araport11)
AT1G30720	2.63241	1.53919	0.774213	5e-05	UP	(ATBBE10)	FAD-binding Berberine family protein;(source:Araport11)
AT3G28890	2.44829	1.43155	0.774196	5e-05	UP	RECEPTOR LIKE PROTEIN 43 (AtRLP43);RECEPTOR LIKE PROTEIN 43 (RLP43)	receptor like protein 43;(source:Araport11)
AT1G07520	0.861787	0.504244	0.773209	5e-05	UP		GRAS family transcription factor;(source:Araport11)
AT1G04110	0.550388	0.322158	0.772681	0.0081	UP	(ATSDD1);STOMATAL DENSITY AND DISTRIBUTION 1 (SDD1)	Initially identified as a mutation affecting stomatal development and distribution. Encodes a protein similar to serine proteases.
AT1G02400	4.40633	2.58069	0.771821	0.00025	UP	ARABIDOPSIS THALIANA GIBBERELLIN 2-OXIDASE 4 (ATGA2OX4);ARABIDOPSIS THALIANA GIBBERELLIN 2-OXIDASE 6 (ATGA2OX6);GIBBERELLIN 2-OXIDASE 6 (GA2OX6);DOWNSTREAM TARGET OF AGL15 1 (DTA1)	Encodes a gibberellin 2-oxidase that acts on C19 gibberellins but not C20 gibberellins.
AT2G43610	2.02683	1.18711	0.771771	0.00595	UP		Chitinase family protein;(source:Araport11)
AT3G56710	118.857	69.63	0.771446	5e-05	UP	SIGMA FACTOR BINDING PROTEIN 1 (SIB1)	Sig1 binding protein; interacts with Sig1R4. As well as Sig1, SibI is imported into chloroplasts and its expression is light-dependent in mature chloroplasts.
AT5G60800	31.9085	18.695	0.771288	5e-05	UP	EAVY METAL-ASSOCIATED ISOPRENYLATED PLANT PROTEIN3 (HIPP3)	Heavy metal transport/detoxification superfamily protein;(source:Araport11)
AT1G54460	5.42381	3.17919	0.770647	5e-05	UP		TPX2 (targeting protein for Xklp2) protein family;(source:Araport11)
AT2G17790	2.78373	1.63209	0.770299	5e-05	UP	ZIG SUPPRESSOR 3 (ZIP3);VPS35 HOMOLOG A (VPS35A)	Encodes a protein with similarity to yeast VPS35 which encodes a component of the retromer involved in retrograde endosomal transport. Mutants partially suppress the loss of VTI11 function in Arabidopsis and restores gravitropism in the double mutant. The mRNA is cell-to-cell mobile.
AT5G38040	2.1338	1.2512	0.770113	0.00045	UP		UDP-Glycosyltransferase superfamily protein;(source:Araport11)
AT4G11850	4.78197	2.80404	0.770098	5e-05	UP	MATERNAL EFFECT EMBRYO ARREST 54 (MEE54);PHOSPHOLIPASE D GAMMA 1 (PLDGAMMA1)	Encodes a phospholipase D (gamma) that is involved in aluminum tolerance and plays a role in membrane lipid modulation under Al stress.
AT4G24040	0.674483	0.395524	0.770017	0.0007	UP	TREHALASE 1 (TRE1); (ATTRE1)	Encodes a trehalase, member of Glycoside Hydrolase Family 37.
AT4G32160	1.50531	0.882904	0.769732	5e-05	UP		Phox (PX) domain-containing protein;(source:Araport11)
AT5G27740	5.14622	3.01847	0.769696	5e-05	UP	EMBRYO DEFECTIVE 161 (EMB161);EMBRYO DEFECTIVE 2775 (EMB2775);REPLICATION FACTOR C 5 (RFC5);REPLICATION FACTOR C 3 (RFC3);EMBRYO DEFECTIVE 251 (EMB251)	A locus involved in embryogenesis. Mutations in this locus result in embryo lethality.
AT4G31450	6.22492	3.65211	0.769325	5e-05	UP	(CTL09)	RING/U-box superfamily protein;(source:Araport11)
AT3G13030	4.5034	2.64233	0.769204	5e-05	UP		hAT transposon superfamily protein;(source:Araport11)
AT5G19670	1.16491	0.683552	0.769096	5e-05	UP		Exostosin family protein;(source:Araport11)
AT3G06120	3.56392	2.09128	0.769079	0.0052	UP	MUTE (MUTE)	Encodes a basic helix-loop-helix (bHLH) protein that controls meristemoid differentiation during stomatal development. In the absence of MUTE, meristemoids abort after excessive asymmetric divisions and fail to differentiate stomata. MUTE expression in the meristemoid is required for SLGCs differentiation as pavement cells. Epidermal cells lose their competence to respond to MUTE overexpression d…
AT1G03350	7.97395	4.67921	0.76903	5e-05	UP		BSD domain-containing protein;(source:Araport11)
AT2G30880	2.80774	1.64839	0.768352	5e-05	UP	(ATSWAP70); (SWAP70)	Pleckstrin homology (PH) domain-containing protein;(source:Araport11)
AT3G10640	21.7704	12.7814	0.768322	5e-05	UP	(VPS60.1)	SNF7 family protein;(source:Araport11)
AT4G32280	8.23671	4.83616	0.768206	5e-05	UP	INDOLE-3-ACETIC ACID INDUCIBLE 29 (IAA29)	indole-3-acetic acid inducible 29;(source:Araport11)
AT3G19850	8.70128	5.10955	0.768031	5e-05	UP		Phototropic-responsive NPH3 family protein;(source:Araport11)
AT3G51460	10.1857	5.9861	0.766857	5e-05	UP	ROOT HAIR DEFECTIVE4 (RHD4);ROOT HAIR DEFECTIVE 4 (RHD4)	Encodes RHD4 (ROOT HAIR DEFECTIVE4), a phosphatidylinositol-4-phosphate phosphatase required for root hair development. The mRNA is cell-to-cell mobile.
AT5G10190	3.98208	2.34073	0.766564	5e-05	UP		Major facilitator superfamily protein;(source:Araport11)
AT1G66980	3.04107	1.78816	0.766103	5e-05	UP	GLYCEROPHOSPHODIESTER PHOSPHODIESTERASE (GDPD) LIKE 2 (GDPDL2);SUPPRESSOR OF NPR1-1 CONSTITUTIVE 4 (SNC4)	Encodes SNC4 (suppressor of npr1-1, constitutive 4), an atypical receptor-like kinase with two predicted extracellular glycerophosphoryl diester phosphodiesterase domains.
AT1G64330	2.22718	1.30963	0.766059	5e-05	UP		myosin heavy chain-like protein;(source:Araport11)
AT5G09630	2.3589	1.38749	0.765637	0.018	UP		LisH/CRA/RING-U-box domains-containing protein;(source:Araport11)
AT2G47630	4.05257	2.3837	0.765634	5e-05	UP	(MAGL9)	alpha/beta-Hydrolases superfamily protein;(source:Araport11)
AT3G54860	4.74415	2.79064	0.765554	5e-05	UP	VACUOLAR PROTEIN SORTING 33 (VPS33); (ATVPS33)	Homologous to yeast VPS33. Forms a complex with VCL1 and AtVPS11. Involved in vacuolar biogenesis.
AT3G05380	0.645859	0.37994	0.765448	5e-05	UP	ARABIDOPSIS THALIANA ALWAYS EARLY 2 (ATALY2);ALWAYS EARLY 2 (ALY2)	ALWAYS EARLY 2;(source:Araport11)
AT5G10290	3.49138	2.05436	0.765108	5e-05	UP		leucine-rich repeat transmembrane protein kinase family protein;(source:Araport11)
AT5G57770	10.64	6.26467	0.764188	0.0033	UP	FORKED-LIKE8 (FL8)	FORKED-LIKE family member, part of Group 2 (Group 1 consists of FKD1, FL1-FL3; Group 2 consists of FL4 and FL8 and Group 3 consists of FL5- FL7). May coordinate leaf size with vein density, where Group 1 members and Group 3 members have opposing functions.
AT1G08820	9.94555	5.8561	0.764111	5e-05	UP	VAMP/SYNAPTOBREVIN-ASSOCIATED PROTEIN 27-2 (VAP27-2)	Encodes VAP33-like protein that interacts with cowpea mosaic virus protein 60K. Is a SNARE-like protein that may be involved in vesicular transport to or from the ER.
AT5G61430	0.486249	0.286327	0.764032	0.0079	UP	(ATNAC5);NAC DOMAIN CONTAINING PROTEIN 100 (ANAC100);NAC DOMAIN CONTAINING PROTEIN 100 (NAC100)	NAC domain containing protein 100;(source:Araport11)
AT4G13920	2.09981	1.23651	0.763985	5e-05	UP	RECEPTOR LIKE PROTEIN 50 (RLP50);RECEPTOR LIKE PROTEIN 50 (AtRLP50)	receptor like protein 50;(source:Araport11)
AT2G32210	35.0535	20.647	0.763626	5e-05	UP	CYSTEINE-RICH TRANSMEMBRANE MODULE 6 (ATHCYSTM6)	cysteine-rich/transmembrane domain A-like protein;(source:Araport11)
AT1G16110	1.03087	0.607246	0.763509	5e-05	UP	WALL ASSOCIATED KINASE-LIKE 6 (WAKL6)	Encodes a WAK-like receptor-like kinase with a cytoplasmic Ser/Thr protein kinase domain and an extracellular domain with EGF-like repeats. It has been shown to be localized to the cell wall.
AT4G01360	2.91924	1.71964	0.763486	5e-05	UP	BYPASS 3 (BPS3)	Encodes a protein related to BYPASS1 (BPS1). Regulates production of mobile compound: bps signal.
AT2G44530	13.9452	8.21516	0.763408	5e-05	UP	(ATPRS5);PHOSPHORIBOSYL DIPHOSPHATE SYNTHASE 5 (PRS5)	Phosphoribosyltransferase family protein;(source:Araport11)
AT2G22480	8.96718	5.28285	0.763338	5e-05	UP	PHOSPHOFRUCTOKINASE 5 (PFK5)	phosphofructokinase 5;(source:Araport11)
AT4G14490	1.05886	0.623843	0.763257	0.0464	UP		SMAD/FHA domain-containing protein;(source:Araport11)
AT4G11521	17.7248	10.4456	0.762874	5e-05	UP		Receptor-like protein kinase-related family protein;(source:Araport11)
AT4G19810	6.92754	4.0841	0.762325	5e-05	UP	CLASS V CHITINASE (ChiC)	ChiC encodes a Class V chitinase that is a part of glycoside hydrolase family 18 based on CAZy groupings. It appears to primarily act as an exochitinase in vitro where it predominantly cleaves a chitobiose (GlcNAc)2 residue from the non-reducing end of a chitin oligosaccharide. However, it shows some minor endochitinase activity in vitro, as well. A putative 24 amino-acid signal peptide may direc…
AT2G14080	3.69494	2.17857	0.762169	5e-05	UP		Disease resistance protein (TIR-NBS-LRR class) family;(source:Araport11)
AT4G18060	9.05298	5.338	0.762093	5e-05	UP	SH3 DOMAIN-CONTAINING PROTEIN 3 (SH3P3)	SH3 domain-containing protein;(source:Araport11)
AT1G29590	2.19979	1.29727	0.761887	0.0345	UP	(EIF4E1C);EUKARYOTIC TRANSLATION INITIATION FACTOR 4E3 (eIF4E3)	translation initiation factor;(source:Araport11)
AT3G51310	2.51146	1.48148	0.761487	5e-05	UP	VPS35 HOMOLOG C (VPS35C)	Homolog of yeast retromer subunit VPS35. Part of a retromer-like protein complex involved in endosome to lysosome protein transport.
AT1G56290	0.598459	0.353127	0.761065	0.0005	UP		CwfJ-like family protein;(source:Araport11)
AT4G09730	15.0557	8.88478	0.760902	5e-05	UP	RH39 (RH39)	Encodes RH39, a DEAD-box protein involved in the introduction of the hidden break into the 23S rRNA in the chloroplasts. Recombinant RH39 binds to the 23S rRNA in a segment adjacent to the stem-loop creating the hidden break target loop in a sequence-dependent manner. Has ATP-hydrolyzing activity at a Kcat of 5.3 /min in the presence of rRNA sequence. Mutants have drastically reduced level of lev…
AT5G40760	10.6091	6.26169	0.760678	5e-05	UP	GLUCOSE-6-PHOSPHATE DEHYDROGENASE 6 (G6PD6)	Encodes a cytosolic glucose-6-phosphate dehydrogenase that is insensitive to reduction by DTT and whose mRNA is expressed ubiquitously. The mRNA is cell-to-cell mobile.
AT5G26980	3.04644	1.79836	0.760442	0.00015	UP	SYNTAXIN OF PLANTS 41 (SYP41); (ATTLG2A); (ATSYP41)	member of SYP4 Gene Family
AT2G20320	0.64425	0.380338	0.760339	0.0004	UP		DENN (AEX-3) domain-containing protein;(source:Araport11)
AT3G57550	15.3435	9.05817	0.760336	5e-05	UP	GUANYLATE KINAS 2 (GK-2);GUANYLATE KINASE (AGK2)	guanylate kinase
AT1G69040	6.64041	3.9226	0.759462	5e-05	UP	ACT DOMAIN REPEAT 4 (ACR4)	ACT-domain containing protein involved in feedback regulation of amino acid metabolism
AT1G06390	17.0979	10.1006	0.759378	0.04095	UP	GSK3/SHAGGY-LIKE PROTEIN KINASE 1 (GSK1);SHAGGY-LIKE PROTEIN KINASE 22 (ATSK22); (ATGSK1);SHAGGY-LIKE PROTEIN KINASE 22 (SK22);A. THALIANA SHAGGY-LIKE KINASE GROUP 2 3 (ATSK2-3);BIN2-LIKE 2 (BIL2)	encodes a GSK3/shaggy-like protein kinase. Gene expression is induced by NaCl and ABA but not KCl, suggesting that this gene may be involved in response to osmotic stress. This protein can interact with the BZR1 protein involved in brassinosteroid-mediated signaling in a Y2H assay and promotes BZR1 phosphorylation in protoplasts.
AT2G19450	0.710521	0.419838	0.759045	0.0185	UP	(AS11); (ABX45);TRIACYLGLYCEROL BIOSYNTHESIS DEFECT 1 (TAG1);ACYL-COA:DIACYLGLYCEROL ACYLTRANSFERASE 1 (DGAT1); (RDS1);ARABIDOPSIS THALIANA ACYL-COA:DIACYLGLYCEROL ACYLTRANSFERASE (ATDGAT); (ATDGAT1)	Encodes Acyl-CoA:diacylglycerol acyltransferase (DGAT) catalyzes the final step of the triacylglycerol synthesis pathway. An insertion mutation in the TAG1 gene results in altered lipid phenotype. Role in senescence and seed development. Its preferred substrate is linolenoyl-CoA (C18:3-CoA).
AT1G78780	3.94571	2.33197	0.758736	0.00215	UP		pathogenesis-related family protein;(source:Araport11)
AT1G31360	0.47893	0.283261	0.757683	0.0005	UP	RECQ HELICASE L2 (RECQL2); (MED34);ARABIDOPSIS THALIANA RECQ 2 (ATRECQ2)	Encodes a (d)NTP-dependent 3'->5' DNA helicase. This protein can also disrupt D loop structures and may mediate branch migration of Holliday junctions when tested in vitro. The unwinding activity of the enzyme depends on the presence of divalent cations (Mg2+, Mn2+, or Ca2+, but not Zn2+).(d)NTPs are also required with ATP and dATP supporting the greatest amount of DNA unwinding in vitro.
AT3G01040	3.98392	2.35685	0.757329	5e-05	UP	GALACTURONOSYLTRANSFERASE 13 (GAUT13)	Encodes a protein with putative galacturonosyltransferase activity.
AT1G63670	1.84949	1.09446	0.756908	5e-05	UP	TON1 RECRUITING MOTIF 12 (TRM12)	hypothetical protein (DUF3741);(source:Araport11)
AT3G22150	2.55158	1.51002	0.756823	5e-05	UP	ATPF EDITING FACTOR 1 (AEF1)	Involved in RNA editing of plastid atpF and mitochondrial nad5.
AT2G29680	1.01102	0.598409	0.756608	0.02475	UP	(ATCDC6);CELL DIVISION CONTROL 6 (CDC6)	Encodes cell division control protein 6 (CDC6).
AT1G65220	19.5611	11.5794	0.756427	5e-05	UP		ARM repeat superfamily protein;(source:Araport11)
AT1G06210	7.34067	4.34649	0.756061	5e-05	UP		ENTH/VHS/GAT family protein;(source:Araport11)
AT4G36940	4.10421	2.43021	0.756024	0.0323	UP	NICOTINATE PHOSPHORIBOSYLTRANSFERASE 1 (NAPRT1)	nicotinate phosphoribosyltransferase 1;(source:Araport11)
AT5G20030	1.00179	0.593326	0.755683	0.0076	UP		Plant Tudor-like RNA-binding protein;(source:Araport11)
AT5G23050	0.987811	0.585351	0.754933	5e-05	UP	ACYL-ACTIVATING ENZYME 17 (AAE17)	acyl-activating enzyme 17;(source:Araport11)
AT3G08570	0.695164	0.411978	0.754786	0.0176	UP		Phototropic-responsive NPH3 family protein;(source:Araport11)
AT1G54150	6.46168	3.8301	0.754527	0.00055	UP	SP1-LIKE 2 (SPL2)	Encodes a chloroplast-localized putative RING-type ubiquitin E3 ligase.
AT4G36400	8.55322	5.07161	0.754024	5e-05	UP	D-2-HYDROXYGLUTARATE DEHYDROGENASE (D2HGDH)	Encodes a (D)-2-hydroxyglutarate dehydrogenase.
AT5G41150	1.07483	0.637338	0.753978	0.04235	UP	(ATRAD1); (RAD1);ULTRAVIOLET HYPERSENSITIVE 1 (UVH1)	Confers resistance to UV radiation. Homolog of the human xeroderma pigmentosum group F DNA repair and yeast Rad1 proteins
AT1G77920	9.01955	5.35131	0.753163	0.00585	UP	TGACG SEQUENCE-SPECIFIC BINDING PROTEIN 7 (TGA7)	bZIP transcription factor family protein;(source:Araport11)
AT1G10610	1.67122	0.991724	0.752891	5e-05	UP		basic helix-loop-helix (bHLH) DNA-binding superfamily protein;(source:Araport11)
AT1G26580	9.42955	5.599	0.75202	5e-05	UP		ELM2 domain protein;(source:Araport11)
AT5G38210	0.623533	0.370327	0.751666	0.00155	UP	LEAF RUST 10 DISEASE-RESISTANCE LOCUS RECEPTOR- LIKE PROTEIN KINASE-LIKE 3 (LRK10L3)	Protein kinase family protein;(source:Araport11)
AT1G62390	13.5337	8.03968	0.751346	5e-05	UP	CLUMPED CHLOROPLASTS 1 (CLMP1);PHOX2 (Phox2)	Encodes one of the 36 carboxylate clamp (CC)-tetratricopeptide repeat (TPR) proteins (Prasad 2010, Pubmed ID: 20856808) with potential to interact with Hsp90/Hsp70 as co-chaperones.
AT5G41992	5.62401	3.34136	0.751164	5e-05	UP
AT4G26070	14.4778	8.60223	0.75106	5e-05	UP	MAP KINASE/ ERK KINASE 1 (MEK1);MITOGEN ACTIVATED PROTEIN KINASE KINASE 1 (MKK1); (ATMEK1); (NMAPKK)	Member of MAP Kinase Kinase. Likely functions in a stress-activated MAPK pathway. Can phosphorylate the MAPK AtMPK4, in response to stress. Gets phosphorylated by MEKK1 in response to wounding.
AT2G47470	38.5841	22.9273	0.75094	5e-05	UP	ARABIDOPSIS THALIANA PROTEIN DISULFIDE ISOMERASE 11 (ATPDI11);PDI-LIKE 2-1 (ATPDIL2-1);PROTEIN DISULFIDE ISOMERASE 11 (PDI11);MATERNAL EFFECT EMBRYO ARREST 30 (MEE30);UNFERTILIZED EMBRYO SAC 5 (UNE5)	Encodes a protein disulfide isomerase-like (PDIL) protein, a member of a multigene family within the thioredoxin (TRX) superfamily. Transcript levels for this gene are up-regulated in response to three different chemical inducers of ER stress (dithiothreitol, beta-mercaptoethanol, and tunicamycin). AtIRE1-2 does not appear to be required for this response, but the atbzip60 mutant has a diminished…
AT5G57560	61.545	36.5769	0.750709	5e-05	UP	TOUCH 4 (TCH4);XYLOGLUCAN ENDOTRANSGLUCOSYLASE/HYDROLASE 22 (XTH22); (ATXTH22)	Encodes a cell wall-modifying enzyme, rapidly upregulated in response to environmental stimuli.
AT4G22120	1.61871	0.962052	0.750658	5e-05	UP	CALCIUM PERMEABLE STRESS-GATED CATION CHANNEL 1 (CSC1); (OSCA1.2)	Calcium-permeable stretch activated cation channel.
AT1G31350	43.1287	25.6346	0.750556	5e-05	UP	KAR-UP F-BOX 1 (KUF1)	KAR-UP F-box 1;(source:Araport11)
AT1G63860	0.59025	0.350937	0.750114	0.00015	UP		Disease resistance protein (TIR-NBS-LRR class) family;(source:Araport11)
AT1G23180	1.66989	0.992989	0.749903	0.0015	UP		ARM repeat superfamily protein;(source:Araport11)
AT1G65690	43.7861	26.0406	0.74971	5e-05	UP	NDR1/HIN1-LIKE 6 (NHL6)	Encodes NHL6 (NDR1/HIN1-like 6). Plays an important role in the abiotic stresses-induced ABA signaling and biosynthesis, particularly during seed germination and early seedling development.
AT1G18670	0.80573	0.479201	0.749666	5e-05	UP	IMPAIRED IN BABA-INDUCED STERILITY 1 (IBS1)	Encodes a cyclin-dependent kinase-like protein with a ser/thr protein kinase domain and an N-terminal myristoylation sequence. Mutants in this gene are unable to express female sterility in response to beta-aminobutyric acid, as wild type plants do.
AT4G16950	4.63957	2.75951	0.749579	5e-05	UP	RECOGNITION OF PERONOSPORA PARASITICA 5 (RPP5);SIDEKICK SNC1 2 (SIKIC2)	Contains a putative nucleotide binding site and leucine-rich repeats. Similar to the plant resistance genes N and L6, and to the toll and interleukin-1 receptors. Confers resistance to Peronospora parasitica.Redundant function together with SIKIC1 and 3 in SNC1-mediated autoimmunity. Protein levels controlled by MUSE1 and MUSE2.
AT1G52080	0.938011	0.558018	0.749293	0.00095	UP	(AR791)	actin binding protein family;(source:Araport11)
AT1G30640	1.07135	0.637367	0.749234	5e-05	UP		Protein kinase family protein;(source:Araport11)
AT2G30250	25.3346	15.0727	0.749171	5e-05	UP	WRKY DNA-BINDING PROTEIN 25 (WRKY25); (AtWRKY25)	member of WRKY Transcription Factor; Group I. Located in nucleus. Involved in response to various abiotic stresses - especially salt stress.
AT3G27580	1.87263	1.11418	0.749084	0.00405	UP	D6 PROTEIN KINASE LIKE 3 (D6PKL3); (ATPK7)	D6PK family kinase involved in pulse-induced phototropism but also for time-dependent second positive phototropism, and continuous light-induced hypocotyl phototropism.D6PKL3 is polarly localized within the plasma membrane. It is involved in pollen aperture formation. The protein is localized within distinct regions of the pollen plasma membrane and mutants are also defective in pollen aperture f…
AT4G34910	1.43377	0.85307	0.749078	5e-05	UP		P-loop containing nucleoside triphosphate hydrolases superfamily protein;(source:Araport11)
AT1G70060	0.982266	0.584529	0.748839	5e-05	UP	SIN3-LIKE 4 (SNL4)	Encodes a homolog of the transcriptional repressor SIN3 (AT1G24190). The mRNA is cell-to-cell mobile.
AT2G35730	5.83671	3.47344	0.74879	0.0157	UP		Heavy metal transport/detoxification superfamily protein;(source:Araport11)
AT5G49740	43.9266	26.1446	0.748582	5e-05	UP	FERRIC REDUCTION OXIDASE 7 (FRO7);FERRIC REDUCTION OXIDASE 7 (ATFRO7)	Encodes a chloroplast ferric chelate reductase. Shows differential splicing and has three different mRNA products. Expressed in the shoot, flower and cotyledon.
AT1G51745	1.52983	0.910691	0.748338	5e-05	UP	(SL1);PRO-TRP-PRO-TRP PROTEIN 2 (PWWP2)	Tudor/PWWP/MBT superfamily protein;(source:Araport11)
AT4G13980	3.5492	2.11293	0.748249	5e-05	UP	HEAT SHOCK TRANSCRIPTION FACTOR A5 (HSFA5); (AT-HSFA5)	member of Heat Stress Transcription Factor (Hsf) family
AT5G37530	1.7245	1.02697	0.747784	0.0001	UP		NAD(P)-binding Rossmann-fold superfamily protein;(source:Araport11)
AT5G62270	7.50882	4.47285	0.747392	5e-05	UP	GAMETE CELL DEFECTIVE 1 (GCD1)	Ribosomal protein L20;(source:Araport11). Required for proper mitochondrial cristae formation. Expressed throughout plant. Mutants are defective in late stages of megagametogenesis. Pollen tube defective. Gametophytic lethality is probably due to mitochondrial disfunction.
AT5G61410	317.596	189.271	0.746739	5e-05	UP	D-RIBULOSE-5-PHOSPHATE-3-EPIMERASE (RPE);EMBRYO DEFECTIVE 2728 (emb2728)	Arabidopsis thaliana ribulose-5-phosphate-3-epimerase mRNA
AT1G51630	23.1912	13.8232	0.746486	0.0002	UP	(ATMSR2);MANNAN SYNTHESIS RELATED 2 (MSR2)	O-fucosyltransferase family protein;(source:Araport11)
AT3G46290	3.45434	2.05916	0.746354	5e-05	UP	HERCULES RECEPTOR KINASE 1 (HERK1)	Encodes HERCULES1 (HERK1), a receptor kinase regulated by Brassinosteroids and required for cell elongation during vegetative growth.
AT1G16460	30.3454	18.09	0.746285	5e-05	UP	ARABIDOPSIS THALIANA MERCAPTOPYRUVATE SULFURTRANSFERASE 2 (ATMST2);MERCAPTOPYRUVATE SULFURTRANSFERASE 2 (MST2);SULFURTRANSFERASE 2 (ST2);SULFURTRANSFERASE 2 (STR2);RHODANESE HOMOLOGUE 2 (RDH2);RHODANESE HOMOLOGUE 2 (ATRDH2)	encodes a cytoplasmic thiosulfate:cyanide sulfurtransferase, activity of which increased the rhodanese activity of transgenic yeast. Can also act as a mercaptopyruvate sulfurtransferase.
AT5G22300	8.29209	4.94328	0.746267	5e-05	UP	NITRILASE 4 (AtNIT4);NITRILASE 4 (NIT4)	encodes a nitrilase isomer. The purified enzyme shows a strong substrate specificity for beta-cyano-L-alanine, a intermediate product of the cyanide detoxification pathway. The mRNA is cell-to-cell mobile.
AT5G45480	3.21849	1.91872	0.74624	0.0372	UP		transmembrane protein, putative (DUF594);(source:Araport11)
AT3G56310	20.6921	12.339	0.745855	5e-05	UP	ALPHA-GALACTOSIDASE 3 (AGAL3)	Member of Glycoside Hydrolase Family 27 (GH27)that functions as an &#945;-galactosidase.
AT5G22500	9.15309	5.45819	0.745836	0.00045	UP	FATTY ACID REDUCTASE 1 (FAR1)	Encodes a member of the eight-member gene family encoding alcohol-forming fatty acyl-CoA reductases (FARs) identified in Arabidopsis thaliana. Three of the FARs, FAR1 (At5g22500), FAR4 (At3g44540) and FAR5 (At3g44550), are shown to generate the fatty alcohols found in root, seed coat, and wound-induced leaf tissue.
AT1G77500	0.770496	0.459547	0.745575	5e-05	UP		DUF630 family protein, putative (DUF630 and DUF632);(source:Araport11)
AT4G04740	0.568137	0.338866	0.745524	5e-05	UP	CALCIUM-DEPENDENT PROTEIN KINASE 23 (CPK23)	member of Calcium Dependent Protein Kinase
AT4G17695	2.15977	1.28827	0.745443	0.0016	UP	KANADI 3 (KAN3)	Homeodomain-like superfamily protein;(source:Araport11)
AT2G02810	20.944	12.496	0.745071	5e-05	UP	UDP-GALACTOSE TRANSPORTER 1 (ATUTR1);UDP-GALACTOSE TRANSPORTER 1 (UTR1)	Encodes a multitransmembrane hydrophobic protein that functions as transporter of UDP-galactose and UDP-glucose into the Golgi. Localized in the ER. Involved in the unfolded protein response, a mechanism that controls proper protein folding in the ER.
AT5G24450	5.2183	3.11346	0.745061	5e-05	UP		Transcription factor IIIC, subunit 5;(source:Araport11)
AT2G34150	0.437348	0.261058	0.744411	0.0001	UP	(WAVE1); (ATRANGAP2);WISKOTT-ALDRICH SYNDROME PROTEIN FAMILY VERPROLIN HOMOLOGOUS PROTEIN 1 (WAVE1); (SCAR1); (ATSCAR1)	Encodes a member of the SCAR family.These proteins are part of a complex (WAVE) complex.The SCAR subunit activates the ARP2/3 complex which in turn act as a nucleator for actin filaments.
AT3G52640	2.83151	1.6902	0.744378	5e-05	UP	NCT (NCT)	Encodes a gamma-secretase subunit. Associates with other subunits in intracellular membrane compartments.
AT1G01830	2.72414	1.62652	0.744012	5e-05	UP		ARM repeat superfamily protein;(source:Araport11)
AT3G26320	5.40042	3.22454	0.743978	5e-05	UP	CYTOCHROME P450, FAMILY 71, SUBFAMILY B, POLYPEPTIDE 36 (CYP71B36)	putative cytochrome P450
AT2G34970	3.23782	1.93334	0.743927	5e-05	UP		Trimeric LpxA-like enzyme;(source:Araport11)
AT1G14740	8.53494	5.09643	0.743894	5e-05	UP	(OBE3);TITANIA 1 (TTA1)	Encodes a PHD-finger protein that, with TTA1, is redundantly required for MP-dependent embryonic root meristem initiation.
AT2G43980	4.23083	2.52666	0.743709	5e-05	UP	INOSITOL 1,3,4-TRISPHOSPHATE 5/6-KINASE 4 (ITPK4);INOSITOL 1,3,4-TRISPHOSPHATE 5/6-KINASE 4 (AtITPK4)	inositol 1,3,4-trisphosphate 5/6-kinase 4;(source:Araport11)
AT2G31890	10.4234	6.22575	0.743506	0.00515	UP	(RAP); (ATRAP)	Protein contains putative RNA binding domain. Expressed in response to Pseudomonas syringae infection. Resistance requires silencing of AtRAP suggesting it functions as a negative regulator of plant disease resistance. Alpha helical repeat protein; only member of the OPR (octotricopeptide repeat) protein family in land plants.
AT5G11600	7.83697	4.68121	0.743414	5e-05	UP		hypothetical protein;(source:Araport11)
AT4G08040	1.11504	0.666164	0.743146	0.00975	UP	1-AMINOCYCLOPROPANE-1-CARBOXYLATE SYNTHASE 11 (ACS11)	encodes an aminotransferase that belongs to ACC synthase gene family structurally
AT1G20370	2.58965	1.54716	0.743135	5e-05	UP		Pseudouridine synthase family protein;(source:Araport11)
AT5G65290	1.19697	0.715349	0.742668	5e-05	UP		LMBR1-like membrane protein;(source:Araport11)
AT5G48720	4.55623	2.7233	0.742485	5e-05	UP	X-RAY INDUCED TRANSCRIPT 1 (XRI1);X-RAY INDUCED TRANSCRIPT (XRI)	Encodes XRI1 (X-ray induced 1). Required for post-meiotic stages of pollen development and male and female meiosis. Maybe required for meiotic DNA repair. Inducible by X-ray. Homozygous xri1 mutants are sterile due to extensive chromosome fragmentation.
AT4G04490	2.73666	1.6358	0.74242	5e-05	UP	CYSTEINE-RICH RLK (RECEPTOR-LIKE PROTEIN KINASE) 36 (CRK36)	Encodes a cysteine-rich receptor-like protein kinase.
AT4G15990	6.62849	3.96224	0.742364	0.0194	UP		hypothetical protein;(source:Araport11)
AT2G40810	4.47742	2.67873	0.741118	0.00145	UP	HOMOLOG OF YEAST AUTOPHAGY 18C (ATATG18C);HOMOLOG OF YEAST AUTOPHAGY 18C (ATG18C)	yeast autophagy-like protein;(source:Araport11)
AT4G22740	15.4028	9.21883	0.740537	5e-05	UP		glycine-rich protein;(source:Araport11)
AT5G13060	0.616367	0.368909	0.740525	0.0132	UP	ARMADILLO BTB PROTEIN 1 (ABAP1)	Encodes a novel Armadillo BTB protein that intreacts with the pre-replication complex and several transcription factors. Overexpression results in decreased cell proliferation and loss of function results in increased cell proliferation suggesting a role in negative regulation of cellular proliferation.
AT1G64860	49.719	29.761	0.740374	5e-05	UP	(SIGB); (RPOD1);RNAPOLYMERASE SIGMA SUBUNIT 2 (SIG2);RNA POLYMERASE SIGMA SUBUNIT 1 (SIG1);SIGMA FACTOR A (SIGA)	Subunit of chloroplast RNA polymerase, confers the ability to recognize promoter sequences on the core enzyme
AT1G27680	3.38059	2.02397	0.740087	5e-05	UP	ADPGLC-PPASE LARGE SUBUNIT (APL2)	ADP-glucose pyrophosphorylase catalyzes the first, rate limiting step in starch biosynthesis. The large subunit plays a regulatory role whereas the small subunit (ApS) is the catalytic isoform. Four isoforms of the large subunit (ApL1-4) have been described.Mutational analysis of APS1 suggests that APL1 and APL2 can compensate for loss of APS1 catalytic activity,suggesting both have catalytic as …
AT1G30580	78.1457	46.7885	0.740013	5e-05	UP	(ENGD-1)	GTP binding protein;(source:Araport11)
AT5G40060	0.738377	0.442127	0.739897	5e-05	UP		Disease resistance protein (NBS-LRR class) family;(source:Araport11)
AT3G28715	28.3761	16.9918	0.739838	5e-05	UP		ATPase, V0/A0 complex, subunit C/D;(source:Araport11)
AT3G07060	1.09659	0.656796	0.739507	0.00015	UP	EMBRYO DEFECTIVE 1974 (emb1974)	NHL domain-containing protein;(source:Araport11)
AT4G33680	25.9728	15.5568	0.739456	5e-05	UP	ARF-GAP DOMAIN 2 (AGD2);ABERRANT GROWTH AND DEATH 2 (AGD2)	Encodes an L,L-diaminopimelate aminotransferase. Involved in disease resistance against Pseudomonas syringae. mutants have elevated SA levels, a low level of spontaneous cell death, callose deposition, and enlarged cells in leaves. genetically maps on chr 4 between L23H3 and nga1139.
AT5G08500	6.31652	3.78385	0.739275	5e-05	UP		Transmembrane CLPTM1 family protein;(source:Araport11)
AT1G34340	3.60505	2.15982	0.739108	0.0007	UP		alpha/beta-Hydrolases superfamily protein;(source:Araport11)
AT4G35270	0.785662	0.470711	0.739067	5e-05	UP	NIN-LIKE PROTEIN 2 (NLP2)	Plant regulator RWP-RK family protein;(source:Araport11)
AT5G49700	4.97199	2.97918	0.738908	0.01195	UP	AT-HOOK MOTIF NUCLEAR LOCALIZED PROTEIN 17 (AHL17)	Putative AT-hook DNA-binding family protein;(source:Araport11)
AT5G39450	5.79765	3.47397	0.738883	5e-05	UP		F-box family protein;(source:Araport11)
AT4G34640	26.4433	15.8526	0.738183	0.00015	UP	(ERG9);SQUALENE SYNTHASE 1 (SQS1)	Encodes squalene synthase, which converts two molecules of farnesyl diphosphate (FPP) into squalene via an intermediate: presqualene diphosphate (PSPP). It is generally thought to be one of the key enzymes of sterol biosynthesis, since it catalyzes the first pathway-specific reaction of the sterol branch of the isoprenoid pathway. The mRNA is cell-to-cell mobile.
AT1G29760	6.55914	3.93265	0.738005	5e-05	UP	SEIPIN2 (SEIPIN2)	Membrane protein involved in lipid droplet biogenesis primarily in pollen.
AT1G30570	1.99631	1.19704	0.737864	5e-05	UP	HERCULES RECEPTOR KINASE 2 (HERK2)	Encodes HERCULES2 (HERK2), a receptor kinase regulated by Brassinosteroids and required for cell elongation during vegetative growth.
AT3G18250	288.306	172.89	0.737746	0.00435	UP		Putative membrane lipoprotein;(source:Araport11)
AT4G26600	0.67587	0.405421	0.737325	0.0015	UP	TRNA METHYLTRANSFERASE 4D (TRM4D); (NOP2B); (ATTRM4D)	S-adenosyl-L-methionine-dependent methyltransferases superfamily protein;(source:Araport11)
AT2G02560	2.48389	1.49007	0.737221	5e-05	UP	HEMIVENATA (HVE); (TIP120); (ETA2);CULLIN-ASSOCIATED AND NEDDYLATION DISSOCIATED 1 (ATCAND1);CULLIN-ASSOCIATED AND NEDDYLATION DISSOCIATED (CAND1)	Arabidopsis thaliana homolog of human CAND1 (cullin-associated and neddylation-dissociated). Putative similarity to TBP-interacting protein TIP120. Ubiquitously expressed in plant tissues throughout development. T-DNA insertion mutant plants were completely sterile and resistant to sirtinol and auxin, but not to gibberellins or brassinolide. Displayed developmental phenotypes similar to those of …
AT1G29290	12.634	7.58003	0.737036	5e-05	UP		B-cell lymphoma 6 protein;(source:Araport11)
AT1G63500	6.2049	3.72403	0.736543	5e-05	UP	BRASSINOSTEROID-SIGNALING KINASE 7 (BSK7)	kinase with tetratricopeptide repeat domain-containing protein;(source:Araport11)
AT5G51750	3.18146	1.90995	0.736154	5e-05	UP	SUBTILASE 1.3 (SBT1.3);SUBTILASE 1.3 (ATSBT1.3)	subtilase 1.3;(source:Araport11)
AT4G25000	4.87962	2.92985	0.735942	5e-05	UP	(ATAMY1);ALPHA-AMYLASE-LIKE (AMY1)	Predicted to be secreted protein based on signalP prediction. Involved in starch mobilization. Mutants are defective in alpha-amylase activity. (Note: AMY1 has been found in the literature to be referred to as AMY3, which is not to be confused with AMY3/At1g69830).
AT1G78830	49.0659	29.462	0.735865	5e-05	UP		Curculin-like (mannose-binding) lectin family protein;(source:Araport11)
AT2G41310	8.82963	5.30348	0.735414	0.0206	UP	RESPONSE REGULATOR 3 (ATRR3);RESPONSE REGULATOR 3 (RR3);RESPONSE REGULATOR 8 (ARR8)	Encodes an A- type response Regulator that is primarily expressed in the root and is involved in cytokinin-mediated signalling.
AT1G30680	2.4067	1.44616	0.734829	5e-05	UP	(TWINKLE);ARABIDOPSIS TWINKLE HOMOLOG (ATH)	Twinkle is a dual localized (mitochondria and chloroplast) DNA primase-helicase. It synthesizes RNA primers from a 5&#8242; -(G/C)GGA-3&#8242; template, where the last two 3' nucleotides are cryptic. Mitochondrial protein involved in DNA replication which binds to DNA polymerases, Pol1A and Pol1B.
AT5G67460	1.29736	0.779752	0.734492	0.00425	UP		O-Glycosyl hydrolases family 17 protein;(source:Araport11)
AT2G33170	0.923458	0.555174	0.734106	5e-05	UP		Leucine-rich repeat receptor-like protein kinase family protein;(source:Araport11)
AT5G56930	0.64395	0.387176	0.733959	0.0001	UP	EMBRYO DEFECTIVE 1789 (emb1789)	CCCH-type zinc finger family protein;(source:Araport11)
AT1G31920	1.35501	0.814746	0.733881	5e-05	UP		Tetratricopeptide repeat (TPR)-like superfamily protein;(source:Araport11)
AT4G04320	8.19926	4.93074	0.73369	0.02895	UP		malonyl-CoA decarboxylase family protein;(source:Araport11)
AT1G26300	7.80794	4.69545	0.733679	5e-05	UP		BSD domain-containing protein;(source:Araport11)
AT5G50840	6.72629	4.04632	0.733201	0.00545	UP		alpha-taxilin-like protein;(source:Araport11)
AT5G36950	5.31653	3.1986	0.733044	0.00025	UP	DEGRADATION OF PERIPLASMIC PROTEINS 10 (DEG10);DEGP PROTEASE 10 (DegP10)	Encodes a putative DegP protease.
AT4G34770	24.9307	15.0041	0.732567	5e-05	UP	SMALL AUXIN UPREGULATED RNA 1 (SAUR1)	SAUR-like auxin-responsive protein family;(source:Araport11)
AT3G45290	2.1471	1.29227	0.732482	0.04955	UP	MILDEW RESISTANCE LOCUS O 3 (ATMLO3);MILDEW RESISTANCE LOCUS O 3 (MLO3)	A member of a large family of seven-transmembrane domain proteins specific to plants, homologs of the barley mildew resistance locus o (MLO) protein. The Arabidopsis genome contains 15 genes encoding MLO proteins, with localization in plasma membrane. Phylogenetic analysis revealed four clades of closely-related AtMLO genes. ATMLO3 belongs to the clade IV, with AtMLO2, AtMLO6 and AtMLO12. The gen…
AT1G72160	15.1426	9.11411	0.732439	5e-05	UP	(PATL3)	Sec14p-like phosphatidylinositol transfer family protein;(source:Araport11)
AT5G51140	11.0087	6.62913	0.731753	5e-05	UP		Pseudouridine synthase family protein;(source:Araport11)
AT1G22730	2.13282	1.28442	0.731645	5e-05	UP	MA3 DOMAIN-CONTAINING TRANSLATION REGULATORY FACTOR 2 (MRF2)	MA3 domain-containing protein;(source:Araport11)
AT4G23320	1.59362	0.959705	0.731645	5e-05	UP	CYSTEINE-RICH RLK (RECEPTOR-LIKE PROTEIN KINASE) 24 (CRK24)	Encodes a cysteine-rich receptor-like protein kinase.
AT1G12220	3.38665	2.04002	0.731276	5e-05	UP	RESISTANT TO P. SYRINGAE 5 (RPS5)	Resistance gene, mediates resistance against the bacterial pathogen Pseudomonas syringae. Contains a putative nucleotide binding site composed of kinase-1a (or P-loop), kinase-2a, and putative kinase-3a domains, 13 imperfect leucine-rich repeats, a potential leucine zipper, and two uncharacterized motifs that are well conserved in products of previously isolated R genes. Confers resistance to Pse…
AT2G24630	2.69266	1.622	0.731258	0.0011	UP	(ATCSLC08);CELLULOSE-SYNTHASE LIKE C8 (ATCSLC8); (CSLC08)	encodes a gene similar to cellulose synthase
AT3G50800	17.0233	10.256	0.731043	5e-05	UP		hypothetical protein;(source:Araport11)
AT4G14480	2.67091	1.60919	0.730997	5e-05	UP	BLUE LIGHT SIGNALING1 (BLUS1)	Encodes a putative Ser/Thr protein kinase, BLUS1 (BLUE LIGHT SIGNALING1). BLUS1 functions as a phototropin substrate and primary regulator of stomatal control to enhance photosynthetic CO2 assimilation under natural light conditions.
AT1G72910	36.9467	22.2658	0.730616	5e-05	UP		Toll-Interleukin-Resistance (TIR) domain-containing protein;(source:Araport11)
AT3G13190	8.20769	4.94656	0.730551	5e-05	UP		WEB family protein (DUF827);(source:Araport11)
AT5G46830	0.753655	0.454382	0.729999	0.0294	UP	NACL-INDUCIBLE GENE 1 (ATNIG1); (MYC5); (BHLH28);NACL-INDUCIBLE GENE 1 (NIG1)	Calcium-binding transcription factor involved in salt stress signaling.
AT2G31880	8.70845	5.25056	0.729945	5e-05	UP	EVERSHED (EVR);SUPPRESSOR OF BIR1 1 (SOBIR1)	Encodes a putative leucine rich repeat transmembrane protein that is expressed in response to Pseudomonas syringae. Expression of SRRLK may be required for silencing via lsiRNAs. Regulates cell death and innate immunity.
AT4G37440	7.28015	4.38961	0.729875	5e-05	UP		hypothetical protein;(source:Araport11)
AT5G22380	9.26598	5.58823	0.729552	5e-05	UP	NAC DOMAIN CONTAINING PROTEIN 90 (NAC090);NAC DOMAIN CONTAINING PROTEIN 90 (anac090)	NAC domain containing protein 90;(source:Araport11)
AT1G69880	2.57543	1.55355	0.729245	0.03225	UP	THIOREDOXIN H-TYPE 8 (TH8);THIOREDOXIN H-TYPE 8 (ATH8)	thioredoxin H-type 8;(source:Araport11)
AT4G27750	11.936	7.2001	0.729231	5e-05	UP	IMPAIRED SUCROSE INDUCTION 1 (ISI1)	A genetic locus involved in sugar sensing and coordinating carbohydrate synthesis and utilization by the whole plant. Lines carrying mutations in this gene shows restricted carbohydrate allocation to plant growth and seed set, elevated chlorophyll levels, and reduced sugar induction of starch biosynthesis.
AT1G53590	1.04873	0.63305	0.728252	5e-05	UP	(NTMC2T6.1); (NTMC2TYPE6.1)	Calcium-dependent lipid-binding (CaLB domain) family protein;(source:Araport11)
AT2G03510	33.4055	20.1669	0.728096	5e-05	UP		SPFH/Band 7/PHB domain-containing membrane-associated protein family;(source:Araport11)
AT1G10140	49.6758	29.9926	0.727937	5e-05	UP		Uncharacterized conserved protein UCP031279;(source:Araport11)
AT5G64220	1.05068	0.634506	0.727618	0.00035	UP	CALMODULIN-BINDING TRANSCRIPTION ACTIVATOR 2 (CAMTA2)	CAMTA2 proteins bind to the AtALMT1 promoter at in vitro. The gene itself is Al inducible, and AtALMT1 expression is partially repressed in camta2 mutant. The mRNA is cell-to-cell mobile.
AT1G58350	1.49579	0.903734	0.726938	5e-05	UP	(ZW18)	Putative serine esterase family protein;(source:Araport11)
AT3G44550	0.498576	0.301244	0.726881	0.00335	UP	FATTY ACID REDUCTASE 5 (FAR5)	Encodes a member of the eight-member gene family encoding alcohol-forming fatty acyl-CoA reductases (FARs) identified in Arabidopsis thaliana. Three of the FARs, FAR1 (At5g22500), FAR4 (At3g44540) and FAR5 (At3g44550), are shown to generate the fatty alcohols found in root, seed coat, and wound-induced leaf tissue. The mRNA is cell-to-cell mobile.
AT4G32560	6.74697	4.07867	0.726141	0.0477	UP		paramyosin-like protein;(source:Araport11)
AT1G21260	2.52266	1.52519	0.725957	0.00675	UP		transposable_element_gene;(source:Araport11);copia-like retrotransposon family, has a 2.4e-23 P-value blast match to GB:CAA72989 open reading frame 1 (Ty1_Copia-element) (Brassica oleracea);(source:TAIR10)
AT4G04570	23.9246	14.4658	0.725849	5e-05	UP	CYSTEINE-RICH RLK (RECEPTOR-LIKE PROTEIN KINASE) 40 (CRK40)	Encodes a cysteine-rich receptor-like protein kinase. The mRNA is cell-to-cell mobile.
AT3G18080	63.1386	38.1809	0.725671	5e-05	UP	B-S GLUCOSIDASE 44 (BGLU44)	B-S glucosidase 44;(source:Araport11)
AT1G09240	4.61813	2.79335	0.725312	5e-05	UP	NICOTIANAMINE SYNTHASE 3 (NAS3);ARABIDOPSIS THALIANA NICOTIANAMINE SYNTHASE 3 (ATNAS3)	Encodes a nicotianamine synthase.
AT1G30730	1.43787	0.870162	0.724577	0.0003	UP	(ATBBE11)	FAD-binding Berberine family protein;(source:Araport11)
AT5G21060	11.8914	7.19676	0.724499	5e-05	UP		Glyceraldehyde-3-phosphate dehydrogenase-like family protein;(source:Araport11)
AT5G04190	8.10275	4.90393	0.724473	5e-05	UP	PHYTOCHROME KINASE SUBSTRATE 4 (PKS4)	Encodes phytochrome kinase substrate 4, a phytochrome signaling component involved in phototropism. It is phosphorylated in a phot1-dependent manner in vitro. Phosphorylation is transient and regulated by a type 2- protein phosphatase.
AT2G21250	45.2515	27.3984	0.723874	5e-05	UP		NAD(P)-linked oxidoreductase superfamily protein;(source:Araport11)
AT2G32230	7.54047	4.5663	0.723629	5e-05	UP	PROTEINACEOUS RNASE P 1 (PRORP1)	Encodes a protein-only RNase P that is involved in the 5? cleavage of the precursor tRNAs and is able to cleave tRNA-like structures involved in the maturation of plant mitochondrial mRNAs. Mutants show a drastic reduction in the levels of mature plastid tRNA-Phe(GAA) and tRNA-Arg(ACG), limiting plastid gene expression.
AT5G03350	178.257	107.948	0.723622	5e-05	UP	SA-INDUCED LEGUME LECTIN-LIKE PROTEIN 1 (SAI-LLP1)	Belongs to the group of early SA-activated genes. Involved in resistance to Pst Avr-Rpm1 as a component of the SA35 mediated defense processes associated to the ETI response. Involved in resistance to P.syringae pv. tomato Avr-Rpm1 in Arabidopsis, as a component of the SA-mediated defense processes associated with the effector-triggered immunity response.
AT4G09020	0.853709	0.517043	0.72346	5e-05	UP	ISOAMYLASE 3 (ISA3); (ATISA3)	Encodes an isoamylase-like protein. Mutant studies show that the gene is strongly involved in starch breakdown. A GUS-protein fusion product was shown to localize to the surface of chloroplastic structures reminiscent of starch granules. In the mutants, the chloroplastic &#945;-amylase AMY3 is upregulated. The mRNA is cell-to-cell mobile.
AT2G47070	10.6893	6.47448	0.723331	5e-05	UP	SQUAMOSA PROMOTER BINDING PROTEIN-LIKE 1 (SPL1)	member of SPL gene family, encodes DNA binding proteins and putative transcription factors. All have the SBP-box, which encodes the SBP-domain, required for and sufficient for interaction with DNA.
AT2G15090	4.22791	2.56084	0.723328	5e-05	UP	3-KETOACYL-COA SYNTHASE 8 (KCS8)	Encodes KCS8, a member of the 3-ketoacyl-CoA synthase family involved in the biosynthesis of VLCFA (very long chain fatty acids). The mRNA is cell-to-cell mobile.
AT5G52560	10.0292	6.07474	0.723312	0.01225	UP	UDP-SUGAR PYROPHOSPHORYLASE (USP);UDP-SUGAR PYROPHOSPHORYLASE (ATUSP)	Encodes a protein with UTP:sugar 1-phosphate uridylyltransferase activity, which has been shown to use a wide range of substrates including glucose-1-P, galactose-1-P, xylose-1-P, arabinose-1-P and glucuronate-1-P. The enzyme was shown to require Mg2+ or Mn2+ for activity. Mutations in USP can lead to a complete loss of male fertility.
AT5G06140	15.9854	9.68274	0.723268	5e-05	UP	ARABIDOPSIS THALIANA SORTING NEXIN 1 (ATSNX1);SORTING NEXIN 1 (SNX1)	Homolog of yeast retromer subunit VPS5. Part of a retromer-like protein complex involved in endosome to lysosome protein transport. In roots it co-localizes with the PIN2 auxin efflux carrier. Involved in endocytic sorting of membrane proteins including PIN2, BOR1 and BRI1.
AT2G20630	50.8843	30.8228	0.723223	5e-05	UP	PP2C INDUCED BY AVRRPM1 (PIA1)	PP2C induced by AVRRPM1;(source:Araport11)
AT5G17990	43.486	26.3419	0.723192	5e-05	UP	PHOSPHORIBOSYLANTHRANILATE TRANSFERASE 1 (pat1);TRYPTOPHAN BIOSYNTHESIS 1 (TRP1)	Encodes the tryptophan biosynthetic enzyme phosphoribosylanthranilate transferase (PAT1, called trpD in bacteria). Converts anthranilate and phosphoribosylpyrophosphate into phosphoribosylanthranilate and inorganic pyrophosphate. The mRNA is cell-to-cell mobile.
AT3G13150	1.58229	0.958628	0.722971	0.00085	UP		Tetratricopeptide repeat (TPR)-like superfamily protein;(source:Araport11)
AT5G39710	3.0881	1.87101	0.722902	5e-05	UP	EMBRYO DEFECTIVE 2745 (EMB2745)	Tetratricopeptide repeat (TPR)-like superfamily protein;(source:Araport11)
AT5G11460	2.6015	1.57625	0.722847	0.00985	UP	FCS LIKE ZINC FINGER 10 (FLZ10)	FCS like zinc finger 10 is induced during energy starvation through SnRK1 signaling. Mutants accumulate more SnRK1alpha1 which results in the inhibition of seedling growth under favorable growth conditions. Increased SnRK1 activity in the mutant also results in the downregulation of TOR signaling (DOI:10.1111/tpj.13854).
AT4G03250	0.669886	0.405919	0.722724	0.00405	UP		Homeodomain-like superfamily protein;(source:Araport11)
AT1G59990	5.61115	3.40053	0.722537	5e-05	UP	EMBRYO DEFECTIVE 3108 (EMB3108);HEAVY SEED 3 (HS3);RNA HELICASE 22 (RH22)	DEA(D/H)-box RNA helicase family protein;(source:Araport11)
AT4G24820	51.1399	30.9979	0.722279	0.0053	UP		26S proteasome regulatory subunit Rpn7;(source:Araport11)
AT5G44390	3.33764	2.02351	0.721968	5e-05	UP	(ATBBE25)	FAD-binding Berberine family protein;(source:Araport11)
AT4G23180	9.6926	5.87715	0.721767	5e-05	UP	(RLK4);CYSTEINE-RICH RLK (RECEPTOR-LIKE PROTEIN KINASE) 10 (CRK10)	Encodes a receptor-like protein kinase. Naming convention from Chen et al 2003 (PMID 14756307) The mRNA is cell-to-cell mobile.
AT1G21200	7.12883	4.32334	0.721519	0.00235	UP		sequence-specific DNA binding transcription factor;(source:Araport11)
AT3G13070	7.65592	4.64346	0.721376	5e-05	UP		CBS domain-containing protein / transporter associated domain-containing protein;(source:Araport11)
AT1G78960	0.786151	0.476873	0.721201	0.0023	UP	LUPEOL SYNTHASE 2 (LUP2);LUPEOL SYNTHASE 2 (ATLUP2)	Encodes a multifunctional 2-3-oxidosqualene (OS)-triterpene cyclase that can cyclize OS into lupeol, alpha- and beta-amyrin.
AT3G06930	11.0976	6.73243	0.721048	0.00025	UP	PROTEIN ARGININE METHYLTRANSFERASE 4B (PRMT4B);ARABIDOPSIS THALIANA PROTEIN ARGININE METHYLTRANSFERASE 4B (ATPRMT4B)	Encodes an type I protein arginine methyltransferase. PRMT4b can catalyze the asymmetric dimethylation of arginines 2,17, and 26 on histone 3 and can also methylate myelin basic protein in vitro. Double mutants lacking PRMT4a and 4b have reduced levels of histone 3 methylated at R17. These double mutants flower late due to defects in the autonomous pathway and they have elevated levels of FLC tra…
AT1G73810	4.62672	2.80725	0.720832	5e-05	UP		Core-2/I-branching beta-1,6-N-acetylglucosaminyltransferase family protein;(source:Araport11)
AT4G23200	2.2423	1.36062	0.720715	0.0003	UP	CYSTEINE-RICH RLK (RECEPTOR-LIKE PROTEIN KINASE) 12 (CRK12)	Encodes a cysteine-rich receptor-like protein kinase.
AT4G33540	10.8767	6.60033	0.720631	5e-05	UP		metallo-beta-lactamase family protein;(source:Araport11)
AT1G32700	62.7263	38.0771	0.720147	5e-05	UP		PLATZ transcription factor family protein;(source:Araport11)
AT4G35940	1.50742	0.915243	0.719855	0.00065	UP		hypothetical protein;(source:Araport11)
AT2G16860	11.7846	7.15633	0.719611	5e-05	UP	(ATSYF2)	GCIP-interacting family protein;(source:Araport11)
AT1G05690	3.2489	1.97315	0.719451	0.00195	UP	BTB AND TAZ DOMAIN PROTEIN 3 (bt3)	BTB and TAZ domain protein. Acts redunantly with BT1 and BT2 during female gametophyte development. Acts with BT2 during male gametophyte development.
AT3G22600	341.306	207.352	0.718984	5e-05	UP	GLYCOSYLPHOSPHATIDYLINOSITOL-ANCHORED LIPID PROTEIN TRANSFER 5 (LTPG5)	Bifunctional inhibitor/lipid-transfer protein/seed storage 2S albumin superfamily protein;(source:Araport11)
AT3G05830	5.52455	3.35664	0.718839	0.0002	UP	(ATNEAP1)	Encodes alpha-helical IF (intermediate filament)-like protein.NEAP1 is a member of a small family containing coiled-coil domains, a nuclear localization signal and a C-terminal predicted transmembrane domain. It localizes to the nuclear periphery. Mutants have altered nuclear morphology and chromatin structure.
AT3G60400	0.995192	0.604819	0.718471	0.0028	UP	SUPPRESSOR OF HOT1-4 1 (SHOT1)	Mitochondrial transcription termination factor family protein;(source:Araport11)
AT3G54250	2.98654	1.81517	0.71837	0.04415	UP	(ATMDD2);MEVALONATE 5-DIPHOSPHATE DECARBOXYLASE 2 (MDD2)	Encodes mevalonate diphosphate decarboxylase, the enzyme that catalyzes the synthesis of isopentenyl diphosphate, used in sterol and isoprenoid biosynthesis.
AT4G29420	3.21433	1.95409	0.718021	5e-05	UP		F-box/RNI-like superfamily protein;(source:Araport11)
AT1G73920	12.5343	7.62019	0.717983	5e-05	UP		alpha/beta-Hydrolases superfamily protein;(source:Araport11)
AT2G19940	13.2032	8.02776	0.717818	5e-05	UP		Putative N-acetyl-gamma-glutamyl-phosphate reductase;(source:Araport11)
AT5G63790	43.7563	26.6077	0.717647	5e-05	UP	NAC DOMAIN CONTAINING PROTEIN 102 (NAC102);NAC DOMAIN CONTAINING PROTEIN 102 (ANAC102)	Encodes a member of the NAC family of transcription factors. ANAC102 appears to have a role in mediating response to low oxygen stress (hypoxia) in germinating seedlings. Its expression can be induced by beta-cyclocitral, an oxidized by-product of beta-carotene generated in the chloroplasts, mediates a protective retrograde response that lowers the levels of toxic peroxides and carbonyls, limitin…
AT5G62710	0.850294	0.517121	0.71746	5e-05	UP		Leucine-rich repeat protein kinase family protein;(source:Araport11)
AT2G35130	5.10524	3.10489	0.717437	0.0002	UP	PENTATRICOPEPTIDE REPEAT 66 (ATPPR66L);PENTATRICOPEPTIDE REPEAT 66 (PPR_66)	PPR protein involved in plastid mRNA splicing.
AT5G13460	0.587716	0.357487	0.717228	0.0085	UP	IQ-DOMAIN 11 (IQD11)	Member of IQ67 (CaM binding) domain containing family.
AT4G20860	11.2946	6.87184	0.716865	0.02505	UP	(ATBBE22);CELLODEXTRIN OXIDASE (CELLOX);BERBERINE BRIDGE ENZYME 22 (BBE22)	involved in the generation of H2O2 from reduced compounds
AT1G06840	1.31144	0.798011	0.716671	5e-05	UP		Leucine-rich repeat protein kinase family protein;(source:Araport11)
AT2G16640	2.93882	1.7883	0.716648	5e-05	UP	MULTIMERIC TRANSLOCON COMPLEX IN THE OUTER ENVELOPE MEMBRANE 132 (ATTOC132);ARSENATE INDUCED CHLOROSIS 1 (AIC1);MULTIMERIC TRANSLOCON COMPLEX IN THE OUTER ENVELOPE MEMBRANE 132 (TOC132)	multimeric translocon complex in the outer envelope membrane 132;(source:Araport11)
AT3G08870	2.14035	1.30272	0.71632	5e-05	UP	L-TYPE LECTIN RECEPTOR KINASE VI.1 (LECRK-VI.1)	Concanavalin A-like lectin protein kinase family protein;(source:Araport11)
AT3G15940	2.46687	1.50171	0.716075	5e-05	UP		UDP-Glycosyltransferase superfamily protein;(source:Araport11)
AT1G05575	29.4795	17.946	0.71605	5e-05	UP		transmembrane protein;(source:Araport11)
AT1G29670	64.9863	39.5695	0.715747	5e-05	UP	(GDSL1)	GDSL-motif esterase/acyltransferase/lipase. Enzyme group with broad substrate specificity that may catalyze acyltransfer or hydrolase reactions with lipid and non-lipid substrates. The mRNA is cell-to-cell mobile.
AT3G60860	1.17079	0.712944	0.715622	5e-05	UP	BIG2 (BIG2)	Encodes one of the functionally redundant ARF guanine-nucleotide exchange factors (ARF-GEFs). Functions as regulators of post-Golgi trafficking. The mRNA is cell-to-cell mobile.
AT2G03390	25.4047	15.4707	0.715557	5e-05	UP		uvrB/uvrC motif-containing protein;(source:Araport11)
AT1G62680	1.20819	0.736119	0.714836	0.00035	UP		Pentatricopeptide repeat (PPR) superfamily protein;(source:Araport11)
AT4G35560	0.459511	0.28	0.714673	0.0004	UP	TOMOSYN-LIKE (TMS-LIKE);DUO1-ACTIVATED WD40 1 (DAW1)	Target promoter of the male germline-specific transcription factor DUO1. The mRNA is cell-to-cell mobile.
AT1G28340	8.80656	5.36634	0.71464	5e-05	UP	RECEPTOR LIKE PROTEIN 4 (RLP4);RECEPTOR LIKE PROTEIN 4 (AtRLP4);MALECTIN-LIKE DOMAIN (MLD)- AND LEUCINE-RICH REPEAT (LRR)-CONTAINING PROTEIN 2 (MLLR2); (LLR2)	receptor like protein 4;(source:Araport11)
AT2G41890	1.60321	0.977133	0.714337	5e-05	UP		curculin-like (mannose-binding) lectin family protein / PAN domain-containing protein;(source:Araport11)
AT4G00970	8.89645	5.42317	0.714093	5e-05	UP	CYSTEINE-RICH RLK (RECEPTOR-LIKE PROTEIN KINASE) 41 (CRK41)	Encodes a cysteine-rich receptor-like protein kinase.
AT1G80440	29.9407	18.2551	0.713808	5e-05	UP	KISS ME DEADLY 1 (KMD1);KELCH REPEAT F-BOX 20 (KFB20)	Encodes a member of a family of F-box proteins, called the KISS ME DEADLY (KMD) family, that targets type-B ARR proteins for degradation and is involved in the negative regulation of the cytokinin response. Also named as KFB20, a member of a group of Kelch repeat F-box proteins that negatively regulate phenylpropanoid biosynthesis by targeting the phenypropanoid biosynthesis enzyme phenylalanine …
AT1G15980	54.1915	33.064	0.712805	5e-05	UP	NAD(P)H DEHYDROGENASE SUBUNIT 48 (NDH48);NDH-DEPENDENT CYCLIC ELECTRON FLOW 1 (NDF1);PHOTOSYNTHETIC NDH SUBCOMPLEX B 1 (PnsB1)	encodes a novel subunit of the chloroplast NAD(P)H dehydrogenase complex, involved in cyclic electron flow around photosystem I to produce ATP.
AT1G66330	49.9652	30.4874	0.712711	5e-05	UP		senescence-associated family protein;(source:Araport11)
AT1G62830	1.20754	0.736981	0.712372	5e-05	UP	LSD1-LIKE 1 (LDL1); (SWP1);LYSINE-SPECIFIC HISTONE DEMETHYLASE (LSD1);LYSINESPECIFIC HISTONE DEMETHYLASE 1C (KDM1C);ARABIDOPSIS LYSINE-SPECIFIC HISTONE DEMETHYLASE (ATLSD1); (ATSWP1)	Encodes a homolog of human Lysine-Specific Demethylase1. Involved in H3K4 methylation of target genes including the flowering time loci FLC and FWA. Located in nucleus. Negatively regulates root elongation. Involved in repression of LRP1 via histone deacetylation.
AT5G26030	24.3971	14.8922	0.712153	5e-05	UP	FERROCHELATASE 1 (FC1);FUS3-COMPLEMENTING GENE 1 (FC1); (ATFC-I); (FC-I)	encodes ferrochelatase I located in plastids. Involved in heme biosynthesis in non-photosynthetic tissues and induced by oxidative stress in photosynthetic tissues to supply heme for defensive hemoproteins The mRNA is cell-to-cell mobile.
AT5G44100	4.82751	2.94693	0.712066	5e-05	UP	CASEIN KINASE I-LIKE 7 (ckl7)	Member of CKL gene family. Expression up-regulated under high temperature in anthers. Transcription activated by MYB24.
AT4G38900	2.04226	1.2467	0.712052	5e-05	UP	DRINK ME-LIKE (DKML);BASIC LEUCINE-ZIPPER 29 (BZIP29)	Basic-leucine zipper (bZIP) transcription factor family protein;(source:Araport11)
AT5G51200	0.95885	0.585341	0.712028	5e-05	UP	EMBRYO DEFECTIVE 3142 (EMB3142)	nuclear pore complex protein (DUF3414);(source:Araport11)
AT3G23090	5.13621	3.13644	0.711576	5e-05	UP	WAVE-DAMPENED 2-LIKE 3 (WDL3)	Member of the microtubule regulatory protein WVD2/WDL family WDL3 stabilizes cortical microtubules and is involved in light induced hypocotyl elongation. WDL3 is ubiquinated by COP1, leading to its degadation in the dark,
AT5G39980	1.52052	0.928618	0.711408	5e-05	UP	PIGMENT-DEFECTIVE MUTANT3 (PDM3);EMBRYO LETHAL 3140 (EMB3140)	PDM3 belongs to the P subfamily of PPR proteins.Mutants have defective chloroplasts and accumulates unspliced plastid RNAs suggesting a role in RNA splicing.
AT4G23240	1.42791	0.872382	0.710873	0.00405	UP	CYSTEINE-RICH RLK (RECEPTOR-LIKE PROTEIN KINASE) 16 (CRK16)	Encodes a cysteine-rich receptor-like protein kinase.
AT2G17370	2.11143	1.29047	0.710324	0.0008	UP	3-HYDROXY-3-METHYLGLUTARYL-COA REDUCTASE 2 (HMG2);3-HYDROXY-3-METHYLGLUTARYL-COENZYME A REDUCTASE 2 (HMGR2)	Encodes a 3-hydroxy-3-methylglutaryl-CoA reductase (HMGR) that is involved in the synthesis of sterol and triterpenoid compounds.
AT5G42830	5.85891	3.58115	0.710209	5e-05	UP		HXXXD-type acyl-transferase family protein;(source:Araport11)
AT2G41520	0.494482	0.30227	0.71008	0.0041	UP	DNA J PROTEIN C62 (DJC62);TETRATRICOPEPTIDE REPEAT 15 (TPR15)	Encodes one of the 36 carboxylate clamp (CC)-tetratricopeptide repeat (TPR) proteins (Prasad 2010, Pubmed ID: 20856808) with potential to interact with Hsp90/Hsp70 as co-chaperones.
AT5G22050	10.0515	6.1456	0.709785	0.0001	UP		Protein kinase superfamily protein;(source:Araport11)
AT2G16090	1.09026	0.66661	0.709757	5e-05	UP	ARABIDOPSIS ARIADNE 12 (ATARI12);ARABIDOPSIS ARIADNE 2 (ATARI2);ARIADNE 2 (ARI2);ARIADNE 12 (ARI12)	RING/U-box superfamily protein;(source:Araport11)
AT2G23200	3.3525	2.04982	0.70974	5e-05	UP		Protein kinase superfamily protein;(source:Araport11)
AT1G01910	18.7348	11.457	0.709491	5e-05	UP	GUIDED ENTRY OF TAIL-ANCHORED PROTEIN 3A (GET3A);GUIDED ENTRY OF TAIL-ANCHORED PROTEIN 3A (ATGET3A)	P-loop containing nucleoside triphosphate hydrolases superfamily protein;(source:Araport11)
AT5G08660	3.85394	2.35761	0.709009	5e-05	UP	PSK SIMULATOR 3 (PSI3)	D-lactate dehydrogenase (DUF668);(source:Araport11)
AT1G26570	2.08508	1.27556	0.708972	5e-05	UP	UDP-GLUCOSE DEHYDROGENASE 1 (UGD1);UDP-GLUCOSE DEHYDROGENASE 1 (ATUGD1)	UDP-glucose dehydrogenase 1;(source:Araport11)
AT5G66610	0.577455	0.35329	0.708856	0.0136	UP	DA1-RELATED PROTEIN 7 (DAR7)	DA1-related protein 7;(source:Araport11)
AT5G63195	4.69612	2.87362	0.7086	5e-05	UP		Natural antisense transcript overlaps with AT5G63190;(source:Araport11)
AT3G50840	4.85335	2.96999	0.708523	5e-05	UP		Phototropic-responsive NPH3 family protein;(source:Araport11)
AT2G33500	5.92626	3.62706	0.708321	0.0001	UP	B-BOX DOMAIN PROTEIN 12 (BBX12)	B-box type zinc finger protein with CCT domain-containing protein;(source:Araport11)
AT3G13790	5.24792	3.21241	0.70809	5e-05	UP	ARABIDOPSIS THALIANA CELL WALL INVERTASE 1 (ATCWINV1); (ATCWI1); (CWI1); (ATBFRUCT1)	Encodes a protein with invertase activity.
AT5G10560	10.3202	6.31844	0.707831	5e-05	UP		Glycosyl hydrolase family protein;(source:Araport11)
AT1G65040	29.3089	17.9551	0.706945	5e-05	UP	HOMOLOG OF YEAST HRD1 (AtHrd1B);HOMOLOG OF YEAST HRD1 (Hrd1B)	Encodes one of the Arabidopsis homologs of the yeast/human Hrd1 protein: AT3G16090 (Hrd1A), AT1G65040 (Hrd1B). Involved in ERAD (Endoplasmic reticulum-associated degradation).
AT1G05500	5.53331	3.39001	0.706853	5e-05	UP	(NTMC2T2.1);SYNAPTOTAGMIN 5 (SYT5); (NTMC2TYPE2.1);ARABIDOPSIS THALIANA SYNAPTOTAGMIN HOMOLOG E (ATSYTE);SYNAPTOTAGMIN HOMOLOG E (SYTE)	Encodes a endomembrane-localized synaptotagmin. Synaptotagmin family proteins are calcium sensors that regulate exocytosis in mammalian cells.
AT1G04190	17.5276	10.7403	0.706594	5e-05	UP	TETRATRICOPEPTIDE REPEAT 3 (TPR3)	Encodes one of the 36 carboxylate clamp (CC)-tetratricopeptide repeat (TPR) proteins (Prasad 2010, Pubmed ID: 20856808) with potential to interact with Hsp90/Hsp70 as co-chaperones.
AT2G43210	1.81477	1.11279	0.705605	5e-05	UP		Ubiquitin-like superfamily protein;(source:Araport11)
AT1G21540	0.982093	0.60232	0.705329	0.00025	UP		AMP-dependent synthetase and ligase family protein;(source:Araport11)
AT4G34138	2.11052	1.29476	0.704914	0.0003	UP	UDP-GLUCOSYL TRANSFERASE 73B1 (UGT73B1)	UDP-glucosyl transferase 73B1;(source:Araport11)
AT1G58190	1.15399	0.707997	0.704816	0.00025	UP	RECEPTOR LIKE PROTEIN 9 (RLP9)	receptor like protein 9;(source:Araport11)
AT5G64030	3.12806	1.91921	0.704756	5e-05	UP		S-adenosyl-L-methionine-dependent methyltransferases superfamily protein;(source:Araport11)
AT4G21215	4.80068	2.94575	0.704604	5e-05	UP		transmembrane protein;(source:Araport11)
AT2G29890	0.420533	0.258086	0.704367	0.0011	UP	VILLIN 1 (VLN1)	Encodes a ubiquitously expressed villin-like protein, whose mRNA may be alternatively processed. Villin belongs to a superfamily of actin binding proteins called the villin/gelsolin family. Animal villins are involved in actin binding. VLN1 protein co-localizes with actin filaments in several assays. VLN1 binds and bundles F-actin in a calcium-independent manner. It does not nucleate, cap or seve…
AT1G73500	116.754	71.6577	0.704278	5e-05	UP	(ATMKK9);MAP KINASE KINASE 9 (MKK9)	member of MAP Kinase Kinase family. Autophosphorylates and also phosphorylates MPK3 and MPK6. Independently involved in ethylene and calmalexin biosynthesis. Induces transcription of ACS2, ACS6, ERF1, ERF2, ERF5, ERF6, CYP79B2, CYP79B3, CYP71A13 and PAD3.
AT4G27830	20.1179	12.3477	0.704237	5e-05	UP	(ATBGLU10);BETA GLUCOSIDASE 10 (BGLU10)	Encodes a beta-glucosidase that may be responsible for acyl-glucose-dependent anthocyanin glucosyltransferase activity in Arabidopsis. In vitro efforts to demonstrate AAGT activity for BGLU10 have been unsuccessful but experiments with mutants in this gene suggest at least an indirect involvement in anthocyanin formation.
AT1G66750	5.48299	3.36528	0.704236	5e-05	UP	CYCLIN-DEPENDENT KINASE D1;2 (CDKD1;2);CDK-ACTIVATING KINASE 4 (CAK4AT);CDK-ACTIVATING KINASE 4 (CAK4); (CDKD;2); (AT;CDKD;2)	Encodes a CDK-activating kinase that interacts with SPT5, a regulator of transcription and histone methylation.
AT1G53450	5.83337	3.58099	0.703971	0.0279	UP		epstein-barr nuclear antigen;(source:Araport11)
AT1G80420	3.78665	2.32464	0.703915	5e-05	UP	HOMOLOG OF X-RAY REPAIR CROSS COMPLEMENTING 1 (XRCC1); (ATXRCC1)	Encodes a component of plant break excision repair and functions at several stages during active DNA demethylation in Arabidopsis.
AT5G36930	2.19849	1.35029	0.703244	5e-05	UP		Disease resistance protein (TIR-NBS-LRR class) family;(source:Araport11)
AT4G38550	4.62949	2.84444	0.702709	5e-05	UP		phospholipase-like protein (PEARLI 4) family protein;(source:Araport11)
AT5G11030	4.51046	2.77168	0.702514	5e-05	UP	ABERRANT LATERAL ROOT FORMATION 4 (ALF4)	alf4-1 prevents initiation of lateral roots. Cannot be rescued by IAA. Protein belongs to a plant-specific gene family and is localized to the nucleus.
AT5G50330	1.09592	0.673879	0.701581	0.0057	UP		Protein kinase superfamily protein;(source:Araport11)
AT2G17040	60.842	37.4153	0.701439	5e-05	UP	NAC DOMAIN CONTAINING PROTEIN 36 (anac036);NAC DOMAIN CONTAINING PROTEIN 36 (NAC036)	Member of the NAC transcription factor family and more specifically, the ONAC022 subfamily. Involved in leaf and inflorescence stem morphogenesis. The mRNA is cell-to-cell mobile.
AT4G37990	20.1786	12.4101	0.701311	5e-05	UP	ELICITOR-ACTIVATED GENE 3-2 (ELI3-2);CINNAMYL-ALCOHOL DEHYDROGENASE B2 (CAD-B2);ARABIDOPSIS THALIANA CINNAMYL-ALCOHOL DEHYDROGENASE 8 (ATCAD8);ELICITOR-ACTIVATED GENE 3 (ELI3)	Encodes an aromatic alcohol:NADP+ oxidoreductase whose mRNA levels are increased in response to treatment with a variety of phytopathogenic bacteria. Though similar to mannitol dehydrogenases, this enzyme does not have mannitol dehydrogenase activity.
AT3G26400	7.19702	4.4272	0.701005	5e-05	UP	EUKARYOTIC TRANSLATION INITIATION FACTOR 4B1 (EIF4B1)	member of eIF4B - eukaryotic initiation factor 4B The mRNA is cell-to-cell mobile.
AT5G17230	118.827	73.1017	0.700886	0.02575	UP	PHYTOENE SYNTHASE (PSY)	Encodes phytoene synthase that is the rate-limiting enzyme in the carotenoid biosynthetic pathway and that interacts with the ORANGE (OR) protein. PSY's expression is posttransciptionally regulated by OR.
AT4G35500	1.74215	1.07205	0.700497	0.0003	UP		Protein kinase superfamily protein;(source:Araport11)
AT5G27750	2.00144	1.23177	0.700305	0.0239	UP		F-box/FBD-like domains containing protein;(source:Araport11)
AT3G46530	4.16084	2.56077	0.700297	5e-05	UP	RECOGNITION OF PERONOSPORA PARASITICA 13 (RPP13)	Confers resistance to the biotrophic oomycete, Peronospora parasitica. Encodes an NBS-LRR type R protein with a putative amino-terminal leucine zipper. Fungal protein ATR13 induces RPP13 gene expression and disease resistance. The mRNA is cell-to-cell mobile.
AT3G61670	0.857733	0.527945	0.700141	5e-05	UP		extra-large G-like protein, putative (DUF3133);(source:Araport11)
AT1G53710	4.04621	2.49051	0.70013	5e-05	UP		Calcineurin-like metallo-phosphoesterase superfamily protein;(source:Araport11)
AT2G20420	47.5743	29.2836	0.70009	5e-05	UP		ATP citrate lyase (ACL) family protein;(source:Araport11)
AT2G27040	3.21286	1.9777	0.700035	5e-05	UP	OVEREXPRESSOR OF CATIONIC PEROXIDASE 11 (OCP11);ARGONAUTE 4 (AGO4)	AGO4 is a member of a class of PAZ/PIWI domain containing proteins involved in siRNA mediated gene silencing.Loss of function mutations have reduced site specific CpNpG and CpHpH methylation and increased susceptibility to bacterial pathogens including Tobacco rattle virus.
AT1G31540	4.01499	2.47154	0.699986	5e-05	UP		Disease resistance protein (TIR-NBS-LRR class) family;(source:Araport11)
AT1G62380	87.4113	53.8333	0.699321	5e-05	UP	(ATACO2);ACC OXIDASE 2 (ACO2)	Encodes a protein similar to 1-aminocyclopropane-1-carboxylic oxidase (ACC oxidase). Expression of the AtACO2 transcripts is affected by ethylene.
AT1G33970	24.0325	14.8107	0.698347	5e-05	UP	IMMUNE ASSOCIATED NUCLEOTIDE BINDING 9 (IAN9)	IAN9 is a member of a small family of proteins. It's expression is repressed upon pathogen infection and loss of function mutants show increased resistance to bacterial pathogens.
AT1G67970	17.469	10.7754	0.697056	5e-05	UP	(AT-HSFA8); (ATHSFA8);HEAT SHOCK TRANSCRIPTION FACTOR A8 (HSFA8)	member of Heat Stress Transcription Factor (Hsf) family
AT1G04860	1.75766	1.08429	0.696905	5e-05	UP	(ATUBP2);UBIQUITIN-SPECIFIC PROTEASE 2 (UBP2)	Encodes a ubiquitin-specific protease.
AT5G05210	4.22334	2.60575	0.696686	5e-05	UP		Surfeit locus protein 6;(source:Araport11)
AT5G46050	5.33528	3.29189	0.696648	5e-05	UP	ARABIDOPSIS THALIANA PEPTIDE TRANSPORTER 3 (ATPTR3); (ATNPF5.2);PEPTIDE TRANSPORTER 3 (PTR3);NRT1/ PTR FAMILY 5.2 (NPF5.2)	Encodes a di- and tri-peptide transporter involved in responses to wounding, virulent bacterial pathogens, and high NaCl concentrations. The protein is predicted to have 12 transmembrane helicies.
AT3G23900	1.09309	0.674516	0.696488	5e-05	UP		RNA recognition motif (RRM)-containing protein;(source:Araport11)
AT4G13210	1.16609	0.719568	0.696476	0.04925	UP		Pectin lyase-like superfamily protein;(source:Araport11)
AT4G27900	12.3315	7.61014	0.696353	5e-05	UP		CCT motif family protein;(source:Araport11)
AT4G34390	1.34088	0.827517	0.696319	5e-05	UP	EXTRA-LARGE GTP-BINDING PROTEIN 2 (XLG2)	extra-large GTP-binding protein 2;(source:Araport11)
AT1G58340	2.46458	1.52107	0.696255	5e-05	UP	(ZF14);ARABIDOPSIS ABNORMAL SHOOT4 (ABS4);BUSH-AND-CHLOROTIC-DWARF 1 (BCD1);ZRIZI (ZRZ)	Encodes a plant MATE (multidrug and toxic compound extrusion) transporter that is localized to the Golgi complex and small organelles and is involved in determining the rate of organ initiation. It is also involved in iron homeostasis when plants are under osmotic stress.
AT1G54340	6.91417	4.26861	0.69579	5e-05	UP	ISOCITRATE DEHYDROGENASE (ICDH)	NADP-specific isocitrate dehydrogenase (ICDH) The mRNA is cell-to-cell mobile.
AT1G78800	5.98135	3.69277	0.695768	5e-05	UP		UDP-Glycosyltransferase superfamily protein;(source:Araport11)
AT3G57780	1.26624	0.782172	0.694993	5e-05	UP		nucleolar-like protein;(source:Araport11)
AT5G06560	3.11551	1.92459	0.694917	5e-05	UP	(MYOB7)	myosin-binding protein (Protein of unknown function, DUF593);(source:Araport11)
AT1G52770	0.98303	0.607426	0.694527	0.00275	UP		Phototropic-responsive NPH3 family protein;(source:Araport11)
AT5G01560	0.505092	0.312324	0.693503	5e-05	UP	L-TYPE LECTIN RECEPTOR KINASE VI.4 (LECRK-VI.4);LECTIN RECEPTOR KINASE A4.3 (LECRKA4.3)	Encodes LecRKA4.3, a member of the lectin receptor kinase subfamily A4 (LecRKA4.1 At5g01540; LecRKA4.2 At5g01550; LecRKA4.3 At5g01560). Together with other members of the subfamily, functions redundantly in the negative regulation of ABA response in seed germination.
AT5G35700	1.85871	1.14943	0.693383	5e-05	UP	FIMBRIN-LIKE PROTEIN 2 (FIM2);FIMBRIN5 (FIM5)	Encodes FIMBRIN5, an actin bundling factor required for pollen germination and pollen tube growth. Different members of the fimbrin/plastin family have diverged biochemically during evolution to generate either tight actin bundles or loose networks with distinct biochemical and biophysical properties. FIM4 generates both actin bundles and branched actin filaments whereas FIM5 only generates actin…
AT5G44780	0.450315	0.278605	0.692713	0.00545	UP	MULTIPLE ORGANELLAR RNA EDITING FACTOR 4 (MORF4)	Member of MORF family consisting of of nine full-length proteins encoded in the nuclear genome. MORF proteins are required for all RNA editing events in plastids and for many, possibly also all, sites in mitochondria. Potential link between the RNA binding PPR protein and the protein contributing the enzymatic activity in RNA editing.
AT2G15860	7.94936	4.91974	0.692257	5e-05	UP		BAT2 domain protein;(source:Araport11)
AT1G77130	3.89685	2.41227	0.691917	5e-05	UP	GLUCURONIC ACID SUBSTITUTION OF XYLAN 3 (GUX3);PLANT GLYCOGENIN-LIKE STARCH INITIATION PROTEIN 2 (PGSIP2)	Encodes a glucuronyltransferase responsible for the addition of GlcA residues onto xylan and for secondary wall deposition.
AT1G19980	3.38237	2.09407	0.691725	0.0005	UP		cytomatrix protein-like protein;(source:Araport11)
AT1G74010	9.39898	5.8226	0.690841	5e-05	UP		Calcium-dependent phosphotriesterase superfamily protein;(source:Araport11)
AT3G54170	9.36872	5.80505	0.690543	5e-05	UP	FKBP12 INTERACTING PROTEIN 37 (FIP37);FKBP12 INTERACTING PROTEIN 37 (ATFIP37)	Encodes protein that binds FKBP12. This interaction is disrupted by FK506 but not by cyclosporin A.FIP37 is a core component of the M6A methyltransferase complex. Homozygous loss of function mutations are embryo lethal. In the shoot meristem FIP37 methylation targets include WUS and STM.
AT1G22310	1.83268	1.1362	0.689738	0.03315	UP	(ATMBD8);METHYL-CPG-BINDING DOMAIN 8 (MBD8)	Protein containing methyl-CpG-binding domain.Has sequence similarity to human MBD proteins.
AT2G34640	2.71429	1.68333	0.689257	5e-05	UP	PLASTID TRANSCRIPTIONALLY ACTIVE 12 (PTAC12); (TAC12);HEMERA (HMR)	Present in transcriptionally active plastid chromosomes. Involved in plastid gene expression.
AT1G21250	19.7489	12.2508	0.688896	5e-05	UP	CELL WALL-ASSOCIATED KINASE 1 (WAK1); (ATWAK1); (PRO25)	Encodes a cell wall-associated kinase that interacts with AtGRP3 and may function as a signaling receptor of extracellular matrix component such as oligogalacturonides. The mRNA is cell-to-cell mobile.
AT1G69060	1.70341	1.05676	0.688778	5e-05	UP		Chaperone DnaJ-domain superfamily protein;(source:Araport11)
AT3G50700	2.96105	1.83757	0.68831	5e-05	UP	INDETERMINATE(ID)-DOMAIN 2 (IDD2);INDETERMINATE(ID)-DOMAIN 2 (AtIDD2)	zinc finger protein, similar to maize Indeterminate1 (ID1)
AT4G09630	1.08916	0.675955	0.688217	5e-05	UP		transmembrane protein (DUF616);(source:Araport11)
AT4G17250	0.811001	0.503417	0.68795	5e-05	UP		transmembrane protein;(source:Araport11)
AT4G15545	95.0656	59.0333	0.687394	5e-05	UP	NAI2-INTERACTING PROTEIN 1 (NAIP1)	NAI1 interacting protein, involved in ER body formation.
AT2G40520	14.6929	9.12413	0.68736	5e-05	UP	(NTP2)	Nucleotidyltransferase family protein;(source:Araport11)
AT2G28800	183.982	114.259	0.687257	5e-05	UP	(ABL3);ALBINO 3 (ALB3)	member of Chloroplast membrane protein ALBINO3 family. Similar to pea PPF1 and may play a role in plant senescence.
AT3G08020	1.49739	0.929998	0.687151	0.00135	UP		PHD finger family protein;(source:Araport11)
AT5G08590	19.611	12.1804	0.687102	5e-05	UP	(SRK2G);SNF1-RELATED PROTEIN KINASE 2.1 (SNRK2.1); (SNRK2-1);ARABIDOPSIS SKP1-LIKE1 (ASK2);ARABIDOPSIS SERINE/THREONINE KINASE 2 (ASK2)	Encodes a member of SNF1-related protein kinases (SnRK2) whose activity is activated by ionic (salt) and non-ionic (mannitol) osmotic stress. Similar to the calcium/calmodulin-dependent protein kinase subfamily and the SNF1 kinase subfamily.
AT1G13460	11.1689	6.93724	0.687053	0.0003	UP		Encodes protein phosphatase 2A (PP2A) B'theta subunit. Targeted to peroxisomes.
AT3G45430	0.563211	0.350094	0.685933	0.0395	UP	L-TYPE LECTIN RECEPTOR KINASE I.5 (LECRK-I.5)	Concanavalin A-like lectin protein kinase family protein;(source:Araport11)
AT3G01800	5.4041	3.35981	0.685675	0.00075	UP		Ribosome recycling factor;(source:Araport11)
AT2G39550	6.2993	3.91655	0.685608	5e-05	UP	GERANYLGERANYLTRANSFERASE-I BETA SUBUNIT (ATGGT-IB); (PGGT-I); (GGB)	encodes the beta subunit of geranylgeranyl transferase (GGT-IB), involved in both ABA-mediated and auxin signaling pathways.
AT5G41350	4.3434	2.70095	0.685358	5e-05	UP		RING/U-box superfamily protein;(source:Araport11)
AT1G21590	13.3245	8.28595	0.685342	5e-05	UP		kinase with adenine nucleotide alpha hydrolases-like domain-containing protein;(source:Araport11)
AT4G27280	137.979	85.8519	0.684527	5e-05	UP	CA2+-DEPENDENT MODULATOR OF ICR1 (CMI1)	EF-hand Ca2 + -binding protein, which is a Ca2+-dependent transducer of auxin-regulated gene expression and interacts with ICR1.
AT1G33050	5.95998	3.70849	0.684476	0.00155	UP		hypothetical protein;(source:Araport11)
AT5G55040	2.38544	1.48459	0.684191	5e-05	UP		DNA-binding bromodomain-containing protein;(source:Araport11)
AT1G31190	19.9151	12.3985	0.683697	0.00115	UP	MYO-INOSITOL MONOPHOSPHATASE LIKE 1 (IMPL1)	Encodes a myo-inositol monophosphatase IMPL1 (myo-Inositol monophosphatase like 1).
AT3G50480	191.417	119.326	0.681811	5e-05	UP	HOMOLOG OF RPW8 4 (HR4)	Homolog of RPW8
AT3G62780	6.61065	4.12217	0.681388	5e-05	UP		Calcium-dependent lipid-binding (CaLB domain) family protein;(source:Araport11)
AT3G53180	12.2373	7.63408	0.680759	5e-05	UP	NODULIN/GLUTAMINE SYNTHASE-LIKE PROTEIN (NodGS)	Encodes a protein that is the product of a fusion gene with a C-terminal GSI like sequence and an N-terminal part sharing homology with nodulins. It self-assembles into oligomers and its expression is increased in response to flagellin treatment. The protein co-localizes with microtubules and binds gamma-tubulin. RNAi lines are affected in root morphogenesis.
AT1G06760	96.9777	60.5107	0.680463	5e-05	UP	HISTONE 1.1 (H1.1)	winged-helix DNA-binding transcription factor family protein;(source:Araport11)
AT4G25360	2.1728	1.35587	0.680337	5e-05	UP	TRICHOME BIREFRINGENCE-LIKE 18 (TBL18)	Encodes a member of the TBL (TRICHOME BIREFRINGENCE-LIKE) gene family containing a plant-specific DUF231 (domain of unknown function) domain. TBL gene family has 46 members, two of which (TBR/AT5G06700 and TBL3/AT5G01360) have been shown to be involved in the synthesis and deposition of secondary wall cellulose, presumably by influencing the esterification state of pectic polymers. A nomenclature…
AT1G10090	3.98536	2.48749	0.680019	0.0007	UP		Early-responsive to dehydration stress protein (ERD4);(source:Araport11)
AT4G19210	15.4256	9.62951	0.679792	5e-05	UP	ARABIDOPSIS THALIANA RNASE L INHIBITOR PROTEIN 2 (ATRLI2);ATP-BINDING CASSETTE E2 (ABCE2);RNASE L INHIBITOR PROTEIN 2 (RLI2)	member of RLI subfamily The mRNA is cell-to-cell mobile.
AT3G58010	14.4964	9.05125	0.679506	5e-05	UP	PLASTOGLOBULIN 34KD (PGL34)	plastoglobulin 34kD;(source:Araport11)
AT3G22470	3.17357	1.98227	0.678953	0.0011	UP	PENTATRICOPEPTIDE REPEAT 3 (PPR3)	Pentatricopeptide repeat (PPR) superfamily protein;(source:Araport11)
AT1G32150	3.32747	2.07875	0.678709	5e-05	UP	(AtbZIP68);BASIC REGION/LEUCINE ZIPPER TRANSCRIPTION FACTOR 68 (bZIP68)	Encodes a G group bZIP transcription factor family member that can bind cis elements with an ACGT core, such as G-box, Hex, C-box and As-1. The protein is localized in the nucleus and can homodimerize and can heterodimerize with other G group members.
AT5G06910	5.80639	3.62809	0.678431	5e-05	UP	J-DOMAIN PROTEIN 6 (ATJ6)	DnaJ homologue, contains J domain which is common in all known DnaJ proteins but missing G/F domain.
AT1G03980	4.97158	3.10647	0.678428	0.00065	UP	PHYTOCHELATIN SYNTHASE 2 (PCS2);PHYTOCHELATIN SYNTHASE 2 (ATPCS2)	Encodes a protein with phytochelatin synthase activity which binds Cd2+ and Cd-glutathione complexes with high affinity. The protein has been postulated to be involved in Cd2+ tolerance. AtPCS2 expression appears to be less than that of AtPCS1, explaining the inability of endogenous AtPCS2 to substitute for AtPCS1 in the cad1-3 mutant (AtPCS1 null).
AT5G26690	41.3464	25.8377	0.678284	5e-05	UP	(HIPP02)	Heavy metal transport/detoxification superfamily protein;(source:Araport11)
AT5G29000	3.35144	2.09468	0.678051	5e-05	UP	PHR1-LIKE 1 (PHL1)	MYB-CC family member. PHL1 acts redundantly with PHR1 to regulate responses to Pi starvation.
AT2G02450	2.51606	1.57279	0.67784	5e-05	UP	NAC DOMAIN CONTAINING PROTEIN 35 (NAC035); (ATLOV1);LONG VEGETATIVE PHASE 1 (LOV1);NAC DOMAIN CONTAINING PROTEIN 35 (ANAC035);ARABIDOPSIS NAC DOMAIN CONTAINING PROTEIN 34 (anac034)	NAC domain containing protein 35;(source:Araport11)
AT5G20480	1.71378	1.07141	0.677671	5e-05	UP	EF-TU RECEPTOR (EFR)	Encodes a predicted leucine-rich repeat receptor kinase (LRR-RLK). Functions as the receptor for bacterial PAMP (pathogen associated molecular patterns) EF-Tu.
AT4G13040	10.3432	6.46754	0.677394	5e-05	UP	APETALA 2 FAMILY PROTEIN INVOLVED IN SA MEDIATED DISEASE DEFENSE 1 (APD1)	Encodes a member of the AP2/EREBP transcription factor family that has only one AP2 domain. It is a positive regulator of disease defense that functions upstream of SA accumulation.
AT1G36370	7.73723	4.83827	0.677326	5e-05	UP	MORE SULPHUR ACCUMULATION1 (MSA1);SERINE HYDROXYMETHYLTRANSFERASE 7 (SHM7)	Encodes a nuclear localised protein MSA1 (MORE SULPHUR ACCUMULATION1). Epigenetically regulates sulphur homeostasis. Has sequence similarity to SHM (serine hydroxymethyltransferase) but lacks SHM activity in vitro.
AT5G27120	9.59226	5.99963	0.676997	5e-05	UP		SAR DNA-binding protein, putative, strong similarity to SAR DNA-binding protein-1 (Pisum sativum) GI:3132696; contains Pfam profile PF01798: Putative snoRNA binding domain; has similarity to MAR binding NOP58 protein The mRNA is cell-to-cell mobile.
AT3G57430	0.293778	0.183953	0.675389	0.0001	UP	ORGANELLE TRANSCRIPT PROCESSING 84 (OTP84)	Encodes a chloroplast RNA editing factor.
AT3G06450	2.98512	1.86957	0.675082	5e-05	UP		HCO3- transporter family;(source:Araport11)
AT1G50570	22.1502	13.8728	0.675061	0.0004	UP		Calcium-dependent lipid-binding (CaLB domain) family protein;(source:Araport11)
AT3G61960	1.90982	1.19618	0.675002	5e-05	UP	AUTOPHAGY-RELATED PROTEIN 1A (ATG1A)	Protein kinase superfamily protein;(source:Araport11)
AT1G14460	0.566915	0.355077	0.675001	5e-05	UP		AAA-type ATPase family protein;(source:Araport11)
AT5G23340	10.8777	6.81331	0.674946	0.00905	UP		RNI-like superfamily protein;(source:Araport11)
AT4G08470	13.9511	8.73902	0.674835	5e-05	UP	(MAPKKK10);MAPK/ERK KINASE KINASE 3 (MEKK3)	Encodes a member of the A1 subgroup of the MEKK (MAPK/ERK kinase kinase) family. MEKK is another name for Mitogen-Activated Protein Kinase Kinase Kinase (MAPKKK or MAP3K). This subgroup has four members: At4g08500 (MEKK1, also known as ARAKIN, MAP3Kb1, MAPKKK8), At4g08480 (MEKK2, also known as MAP3Kb4, MAPKKK9), At4g08470 (MEKK3, also known as MAP3Kb3, MAPKKK10) and At4g12020 (MEKK4, also known a…
AT5G24200	6.8824	4.31167	0.674665	5e-05	UP		alpha/beta-Hydrolases superfamily protein;(source:Araport11)
AT4G00550	1.92765	1.20783	0.674426	5e-05	UP	DIGALACTOSYL DIACYLGLYCEROL DEFICIENT 2 (DGD2)	encodes a UDP-galactose-dependent digalactosyldiacylglycerol(DGDG) synthase. Located in chloroplast outer membrane.
AT3G49290	2.01534	1.26284	0.674351	5e-05	UP	ABL INTERACTOR-LIKE PROTEIN 2 (ABIL2)	One of four ABI-like proteins.
AT4G22990	4.08657	2.56082	0.674285	5e-05	UP	(PHT5;3)	Encodes a member of the PHOSPHATE TRANSPORTER 5 family (PHT5;3). Overexpression of PHT5:3 leads to Pi sequestration into vacuoles and altered regulation of Pi starvation-responsive genes.
AT1G36320	46.1429	28.9206	0.674011	5e-05	UP		hypothetical protein;(source:Araport11)
AT5G55660	4.86259	3.04839	0.673677	5e-05	UP		DEK domain-containing chromatin associated protein;(source:Araport11)
AT1G29690	5.48429	3.43982	0.672972	5e-05	UP	CONSTITUTIVELY ACTIVATED CELL DEATH 1 (CAD1);NECROTIC SPOTTED LESION 2 (NSL2)	Encodes a protein containing a domain with significant homology to the MACPF (membrane attack complex and perforin) domain of complements and perforin proteins that are involved in innate immunity in animals. Transgenic <i>cad1-1</i> mutant plants show lesions seen in the hypersensitive response, as well as a spontaneous activation of expression of pathogenesis-related genes and leading to a 32-f…
AT5G10350	22.2403	13.9498	0.672932	0.00095	UP	RRM-CONTAINING PROTEIN (RRM)	Encodes a nuclear-localized RNA recognition motif-containing protein that forms homodimers. It interacts with telomere and non-telomere associated proteins. Null mutation does not result in changes in telomerase activity or telomere length.
AT4G33530	3.28242	2.05895	0.672851	5e-05	UP	K+ UPTAKE PERMEASE 5 (KUP5)	potassium transporter
AT1G61310	1.5043	0.943767	0.67259	0.02185	UP		LRR and NB-ARC domains-containing disease resistance protein;(source:Araport11)
AT1G74020	10.2347	6.4218	0.672419	5e-05	UP	STRICTOSIDINE SYNTHASE 2 (SS2)	Encodes AtSS-2 strictosidine synthase.
AT5G07140	0.508275	0.318922	0.672406	0.02575	UP		Protein kinase superfamily protein;(source:Araport11)
AT5G26680	2.29174	1.43826	0.672119	0.00165	UP	SHADE AVOIDANCE 6 (SAV6);FLAP ENDONUCLEASE I (FEN1)	Encodes a FEN1 homolog that has double-flap endonuclease activity, weak GEN activity towards bubble DNA structures and flap endonuclease activity towards substrates with a single-flap structure, but lacks the 5&#8242; exonuclease activity towards DNA substrates with a nick on one strand, and GEN activity towards gapped DNA without any flap. It is expressed in rapidly dividing cells and mutants ha…
AT1G55130	4.18728	2.62804	0.672026	5e-05	UP	(AtTMN6);TRANSMEMBRANE NINE 6 (TMN6)	Encodes an Arabidopsis Transmembrane nine (TMN) protein. Transmembrane nine (TM9) proteins are localized in the secretory pathway of eukaryotic cells and are involved in cell adhesion and phagocytosis.
AT3G61740	0.589929	0.370285	0.671905	0.00015	UP	(ATX3);SET DOMAIN PROTEIN 14 (SDG14)	Encodes SET domain containing protein that acts redundantly with ATX4/5 to regulate histone H3-K4 methylation.
AT4G31210	1.11534	0.700076	0.6719	5e-05	UP		DNA topoisomerase, type IA, core;(source:Araport11)
AT1G13550	0.485303	0.304679	0.671596	0.01905	UP		hypothetical protein (DUF1262);(source:Araport11)
AT1G76470	4.13736	2.59782	0.671409	0.00565	UP		NAD(P)-binding Rossmann-fold superfamily protein;(source:Araport11)
AT5G12100	0.831997	0.522577	0.670935	0.0295	UP		pentatricopeptide (PPR) repeat-containing protein;(source:Araport11)
AT3G03950	10.1268	6.36316	0.670363	5e-05	UP	EVOLUTIONARILY CONSERVED C-TERMINAL REGION 1 (ECT1)	Physically interacts with CIPK1. Located in the nucleus.
AT4G15640	8.42447	5.29363	0.670329	0.00215	UP		adenylyl cyclase;(source:Araport11)
AT5G04780	0.413765	0.26	0.6703	0.0045	UP		Pentatricopeptide repeat (PPR) superfamily protein;(source:Araport11)
AT4G30890	4.42097	2.77851	0.670052	5e-05	UP	UBIQUITIN-SPECIFIC PROTEASE 24 (UBP24)	Encodes a ubiquitin-specific protease.
AT1G76600	33.7142	21.1909	0.669912	0.00905	UP		poly polymerase;(source:Araport11)
AT1G22570	2.13749	1.34351	0.669911	0.00075	UP		Major facilitator superfamily protein;(source:Araport11)
AT4G15500	1.20082	0.754967	0.669534	0.00065	UP	(UGT84A4)	Encodes a protein that might have sinapic acid:UDP-glucose glucosyltransferase activity.
AT3G09370	1.33716	0.840706	0.669499	0.0052	UP	MYB DOMAIN PROTEIN 3R-3 (MYB3R-3)	C-myb-like transcription factor (MYB3R3) mRNA. It is a target of CDK phosphorylation and blocks cell division in response to DNA damage.
AT1G11420	0.535718	0.336828	0.669462	0.0001	UP	DOMAIN OF UNKNOWN FUNCTION 724 2 (DUF2);DOMAIN OF UNKNOWN FUNCTION 724 2 (ATDUF2)	Member of the plant-specific DUF724 protein family. Arabidopsis has 10 DUF724 proteins.
AT3G25430	1.16649	0.733507	0.669291	0.03645	UP		Polynucleotidyl transferase, ribonuclease H-like superfamily protein;(source:Araport11)
AT2G38370	0.350298	0.22031	0.669048	0.01245	UP		weak chloroplast movement under blue light protein (DUF827);(source:Araport11)
AT2G39810	1.78317	1.12157	0.668925	5e-05	UP	EARLY IN SHORT DAYS 6 (ESD6);HIGH EXPRESSION OF OSMOTICALLY RESPONSIVE GENES 1 (HOS1)	A novel protein with a RING finger motif near the amino terminus. Negative regulator of cold responses. Functions as an E3 ligase required for the ubiquitination of ICE1. HOS1 physically interacts with ICE1 and mediates the ubiquitination of ICE1 both in vitro and in vivo. Overexpression represses the expression of CBFs and their downstream genes and confers increased sensitivity to freezing stre…
AT3G26380	2.71815	1.70965	0.668924	5e-05	UP	ARAPASE (APSE)	APSE is a member of the Glycoside Hydrolase (GH27) family that functions as a &#946;-l-arabinopyranosidase.
AT2G20440	1.34728	0.847475	0.668807	0.00045	UP		Ypt/Rab-GAP domain of gyp1p superfamily protein;(source:Araport11)
AT3G26740	576.85	362.867	0.668755	5e-05	UP	CCR-LIKE (CCL)	transcripts are differentially regulated at the level of mRNA stability at different times of day controlled by the circadian clock. mRNAs are targets of the mRNA degradation pathway mediated by the downstream (DST) instability determinant.
AT4G39670	18.6435	11.7279	0.668728	5e-05	UP	PHOSPHOLIPASE-LIKE PROTEIN (GLTP)	Glycolipid transfer protein (GLTP) family protein;(source:Araport11)
AT5G26780	8.80905	5.54181	0.668629	5e-05	UP	SERINE HYDROXYMETHYLTRANSFERASE 2 (SHM2)	Encodes a protein with serine hydroxymethyltransferase activity which is thought to be localized in the mitochondrial matrix. SHM2 expression fails to rescue the conditional lethal phenotype of the shm1-1 mutant, defective in SHM1.
AT5G35200	6.76473	4.25573	0.668626	5e-05	UP	(PICALM3)	ENTH/ANTH/VHS superfamily protein;(source:Araport11)
AT5G26160	0.33581	0.21131	0.668284	5e-05	UP	PLASTID MOVEMENT IMPAIRED1-RELATED2 (PMIR2)	light-independent protochlorophyllide reductase subunit;(source:Araport11)
AT1G73660	5.69936	3.58645	0.668243	5e-05	UP	SUGAR INSENSITIVE 8 (SIS8)	Encodes a protein with similarity to MAPKKKs. May function as a negative regulator of salt tolerance.
AT1G21980	3.54544	2.23116	0.668171	5e-05	UP	PHOSPHATIDYLINOSITOL-4-PHOSPHATE 5-KINASE 1 (ATPIP5K1);PHOSPHATIDYLINOSITOL-4-PHOSPHATE 5-KINASE 1 (PIP5K1); (ATPIPK1)	Type I phosphatidylinositol-4-phosphate 5-kinase. Preferentially phosphorylates PtdIns4P. Induced by water stress and abscisic acid in Arabidopsis thaliana. Expressed in procambial cells of leaves, flowers and roots. A N-terminal Membrane Occupation and Recognition Nexus (MORN)affects enzyme activity and distribution.
AT1G54030	38.0536	23.9477	0.668146	0.0001	UP	NUCLEAR CAGE (NUC);ENDOPLASMIC RETICULUM MORPHOLOGY 3 (ERMO3);GOLGI DEFECTS 36 (GOLD36);MODIFIED VACUOLE PHENOTYPE 1 (MVP1)	Encodes a vacuolar protein. Mutation causes organizational defects in the endoplasmic reticulum and aberrant protein trafficking in the plant secretory pathway. The mRNA is cell-to-cell mobile.
AT5G64020	8.50911	5.35496	0.668132	5e-05	UP	TRICHOME BIREFRINGENCE-LIKE 14 (TBL14)	Encodes a member of the TBL (TRICHOME BIREFRINGENCE-LIKE) gene family containing a plant-specific DUF231 (domain of unknown function) domain. TBL gene family has 46 members, two of which (TBR/AT5G06700 and TBL3/AT5G01360) have been shown to be involved in the synthesis and deposition of secondary wall cellulose, presumably by influencing the esterification state of pectic polymers. A nomenclature…
AT2G33360	2.81318	1.77055	0.668004	5e-05	UP		cadherin EGF LAG seven-pass G-type receptor, putative (DUF3527);(source:Araport11)
AT5G57250	0.763621	0.480673	0.667801	0.00045	UP		Pentatricopeptide repeat (PPR) superfamily protein;(source:Araport11)
AT2G28630	22.3784	14.0875	0.667691	5e-05	UP	3-KETOACYL-COA SYNTHASE 12 (KCS12)	Encodes KCS12, a member of the 3-ketoacyl-CoA synthase family involved in the biosynthesis of VLCFA (very long chain fatty acids).
AT5G40850	15.2992	9.63122	0.667666	5e-05	UP	(ATUPM1);UROPHORPHYRIN METHYLASE 1 (UPM1)	Encodes a urophorphyrin III methylase that catalyzes S-adenosyl-L-methionine-dependent transmethylation in a multistep process involving the formation of a covalently linked complex with S-adenosyl-L-methionine. The mRNA is cell-to-cell mobile.
AT1G20970	1.07809	0.678715	0.6676	5e-05	UP		calponin-like domain protein;(source:Araport11)
AT5G45500	5.69685	3.58654	0.667572	5e-05	UP		RNI-like superfamily protein;(source:Araport11)
AT1G51965	1.52187	0.958172	0.667489	0.0177	UP	ABA OVERLY-SENSITIVE 5 (ABO5)	Encodes ABA Overly-Sensitive5 (ABO5), a pentatricopeptide repeat protein required for cis-splicing of mitochondrial nad2 intron 3. Involved in response to abscisic acid.
AT5G65930	1.93734	1.21985	0.667373	5e-05	UP	ZWICHEL (ZWI)	encodes a novel member of the kinesin superfamily of motor proteins. recessive mutations have reduced number of trichome branches.
AT4G30360	2.92584	1.84252	0.667171	5e-05	UP	CYCLIC NUCLEOTIDE-GATED CHANNEL 17 (CNGC17);CYCLIC NUCLEOTIDE-GATED CHANNEL 17 (ATCNGC17)	member of Cyclic nucleotide gated channel family
AT5G24540	0.674832	0.424977	0.667144	0.0312	UP	BETA GLUCOSIDASE 31 (BGLU31)	beta glucosidase 31;(source:Araport11)
AT4G37120	5.60426	3.53003	0.666843	5e-05	UP	SWELLMAP 2 (SMP2)	Encodes a zinc finger containing protein similar to step II splicing factors that is similar to SMP1. SMP2 is also reduced in SMP1 epigenetic alleles; plants make smaller organs having reduced cell numbers but increased cell size. The mRNA is cell-to-cell mobile.
AT5G66675	8.491	5.34962	0.666498	5e-05	UP		transmembrane protein, putative (DUF677);(source:Araport11)
AT5G48030	16.605	10.465	0.666045	0.0001	UP	GAMETOPHYTIC FACTOR 2 (GFA2)	encodes a mitochondrially targeted DNAJ protein involved in female gametophyte development.
AT2G02040	10.0512	6.33615	0.665689	5e-05	UP	(ATPTR2-B);NITRATE TRANSPORTER 1 (NTR1); (PTR2-B);PEPTIDE TRANSPORTER 2 (PTR2);ARABIDOPSIS THALIANA PEPTIDE TRANSPORTER 2 (ATPTR2);NRT1/ PTR FAMILY 8.3 (NPF8.3); (ATNPF8.3)	Encodes a di- and tri-peptide transporter that recognizes a variety of different amino acid combinations. Expression of the transcripts for this gene can be detected in the embryo through in situ hybridization. This protein does not have nitrate transporter activity based on oocyte transport assays.
AT5G66210	2.58427	1.62925	0.665549	5e-05	UP	CALCIUM-DEPENDENT PROTEIN KINASE 28 (CPK28)	Calcium Dependent Protein Kinase. Functions in the BIK1 innate immune response pathway.
AT4G37010	13.9069	8.77129	0.66494	5e-05	UP	CALMODULIN-LIKE 19 (CML19);CENTRIN 2 (CEN2)	Encodes a member of the Centrin family. Mutants are hypersensitive to UV and prone to UV induced DNA damage. Based on sequence similarity and mutant phenotype CEN2 is thought to be involved in nucelotide excision repair/DNA repair.
AT5G06440	9.99188	6.30367	0.664564	5e-05	UP		polyketide cyclase/dehydrase/lipid transport superfamily protein;(source:Araport11)
AT5G22310	5.0055	3.15872	0.664174	5e-05	UP		trichohyalin-like protein;(source:Araport11)
AT4G26610	5.23556	3.30463	0.663855	5e-05	UP	(AGC1-2);D6 PROTEIN KINASE LIKE 1 (D6PKL1)	D6PK family kinase involved in pulse-induced phototropism but also for time-dependent second positive phototropism, and continuous light-induced hypocotyl phototropism.
AT4G21540	10.4331	6.58562	0.663777	5e-05	UP	SPHINGOSINE KINASE 1 (SPHK1)	Encodes a sphingosine kinase, also has enzyme activity towards other plant long-chain sphingoid bases. Involved in guard cell ABA signalling and seed germination.
AT1G68980	1.31831	0.832287	0.663537	0.0059	UP		Tetratricopeptide repeat (TPR)-like superfamily protein;(source:Araport11)
AT5G20170	0.986169	0.622714	0.663265	5e-05	UP	MEDIATOR 17 (MED17)	RNA polymerase II transcription mediator;(source:Araport11)
AT2G34570	6.63185	4.18812	0.663109	0.04485	UP	MATERNAL EFFECT EMBRYO ARREST 21 (MEE21)	PIN domain-like family protein;(source:Araport11)
AT5G39960	1.10909	0.700674	0.662561	5e-05	UP	(ENGA-2)	GTP-binding protein;(source:Araport11)
AT4G31750	10.6271	6.71487	0.662317	0.0003	UP	HOPW1-1-INTERACTING 2 (WIN2)	Encodes HopW1-1-Interacting protein 2 (WIN2). Interacts with the P. syringae effector HopW1-1. WIN2 has protein phosphatase activity. Modulates plant defenses against bacteria. Three WIN proteins are identified so far (WIN1: AT1G80600; WIN2: AT4G31750; WIN3: AT5G13320).
AT1G21650	0.741212	0.468379	0.66221	0.0278	UP	(SECA2); (ANU1)	Encodes a component of the thylakoid-localized Sec system involved in the translocation of cytoplasmic proteins into plastid. Loss-of-function mutations result in arrest at the globular stage and embryo lethality.
AT2G44060	112.592	71.1554	0.662059	5e-05	UP	LATE EMBRYOGENESIS ABUNDANT 26 (LEA26)	Late embryogenesis abundant protein, group 2;(source:Araport11)
AT4G03020	29.5272	18.6628	0.661879	5e-05	UP		transducin family protein / WD-40 repeat family protein;(source:Araport11)
AT4G13030	1.04979	0.663612	0.661689	0.007	UP		P-loop containing nucleoside triphosphate hydrolases superfamily protein;(source:Araport11)
AT5G39510	61.0132	38.5726	0.661545	0.00275	UP	VESICLE TRANSPORT V-SNARE 11 (VTI11); (ATVTI1A);VESICLE TRANSPORT V-SNARE 11 (ATVTI11);IMPAIRED TONOPLAST TRAFFIC 3 (ITT3);SHOOT GRAVITROPSIM 4 (SGR4);VESICLE TRANSPORT V-SNARE 1A (VTI1A); (ZIG1); (ZIG)	Encodes a member of SNARE gene family. Homologous with yeast VTI1 and is involved in vesicle transport. Mutant alleles such as sgr4/zig are defective in the shoots response to gravity resulting in a zigzag growth pattern of the stem. Involved in protein trafficking to lytic vacuoles. Can conditionally substitute VTI12 in protein storage vacuole trafficking when plants are devoid of VTI12. The mRN…
AT5G63410	12.9073	8.16026	0.6615	0.03685	UP		Leucine-rich repeat protein kinase family protein;(source:Araport11)
AT4G13640	8.21348	5.19293	0.661445	5e-05	UP	PHR1-LIKE 3 (PHL3);UNFERTILIZED EMBRYO SAC 16 (UNE16)	Homeodomain-like superfamily protein;(source:Araport11)
AT5G25900	12.9108	8.16407	0.661218	0.0004	UP	GA REQUIRING 3 (GA3);ARABIDOPSIS THALIANA ENT-KAURENE OXIDASE 1 (ATKO1);CYTOCHROME P450 701 A3 (CYP701A3)	Encodes a member of the CYP701A cytochrome p450 family that is involved in later steps of the gibberellin biosynthetic pathway.
AT3G10020	57.6366	36.458	0.66075	5e-05	UP		plant/protein;(source:Araport11)
AT5G21970	1.73041	1.09473	0.660539	0.00015	UP		Ubiquitin carboxyl-terminal hydrolase family protein;(source:Araport11)
AT1G08450	45.0979	28.5373	0.660211	5e-05	UP	CALRETICULIN 3 (CRT3);EMS-MUTAGENIZED BRI1 SUPPRESSOR 2 (EBS2);PRIORITY IN SWEET LIFE 1 (PSL1)	Encodes one of three Arabidopsis calreticulins. In CRT-deficient mouse fibroblasts, this protein restores ER Ca2+ levels. Non-receptor component required for EFR-mediated immunity. Mutants show de-repressed anthocyanin accumulation in the presence of elf18, and EFR accumulation and signalling.
AT5G14120	63.5917	40.2425	0.660119	5e-05	UP		Major facilitator superfamily protein;(source:Araport11)
AT2G13970	0.425774	0.269458	0.660027	0.0001	UP		transposable_element_gene;(source:Araport11);Mutator-like transposase family, has a 4.1e-39 P-value blast match to GB:AAA21566 mudrA of transposon=MuDR (MuDr-element) (Zea mays);(source:TAIR10)
AT5G16720	1.66465	1.05376	0.659673	5e-05	UP	MYOSIN BINDING PROTEIN 3 (MYOB3)	caldesmon-like protein (Protein of unknown function, DUF593);(source:Araport11)
AT5G06960	5.36751	3.39808	0.659533	5e-05	UP	TGACG MOTIF-BINDING FACTOR 5 (TGA5);OCS-ELEMENT BINDING FACTOR 5 (OBF5)	Encodes a basic leucine zipper (B-ZIP) containing protein that interacts with NPR1 to promote expression of salicylic acid induced genes. Binds the ocs-element.
AT4G00238	10.479	6.63419	0.659509	0.00065	UP	(ATSTKL1)	STKL1 is a DUF domain containing DNA binding protein that may be involved in mediating certain glucose responses. Binds to promoter of PGR, a putative plasma membrane glucose response regulator.
AT4G15880	4.21716	2.67006	0.6594	5e-05	UP	(ATESD4);EARLY IN SHORT DAYS 4 (ESD4)	EARLY IN SHORT DAYS 4 Arabidopsis mutant shows extreme early flowering and alterations in shoot development. It encodes a SUMO protease, located predominantly at the periphery of the nucleus. Accelerates the transition from vegetative growth to flowering. Probably acts in the same pathway as NUA in affecting flowering time, vegetative and inflorescence development. The mRNA is cell-to-cell mobile.
AT5G65210	4.86258	3.07879	0.659359	5e-05	UP	TGACG SEQUENCE-SPECIFIC BINDING PROTEIN 1 (TGA1)	Encodes TGA1, a redox-controlled regulator of systemic acquired resistance. TGA1 targets the activation sequence-1 (as-1) element of the promoter region of defense proteins. TGA1 are S-nitrosylated.
AT1G42540	1.45313	0.920291	0.659002	5e-05	UP	GLUTAMATE RECEPTOR 3.3 (GLR3.3); (ATGLR3.3)	member of Putative ligand-gated ion channel subunit family
AT1G49730	7.40599	4.69218	0.658434	5e-05	UP		Protein kinase superfamily protein;(source:Araport11)
AT2G30700	13.8653	8.7846	0.65843	0.0001	UP		GPI-anchored protein;(source:Araport11)
AT1G57820	0.880913	0.558135	0.658385	0.0015	UP	VARIANT IN METHYLATION 1 (VIM1);ORTHRUS 2 (ORTH2)	Encodes a 645-amino acid methylcytosine-binding protein with a PHD domain, two RING finger domains, and an SRA domain that is involved in centromere heterochromatinization. This protein functions as an E3 ubiquitin ligase in vitro. The protein has been shown to bind to methylated cytosines of CG, CNG and CNN motifs via its SRA domain but has a preference for the former. It plays a role in the est…
AT1G30620	3.29792	2.08956	0.658357	5e-05	UP	MURUS 4 (MUR4);UDP-D-XYLOSE 4-EPIMERASE 1 (UXE1);HIGH SUGAR RESPONSE8 (HSR8)	encodes a type-II membrane protein that catalyzes 4-epimerization of UDP-D-Xylose to UDP-L-Arabinose in vitro, the nucleotide sugar used by glycosyltransferases in the arabinosylation of cell wall polysaccharides and wall-resident proteoglycans.
AT1G23870	1.67296	1.06004	0.658284	5e-05	UP	TREHALOSE-PHOSPHATASE/SYNTHASE 9 (TPS9);TREHALOSE -6-PHOSPHATASE SYNTHASE S9 (TPS9);TREHALOSE-PHOSPHATASE/SYNTHASE 9 (ATTPS9)	Encodes an enzyme putatively involved in trehalose biosynthesis. The protein has a trehalose synthase (TPS)-like domain that may or may not be active as well as a trehalose phosphatase (TPP)-like domain. The mRNA is cell-to-cell mobile.
AT5G52010	6.48499	4.11041	0.657822	5e-05	UP		C2H2-like zinc finger protein;(source:Araport11)
AT5G53890	1.05437	0.668636	0.657088	5e-05	UP	(AtPSKR2);PHYTOSYLFOKINE-ALPHA RECEPTOR 2 (PSKR2)	Encodes a leucine-rich repeat receptor kinase (LRR-RK) involved in the perception of phytosulfokine (PSK), which is a 5-aa tyrosine-sulfated peptide that primarily promotes cellular proliferation.
AT3G21530	1.90555	1.20861	0.656859	0.01175	UP		DNAse I-like superfamily protein;(source:Araport11)
AT3G51330	5.80113	3.67988	0.656675	5e-05	UP		Eukaryotic aspartyl protease family protein;(source:Araport11)
AT1G47330	3.80353	2.41282	0.656619	5e-05	UP		methyltransferase, putative (DUF21);(source:Araport11)
AT5G26360	14.8463	9.41876	0.656494	5e-05	UP		TCP-1/cpn60 chaperonin family protein;(source:Araport11)
AT4G09760	34.2605	21.7357	0.65648	0.0054	UP	CHOLINE/ETHANOLAMINE KINASE 3 (CEK3)	encodes a choline synthase whose gene expression is induced by high salt and mannitol.
AT3G19010	80.8511	51.3034	0.656213	5e-05	UP	2-OXOGLUTARATE OXYGENASE (2-OXOGLUTARATE OXYGENASE)	2-oxoglutarate (2OG) and Fe(II)-dependent oxygenase superfamily protein;(source:Araport11)
AT4G14930	9.27434	5.88604	0.655947	5e-05	UP		Survival protein SurE-like phosphatase/nucleotidase;(source:Araport11)
AT1G06190	15.0808	9.57127	0.655931	5e-05	UP	RHO-N 1 (RHON1)	Encodes a novel ribonucleic acid-binding protein that interacts with the endonuclease RNase E and supports its function in processing plastid ribonucleic acids.
AT4G26110	22.3959	14.2146	0.655861	5e-05	UP	ARABIDOPSIS THALIANA NUCLEOSOME ASSEMLY PROTEIN 1;1 (ATNAP1;1);NUCLEOSOME ASSEMBLY PROTEIN1;1 (NAP1;1)	Encodes a member of a small gene family of proteins with similarity to nucleosome assembly proteins.May function in nucleotide excision repair. Loss of function mutations have no obvious visible phenotypes but do seem to affect transcription of NER related genes. The mRNA is cell-to-cell mobile. Plants mutated in three ubiquitously expressed NAP1 genes (NAP1;1~NAP1;3) and organ-specifically expre…
AT4G00290	9.47436	6.01479	0.655514	5e-05	UP	(MSL1)	Encodes a non-selective mechanosensitive ion channel localized to the inner mitochondrial membrane.
AT2G22830	1.06205	0.674247	0.655503	0.00065	UP	SQUALENE EPOXIDASE 2 (SQE2)	squalene epoxidase 2;(source:Araport11)
AT1G49520	1.13102	0.718195	0.655177	0.0023	UP		SWIB complex BAF60b domain-containing protein;(source:Araport11)
AT1G14140	8.05159	5.11289	0.655135	5e-05	UP	UNCOUPLING PROTEIN 3 (UCP3)	Mitochondrial substrate carrier family protein;(source:Araport11)
AT1G63430	2.86789	1.82117	0.655124	5e-05	UP		Leucine-rich repeat protein kinase family protein;(source:Araport11)
AT2G30770	17.1207	10.8723	0.655085	5e-05	UP	CYTOCHROME P450, FAMILY 71, SUBFAMILY A, POLYPEPTIDE 13 (CYP71A13)	putative cytochrome P450
AT5G23430	0.7751	0.492364	0.654657	0.01705	UP	KATANIN P80 SUBUNIT 4 (KTN80.4)	One of four katanin p80 subunits. Involved in targeting of katanin complex to crossover and branch points to properly sever microtubules.
AT5G52720	6.98256	4.43603	0.654487	0.0007	UP		Copper transport protein family;(source:Araport11)
AT1G03310	2.86357	1.81923	0.654487	5e-05	UP	ARABIDOPSIS THALIANA ISOAMYLASE 2 (ATISA2); (ISA2); (ATBE2);BRANCHING ENZYME 2 (BE2);DEBRANCHING ENZYME 1 (DBE1)	Encodes a protein with strong similarity to isoamylase (EC:3.2.1.68) however lacks critical residues known to be important for activity. Appears to co localize with ISA1 in the chloroplast isoamylase complex. Mutations in this gene cause the loss of detectable isoamylase activity and the disruption of normal starch structure. It has been postulated that AtISA2 interacts with AtISA1 to form the Is…
AT2G40860	1.27071	0.807363	0.654345	5e-05	UP		protein kinase family protein / protein phosphatase 2C ( PP2C) family protein;(source:Araport11)
AT2G24060	23.5799	14.989	0.653653	5e-05	UP	(ATINFC-2);INITIATION FACTOR 3-2 (ATIF3-2);SUPPRESSOR OF VARIEGATION9 (SVR9)	SUPPRESSOR OF VARIEGATION9 (SVR9),encodes a chloroplast-localized prokaryotic type translation initiation factor 3. Mutant plants shows both chloroplast development defect, and a series of leaf developmental abnormalities including more serrated leaf margin, disorganized mesophyll cells, and altered cotyledon venation patterns.
AT2G27600	23.8041	15.1344	0.653379	5e-05	UP	SUPPRESSOR OF K+ TRANSPORT GROWTH DEFECT1 (SKD1); (ATSKD1);VACUOLAR PROTEIN SORTING 4 (VPS4)	Encodes a SKD1 (Suppressor of K+ Transport Growth Defect1) homolog. Localized to the cytoplasm and to multivesicular endosomes. Involved in multivesicular endosome function. The mRNA is cell-to-cell mobile.
AT5G45190	1.43822	0.914467	0.653281	5e-05	UP		Encodes a cyclin T partner CYCT1;5. Plays important roles in infection with Cauliflower mosaic virus (CaMV).
AT3G21810	4.69179	2.98338	0.653191	0.03105	UP		Zinc finger C-x8-C-x5-C-x3-H type family protein;(source:Araport11)
AT4G11090	8.69813	5.53142	0.653055	5e-05	UP	MANNAN O-ACETYLTRANSFERASE 1 (MOAT1);TRICHOME BIREFRINGENCE-LIKE 23 (TBL23)	Encodes a member of the TBL (TRICHOME BIREFRINGENCE-LIKE) gene family containing a plant-specific DUF231 (domain of unknown function) domain. TBL gene family has 46 members, two of which (TBR/AT5G06700 and TBL3/AT5G01360) have been shown to be involved in the synthesis and deposition of secondary wall cellulose, presumably by influencing the esterification state of pectic polymers. Functions as a…
AT2G34920	0.5825	0.370518	0.652714	0.01185	UP	EMBRYO SAC DEVELOPMENT ARREST 18 (EDA18)	RING/U-box superfamily protein;(source:Araport11)
AT1G13320	22.4965	14.3103	0.652647	5e-05	UP	PROTEIN PHOSPHATASE 2A SUBUNIT A3 (PP2AA3)	one of three genes encoding the 65 kDa regulatory subunit of protein phosphatase 2A (PP2A)
AT2G02980	2.49852	1.58942	0.652573	0.00585	UP	ORGANELLE TRANSCRIPT PROCESSING 85 (OTP85)	Encodes a chloroplast RNA editing factor.
AT4G25434	2.10821	1.34126	0.65243	0.02195	UP	NUDIX HYDROLASE HOMOLOG 10 (ATNUDT10);NUDIX HYDROLASE HOMOLOG 10 (NUDT10)	nudix hydrolase homolog 10;(source:Araport11)
AT3G26090	4.51929	2.87538	0.652344	5e-05	UP	REGULATOR OF G-PROTEIN SIGNALING 1 (ATRGS1);REGULATOR OF G-PROTEIN SIGNALING 1 (RGS1)	Encodes AtRGS1, a putative membrane receptor for D-glucose. Also functions as a regulator of G-protein signaling. Has GTPase-accelerating activity. Regulates the activity of AtGPA1. Lines over-expressing the gene are more tolerant to dehydration and root elongation. These phenotypes are dependent on ABA. Nuclear localization of the protein is dependent on ABA. RGS1 endocytosis is induced by JA wh…
AT3G62600	49.5219	31.5134	0.652101	5e-05	UP	(ERDJ3B); (ATERDJ3B)	J domain protein localized in ER lumen. Can partially compensate for the growth defect in jem1 scj1 mutant yeast. Forms a complex SDF2-ERdj3B-BiP that is required for the proper accumulation of the surface-exposed leucine-rich repeat receptor kinases EFR. EFR is involved in PAMP (pathogen associated molecular patterns) triggered immunity.
AT2G41700	0.563998	0.358964	0.651851	5e-05	UP	ARABIDOPSIS THALIANA ATP-BINDING CASSETTE A1 (AtABCA1);ATP-BINDING CASSETTE A1 (ABCA1)	ATP-binding cassette A1;(source:Araport11)
AT5G15270	1.38128	0.879191	0.651757	5e-05	UP		RNA-binding KH domain-containing protein;(source:Araport11)
AT3G47080	7.22667	4.6004	0.651572	0.0004	UP		Tetratricopeptide repeat (TPR)-like superfamily protein;(source:Araport11)
AT1G07650	4.31455	2.74692	0.651395	5e-05	UP		Leucine-rich repeat transmembrane protein kinase;(source:Araport11)
AT5G08340	3.24906	2.06901	0.651082	0.0004	UP		Nucleotidylyl transferase superfamily protein;(source:Araport11)
AT1G08130	1.99922	1.27342	0.650729	5e-05	UP	DNA LIGASE 1 (LIG1);DNA LIGASE 1 (ATLIG1)	Encodes the Arabidopsis DNA ligase 1 that provides the major DNA ligase activity in cells and plays a key role in both DNA replication and excision repair pathways. In addition, it is an important component of the active DNA demethylation machinery and is indispensable for cell viability. AtLIG1 expresses one major and two minor mRNA transcripts differing only in the length of the 5' untranslated…
AT3G47340	10.6844	6.80554	0.650724	5e-05	UP	GLUTAMINE-DEPENDENT ASPARAGINE SYNTHASE 1 (ASN1);ARABIDOPSIS THALIANA GLUTAMINE-DEPENDENT ASPARAGINE SYNTHASE 1 (AT-ASN1);DARK INDUCIBLE 6 (DIN6)	encodes a glutamine-dependent asparagine synthetase, the predicted ASN1 peptide contains a purF-type glutamine-binding domain, and is expressed predominantly in shoot tissues, where light has a negative effect on its mRNA accumulation. Expression is induced within 3 hours of dark treatment, in senescing leaves and treatment with exogenous photosynthesis inhibitor. Induction of gene expression was…
AT1G56310	2.90142	1.84844	0.650451	0.04535	UP	ATRIMMER2 (ATRM2)	DEDDy-type 3&#8242; -> 5&#8242; exoribonuclease involved in miRNA degradation.
AT5G56360	4.56808	2.91025	0.650445	5e-05	UP	PRIORITY IN SWEET LIFE 4 (PSL4)	Encodes PSL4, beta-subunit of endoplasmic reticulum-resident glucosidase II, which is essential for stable accumulation and quality control of the elf18 receptor EFR but not the flg22 receptor FLS2. The mRNA is cell-to-cell mobile.
AT5G58120	1.33374	0.849778	0.65032	0.00215	UP		Disease resistance protein (TIR-NBS-LRR class) family;(source:Araport11)
AT2G17650	0.542216	0.345477	0.650278	0.00065	UP		AMP-dependent synthetase and ligase family protein;(source:Araport11)
AT5G63610	1.10804	0.706148	0.649967	0.0003	UP	HUA ENHANCER 3 (HEN3);CYCLIN-DEPENDENT KINASE E1 (CDKE1); (ATCDK8);CYCLIN-DEPENDENT KINASE E;1 (CDKE;1)	significant sequence similarity to plant and animal cyclin-dependent protein kinases, and was classified as an E-type CDK with a SPTAIRE cyclin binding motif in the kinase domain.
AT2G30105	10.7119	6.82678	0.649937	0.00125	UP		LRR/ubiquitin-like domain protein;(source:Araport11)
AT5G35560	2.18272	1.39118	0.649818	5e-05	UP		DENN (AEX-3) domain-containing protein;(source:Araport11)
AT2G23820	16.5829	10.5694	0.649803	0.00085	UP		Metal-dependent phosphohydrolase;(source:Araport11)
AT1G17360	2.08141	1.32685	0.649556	5e-05	UP		LOW protein: protein phosphatase 1 regulatory subunit-like protein;(source:Araport11)
AT3G25800	17.7576	11.3235	0.649117	5e-05	UP	(PDF1);PROTEIN PHOSPHATASE 2A SUBUNIT A2 (PP2AA2); (PR 65)	one of three genes encoding the protein phosphatase 2A regulatory subunit
AT5G57655	27.4579	17.5181	0.648375	5e-05	UP		xylose isomerase family protein;(source:Araport11)
AT3G25610	0.828894	0.528834	0.648373	5e-05	UP	AMINOPHOSPHOLIPID ATPASE10 (ALA10)	Encodes aminophospholipid ATPase10 (ALA10), a P4-type ATPase flippase that internalizes exogenous phospholipids across the plasma membrane.
AT2G24230	0.557521	0.355778	0.648049	0.00025	UP		Leucine-rich repeat protein kinase family protein;(source:Araport11)
AT1G09210	23.1951	14.804	0.647833	5e-05	UP	CALRETICULIN 1B (CRT1b); (AtCRT1b);CALRETICULIN 2 (CRT2)	Encodes one of three Arabidopsis calreticulins.Post-transcriptionally regulates together with CRT1 VAMP721/722 levels under ER stress.
AT1G45207	1.57201	1.00348	0.647599	5e-05	UP		Remorin family protein;(source:Araport11)
AT3G21465	8.51446	5.43534	0.647545	0.00415	UP		adenylyl cyclase;(source:Araport11)
AT5G25060	0.796392	0.508557	0.647069	5e-05	UP	REDUCED RED-LIGHT RESPONSES IN CRY1CRY2 BACKGROUND 1 (RRC1)	RNA recognition motif (RRM)-containing protein;(source:Araport11)
AT5G39840	2.98614	1.90716	0.646856	0.00455	UP		ATP-dependent RNA helicase;(source:Araport11)
AT3G61280	7.55728	4.82727	0.64666	5e-05	UP		O-glucosyltransferase rumi-like protein (DUF821);(source:Araport11)
AT5G63550	3.93578	2.5142	0.64655	5e-05	UP		DEK domain-containing chromatin associated protein;(source:Araport11)
AT1G32260	10.227	6.53339	0.646479	0.0182	UP		envelope glycoprotein;(source:Araport11)
AT3G53350	0.922344	0.589248	0.64643	0.0172	UP	ROP INTERACTIVE PARTNER 3 (RIP3);MICROTUBULE DEPLETION DOMAIN 1 (MIDD1);ROP INTERACTIVE PARTNER 4 (RIP4)	Encodes RIP3 (ROP interactive partner 3), a microtubule-binding protein that is anchored to the plasma membrane domains and promotes local microtubule disassembly, forming as specific pattern of secondary walls in xylem vessel cells. Localized at microtubules and interacts with the plant-specific kinesin AtKinesin-13A.
AT3G57570	0.753066	0.481105	0.646425	5e-05	UP		ARM repeat superfamily protein;(source:Araport11)
AT3G57470	1.69919	1.08575	0.646155	5e-05	UP		Insulinase (Peptidase family M16) family protein;(source:Araport11)
AT1G48050	5.21992	3.33642	0.645727	5e-05	UP	ARABIDOPSIS THALIANA KU80 HOMOLOG (ATKU80); (KU80)	Ku80 and ku70 form the heterodimer complex Ku, required for proper maintenance of the telomeric C strand. Ku regulates the extension of the telomeric G strand. Interacts with WEX, and this interaction stimulates the WEX exonuclease activity. Binds double stranded DNA breaks as a heterodimer with Ku70, involved in non-homologous end joining repair. Mutants are defective in T-DNA integration. Over …
AT1G25490	26.4004	16.8777	0.645441	0.0245	UP	ROOTS CURL IN NPA (RCN1);ENHANCED ETHYLENE RESPONSE 1 (EER1); (ATB BETA BETA); (REGA)	One of three genes encoding phosphoprotein phosphatase 2A regulatory subunit A; Recessive ethylene-response mutant EER1 displays increased ethylene sensitivity in the hypocotyl and stem
AT3G48730	54.4124	34.7872	0.645379	5e-05	UP	GLUTAMATE-L-SEMIALDEHYDE AMINOMUTASE (GSAM);GLUTAMATE-1-SEMIALDEHYDE 2,1-AMINOMUTASE 2 (GSA2)	glutamate-1-semialdehyde 2,1-aminomutase 2;(source:Araport11)
AT4G19660	15.9139	10.1746	0.645315	0.00015	UP	(ATNPR4);NPR1-LIKE PROTEIN 4 (NPR4)	Encodes NPR4, a ankyrin repeat BTB/POZ domain-containing protein with 36% sequence identity with NPR1. Mutants are more susceptible to the bacterial pathogen Pseudomonas syringe pv. tomato DC3000 and to the fungal pathogen Erysiphe cichoracearum, but do not differ markedly from wild type in interaction with virulent and avirulent strains of the oomycete Peronospora parasitica. NPR4 is required fo…
[truncated: 2,038 more rows]
