# Supplementary material for: Nuclear lamina component KAKU4 regulates chromatin states and transcriptional regulation in the Arabidopsis genome
Source: BMC Biol. 2024 Apr 12;22:80. doi: 10.1186/s12915-024-01882-5 (PMC11015597; doi:10.1186/s12915-024-01882-5)
Supplement: Supplementary file 9 — Additional file 9: Table S10. The enriched GO terms for differentially expressed genes in the kaku4-2 mutant and WT. [file 12915_2024_1882_MOESM9_ESM.xlsx]

## Sheet: Sheet1
Supplementary Table S10 | The enriched GO terms for differentially expressed genes in the kaku4-2 mutant and WT.
GO term	Description	Qnum	Bnum	P-value	FDR
GO:0006952	defense response	389	1653	1.2e-75	1.1e-71
GO:0045087	innate immune response	279	930	7.3e-72	3.3e-68
GO:0002376	immune system process	285	984	1.2e-70	2.7e-67
GO:0006955	immune response	285	984	1.2e-70	2.7e-67
GO:0050896	response to stimulus	853	6292	1.1e-63	1.9e-60
GO:0006950	response to stress	622	4089	4.5e-58	6.7e-55
GO:0009607	response to biotic stimulus	354	1687	9.8e-58	1.2e-54
GO:0010033	response to organic substance	476	2754	1.7e-56	1.9e-53
GO:0051707	response to other organism	317	1421	2.2e-56	2.1e-53
GO:0009814	defense response, incompatible interaction	182	536	6.8e-53	6e-50
GO:0009627	systemic acquired resistance	162	445	2.6e-50	2.1e-47
GO:0042221	response to chemical stimulus	582	3978	1e-48	7.7e-46
GO:0070887	cellular response to chemical stimulus	297	1417	6.5e-48	4.4e-45
GO:0051716	cellular response to stimulus	407	2355	1.5e-47	9.8e-45
GO:0010200	response to chitin	152	421	7.2e-47	4.2e-44
GO:0071310	cellular response to organic substance	271	1234	8.2e-47	4.5e-44
GO:0023052	signaling	407	2376	1.1e-46	5.6e-44
GO:0051704	multi-organism process	342	1820	3e-46	1.5e-43
GO:0009751	response to salicylic acid stimulus	155	470	8.6e-44	4e-41
GO:0023060	signal transmission	322	1767	4.9e-41	2.2e-38
GO:0023046	signaling process	322	1768	5.5e-41	2.3e-38
GO:0007165	signal transduction	310	1670	8.4e-41	3.4e-38
GO:0071446	cellular response to salicylic acid stimulus	128	351	6.2e-40	2.4e-37
GO:0009863	salicylic acid mediated signaling pathway	126	349	5.8e-39	2.1e-36
GO:0031347	regulation of defense response	155	529	1.2e-38	4.1e-36
GO:0009743	response to carbohydrate stimulus	195	812	4.5e-38	1.5e-35
GO:0050794	regulation of cellular process	604	4595	1.5e-37	4.8e-35
GO:0080134	regulation of response to stress	155	544	1.8e-37	5.7e-35
GO:0050789	regulation of biological process	662	5235	5.6e-37	1.7e-34
GO:0008219	cell death	147	500	7.8e-37	2.2e-34
GO:0016265	death	147	500	7.8e-37	2.2e-34
GO:0009987	cellular process	1419	14419	3.2e-36	9e-34
GO:0050832	defense response to fungus	119	342	1.3e-35	3.6e-33
GO:0048583	regulation of response to stimulus	169	667	2e-35	5.1e-33
GO:0012501	programmed cell death	136	451	4.3e-35	1.1e-32
GO:0002682	regulation of immune system process	130	419	1.3e-34	3.1e-32
GO:0050776	regulation of immune response	130	419	1.3e-34	3.1e-32
GO:0009626	plant-type hypersensitive response	127	401	1.5e-34	3.4e-32
GO:0034050	host programmed cell death induced by symbiont	127	402	1.8e-34	4.1e-32
GO:0045088	regulation of innate immune response	129	415	2e-34	4.5e-32
GO:0033554	cellular response to stress	268	1473	7.7e-34	1.7e-31
GO:0065007	biological regulation	738	6222	1.5e-33	3.2e-31
GO:0009697	salicylic acid biosynthetic process	91	209	2.5e-33	5.1e-31
GO:0007242	intracellular signaling cascade	240	1252	3.1e-33	6.3e-31
GO:0009620	response to fungus	139	499	8.2e-33	1.6e-30
GO:0009862	systemic acquired resistance, salicylic acid mediated signaling pathway	98	251	1e-32	1.9e-30
GO:0010941	regulation of cell death	124	405	1.4e-32	2.6e-30
GO:0006464	protein modification process	406	2773	1.4e-32	2.7e-30
GO:0009617	response to bacterium	150	577	1.5e-32	2.7e-30
GO:0009696	salicylic acid metabolic process	92	222	2.3e-32	4e-30
GO:0010363	regulation of plant-type hypersensitive response	118	371	2.6e-32	4.4e-30
GO:0043412	macromolecule modification	447	3199	6.4e-32	1.1e-29
GO:0043067	regulation of programmed cell death	121	397	1.1e-31	1.9e-29
GO:0080135	regulation of cellular response to stress	118	379	1.3e-31	2.1e-29
GO:0034976	response to endoplasmic reticulum stress	113	352	2.8e-31	4.4e-29
GO:0006612	protein targeting to membrane	119	392	4.9e-31	7.7e-29
GO:0031348	negative regulation of defense response	99	273	5.9e-31	9.1e-29
GO:0000165	MAPKKK cascade	85	209	1.5e-29	2.3e-27
GO:0043687	post-translational protein modification	321	2075	4.5e-29	6.8e-27
GO:0048585	negative regulation of response to stimulus	108	349	7.6e-29	1.1e-26
GO:0023034	intracellular signaling pathway	121	433	8.7e-29	1.3e-26
GO:0007243	protein kinase cascade	85	223	5.8e-28	8.3e-26
GO:0044237	cellular metabolic process	1155	11509	6.3e-28	8.8e-26
GO:0071495	cellular response to endogenous stimulus	171	815	1.6e-27	2.2e-25
GO:0002679	respiratory burst during defense response	63	121	9.8e-27	1.3e-24
GO:0045730	respiratory burst	63	121	9.8e-27	1.3e-24
GO:0006468	protein amino acid phosphorylation	208	1134	1.2e-26	1.7e-24
GO:0009753	response to jasmonic acid stimulus	122	471	1.6e-26	2.1e-24
GO:0008152	metabolic process	1312	13633	3e-26	3.9e-24
GO:0023033	signaling pathway	128	519	4.2e-26	5.3e-24
GO:0009867	jasmonic acid mediated signaling pathway	90	282	5.2e-25	6.4e-23
GO:0071395	cellular response to jasmonic acid stimulus	90	282	5.2e-25	6.4e-23
GO:0006796	phosphate metabolic process	253	1571	5.6e-25	6.8e-23
GO:0006793	phosphorus metabolic process	253	1572	6.1e-25	7.3e-23
GO:0042742	defense response to bacterium	107	394	9.4e-25	1.1e-22
GO:0002252	immune effector process	88	273	1e-24	1.2e-22
GO:0009719	response to endogenous stimulus	257	1615	1e-24	1.2e-22
GO:0048519	negative regulation of biological process	215	1243	1.3e-24	1.4e-22
GO:0016310	phosphorylation	226	1354	4.4e-24	5e-22
GO:0060548	negative regulation of cell death	69	174	9.9e-24	1.1e-21
GO:0043069	negative regulation of programmed cell death	68	170	1.4e-23	1.5e-21
GO:0010310	regulation of hydrogen peroxide metabolic process	70	187	6.7e-23	7.2e-21
GO:0080010	regulation of oxygen and reactive oxygen species metabolic process	70	188	8.6e-23	9.1e-21
GO:0071216	cellular response to biotic stimulus	70	197	7.3e-22	7.7e-20
GO:0006984	ER-nuclear signaling pathway	69	193	1.1e-21	1.1e-19
GO:0071445	cellular response to protein stimulus	69	194	1.4e-21	1.4e-19
GO:0044238	primary metabolic process	1135	11717	3e-21	3e-19
GO:0009595	detection of biotic stimulus	51	104	5e-21	5e-19
GO:0009723	response to ethylene stimulus	93	353	6.5e-21	6.4e-19
GO:0006605	protein targeting	164	906	1.3e-20	1.2e-18
GO:0030968	endoplasmic reticulum unfolded protein response	65	185	3.4e-20	3.3e-18
GO:0034620	cellular response to unfolded protein	65	187	5.4e-20	5.1e-18
GO:0006986	response to unfolded protein	65	187	5.4e-20	5.1e-18
GO:0006886	intracellular protein transport	176	1044	2.9e-19	2.7e-17
GO:0070727	cellular macromolecule localization	180	1093	9.1e-19	8.5e-17
GO:0034613	cellular protein localization	176	1059	1e-18	9.5e-17
GO:0009628	response to abiotic stimulus	337	2635	3.7e-18	3.4e-16
GO:0042743	hydrogen peroxide metabolic process	84	335	6.4e-18	5.8e-16
GO:0044260	cellular macromolecule metabolic process	863	8616	8.6e-18	7.7e-16
GO:0051606	detection of stimulus	54	148	1.4e-17	1.2e-15
GO:0019438	aromatic compound biosynthetic process	128	680	1.8e-17	1.5e-15
GO:0048523	negative regulation of cellular process	141	789	1.9e-17	1.6e-15
GO:0006800	oxygen and reactive oxygen species metabolic process	84	347	3.8e-17	3.3e-15
GO:0045184	establishment of protein localization	181	1160	8.4e-17	7.1e-15
GO:0015031	protein transport	181	1160	8.4e-17	7.1e-15
GO:0044283	small molecule biosynthetic process	253	1865	2.6e-16	2.2e-14
GO:0043170	macromolecule metabolic process	904	9246	4e-16	3.3e-14
GO:0008104	protein localization	184	1216	6.5e-16	5.3e-14
GO:0046907	intracellular transport	205	1423	1.2e-15	9.7e-14
GO:0046394	carboxylic acid biosynthetic process	172	1116	1.4e-15	1.1e-13
GO:0016053	organic acid biosynthetic process	172	1116	1.4e-15	1.1e-13
GO:0031323	regulation of cellular metabolic process	353	2928	1.5e-15	1.2e-13
GO:0019222	regulation of metabolic process	377	3186	1.6e-15	1.3e-13
GO:0051789	response to protein stimulus	84	376	2.1e-15	1.6e-13
GO:0033036	macromolecule localization	216	1541	2.5e-15	1.9e-13
GO:0051649	establishment of localization in cell	217	1554	3.1e-15	2.3e-13
GO:0051641	cellular localization	222	1613	5.6e-15	4.3e-13
GO:0044281	small molecule metabolic process	452	4065	1.6e-14	1.2e-12
GO:0006725	cellular aromatic compound metabolic process	158	1022	1.7e-14	1.3e-12
GO:0009725	response to hormone stimulus	194	1375	4.4e-14	3.2e-12
GO:0043900	regulation of multi-organism process	42	118	1e-13	7.6e-12
GO:0032787	monocarboxylic acid metabolic process	203	1481	1.3e-13	9.5e-12
GO:0009755	hormone-mediated signaling pathway	107	600	1.7e-13	1.3e-11
GO:0043436	oxoacid metabolic process	264	2103	2e-13	1.4e-11
GO:0019752	carboxylic acid metabolic process	264	2103	2e-13	1.4e-11
GO:0006082	organic acid metabolic process	264	2105	2.2e-13	1.5e-11
GO:0032870	cellular response to hormone stimulus	111	641	3.3e-13	2.3e-11
GO:0042180	cellular ketone metabolic process	264	2123	5.1e-13	3.5e-11
GO:0009738	abscisic acid mediated signaling pathway	61	252	7.8e-13	5.4e-11
GO:0071215	cellular response to abscisic acid stimulus	63	267	8.6e-13	5.9e-11
GO:0009611	response to wounding	72	340	1.9e-12	1.3e-10
GO:0006807	nitrogen compound metabolic process	580	5675	2.1e-12	1.4e-10
GO:0009605	response to external stimulus	156	1087	5e-12	3.3e-10
GO:0044249	cellular biosynthetic process	749	7737	8.8e-12	5.8e-10
GO:0009737	response to abscisic acid stimulus	104	621	1.1e-11	6.9e-10
GO:0009058	biosynthetic process	764	7962	2.5e-11	1.7e-09
GO:0006355	regulation of transcription, DNA-dependent	279	2372	2.7e-11	1.8e-09
GO:0045449	regulation of transcription	279	2376	3.2e-11	2.1e-09
GO:0010468	regulation of gene expression	308	2695	4.2e-11	2.7e-09
GO:0044267	cellular protein metabolic process	493	4775	5e-11	3.2e-09
GO:0051252	regulation of RNA metabolic process	279	2388	5.2e-11	3.3e-09
GO:0052542	callose deposition during defense response	27	62	6.9e-11	4.3e-09
GO:0051179	localization	408	3819	7.6e-11	4.7e-09
GO:0031326	regulation of cellular biosynthetic process	299	2631	1.5e-10	9.3e-09
GO:0009889	regulation of biosynthetic process	299	2634	1.7e-10	1e-08
GO:0051171	regulation of nitrogen compound metabolic process	288	2517	1.8e-10	1.1e-08
GO:0019538	protein metabolic process	527	5220	2.1e-10	1.2e-08
GO:0010556	regulation of macromolecule biosynthetic process	285	2491	2.3e-10	1.4e-08
GO:0019219	regulation of nucleobase, nucleoside, nucleotide and nucleic acid metabolic process	284	2496	4.2e-10	2.5e-08
GO:0006810	transport	381	3577	5.4e-10	3.2e-08
GO:0060255	regulation of macromolecule metabolic process	313	2829	7.5e-10	4.4e-08
GO:0009873	ethylene mediated signaling pathway	36	125	7.8e-10	4.5e-08
GO:0051234	establishment of localization	385	3652	1.4e-09	7.8e-08
GO:0080090	regulation of primary metabolic process	305	2761	1.5e-09	8.6e-08
GO:0061025	membrane fusion	56	275	1.8e-09	1e-07
GO:0006944	cellular membrane fusion	56	275	1.8e-09	1e-07
GO:0006351	transcription, DNA-dependent	291	2618	2.2e-09	1.2e-07
GO:0006350	transcription	291	2620	2.3e-09	1.3e-07
GO:0032774	RNA biosynthetic process	291	2621	2.4e-09	1.3e-07
GO:0033037	polysaccharide localization	30	94	2.7e-09	1.5e-07
GO:0071369	cellular response to ethylene stimulus	37	144	6.2e-09	3.4e-07
GO:0052545	callose localization	29	93	7.7e-09	4.2e-07
GO:0001666	response to hypoxia	30	100	9e-09	4.9e-07
GO:0002237	response to molecule of bacterial origin	30	102	1.3e-08	7.1e-07
GO:0006139	nucleobase, nucleoside, nucleotide and nucleic acid metabolic process	477	4798	1.4e-08	7.6e-07
GO:0070482	response to oxygen levels	30	104	1.9e-08	1e-06
GO:0009692	ethylene metabolic process	34	131	2e-08	1.1e-06
GO:0009693	ethylene biosynthetic process	34	131	2e-08	1.1e-06
GO:0043449	cellular alkene metabolic process	34	133	2.8e-08	1.5e-06
GO:0043450	alkene biosynthetic process	34	133	2.8e-08	1.5e-06
GO:0000160	two-component signal transduction system (phosphorelay)	38	165	4.7e-08	2.4e-06
GO:0009581	detection of external stimulus	22	60	4.8e-08	2.4e-06
GO:0016070	RNA metabolic process	380	3734	6.9e-08	3.6e-06
GO:0043543	protein amino acid acylation	84	560	8.4e-08	4.3e-06
GO:0009314	response to radiation	154	1263	1.5e-07	7.8e-06
GO:0007568	aging	34	145	1.6e-07	8.3e-06
GO:0018409	peptide or protein amino-terminal blocking	79	529	2.4e-07	1.2e-05
GO:0018377	protein myristoylation	79	529	2.4e-07	1.2e-05
GO:0006499	N-terminal protein myristoylation	79	529	2.4e-07	1.2e-05
GO:0018319	protein amino acid myristoylation	79	529	2.4e-07	1.2e-05
GO:0006498	N-terminal protein lipidation	79	529	2.4e-07	1.2e-05
GO:0016568	chromatin modification	70	447	2.4e-07	1.2e-05
GO:0042158	lipoprotein biosynthetic process	81	551	3e-07	1.4e-05
GO:0006497	protein amino acid lipidation	81	551	3e-07	1.4e-05
GO:0031365	N-terminal protein amino acid modification	79	533	3.1e-07	1.5e-05
GO:0042157	lipoprotein metabolic process	81	552	3.2e-07	1.5e-05
GO:0009416	response to light stimulus	145	1188	3.4e-07	1.6e-05
GO:0006555	methionine metabolic process	45	236	3.5e-07	1.7e-05
GO:0009612	response to mechanical stimulus	21	63	3.5e-07	1.7e-05
GO:0009066	aspartate family amino acid metabolic process	50	278	3.8e-07	1.8e-05
GO:0009625	response to insect	23	76	4.1e-07	1.9e-05
GO:0010260	organ senescence	26	96	4.6e-07	2.1e-05
GO:0010149	senescence	26	96	4.6e-07	2.1e-05
GO:0009266	response to temperature stimulus	122	962	5.3e-07	2.4e-05
GO:0042538	hyperosmotic salinity response	35	162	5.8e-07	2.6e-05
GO:0016569	covalent chromatin modification	65	419	8.6e-07	3.9e-05
GO:0071456	cellular response to hypoxia	13	24	9.1e-07	4.1e-05
GO:0018193	peptidyl-amino acid modification	85	610	1.1e-06	4.9e-05
GO:0006979	response to oxidative stress	82	582	1.2e-06	5.2e-05
GO:0007154	cell communication	100	758	1.2e-06	5.3e-05
GO:0009816	defense response to bacterium, incompatible interaction	15	35	1.4e-06	6e-05
GO:0071453	cellular response to oxygen levels	13	26	1.8e-06	8e-05
GO:0061024	membrane organization	77	543	2e-06	8.5e-05
GO:0016044	cellular membrane organization	77	543	2e-06	8.5e-05
GO:0009646	response to absence of light	15	37	2.4e-06	0.0001
GO:0009414	response to water deprivation	63	416	2.6e-06	0.00011
GO:0006575	cellular amino acid derivative metabolic process	94	714	2.7e-06	0.00012
GO:0009408	response to heat	50	303	3.4e-06	0.00015
GO:0051276	chromosome organization	97	752	4.1e-06	0.00017
GO:0042434	indole derivative metabolic process	31	148	4.3e-06	0.00018
GO:0042430	indole and derivative metabolic process	31	148	4.3e-06	0.00018
GO:0006325	chromatin organization	78	566	4.3e-06	0.00018
GO:0009415	response to water	63	424	4.4e-06	0.00018
GO:0032501	multicellular organismal process	389	4020	5.4e-06	0.00022
GO:0006865	amino acid transport	44	266	1.2e-05	0.0005
GO:0016043	cellular component organization	310	3141	1.5e-05	0.0006
GO:0015849	organic acid transport	46	289	1.8e-05	0.00075
GO:0042398	cellular amino acid derivative biosynthetic process	72	534	1.9e-05	0.00078
GO:0015837	amine transport	44	272	2e-05	0.0008
GO:0046942	carboxylic acid transport	45	283	2.3e-05	0.00093
GO:0006346	methylation-dependent chromatin silencing	25	117	2.7e-05	0.0011
GO:0016570	histone modification	54	371	3.4e-05	0.0014
GO:0016045	detection of bacterium	9	16	3.6e-05	0.0014
GO:0006970	response to osmotic stress	101	842	3.8e-05	0.0015
GO:0010035	response to inorganic substance	124	1086	4e-05	0.0016
GO:0010150	leaf senescence	18	70	4.6e-05	0.0018
GO:0009651	response to salt stress	95	788	5.4e-05	0.0021
GO:0042435	indole derivative biosynthetic process	27	139	5.5e-05	0.0021
GO:0034645	cellular macromolecule biosynthetic process	481	5243	5.8e-05	0.0022
GO:0016571	histone methylation	45	296	6e-05	0.0023
GO:0006342	chromatin silencing	39	242	6.1e-05	0.0023
GO:0009059	macromolecule biosynthetic process	486	5312	6.7e-05	0.0026
GO:0006304	DNA modification	32	183	7.1e-05	0.0027
GO:0009311	oligosaccharide metabolic process	39	244	7.1e-05	0.0027
GO:0031399	regulation of protein modification process	28	150	7.4e-05	0.0028
GO:0009642	response to light intensity	43	282	8.2e-05	0.0031
GO:0000302	response to reactive oxygen species	49	338	8.3e-05	0.0031
GO:0035304	regulation of protein amino acid dephosphorylation	26	135	8.4e-05	0.0031
GO:0009404	toxin metabolic process	35	211	8.6e-05	0.0031
GO:0009407	toxin catabolic process	35	211	8.6e-05	0.0031
GO:0009615	response to virus	32	185	8.5e-05	0.0031
GO:0007166	cell surface receptor linked signaling pathway	29	160	8.8e-05	0.0032
GO:0045814	negative regulation of gene expression, epigenetic	39	247	8.9e-05	0.0033
GO:0009817	defense response to fungus, incompatible interaction	13	41	9e-05	0.0033
GO:0042343	indole glucosinolate metabolic process	8	14	9e-05	0.0033
GO:0035303	regulation of dephosphorylation	26	137	0.0001	0.0038
GO:0006479	protein amino acid methylation	45	305	0.00011	0.004
GO:0008213	protein amino acid alkylation	45	305	0.00011	0.004
GO:0006306	DNA methylation	31	180	0.00012	0.0041
GO:0006305	DNA alkylation	31	180	0.00012	0.0041
GO:0006972	hyperosmotic response	39	251	0.00012	0.0043
GO:0051607	defense response to virus	28	155	0.00012	0.0043
GO:0014070	response to organic cyclic substance	27	148	0.00014	0.0048
GO:0010583	response to cyclopentenone	27	148	0.00014	0.0048
GO:0007049	cell cycle	94	802	0.00015	0.0051
GO:0010120	camalexin biosynthetic process	7	11	0.00015	0.0053
GO:0052317	camalexin metabolic process	7	11	0.00015	0.0053
GO:0009409	response to cold	77	629	0.00017	0.006
GO:0007275	multicellular organismal development	361	3864	0.00018	0.0061
GO:0051817	modification of morphology or physiology of other organism during symbiotic interaction	22	110	0.00018	0.0061
GO:0044003	modification by symbiont of host morphology or physiology	22	110	0.00018	0.0061
GO:0009791	post-embryonic development	218	2188	0.00019	0.0064
GO:0005984	disaccharide metabolic process	35	221	0.00019	0.0064
GO:0016458	gene silencing	59	450	0.0002	0.0068
GO:0019220	regulation of phosphate metabolic process	36	231	0.0002	0.0068
GO:0051174	regulation of phosphorus metabolic process	36	231	0.0002	0.0068
GO:0042436	indole derivative catabolic process	18	81	0.00022	0.0074
GO:0042431	indole metabolic process	7	12	0.00023	0.0074
GO:0052315	phytoalexin biosynthetic process	7	12	0.00023	0.0074
GO:0052314	phytoalexin metabolic process	7	12	0.00023	0.0074
GO:0009700	indole phytoalexin biosynthetic process	7	12	0.00023	0.0074
GO:0046217	indole phytoalexin metabolic process	7	12	0.00023	0.0074
GO:0032502	developmental process	379	4094	0.00023	0.0075
GO:0009682	induced systemic resistance	9	22	0.00024	0.0077
GO:0031349	positive regulation of defense response	13	47	0.00028	0.009
GO:0006790	sulfur metabolic process	81	683	0.0003	0.0095
GO:0006259	DNA metabolic process	91	790	0.00032	0.01
GO:0010286	heat acclimation	18	84	0.00033	0.01
GO:0016246	RNA interference	30	184	0.00034	0.011
GO:0010382	cellular cell wall macromolecule metabolic process	32	203	0.00037	0.012
GO:0016556	mRNA modification	20	101	0.00039	0.012
GO:0002684	positive regulation of immune system process	12	43	0.00044	0.014
GO:0045089	positive regulation of innate immune response	12	43	0.00044	0.014
GO:0050778	positive regulation of immune response	12	43	0.00044	0.014
GO:0048518	positive regulation of biological process	100	896	0.00044	0.014
GO:0040029	regulation of gene expression, epigenetic	63	508	0.00048	0.015
GO:0015706	nitrate transport	32	207	0.00051	0.016
GO:0010410	hemicellulose metabolic process	31	198	0.00051	0.016
GO:0000278	mitotic cell cycle	42	302	0.00055	0.017
GO:0045892	negative regulation of transcription, DNA-dependent	52	400	0.00055	0.017
GO:0016481	negative regulation of transcription	52	400	0.00055	0.017
GO:0051253	negative regulation of RNA metabolic process	52	400	0.00055	0.017
GO:0016311	dephosphorylation	36	245	0.00055	0.017
GO:0009553	embryo sac development	36	245	0.00055	0.017
GO:0006519	cellular amino acid and derivative metabolic process	138	1324	0.00059	0.018
GO:0035196	production of miRNAs involved in gene silencing by miRNA	23	130	0.0006	0.018
GO:0044419	interspecies interaction between organisms	23	130	0.0006	0.018
GO:0044277	cell wall disassembly	7	15	0.00064	0.019
GO:0060871	cellular cell wall disassembly	7	15	0.00064	0.019
GO:0009830	cell wall modification during abscission	7	15	0.00064	0.019
GO:0051701	interaction with host	22	123	0.00069	0.02
GO:0008037	cell recognition	11	39	0.0007	0.021
GO:0048544	recognition of pollen	11	39	0.0007	0.021
GO:0010629	negative regulation of gene expression	72	611	0.00073	0.021
GO:0044264	cellular polysaccharide metabolic process	71	601	0.00074	0.022
GO:0007292	female gamete generation	24	141	0.00075	0.022
GO:0070882	cellular cell wall organization or biogenesis	48	367	0.00079	0.023
GO:0045491	xylan metabolic process	29	186	0.0008	0.023
GO:0009684	indoleacetic acid biosynthetic process	20	108	0.00081	0.023
GO:0010558	negative regulation of macromolecule biosynthetic process	53	418	0.00083	0.024
GO:0070592	cell wall polysaccharide biosynthetic process	29	187	0.00086	0.024
GO:0044038	cell wall macromolecule biosynthetic process	29	187	0.00086	0.024
GO:0007047	cellular cell wall organization	7	16	0.00086	0.024
GO:0010605	negative regulation of macromolecule metabolic process	74	636	0.00085	0.024
GO:0070589	cellular component macromolecule biosynthetic process	29	187	0.00086	0.024
GO:0009838	abscission	13	54	0.00086	0.024
GO:0034968	histone lysine methylation	35	243	0.00089	0.025
GO:0009683	indoleacetic acid metabolic process	20	109	0.0009	0.025
GO:0006820	anion transport	46	350	0.00091	0.025
GO:0005975	carbohydrate metabolic process	217	2249	0.00093	0.026
GO:0052018	modulation by symbiont of RNA levels in host	19	102	0.001	0.028
GO:0052249	modulation of RNA levels in other organism during symbiotic interaction	19	102	0.001	0.028
GO:0009616	virus induced gene silencing	19	102	0.001	0.028
GO:0007017	microtubule-based process	42	313	0.001	0.028
GO:0045934	negative regulation of nucleobase, nucleoside, nucleotide and nucleic acid metabolic process	52	413	0.0011	0.029
GO:0010167	response to nitrate	30	199	0.0011	0.029
GO:0044403	symbiosis, encompassing mutualism through parasitism	22	128	0.0011	0.03
GO:0009890	negative regulation of biosynthetic process	53	425	0.0012	0.031
GO:0031327	negative regulation of cellular biosynthetic process	53	425	0.0012	0.031
GO:0006569	tryptophan catabolic process	16	79	0.0012	0.031
GO:0051172	negative regulation of nitrogen compound metabolic process	52	415	0.0012	0.031
GO:0046218	indolalkylamine catabolic process	16	79	0.0012	0.031
GO:0046352	disaccharide catabolic process	8	23	0.0012	0.033
GO:0045492	xylan biosynthetic process	28	183	0.0013	0.033
GO:0006260	DNA replication	44	337	0.0013	0.035
GO:0006996	organelle organization	198	2044	0.0013	0.035
GO:0009560	embryo sac egg cell differentiation	23	139	0.0013	0.035
GO:0009313	oligosaccharide catabolic process	8	24	0.0016	0.041
GO:0006470	protein amino acid dephosphorylation	31	214	0.0016	0.041
GO:0009056	catabolic process	209	2182	0.0016	0.042
GO:0044106	cellular amine metabolic process	101	947	0.0016	0.042
GO:0009875	pollen-pistil interaction	11	44	0.0016	0.042
GO:0009851	auxin biosynthetic process	21	124	0.0016	0.043
GO:0006520	cellular amino acid metabolic process	95	882	0.0017	0.043
GO:0032268	regulation of cellular protein metabolic process	31	215	0.0017	0.043
GO:0042542	response to hydrogen peroxide	36	263	0.0017	0.043
GO:0007010	cytoskeleton organization	60	507	0.0018	0.045
GO:0000226	microtubule cytoskeleton organization	34	246	0.0019	0.049
GO:0005976	polysaccharide metabolic process	79	712	0.0019	0.049
GO:0009718	anthocyanin biosynthetic process	25	63	1.3e-11	8e-08
GO:0009813	flavonoid biosynthetic process	46	225	3.2e-11	9.9e-08
GO:0009698	phenylpropanoid metabolic process	63	405	2.4e-10	3.5e-07
GO:0009699	phenylpropanoid biosynthetic process	55	327	2.8e-10	3.5e-07
GO:0009812	flavonoid metabolic process	47	251	2.6e-10	3.5e-07
GO:0009719	response to endogenous stimulus	165	1615	3.9e-10	4.1e-07
GO:0009725	response to hormone stimulus	143	1375	2.2e-09	2e-06
GO:0046283	anthocyanin metabolic process	25	87	3.4e-09	2.6e-06
GO:0009411	response to UV	41	247	6.9e-08	4.3e-05
GO:0010224	response to UV-B	25	104	6.8e-08	4.3e-05
GO:0010033	response to organic substance	236	2754	1.4e-07	7.4e-05
GO:0042398	cellular amino acid derivative biosynthetic process	67	534	1.4e-07	7.4e-05
GO:0046148	pigment biosynthetic process	43	282	2.7e-07	0.00013
GO:0006575	cellular amino acid derivative metabolic process	80	714	6.3e-07	0.00028
GO:0042221	response to chemical stimulus	313	3978	1.7e-06	0.00071
GO:0042440	pigment metabolic process	48	361	2e-06	0.00077
GO:0019748	secondary metabolic process	118	1247	4.5e-06	0.0017
GO:0019438	aromatic compound biosynthetic process	72	680	1.3e-05	0.0046
GO:0009739	response to gibberellin stimulus	27	166	1.6e-05	0.0051
GO:0006725	cellular aromatic compound metabolic process	98	1022	1.8e-05	0.0057
GO:0044283	small molecule biosynthetic process	159	1865	2.4e-05	0.0071
GO:0009737	response to abscisic acid stimulus	66	621	2.7e-05	0.0077
GO:0050896	response to stimulus	454	6292	3.2e-05	0.0088
GO:0009889	regulation of biosynthetic process	211	2634	4.1e-05	0.0097
GO:0006355	regulation of transcription, DNA-dependent	193	2372	4e-05	0.0097
GO:0051252	regulation of RNA metabolic process	194	2388	4.2e-05	0.0097
GO:0031326	regulation of cellular biosynthetic process	211	2631	3.9e-05	0.0097
GO:0045449	regulation of transcription	193	2376	4.4e-05	0.0099
GO:0009744	response to sucrose stimulus	30	210	4.9e-05	0.01
GO:0009644	response to high light intensity	31	224	6.3e-05	0.013
GO:0034285	response to disaccharide stimulus	30	213	6.1e-05	0.013
GO:0051171	regulation of nitrogen compound metabolic process	200	2517	0.0001	0.019
GO:0031323	regulation of cellular metabolic process	228	2928	0.0001	0.019
GO:0009733	response to auxin stimulus	48	431	0.00012	0.021
GO:0019219	regulation of nucleobase, nucleoside, nucleotide and nucleic acid metabolic process	198	2496	0.00012	0.021
GO:0046173	polyol biosynthetic process	16	81	0.00012	0.021
GO:0010556	regulation of macromolecule biosynthetic process	196	2491	0.0002	0.033
GO:0080090	regulation of primary metabolic process	214	2761	0.00022	0.035
GO:0009408	response to heat	36	303	0.00027	0.043
The GO terms marked in pink represent enriched GO terms in genes up-regulated in kaku4-2
The GO terms marked in green represent enriched GO terms in genes down-regulated in kaku4-2
