# Supplementary material for: Nuclear lamina component KAKU4 regulates chromatin states and transcriptional regulation in the Arabidopsis genome
Source: BMC Biol. 2024 Apr 12;22:80. doi: 10.1186/s12915-024-01882-5 (PMC11015597; doi:10.1186/s12915-024-01882-5)
Supplement: Supplementary file 10 — Additional file 10: Table S11. Gene set enrichment analysis (GSEA) for differentially expressed genes between the kaku4-2 mutant and WT. [file 12915_2024_1882_MOESM10_ESM.xlsx]

## Sheet: Sheet1
Supplementary Table S11 | Gene set enrichment analysis (GSEA) for differentially expressed genes between the kaku4-2 mutant and WT.
Term ID	Description	Qnum	Catogory	Bnum	FDR P-value
CELL	GO:0005623 cell, GOslim:cellular_component	1899	Map	21653	2.13e-26
TRANSPORT	GO:0006810 transport, GOslim:biological_process	381	Map	3559	5.03e-08
KEGG_PLANT-PATHOGEN_INTERACTION	Plant-pathogen interaction	31	KEGG	138	0.00053
SIGNALLING	signalling	215	Map	1363	1.81e-24
SIGNALLING.RECEPTOR_KINASES	signalling.receptor kinases	108	Map	542	1.51e-17
NOT_ASSIGNED.NO_ONTOLOGY.PENTATRICOPEPTIDE_(PPR)_REPEAT-CONTAINING_PROTEIN	not assigned.no ontology.pentatricopeptide (PPR) repeat-containing protein	82	Map	444	2.05e-11
STRESS	stress	145	Map	1228	2.76e-07
STRESS.BIOTIC	stress.biotic	103	Map	776	3.93e-07
HORMONE_METABOLISM.ETHYLENE.SIGNAL_TRANSDUCTION	hormone metabolism.ethylene.signal transduction	17	Map	35	5.34e-06
SIGNALLING.RECEPTOR_KINASES.DUF_26	signalling.receptor kinases.DUF 26	20	Map	52	5.41e-06
CELL	cell	98	Map	830	0.000113
SIGNALLING.CALCIUM	signalling.calcium	40	Map	232	0.000173
PROTEIN.POSTRANSLATIONAL_MODIFICATION	protein.postranslational modification	88	Map	736	0.00023
RNA.REGULATION_OF_TRANSCRIPTION.WRKY_DOMAIN_TRANSCRIPTION_FACTOR_FAMILY	RNA.regulation of transcription.WRKY domain transcription factor family	20	Map	73	0.000333
HORMONE_METABOLISM.ETHYLENE	hormone metabolism.ethylene	23	Map	100	0.000646
RNA	RNA	266	Map	3046	0.00217
SIGNALLING.LIGHT	signalling.light	22	Map	106	0.00353
CELL.ORGANISATION	cell.organisation	53	Map	407	0.00353
RNA.REGULATION_OF_TRANSCRIPTION	RNA.regulation of transcription	217	Map	2434	0.0041
SIGNALLING.RECEPTOR_KINASES.LEUCINE_RICH_REPEAT_II	signalling.receptor kinases.leucine rich repeat II	8	Map	13	0.00514
MINOR_CHO_METABOLISM.TREHALOSE.POTENTIAL_TPS/TPP	minor CHO metabolism.trehalose.potential TPS/TPP	6	Map	7	0.0152
MINOR_CHO_METABOLISM	minor CHO metabolism	22	Map	124	0.022
REDOX.THIOREDOXIN.PDIL	redox.thioredoxin.PDIL	7	Map	13	0.0272
CELL_WALL.CELL_WALL_PROTEINS	cell wall.cell wall proteins	32	Map	95	6.11e-11
CELL_WALL.CELL_WALL_PROTEINS.AGPS.AGP	cell wall.cell wall proteins.AGPs.AGP	23	Map	45	1.51e-10
CELL_WALL.CELL_WALL_PROTEINS.AGPS	cell wall.cell wall proteins.AGPs	23	Map	47	2.04e-10
HORMONE_METABOLISM	hormone metabolism	65	Map	541	5.78e-06
TRANSPORT.MAJOR_INTRINSIC_PROTEINS	transport.Major Intrinsic Proteins	14	Map	42	0.000297
RNA.REGULATION_OF_TRANSCRIPTION	RNA.regulation of transcription	184	Map	2434	0.000801
SECONDARY_METABOLISM.FLAVONOIDS	secondary metabolism.flavonoids	19	Map	94	0.00149
HORMONE_METABOLISM.AUXIN.INDUCED-REGULATED-RESPONSIVE-ACTIVATED	hormone metabolism.auxin.induced-regulated-responsive-activated	24	Map	149	0.00241
SECONDARY_METABOLISM	secondary metabolism	48	Map	444	0.00318
HORMONE_METABOLISM.AUXIN	hormone metabolism.auxin	27	Map	189	0.00376
CELL_WALL	cell wall	55	Map	548	0.00415
MISC.PLASTOCYANIN-LIKE	misc.plastocyanin-like	11	Map	36	0.00415
TRANSPORT	transport	87	Map	1021	0.00578
STRESS.ABIOTIC	stress.abiotic	46	Map	445	0.00854
RNA.REGULATION_OF_TRANSCRIPTION.TCP_TRANSCRIPTION_FACTOR_FAMILY	RNA.regulation of transcription.TCP transcription factor family	8	Map	23	0.023
RNA.REGULATION_OF_TRANSCRIPTION.AP2/EREBP,_APETALA2/ETHYLENE-RESPONSIVE_ELEMENT_BINDING_PROTEIN_FAMILY	RNA.regulation of transcription.AP2/EREBP, APETALA2/Ethylene-responsive element binding protein family	18	Map	115	0.0231
RNA.REGULATION_OF_TRANSCRIPTION.MYB-RELATED_TRANSCRIPTION_FACTOR_FAMILY	RNA.regulation of transcription.MYB-related transcription factor family	11	Map	47	0.0231
DEVELOPMENT	development	67	Map	788	0.0368
RNA	RNA	206	Map	3046	0.0368
NOT_ASSIGNED.NO_ONTOLOGY.GLYCINE_RICH_PROTEINS	not assigned.no ontology.glycine rich proteins	15	Map	90	0.0368
The gene sets marked in pink represent enriched gene sets in genes up-regulated in kaku4-2
The gene sets marked in green represent enriched gene sets in genes down-regulated in kaku4-2
