# Supplementary material for: Nuclear lamina component KAKU4 regulates chromatin states and transcriptional regulation in the Arabidopsis genome
Source: BMC Biol. 2024 Apr 12;22:80. doi: 10.1186/s12915-024-01882-5 (PMC11015597; doi:10.1186/s12915-024-01882-5)
Supplement: Supplementary file 11 — Additional file 11: Table S12. Genes with higher depositions of H3K27me3 in WT and up-regulated in kaku4-2 mutant. [file 12915_2024_1882_MOESM11_ESM.xlsx]

## Sheet: Sheet2
Supplementary Table S12 | Genes with higher deposition of H3K27me3 in WT and up-regulated in kaku4-2 mutant.
locus ID	Location	Chr	Strand	Dist to TSS	-10*LOG10(pvalue)	Fold_enrichment	FDR(%)	kaku4-2_FPKM-median	WT_FPKM-median	log2(kaku4-2/WT)	Pvalue	Gene Symbols	Gene Model Description
AT1G01670	1000-1500	chr1	-	-1017	131.41	2.56	11.89	0.930801	0.497138	0.904826	0.03815	0	RING/U-box superfamily protein;(source:Araport11)
AT1G01680	genebody	chr1	-	+1362	131.41	2.56	11.89	8.89253	2.85574	1.63873	5e-05	PLANT U-BOX 54 (PUB54);PLANT U-BOX 54 (ATPUB54)	plant U-box 54;(source:Araport11)
AT1G02360	genebody	chr1	-	+290	186.64	3.76	6.19	6.99943	3.36887	1.05497	5e-05	0	Chitinase family protein;(source:Araport11)
AT1G02400	genebody	chr1	+	+373	384.27	3.99	2.23	4.40633	2.58069	0.771821	0.00025	ARABIDOPSIS THALIANA GIBBERELLIN 2-OXIDASE 4 (ATGA2OX4);ARABIDOPSIS THALIANA GIBBERELLIN 2-OXIDASE 6 (ATGA2OX6);GIBBERELLIN 2-OXIDASE 6 (GA2OX6);DOWNSTREAM TARGET OF AGL15 1 (DTA1)	Encodes a gibberellin 2-oxidase that acts on C19 gibberellins but not C20 gibberellins.
AT1G02610	1500-2000	chr1	-	-1986	345.41	2.93	2.43	15.2246	9.88535	0.62304	5e-05	0	RING/FYVE/PHD zinc finger superfamily protein;(source:Araport11)
AT1G03850	genebody	chr1	-	+186	238.23	3.59	4.19	46.0403	23.3902	0.976993	5e-05	(ROXY18);GLUTAREDOXIN 13 (GRXS13);GLUTAREDOXIN 13 (ATGRXS13)	Encodes glutaredoxin ATGRXS13, required to facilitate Botrytis cinerea infection of Arabidopsis thaliana plants. Sylvain La Camera et al (2011, PMID:21756272) reported a third splice variant in addition to the two annotated in TAIR10. It is a member of the CC-type glutaredoxin (ROXY) family that has been shown to interact with the transcription factor TGA2 and suppress ORA59 promoter activity.
AT1G03980	500-1000	chr1	-	-895	243.18	2.96	4	4.97158	3.10647	0.678428	0.00065	PHYTOCHELATIN SYNTHASE 2 (PCS2);PHYTOCHELATIN SYNTHASE 2 (ATPCS2)	Encodes a protein with phytochelatin synthase activity which binds Cd2+ and Cd-glutathione complexes with high affinity. The protein has been postulated to be involved in Cd2+ tolerance. AtPCS2 expression appears to be less than that of AtPCS1, explaining the inability of endogenous AtPCS2 to substitute for AtPCS1 in the cad1-3 mutant (AtPCS1 null).
AT1G04280	genebody	chr1	-	+1949	85.68	2.08	22.38	5.91603	3.41971	0.790755	5e-05	NAD KINASE-CAM DEPENDENT (NADKC)	P-loop containing nucleoside triphosphate hydrolases superfamily protein;(source:Araport11)
AT1G07650	1000-1500	chr1	-	-1408	263.41	2.92	3.56	4.31455	2.74692	0.651395	5e-05	0	Leucine-rich repeat transmembrane protein kinase;(source:Araport11)
AT1G08130	1500-2000	chr1	-	-1715	256.07	2.52	3.81	1.99922	1.27342	0.650729	5e-05	DNA LIGASE 1 (LIG1);DNA LIGASE 1 (ATLIG1)	Encodes the Arabidopsis DNA ligase 1 that provides the major DNA ligase activity in cells and plays a key role in both DNA replication and excision repair pathways. In addition, it is an important component of the active DNA demethylation machinery and is indispensable for cell viability. AtLIG1 expresses one major and two minor mRNA transcripts differing only in the length of the 5' untranslated…
AT1G08320	genebody	chr1	-	+2304	1708.24	3.4	1.02	0.325271	0.182076	0.837101	0.0307	TGACG (TGA) MOTIF-BINDING PROTEIN 9 (TGA9); (bZIP21)	bZIP transcription factor family protein;(source:Araport11)
AT1G08660	1000-1500	chr1	-	-1355	1443.03	3.77	1.04	5.72719	3.28785	0.800683	5e-05	SIALYLTRANSFERASE-LIKE 1 (SIA1);MALE GAMETOPHYTE DEFECTIVE 2 (MGP2)	Encodes a sialyltransferase-like protein that is localized to the Golgi apparatus and is involved in pollen tube growth and pollen germination.
AT1G09080	genebody	chr1	-	+588	73.31	2.13	27.93	2.38755	0.909364	1.3926	5e-05	BINDING PROTEIN 3 (BIP3)	Heat shock protein 70 (Hsp 70) family protein;(source:Araport11)
AT1G09240	genebody	chr1	+	+145	102.46	2.8	17.05	4.61813	2.79335	0.725312	5e-05	NICOTIANAMINE SYNTHASE 3 (NAS3);ARABIDOPSIS THALIANA NICOTIANAMINE SYNTHASE 3 (ATNAS3)	Encodes a nicotianamine synthase.
AT1G09500	genebody	chr1	+	+1784	415.89	2.72	1.97	15.2251	4.80076	1.66512	5e-05	0	similar to Eucalyptus gunnii alcohol dehydrogenase of unknown physiological function (GI:1143445), Vigna unguiculata (gi:1854445), NOT a cinnamyl-alcohol dehydrogenase
AT1G09932	genebody	chr1	-	+926	215.55	3.83	5.16	23.2873	12.9803	0.84322	5e-05	0	Phosphoglycerate mutase family protein;(source:Araport11)
AT1G10240	1500-2000	chr1	-	-1711	717.36	3.97	1.04	0.708395	0.327391	1.11354	5e-05	FAR1-RELATED SEQUENCE 11 (FRS11)	FAR1-related sequence 11;(source:Araport11)
AT1G11190	genebody	chr1	-	+502	51.53	1.85	42.96	4.51032	2.38456	0.919507	0.007	ENDONUCLEASE 1 (ENDO1);BIFUNCTIONAL NUCLEASE I (BFN1)	Encodes a bifunctional nuclease that acts on both RNA and DNA involved in nucleic acid degradation to facilitate nucleotide and phosphate recovery during senescence. It has mismatch-specific endonuclease activity with wide recognition of single base mismatches as well as the ability to cleave indel types of mismatches (heteroduplexes with loops).
AT1G12120	1000-1500	chr1	-	-1256	216.42	3.69	5.11	9.03108	5.91178	0.611306	5e-05	0	hypothetical protein (DUF863);(source:Araport11)
AT1G14040	500-1000	chr1	+	-850	1230.55	4.7	0.86	0.510851	0.152649	1.74268	0.00455	PHO1 HOMOLOG 3 (PHO1;H3)	Encodes a PHO1 homologue that is upregulated in response to Zn deficiency and is involved in Pi homeostasis in response to Zn deficiency. The mRNA is cell-to-cell mobile.
AT1G14870	genebody	chr1	-	+470	145.74	3.1	10.01	108.832	63.2134	0.7838	5e-05	(AtPCR2);PLANT CADMIUM RESISTANCE 2 (PCR2)	PCR2 encodes a membrane protein involved in zinc transport and detoxification.
AT1G14880	0-500	chr1	-	-129	648.83	3.27	1.19	1943.31	943.399	1.04258	5e-05	(AtPCR1);PLANT CADMIUM RESISTANCE 1 (PCR1)	PLANT CADMIUM RESISTANCE 1;(source:Araport11)
AT1G15630	genebody	chr1	+	+673	361.15	2.95	2.42	0.678193	0.0539388	3.6523	0.017	0	transmembrane protein;(source:Araport11)
AT1G15660	1500-2000	chr1	+	-1707	219.65	3.04	4.93	0.627934	0.359984	0.80268	0.02905	CENTROMERE PROTEIN C (CENP-C);CENP-C HOMOLOGUE (CENP-C)	Encodes a homologue of the human centromeric protein C (CENP-C). CENP-C co-localizes with the 180 bp centromeric regions of chromosomes throughout the cell cycle, but does not completely cover the 180 bp regions.
AT1G16280	1500-2000	chr1	-	-1914	158.17	2.33	8.39	2.18884	1.05794	1.04891	5e-05	RNA HELICASE 36 (RH36);SLOW WALKER 3 (SWA3);ARABIDOPSIS THALIANA RNA HELICASE 36 (AtRH36)	Encodes a putative DEAD-box RNA helicase. Essential for female gametogenesis.
AT1G16710	1500-2000	chr1	+	-1589	83.89	2.41	23.1	0.882896	0.50088	0.817779	5e-05	HISTONE ACETYLTRANSFERASE OF THE CBP FAMILY 12 (HAC12)	Encodes an enzyme with histone acetyltransferase activity that can use both H3 and H4 histones as substrates. No single prior lysine acetylation is sufficient to block HAC12 acetylation of the H3 or H4 peptides, suggesting that HAC12 can acetylate any of several lysines present in the peptides.
AT1G16900	1000-1500	chr1	-	-1208	201.02	2.8	5.63	6.04095	3.88827	0.635647	5e-05	EMS-MUTAGENIZED BRI1 SUPPRESSOR 3 (EBS3)	Encodes the Arabidopsis ortholog of the yeast/human ALG9 catalyzing the luminal addition of two alpha-1,2 Man residues in assembling Glc3Man9GlcNAc2.
AT1G16950	1500-2000	chr1	+	-1880	3100	4.77	2.07	1.96095	0.671032	1.5471	0.0105	0	transmembrane protein;(source:Araport11)
AT1G18400	genebody	chr1	+	+632	278.58	3.74	3.3	21.6564	12.2968	0.816511	5e-05	BR ENHANCED EXPRESSION 1 (BEE1)	Encodes the brassinosteroid signaling component BEE1 (BR-ENHANCED EXPRESSION 1). Positively modulates the shade avoidance syndrome in Arabidopsis seedlings.
AT1G18570	genebody	chr1	+	+977	198.65	2.71	5.74	6.87843	2.73333	1.33142	5e-05	MYB DOMAIN PROTEIN 51 (MYB51);MYB DOMAIN PROTEIN 51 (AtMYB51);HIGH INDOLIC GLUCOSINOLATE 1 (HIG1); (BW51B); (BW51A)	Encodes a member of the R2R3-MYB transcription family. Involved in indole glucosinolate biosynthesis. The mRNA is cell-to-cell mobile.
AT1G19250	genebody	chr1	-	+494	2326.3	4.21	1.52	4.56503	0.594005	2.94208	5e-05	FLAVIN-DEPENDENT MONOOXYGENASE 1 (FMO1)	FMO1 is required for full expression of TIR-NB-LRR conditioned resistance to avirulent pathogens and for basal resistance to invasive virulent pathogens. Functions in an EDS1-regulated but SA-independent mechanism that promotes resistance and cell death at pathogen infection sites. FMO1 functions as a pipecolate N-hydroxylase and catalyzes the biochemical conversion of pipecolic acid to N-hydroxy…
AT1G21110	genebody	chr1	-	+1095	602.1	3.58	1.22	3.05311	1.64292	0.894017	5e-05	INDOLE GLUCOSINOLATE O-METHYLTRANSFERASE 3 (IGMT3)	O-methyltransferase family protein;(source:Araport11)
AT1G21120	genebody	chr1	-	+1139	323	2.86	2.7	4.1247	2.69131	0.615981	0.022	INDOLE GLUCOSINOLATE O-METHYLTRANSFERASE 2 (IGMT2)	O-methyltransferase family protein;(source:Araport11)
AT1G21540	genebody	chr1	-	+723	73.11	2.68	28.02	0.982093	0.60232	0.705329	0.00025	0	AMP-dependent synthetase and ligase family protein;(source:Araport11)
AT1G22570	genebody	chr1	-	+924	133.76	2.21	11.54	2.13749	1.34351	0.669911	0.00075	0	Major facilitator superfamily protein;(source:Araport11)
AT1G22730	1500-2000	chr1	+	-1692	53.94	2.63	41.32	2.13282	1.28442	0.731645	5e-05	MA3 DOMAIN-CONTAINING TRANSLATION REGULATORY FACTOR 2 (MRF2)	MA3 domain-containing protein;(source:Araport11)
AT1G22990	genebody	chr1	+	+439	1405.09	4.85	1	2.80834	1.51235	0.892926	0.03485	HEAVY METAL ASSOCIATED ISOPRENYLATED PLANT PROTEIN 22 (HIPP22)	Heavy metal transport/detoxification superfamily protein;(source:Araport11)
AT1G26380	genebody	chr1	-	+662	853.08	3.31	1.02	1.68051	0.907822	0.888418	5e-05	FAD-LINKED OXIDOREDUCTASE 1 (FOX1);FAD-LINKED OXIDOREDUCTASE (FOX); (ATBBE3)	Functions in the biosynthesis of 4-hydroxy indole-3-carbonyl nitrile (4-OH-ICN), a cyanogenic phytoalexin in Arabidopsis. FOX1 acts as a dehydrogenase on indole cyanohydrin to form indole carbonyl nitrile.
AT1G26390	genebody	chr1	-	+891	190.88	2.41	6.06	13.9784	4.51944	1.62898	5e-05	(ATBBE4)	FAD-binding Berberine family protein;(source:Araport11)
AT1G26410	genebody	chr1	-	+844	94.93	2.29	19.35	1.45241	0.379686	1.93557	5e-05	(ATBBE6)	FAD-binding Berberine family protein;(source:Araport11)
AT1G26420	genebody	chr1	-	+941	449.38	3.12	1.75	2.93232	1.54656	0.92298	5e-05	(ATBBE7)	FAD-binding Berberine family protein;(source:Araport11)
AT1G29670	genebody	chr1	+	+1502	191.86	2.64	6.02	64.9863	39.5695	0.715747	5e-05	(GDSL1)	GDSL-motif esterase/acyltransferase/lipase. Enzyme group with broad substrate specificity that may catalyze acyltransfer or hydrolase reactions with lipid and non-lipid substrates. The mRNA is cell-to-cell mobile.
AT1G30730	genebody	chr1	+	+1473	113.79	3.17	14.78	1.43787	0.870162	0.724577	0.0003	(ATBBE11)	FAD-binding Berberine family protein;(source:Araport11)
AT1G30810	1000-1500	chr1	-	-1100	112.12	2.44	15.07	1.22756	0.794443	0.627778	5e-05	JUMONJI DOMAIN-CONTAINING PROTEIN 18 (JMJ18)	JMJ18 encodes a novel JmjC domain- containing histone H3K4 demethylase.
AT1G31540	genebody	chr1	-	+4253	50.95	2.3	43.21	4.01499	2.47154	0.699986	5e-05	0	Disease resistance protein (TIR-NBS-LRR class) family;(source:Araport11)
AT1G32150	1500-2000	chr1	+	-1662	1054.56	3.12	1.12	3.32747	2.07875	0.678709	5e-05	(AtbZIP68);BASIC REGION/LEUCINE ZIPPER TRANSCRIPTION FACTOR 68 (bZIP68)	Encodes a G group bZIP transcription factor family member that can bind cis elements with an ACGT core, such as G-box, Hex, C-box and As-1. The protein is localized in the nucleus and can homodimerize and can heterodimerize with other G group members.
AT1G32260	500-1000	chr1	-	-931	170.93	3.49	7.24	10.227	6.53339	0.646479	0.0182	0	envelope glycoprotein;(source:Araport11)
AT1G32350	genebody	chr1	-	+868	123.61	2.7	13.08	22.1919	8.20206	1.43597	5e-05	ALTERNATIVE OXIDASE 1D (AOX1D)	alternative oxidase 1D;(source:Araport11)
AT1G32960	genebody	chr1	+	+604	55	1.87	40.53	1.05507	0.198027	2.41357	5e-05	(ATSBT3.3); (SBT3.3)	Subtilase family protein;(source:Araport11)
AT1G33960	genebody	chr1	+	+1190	382.04	2.78	2.26	15.335	3.91421	1.97004	5e-05	AVRRPT2-INDUCED GENE 1 (AIG1);IMMUNE ASSOCIATED NUCLEOTIDE BINDING 8 (IAN8)	Identified as a gene that is induced by avirulence gene avrRpt2 and RPS2 after infection with Pseudomonas syringae pv maculicola strain ES4326 carrying avrRpt2
AT1G35290	genebody	chr1	-	+35	175.46	3.09	6.99	1.36411	0.461029	1.56503	0.01595	ACYL-LIPID THIOESTERASE 1 (ALT1)	Thioesterase superfamily protein;(source:Araport11)
AT1G44830	genebody	chr1	+	+375	102.37	2.68	17.11	10.0961	5.28718	0.933228	5e-05	(ATERF014);ERF TRANSCRIPTION FACTOR 14 (ERF014);ERF GENE CONFERRING POSTHARVEST LONGEVITY IMPROVEMENT 1 (EPI1)	Encodes a nuclear-localized member of the DREB subfamily A-5 of ERF/AP2 transcription factor family. The protein contains one AP2 domain. There are 15 members in this subfamily including RAP2.1, RAP2.9 and RAP2.10. Overexpression in cultured cells results in an increase in pectin deposition.ERF014 differentially regulates responses to bacterial and fungal pathogens.
AT1G47310	1500-2000	chr1	+	-1968	657.54	4.73	1.11	10.2871	3.85487	1.41608	5e-05	0	signal peptidase I;(source:Araport11)
AT1G47980	genebody	chr1	-	+1386	3100	5.38	2.07	1.10211	0.444924	1.30864	0.00055	0	desiccation-like protein;(source:Araport11)
AT1G48260	1500-2000	chr1	-	-1842	436.34	4.31	1.84	4.94513	2.54796	0.956666	5e-05	SNF1-RELATED PROTEIN KINASE 3.21 (SnRK3.21);CBL-INTERACTING PROTEIN KINASE 17 (CIPK17)	Encodes a member of the SNF1-related kinase (SnRK) gene family (SnRK3.21), which has also been reported as a member of the CBL-interacting protein kinases (CIPK17).
AT1G48280	1500-2000	chr1	+	-1709	624.85	3.93	1.16	1.86639	0.817397	1.19114	5e-05	IPGA1-LIKE2 (IPGAL2)	hydroxyproline-rich glycoprotein family protein;(source:Araport11)
AT1G49800	genebody	chr1	-	+212	266.63	3.8	3.52	0.454499	0.13648	1.73559	0.00925	PRECURSOR OF PAMP-INDUCED PEPTIDE-LIKE 1 (PREPIPL1)	Homolog of PIP1.
AT1G49950	1500-2000	chr1	-	-1550	566.52	3.81	1.25	12.5732	6.7726	0.89257	5e-05	TELOMERE REPEAT BINDING FACTOR 1 (ATTRB1);TELOMERE REPEAT BINDING FACTOR 1 (TRB1)	Encodes a telomeric DNA binding protein and Single Myb Histone (SMH) gene family member. In vitro, an N-terminal Myb domain enables it to interact with double-stranded telomeric repeats.Mutations in TRB1 and TRB3 enhance the lhp1 mutant phenotype. Triple mutants are more strongly affected than the respective double mutants with lhp1. TRB1 binds non-H3K27me3 target genes predominantly at the trans…
AT1G51270	genebody	chr1	+	+1103	413.39	4.8	1.96	0.996431	0.550101	0.857073	0.0011	0	vesicle-associated protein 1-4;(source:Araport11)
AT1G51860	genebody	chr1	-	+2929	179.72	2.55	6.62	0.928462	0.41404	1.16507	5e-05	0	Leucine-rich repeat protein kinase family protein;(source:Araport11)
AT1G51965	1000-1500	chr1	-	-1005	58.18	2.07	38.4	1.52187	0.958172	0.667489	0.0177	ABA OVERLY-SENSITIVE 5 (ABO5)	Encodes ABA Overly-Sensitive5 (ABO5), a pentatricopeptide repeat protein required for cis-splicing of mitochondrial nad2 intron 3. Involved in response to abscisic acid.
AT1G52890	genebody	chr1	-	+1162	399.7	3.21	2.07	72.7952	46.9393	0.633047	5e-05	NAC DOMAIN CONTAINING PROTEIN 19 (NAC019); (ANAC19);NAC DOMAIN CONTAINING PROTEIN 19 (ANAC019)	encodes a NAC transcription factor whose expression is induced by drought, high salt, and abscisic acid. This gene binds to ERD1 promoter in vitro.
AT1G53620	genebody	chr1	-	+387	686.06	4.96	1.16	8.03987	3.5892	1.16351	0.03285	0	transmembrane protein;(source:Araport11)
AT1G53625	1000-1500	chr1	-	-1335	861.85	3.39	1.03	41.28	17.6339	1.22709	5e-05	0	hypothetical protein;(source:Araport11)
AT1G53700	genebody	chr1	+	+103	582.94	3.28	1.24	0.625011	0.365228	0.775084	5e-05	PROTEIN KINASE 3 ARABIDOPSIS THALIANA (PK3AT);WAG 1 (WAG1)	The WAG1 and its homolog, WAG2 each encodes a protein-serine/threonine kinase that are nearly 70% identical to PsPK3 protein. All three together with CsPK3 belong to PsPK3-type kinases. At the N-terminus, all four possess a serine/threonine-rich domain. They are closely related to Arabidopsis kinases PINOID. wag1/wag2 double mutants exhibit a pronounced wavy root phenotype when grown vertically o…
AT1G55790	1500-2000	chr1	-	-1774	359.59	2.97	2.42	1.96772	0.866981	1.18245	0.01175	0	ferredoxin-fold anticodon-binding domain protein;(source:Araport11)
AT1G56120	1000-1500	chr1	-	-1160	50.33	1.89	43.65	2.17431	1.00602	1.1119	5e-05	0	Leucine-rich repeat transmembrane protein kinase;(source:Araport11)
AT1G56240	genebody	chr1	-	+1213	653.57	4.21	1.15	1.23753	0.307191	2.01026	0.0033	PHLOEM PROTEIN 2-B13 (PP2-B13);PHLOEM PROTEIN 2-B13 (AtPP2-B13)	phloem protein 2-B13;(source:Araport11)
AT1G56242	0-500	chr1	+	-36	653.57	4.21	1.15	0.835999	0.177228	2.23789	0.00925	0	Natural antisense transcript overlaps with AT1G56240;(source:Araport11)
AT1G56250	genebody	chr1	-	+923	602.92	4.09	1.22	1.65685	0.594556	1.47856	0.00015	PHLOEM PROTEIN 2-B14 (AtPP2-B14);VIP1-BINDING F-BOX PROTEIN (VBF);PHLOEM PROTEIN 2-B14 (PP2-B14)	Encodes an F-box protein that can functionally replace VirF, regulating levels of the VirE2 and VIP1 proteins via a VBF-containing SCF complex. It is thought to be involved in DNA integration and T-DNA degradation.
AT1G61300	genebody	chr1	-	+1147	80.06	1.95	24.54	9.6734	5.00854	0.949633	5e-05	0	LRR and NB-ARC domains-containing disease resistance protein;(source:Araport11)
AT1G61800	1500-2000	chr1	+	-1538	71.36	2.52	29.05	7.25578	3.36599	1.1081	5e-05	ARABIDOPSIS GLUCOSE-6-PHOSPHATE/PHOSPHATE TRANSLOCATOR 2 (ATGPT2);GLUCOSE-6-PHOSPHATE/PHOSPHATE TRANSLOCATOR 2 (GPT2)	glucose6-Phosphate/phosphate transporter 2. Expression is upregulated in the shoot of cax1/cax3 mutant. The mRNA is cell-to-cell mobile.
AT1G61810	genebody	chr1	+	+2063	668.58	3.3	1.13	1.26161	0.550728	1.19585	0.01345	BETA-GLUCOSIDASE 45 (BGLU45)	beta-glucosidase 45;(source:Araport11)
AT1G61820	genebody	chr1	+	+2974	1959.84	3.25	1.3	5.86181	0.738972	2.98775	5e-05	BETA GLUCOSIDASE 46 (BGLU46)	beta glucosidase 46;(source:Araport11)
AT1G62630	genebody	chr1	+	+111	171.54	2.04	7.2	2.27191	1.08036	1.07239	5e-05	0	Disease resistance protein (CC-NBS-LRR class) family;(source:Araport11)
AT1G62760	genebody	chr1	-	+471	287.88	3.9	3.1	2.6497	1.08454	1.28875	0.0003	(ATPMEI10)	Pectin methylesterase inhibitor that controls PME activity and pectin methylesterification during Botrytis infection.
AT1G64060	500-1000	chr1	+	-637	551.64	2.63	1.23	2.22582	1.25131	0.830898	5e-05	RESPIRATORY BURST OXIDASE PROTEIN F (ATRBOH F);ARABIDOPSIS THALIANA RESPIRATORY BURST OXIDASE HOMOLOG F (ATRBOHF);RESPIRATORY BURST OXIDASE PROTEIN F (RBOH F); (RBOHAP108);RESPIRATORY BURST OXIDASE PROTEIN F (RBOHF)	Interacts with AtrbohD gene to fine tune the spatial control of ROI production and hypersensitive response to cell in and around infection site.
AT1G64810	1000-1500	chr1	+	-1409	162.85	2.89	7.94	5.3244	2.69698	0.981274	5e-05	ACCUMULATION OF PHOTOSYSTEM ONE 1 (APO1)	Encodes a chloroplast localized RNA binding protein that is involved in group II intron splicing. Splicing defects can account for the loss of photosynthetic complexes in apo1 mutants.
AT1G64880	1500-2000	chr1	+	-1603	340.05	3.52	2.44	14.6221	7.78224	0.909893	5e-05	0	Ribosomal protein S5 family protein;(source:Araport11)
AT1G65190	genebody	chr1	-	+913	409.53	2.91	1.99	26.7132	13.5357	0.980783	5e-05	(ZRK13)	Protein kinase superfamily protein;(source:Araport11)
AT1G65220	500-1000	chr1	+	-690	423.82	4.19	1.85	19.5611	11.5794	0.756427	5e-05	0	ARM repeat superfamily protein;(source:Araport11)
AT1G65390	0-500	chr1	+	-339	470.16	3.87	1.45	2.5199	0.802036	1.65163	5e-05	PHLOEM PROTEIN 2 A5 (PP2-A5);PHLOEM PROTEIN 2 A5 (ATPP2-A5)	Phloem Protein2 family gene encoding a two-domain protein containing predicted lectin and Toll/Interleukin-1 receptor domains, which is induced upon spider mite attack and improves the ability to defend against T. urticae by participating in the tight regulation of hormonal cross talk upon mite feeding.
AT1G65790	genebody	chr1	+	+706	64.76	2.34	33.52	2.45607	1.22326	1.00562	5e-05	RECEPTOR KINASE 1 (RK1);RECEPTOR KINASE 1 (ARK1)	An alternatively spliced gene that encodes a functional transmembrane receptor serine/threonine kinase, alternate form may not have transmembrane domain.
AT1G66090	genebody	chr1	+	+272	115.83	3.2	14.13	8.48411	3.27396	1.37373	5e-05	0	Disease resistance protein (TIR-NBS class);(source:Araport11)
AT1G66700	genebody	chr1	-	+820	277.35	3.21	3.29	8.28524	4.13146	1.00389	5e-05	(PXMT1)	A member of the Arabidopsis SABATH methyltransferase gene family. Encodes PXMT1, a methyltransferase that methylates 1,7-paraxanthine.
AT1G66880	0-500	chr1	+	-478	347.65	3.12	2.4	5.96059	3.45785	0.78558	5e-05	0	Protein kinase superfamily protein;(source:Araport11)
AT1G66960	genebody	chr1	-	+1796	1815.74	4.27	1.13	0.484424	0.210916	1.1996	5e-05	(LUP5)	Terpenoid cyclases family protein;(source:Araport11)
AT1G67000	genebody	chr1	-	+1700	276.82	2.41	3.34	0.766994	0.258181	1.57083	5e-05	0	Protein kinase superfamily protein;(source:Araport11)
AT1G67440	1500-2000	chr1	-	-1751	711.24	2.88	1.03	7.13994	3.63	0.975942	0.0001	SMALL RIBOSOMAL SUBUNIT BIOGENESIS GTPASE (RSGA);EMBRYO DEFECTIVE 1688 (emb1688)	Homolog of bacterial rsgA, functions in chloroplast ribosome biogenesis.
AT1G68320	genebody	chr1	+	+558	297.35	3.09	2.97	0.736648	0.352165	1.06472	0.04335	MYB DOMAIN PROTEIN 62 (MYB62); (BW62C); (BW62B);MYB DOMAIN PROTEIN 62 (AtMYB62)	putative transcription factor: R2R3-MYB transcription family. Involved in regulation of phosphate starvation responses and gibberellic acid biosynthesis.
AT1G68450	0-500	chr1	-	-39	145.62	4.07	10.03	5.08106	0.399747	3.66797	5e-05	PIGMENT DEFECTIVE 337 (PDE337)	VQ motif-containing protein;(source:Araport11)
AT1G68790	1500-2000	chr1	-	-1722	106.47	3.69	16.01	1.46133	0.513166	1.50978	5e-05	CROWDED NUCLEI 3 (CRWN3);LITTLE NUCLEI3 (LINC3)	Member of small gene family in Arabidopsis containing 4 members (LNC1-4 or CRWN 1-4) with redundant functions in protection from oxidative damage, control of nuclear morphology and degradation of ABI5.
AT1G69320	genebody	chr1	+	+280	286.54	4.17	3.18	1.56156	0.594235	1.39388	0.02645	CLAVATA3/ESR-RELATED 10 (CLE10)	Member of a large family of putative ligands homologous to the Clavata3 gene. Consists of a single exon.
AT1G69790	genebody	chr1	+	+1902	77.92	2.4	25.54	1.60587	0.57391	1.48446	0.0002	0	Protein kinase superfamily protein;(source:Araport11)
AT1G69810	genebody	chr1	-	+296	602.31	3.23	1.22	0.629061	0.341735	0.880322	0.0293	(AtWRKY36);WRKY DNA-BINDING PROTEIN 36 (WRKY36)	member of WRKY Transcription Factor; Group II-b
AT1G69880	500-1000	chr1	+	-814	2965.49	4.49	1.82	2.57543	1.55355	0.729245	0.03225	THIOREDOXIN H-TYPE 8 (TH8);THIOREDOXIN H-TYPE 8 (ATH8)	thioredoxin H-type 8;(source:Araport11)
AT1G69920	1000-1500	chr1	-	-1376	1086.15	4.31	1.07	2.21367	1.15531	0.93816	0.0092	GLUTATHIONE S-TRANSFERASE TAU 12 (GSTU12);ARABIDOPSIS THALIANA GLUTATHIONE S-TRANSFERASE TAU 12 (ATGSTU12)	Encodes glutathione transferase belonging to the tau class of GSTs. Naming convention according to Wagner et al. (2002).
AT1G69930	1000-1500	chr1	-	-1203	295.9	3.4	3.02	1.86488	0.605649	1.62253	5e-05	GLUTATHIONE S-TRANSFERASE TAU 11 (GSTU11);GLUTATHIONE S-TRANSFERASE TAU 11 (ATGSTU11)	Encodes glutathione transferase belonging to the tau class of GSTs. Naming convention according to Wagner et al. (2002).
AT1G71030	genebody	chr1	-	+698	85.33	2.36	22.67	90.6465	37.0913	1.28917	5e-05	MYB-LIKE 2 (MYBL2);ARABIDOPSIS MYB-LIKE 2 (ATMYBL2)	Encodes a putative myb family transcription factor. In contrast to most other myb-like proteins its myb domain consists of a single repeat. A proline-rich region potentially involved in transactivation is found in the C-terminal part of the protein. Its transcript accumulates mainly in leaves.
AT1G71390	genebody	chr1	+	+918	1734.95	3.8	1.04	0.461	0.184278	1.32288	0.0014	RECEPTOR LIKE PROTEIN 11 (RLP11);RECEPTOR LIKE PROTEIN 11 (AtRLP11)	receptor like protein 11;(source:Araport11)
AT1G71520	genebody	chr1	+	+254	175.17	3.84	6.98	5.13584	1.57481	1.70542	0.0001	0	encodes a member of the DREB subfamily A-5 of ERF/AP2 transcription factor family. The protein contains one AP2 domain. There are 16 members in this subfamily including RAP2.1, RAP2.9 and RAP2.10.
AT1G71890	genebody	chr1	+	+727	1022.8	3.62	1.08	1.47137	0.857189	0.779475	5e-05	SUCROSE-PROTON SYMPORTER 5 (ATSUC5); (SUC5)	Encodes a sucrose transporter that is expressed in the endosperm. Mutants have delayed accumulation of fatty acids and embryo maturation.
AT1G72280	1000-1500	chr1	-	-1423	1167.85	3.66	0.98	6.17066	2.75862	1.16148	5e-05	ENDOPLASMIC RETICULUM OXIDOREDUCTINS 1 (ERO1);ENDOPLASMIC RETICULUM OXIDOREDUCTINS 1 (AERO1)	Encodes an oxidoreductin required for oxidative protein folding in the ER and exists in two distinct oxidized isoforms (Ox1 and Ox2), which are determined by the formation or breakage of the putative regulatory disulfide. AtERO1 is mainly present in the Ox1 redox state.
AT1G73130	1500-2000	chr1	+	-1524	169.4	3.21	7.43	1.10272	0.408646	1.43214	0.00015	(ATI3C)	ATG8A/F interacting protein containing a WxxL LIR motif at the C terminus which is essential for interaction with ATG8. Stress (abiotic or biotic) results in the formation of ATG8- and ATI3-labeled punctate structures, likely reflecting increased formation of ATG8-labeled phagophores or autophagosomes. ATI3 proteins probably act as selective autophagy receptors that target specific cellular compo…
AT1G73260	genebody	chr1	-	+202	422.54	3.74	1.85	295.385	81.5191	1.85739	5e-05	ARABIDOPSIS THALIANA KUNITZ TRYPSIN INHIBITOR 1 (ATKTI1);ARABIDOPSIS THALIANA KUNITZ TRYPSIN INHIBITOR 4 (ATKTI4);KUNITZ TRYPSIN INHIBITOR 1 (KTI1)	Encodes a trypsin inhibitor involved in modulating programmed cell death in plant-pathogen interactions.
AT1G73805	genebody	chr1	-	+768	225.21	2.76	4.63	9.23491	3.40464	1.4396	5e-05	SAR DEFICIENT 1 (SARD1)	Encodes SAR Deficient 1 (SARD1), a key regulator for ICS1 (Isochorismate Synthase 1) induction and salicylic acid (SA) synthesis.
AT1G73850	genebody	chr1	+	+1483	800.32	3.9	1.09	0.476214	0.233962	1.02534	0.00395	0	DNA ligase (DUF1666);(source:Araport11)
AT1G74600	500-1000	chr1	-	-942	160.18	3.43	8.18	0.459392	0.218573	1.07161	5e-05	ORGANELLE TRANSCRIPT PROCESSING 87 (OTP87)	OTP87 appears to act as a trans-factor involved in the recognition of the two editing sites in mitochondrial genes nad7-C24 and atp1-C1178.
AT1G74800	1000-1500	chr1	-	-1498	71.83	2.13	28.81	1.95252	1.25047	0.642867	0.0016	AGP GALACTOSYLTRANSFERASE5 (GALT5)	Encodes a Golgi-localized hydroxyproline galactosyltransferase GALT5. Functions together with GALT2 as redundant GALTs that control AGP (arabinogalactan-proteins) O-glycosylation, which is essential for normal growth and development. Mutants display multiple phenotypes including reduced root hair growth.
AT1G75040	genebody	chr1	+	+1020	172.41	2.58	7.21	519.99	267.123	0.96098	5e-05	(PR-5);PATHOGENESIS-RELATED GENE 5 (PR5)	Thaumatin-like protein involved in response to pathogens. mRNA level of the PR-5 gene (At1g75040)is significantly changed after cutting the inflorescence stem indicating the existence of a network of signal transducing pathways as other stress-regulated genes (At5g01410, At3g17800, At1g29930)do not response to the treatment. The mRNA is cell-to-cell mobile.
AT1G75490	1000-1500	chr1	+	-1170	108.98	2.86	15.61	14.4711	7.49324	0.949513	5e-05	0	0
AT1G75590	500-1000	chr1	-	-662	1264.09	3.95	0.88	2.62381	1.28237	1.03285	0.00175	SMALL AUXIN UPREGULATED RNA 52 (SAUR52)	SAUR-like auxin-responsive protein family;(source:Araport11)
AT1G75680	500-1000	chr1	-	-897	59.42	4.25	37.67	30.2404	19.5834	0.626846	5e-05	GLYCOSYL HYDROLASE 9B7 (GH9B7);GLYCOSYL HYDROLASE 9B7 (AtGH9B7)	glycosyl hydrolase 9B7;(source:Araport11)
AT1G76280	1500-2000	chr1	-	-1809	494.37	2.92	1.38	2.25898	1.46227	0.627462	0.00545	0	Tetratricopeptide repeat (TPR)-like superfamily protein;(source:Araport11)
AT1G77110	genebody	chr1	+	+273	304.5	3.12	2.93	0.893961	0.454121	0.977135	0.0044	PIN-FORMED 6 (PIN6)	Rate-limiting factor in saturable efflux of auxins. PINs are directly involved of in catalyzing cellular auxin efflux.
AT1G77760	genebody	chr1	-	+2858	213.45	2.29	5.25	4.67097	2.49003	0.907559	5e-05	NITRATE REDUCTASE 1 (NIA1);NITRATE REDUCTASE 1 (NR1); (GNR1)	Encodes the cytosolic minor isoform of nitrate reductase (NR). Involved in the first step of nitrate assimilation, it contributes about 15% of the nitrate reductase activity in shoots. Similar to molybdopterin oxidoreductases at the N-terminus, and to FAD/NAD-binding cytochrome reductases at the C-terminus. Cofactors: FAD, heme iron (cytochrome B-557), and molybdenum-pterin.
AT1G77990	genebody	chr1	-	+612	382.26	3.61	2.26	1.91287	0.955284	1.00174	5e-05	(AST56);SULPHATE TRANSPORTER 2;2 (SULTR2;2)	Encodes a low-affinity sulfate transporter.
AT1G78830	1500-2000	chr1	-	-1828	241.86	2.51	4.02	49.0659	29.462	0.735865	5e-05	0	Curculin-like (mannose-binding) lectin family protein;(source:Araport11)
AT1G78860	genebody	chr1	-	+926	139.08	2.99	10.91	0.929404	0.469012	0.986681	0.0324	APPLE DOMAIN LECTIN-2 (GAL2);LOW-BORON TOLERANCE (LBT)	curculin-like (mannose-binding) lectin family protein, low similarity to Ser/Thr protein kinase (Zea mays) GI:2598067; contains Pfam profile PF01453: Lectin (probable mannose binding) but not the protein kinase domain of the Z. mays protein
AT1G78960	1000-1500	chr1	+	-1224	976.73	3.84	1.03	0.786151	0.476873	0.721201	0.0023	LUPEOL SYNTHASE 2 (LUP2);LUPEOL SYNTHASE 2 (ATLUP2)	Encodes a multifunctional 2-3-oxidosqualene (OS)-triterpene cyclase that can cyclize OS into lupeol, alpha- and beta-amyrin.
AT1G79450	genebody	chr1	+	+1022	247.38	2.37	3.89	2.27716	0.675549	1.7531	5e-05	ALA-INTERACTING SUBUNIT 5 (ALIS5)	ALA-interacting subunit 5;(source:Araport11)
AT1G79460	1500-2000	chr1	+	-1681	247.38	2.37	3.89	0.417276	0.0616299	2.7593	0.0009	GA REQUIRING 2 (GA2); (KS);ENT-KAURENE SYNTHASE 1 (KS1);ARABIDOPSIS THALIANA ENT-KAURENE SYNTHASE 1 (ATKS1);ARABIDOPSIS THALIANA ENT-KAURENE SYNTHASE (ATKS)	Encodes for a protein with ent-kaurene synthase B activity which catalyzes the second step in the cyclization of GGPP to ent-kaurene in the gibberellins biosynthetic pathway.
AT1G79680	genebody	chr1	-	+1286	977.87	3.34	1.04	1.12775	0.436506	1.36937	5e-05	(ATWAKL10);WALL ASSOCIATED KINASE (WAK)-LIKE 10 (WAKL10)	Encodes a twin-domain, kinase-GC signaling molecule that may function in biotic stress responses that is critically dependent on the second messenger cGMP.
AT1G80840	genebody	chr1	+	+1094	99.84	2.99	17.72	29.6297	10.5701	1.48705	5e-05	WRKY DNA-BINDING PROTEIN 40 (WRKY40); (ATWRKY40)	Pathogen-induced transcription factor. Binds W-box sequences in vitro. Forms protein complexes with itself and with WRKY40 and WRKY60. Coexpression with WRKY18 or WRKY60 made plants more susceptible to both P. syringae and B. cinerea. WRKY18, WRKY40, and WRKY60 have partially redundant roles in response to the hemibiotrophic bacterial pathogen Pseudomonas syringae and the necrotrophic fungal path…
AT2G13810	genebody	chr2	+	+2344	2488.65	3.65	1.47	8.59758	2.5408	1.75865	5e-05	AGD2-LIKE DEFENSE RESPONSE PROTEIN 1 (ALD1); (ATALD1);EDS TWO SUPPRESSOR 5 (EDTS5)	ALD1 is a L-lysine alpha-aminotransferase. It is part of the pipecolic acid biosynthetic pathway, where it catalyzes the biochemical conversion of lysine to epsilon-amino-alpha-ketocaproic acid (KAC) which is subject to subsequent transamination, cyclization and isomerization to form 2,3-dehydropipecolic acid.
AT2G14610	genebody	chr2	-	+559	792.63	5.45	1.07	1197.8	484.239	1.3066	5e-05	PATHOGENESIS-RELATED GENE 1 (PR1); (ATCAPE9);PATHOGENESIS-RELATED GENE 1 (ATPR1);PATHOGENESIS-RELATED GENE 1 (PR 1)	PR1 gene expression is induced in response to a variety of pathogens. It is a useful molecular marker for the SAR response. Though the Genbank record for the cDNA associated to this gene is called 'PR-1-like', the sequence actually corresponds to PR1. Expression of this gene is salicylic-acid responsive.
AT2G14620	genebody	chr2	+	+242	51.55	2.36	42.94	9.45236	2.94159	1.68408	5e-05	XYLOGLUCAN ENDOTRANSGLUCOSYLASE/HYDROLASE 10 (XTH10)	xyloglucan endotransglucosylase/hydrolase 10;(source:Araport11)
AT2G15090	genebody	chr2	+	+681	386.2	3.16	2.2	4.22791	2.56084	0.723328	5e-05	3-KETOACYL-COA SYNTHASE 8 (KCS8)	Encodes KCS8, a member of the 3-ketoacyl-CoA synthase family involved in the biosynthesis of VLCFA (very long chain fatty acids). The mRNA is cell-to-cell mobile.
AT2G15220	genebody	chr2	+	+282	209.62	3.43	5.37	10.616	3.93362	1.43231	5e-05	0	Plant basic secretory protein (BSP) family protein;(source:Araport11)
AT2G16365	genebody	chr2	+	+4323	993.73	3.46	1.05	4.08057	2.11999	0.944713	5e-05	F-BOX/DUF295 ANCESTRAL 10 (ATFDA10);PHOTOPERIODIC CONTROL OF HYPOCOTYL 1 (PCH1)	PCH1 binds and stabilizes the active (Pfr) form of phytochrome B and is involved in the formation of photobodies in the nucleus. PCH1 is expressed in evenings and is associated to the evening complex through binding to phyB, and represses hypocotyl elongation and growth. Using mass spec, the existence of the At2g16365.2 isoform has been verified, however here is no evidence that any of the other …
AT2G17780	1000-1500	chr2	-	-1431	1464.59	4.58	0.95	4.81806	1.99967	1.26869	5e-05	MID1-COMPLEMENTING ACTIVITY 2 (MCA2)	Encodes a mechanosensitive channel candidate MCA2. The three-dimensional structure of MCA2 was reconstructed and appears to comprise a small transmembrane region and large cytoplasmic region.
AT2G18193	1500-2000	chr2	-	-1666	204.41	3.79	5.51	0.494513	0.0662832	2.89929	0.0113	0	P-loop containing nucleoside triphosphate hydrolases superfamily protein;(source:Araport11)
AT2G18876	1000-1500	chr2	+	-1417	202.04	3.22	5.64	4.81619	2.31618	1.05614	5e-05	0	Encodes a microtubule-associated protein.
AT2G21250	1000-1500	chr2	-	-1448	367.39	3.34	2.41	45.2515	27.3984	0.723874	5e-05	0	NAD(P)-linked oxidoreductase superfamily protein;(source:Araport11)
AT2G23170	genebody	chr2	-	+1559	3100	3.96	2.07	1.2984	0.736904	0.817186	5e-05	(GH3.3)	encodes an IAA-amido synthase that conjugates Asp and other amino acids to auxin in vitro.
AT2G23200	1000-1500	chr2	+	-1293	110.59	2.62	15.38	3.3525	2.04982	0.70974	5e-05	0	Protein kinase superfamily protein;(source:Araport11)
AT2G23420	1500-2000	chr2	+	-1540	187.68	3.08	6.16	13.5755	7.93192	0.775263	5e-05	NICOTINATE PHOSPHORIBOSYLTRANSFERASE 2 (NAPRT2)	nicotinate phosphoribosyltransferase 2;(source:Araport11)
AT2G26390	genebody	chr2	-	+770	107.69	2.44	15.77	0.688905	0.337781	1.02822	0.0358	SERPIN4 (SERP4)	Serine protease inhibitor (SERPIN) family protein;(source:Araport11)
AT2G26400	genebody	chr2	-	+77	137.32	2.61	11.07	107.856	32.4593	1.7324	5e-05	ACIREDUCTONE DIOXYGENASE 3 (ARD3);ACIREDUCTONE DIOXYGENASE 3 (ATARD3);ACIREDUCTONE DIOXYGENASE (ARD)	Encodes a protein predicted to belong to the acireductone dioxygenase (ARD/ARD?)family.
AT2G26560	genebody	chr2	-	+860	170.14	2.17	7.35	13.8887	3.14265	2.14386	5e-05	(PLAII ALPHA);PHOSPHOLIPASE A 2A (PLP2);PHOSPHOLIPASE A 2A (PLA IIA);PHOSPHOLIPASE A 2A (PLA2A);PATATIN-LIKE PROTEIN 2 (PLP2)	Encodes a lipid acyl hydrolase with wide substrate specificity that accumulates upon infection by fungal and bacterial pathogens. Protein is localized in the cytoplasm in healthy leaves, and in membranes in infected cells. Plays a role in cell death and differentially affects the accumulation of oxylipins. Contributes to resistance to virus.
AT2G28210	0-500	chr2	+	-212	380.63	3.41	2.29	6.6865	3.83495	0.802043	5e-05	ALPHA CARBONIC ANHYDRASE 2 (ACA2);ALPHA CARBONIC ANHYDRASE 2 (ATACA2)	alpha carbonic anhydrase 2;(source:Araport11)
AT2G28630	genebody	chr2	-	+1790	175.57	2.35	6.99	22.3784	14.0875	0.667691	5e-05	3-KETOACYL-COA SYNTHASE 12 (KCS12)	Encodes KCS12, a member of the 3-ketoacyl-CoA synthase family involved in the biosynthesis of VLCFA (very long chain fatty acids).
AT2G29065	1500-2000	chr2	+	-1704	134.15	2.61	11.48	0.729425	0.192728	1.92019	5e-05	0	GRAS family transcription factor;(source:Araport11)
AT2G29470	1000-1500	chr2	-	-1300	99.3	2.51	17.93	55.644	7.32401	2.92552	5e-05	GLUTATHIONE S-TRANSFERASE TAU 3 (ATGSTU3);GLUTATHIONE S-TRANSFERASE TAU 3 (GSTU3);GLUTATHIONE S-TRANSFERASE 21 (GST21)	Encodes glutathione transferase belonging to the tau class of GSTs. Naming convention according to Wagner et al. (2002).
AT2G30750	genebody	chr2	-	+631	342.61	3.72	2.45	7.35009	2.60131	1.49852	5e-05	CYTOCHROME P450, FAMILY 71, SUBFAMILY A, POLYPEPTIDE 12 (CYP71A12)	putative cytochrome P450
AT2G30770	genebody	chr2	-	+958	505.59	4.35	1.36	17.1207	10.8723	0.655085	5e-05	CYTOCHROME P450, FAMILY 71, SUBFAMILY A, POLYPEPTIDE 13 (CYP71A13)	putative cytochrome P450
AT2G31945	0-500	chr2	+	-200	387.85	4.21	2.21	17.2655	8.91622	0.953388	5e-05	0	transmembrane protein;(source:Araport11)
AT2G32140	genebody	chr2	-	+1347	1142.92	4.66	0.96	5.23089	2.55123	1.03586	5e-05	0	transmembrane receptor;(source:Araport11)
AT2G32160	genebody	chr2	+	+1502	116.78	2.16	14	11.9923	6.4743	0.889312	5e-05	0	S-adenosyl-L-methionine-dependent methyltransferases superfamily protein;(source:Araport11)
AT2G32190	genebody	chr2	+	+370	108.16	3.19	15.66	63.1206	23.9853	1.39596	5e-05	CYSTEINE-RICH TRANSMEMBRANE MODULE 4 (ATHCYSTM4)	cysteine-rich/transmembrane domain A-like protein;(source:Araport11)
AT2G32200	1500-2000	chr2	+	-1620	108.16	3.19	15.66	10.8985	4.33269	1.33079	5e-05	CYSTEINE-RICH TRANSMEMBRANE MODULE 5 (ATHCYSTM5)	cysteine-rich/transmembrane domain A-like protein;(source:Araport11)
AT2G32210	genebody	chr2	+	+322	61.48	2.9	36.25	35.0535	20.647	0.763626	5e-05	CYSTEINE-RICH TRANSMEMBRANE MODULE 6 (ATHCYSTM6)	cysteine-rich/transmembrane domain A-like protein;(source:Araport11)
AT2G32680	1500-2000	chr2	-	-1746	275.01	3.36	3.33	7.77044	4.96957	0.644875	5e-05	RECEPTOR LIKE PROTEIN 23 (RLP23);RECEPTOR LIKE PROTEIN 23 (AtRLP23)	receptor like protein 23;(source:Araport11)
AT2G32880	0-500	chr2	-	-421	3100	5.53	2.07	16.8941	6.81958	1.30876	5e-05	0	TRAF-like family protein;(source:Araport11)
AT2G34730	1500-2000	chr2	+	-1582	167.27	3.12	7.55	1.71735	1.11197	0.627066	5e-05	0	myosin heavy chain-like protein;(source:Araport11)
AT2G35980	0-500	chr2	+	-52	794.33	3.89	1.08	11.8746	5.03365	1.2382	5e-05	YELLOW-LEAF-SPECIFIC GENE 9 (YLS9);ARABIDOPSIS NDR1/HIN1-LIKE 10 (ATNHL10);NDR1/HIN1-LIKE (NHL10)	Encodes a protein whose sequence is similar to tobacco hairpin-induced gene (HIN1) and Arabidopsis non-race specific disease resistance gene (NDR1). Expression of this gene is induced by cucumber mosaic virus, spermine and during senescence. The gene product is localized to the chloroplast. The mRNA is cell-to-cell mobile.
AT2G36770	genebody	chr2	-	+713	392.68	3.12	2.11	0.967733	0.522266	0.889824	0.00115	0	UDP-Glycosyltransferase superfamily protein;(source:Araport11)
AT2G36780	genebody	chr2	-	+698	334.4	3	2.45	1.29124	0.533442	1.27535	0.0002	0	UDP-Glycosyltransferase superfamily protein;(source:Araport11)
AT2G38250	genebody	chr2	+	+547	185.96	2.56	6.2	3.15888	1.80012	0.81132	0.0007	0	Homeodomain-like superfamily protein;(source:Araport11)
AT2G38390	1000-1500	chr2	+	-1164	3100	4.03	2.07	1.09563	0.445651	1.29777	0.0012	0	Peroxidase superfamily protein;(source:Araport11)
AT2G39410	genebody	chr2	+	+1931	2811.76	4.69	1.58	0.885956	0.276752	1.67864	0.0354	(MAGL7)	alpha/beta-Hydrolases superfamily protein;(source:Araport11)
AT2G39518	genebody	chr2	-	+908	716.91	5.3	1.04	26.8032	14.0915	0.92758	0.00105	CASP-LIKE PROTEIN 4D2 (CASPL4D2)	Uncharacterized protein family (UPF0497);(source:Araport11)
AT2G40520	genebody	chr2	+	+2122	195.1	2.51	5.85	14.6929	9.12413	0.68736	5e-05	(NTP2)	Nucleotidyltransferase family protein;(source:Araport11)
AT2G41850	1500-2000	chr2	-	-1703	264.07	3.6	3.53	10.0837	0.203101	5.63368	5e-05	ARABIDOPSIS DEHISCENCE ZONE POLYGALACTURONASE 2 (ADPG2);POLYGALACTURONASE ABSCISSION ZONE A. THALIANA (PGAZAT)	ADPG2.
AT2G43140	genebody	chr2	-	+393	383.03	5.27	2.23	2.45271	0.799026	1.61806	5e-05	(BHLH129)	bHLH129 is a nuclear localized basic helix loop helix protein. It has been shown to function as a transcriptional repressor. Overexpression of bHLH129 regulates root elongation and ABA response.
AT2G43490	1000-1500	chr2	-	-1012	92.2	2.45	20.26	1.39415	0.790121	0.81924	5e-05	0	Ypt/Rab-GAP domain of gyp1p superfamily protein;(source:Araport11)
AT2G43570	500-1000	chr2	-	-547	667.81	4.03	1.13	229.472	108.719	1.07771	5e-05	CHITINASE, PUTATIVE (CHI)	chitinase;(source:Araport11)
AT2G44010	genebody	chr2	+	+107	74.22	3.33	27.43	3.084	1.49389	1.04573	0.0018	0	hypothetical protein;(source:Araport11)
AT2G44240	genebody	chr2	+	+1215	1648.56	4.24	1.11	12.6546	4.18929	1.59488	5e-05	0	NEP-interacting protein (DUF239);(source:Araport11)
AT2G44480	genebody	chr2	+	+240	172.62	2.77	7.16	1.03583	0.40168	1.36667	0.00025	BETA GLUCOSIDASE 17 (BGLU17)	beta glucosidase 17;(source:Araport11)
AT2G45220	genebody	chr2	-	+874	147.67	3.58	9.6	43.7309	16.6508	1.39306	5e-05	(ATPME17);PECTIN METHYLESTERASE 17 (PME17)	Plant invertase/pectin methylesterase inhibitor superfamily;(source:Araport11)
AT2G45350	1500-2000	chr2	-	-1833	670.01	4.27	1.13	0.502708	0.331066	0.602602	0.0052	CHLORORESPIRATORY REDUCTION 4 (CRR4)	Encodes a member of a PCMP (plant combinatorial and modular protein) family (PCMP-E subfamily) with 11 pentatricopeptide (PPR) repeats. The protein is involved in RNA editing of the initiation codon of ndhD in the chloroplast.
AT2G45760	1500-2000	chr2	-	-1830	500.64	3.84	1.36	16.8837	4.39885	1.94043	5e-05	BON ASSOCIATION PROTEIN 2 (BAP2);BON ASSOCIATION PROTEIN 1-LIKE (BAL)	encodes a protein that is similar to BONZAI1-binding protein BAP1.
AT2G47270	500-1000	chr2	-	-525	1246.49	4.67	0.87	6.80682	2.17016	1.64918	5e-05	UPBEAT1 (UPB1)	Encodes UPBEAT1 (UPB1), a transcription factor with a bHLH domain. Regulates the expression of a set of peroxidases that modulate the balance of reactive oxygen species (ROS) between the zones of cell proliferation and the zone of cell elongation where differentiation begins. Disruption of UPB1 activity alters this ROS balance, leading to a delay in the onset of differentiation. Regulates growth …
AT3G01080	genebody	chr3	+	+1316	1598.91	3.99	1.06	7.10667	3.91017	0.861942	5e-05	WRKY DNA-BINDING PROTEIN 58 (WRKY58);WRKY DNA-BINDING PROTEIN 58 (ATWRKY58)	member of WRKY Transcription Factor; Group I
AT3G01420	genebody	chr3	-	+1148	2695.77	4.87	1.43	10.6909	0.763739	3.80716	5e-05	ALPHA-DIOXYGENASE 1 (ALPHA-DOX1);PLANT ALPHA DIOXYGENASE 1 (PADOX-1); (DIOX1); (DOX1)	Encodes an alpha-dioxygenase involved in protection against oxidative stress and cell death. Induced in response to Salicylic acid and oxidative stress. Independent of NPR1 in induction by salicylic acid. The mRNA is cell-to-cell mobile.
AT3G02150	genebody	chr3	+	+1360	541.33	3.14	1.21	15.9778	10.4181	0.616977	0.00515	(TFPD);PLASTID TRANSCRIPTION FACTOR 1 (PTF1); (A-PTF-1); (BHLHB1)	a chloroplast trans-acting factor of the psbD light-responsive promoter.TCP gene involved in heterochronic control of leaf differentiation.
AT3G02160	1500-2000	chr3	+	-1653	541.33	3.14	1.21	1.26016	0.595303	1.08191	0.0005	0	Bromodomain transcription factor;(source:Araport11)
AT3G02680	1500-2000	chr3	+	-1638	889.63	4.24	1	0.697207	0.19375	1.84739	0.0024	(ATNBS1);NIJMEGEN BREAKAGE SYNDROME 1 (NBS1)	DNA repair and meiotic recombination protein, component of MRE11 complex with RAD50 and MRE11
AT3G04060	genebody	chr3	-	+1446	2174.89	4.91	1.58	1.34462	0.756138	0.830477	0.00125	NAC DOMAIN CONTAINING PROTEIN 46 (anac046);NAC DOMAIN CONTAINING PROTEIN 46 (NAC046)	NAC046 is a member of the NAC domain containing family of transcription factors. It was identified in a screen for regulators of chlorophyll protein gene expression. Mutants in NAC046 have delayed senescence and increased CHL content suggesting a role in regulation of senescence and chlorophyll degradation.
AT3G04070	genebody	chr3	-	+957	146.39	2.79	9.86	4.05792	1.68032	1.272	5e-05	SPEEDY HYPONASTIC GROWTH (SHYG);SPEEDY HYPONASTIC GROWTH (SHG);NAC DOMAIN CONTAINING PROTEIN 47 (anac047);NAC DOMAIN CONTAINING PROTEIN 47 (NAC047)	NAC domain containing protein 47;(source:Araport11)
AT3G04110	1000-1500	chr3	+	-1471	424.82	3.28	1.85	3.31105	1.74722	0.922228	5e-05	GLUTAMATE RECEPTOR 1 (GLR1);GLUTAMATE RECEPTOR 1.1 (GLR1.1); (ATGLR1.1)	putative glutamate receptor (GLR1.1). Contains a functional cation - permeable pore domain. Involved in cellular cation homeostasis.
AT3G04760	500-1000	chr3	-	-771	305.84	3.03	2.91	7.63146	3.13475	1.28361	5e-05	0	Pentatricopeptide repeat (PPR-like) superfamily protein;(source:Araport11)
AT3G06120	genebody	chr3	+	+328	2599.58	4.52	1.31	3.56392	2.09128	0.769079	0.0052	MUTE (MUTE)	Encodes a basic helix-loop-helix (bHLH) protein that controls meristemoid differentiation during stomatal development. In the absence of MUTE, meristemoids abort after excessive asymmetric divisions and fail to differentiate stomata. MUTE expression in the meristemoid is required for SLGCs differentiation as pavement cells. Epidermal cells lose their competence to respond to MUTE overexpression d…
AT3G06240	500-1000	chr3	+	-860	294.74	2.79	3.07	2.71114	1.57868	0.780181	5e-05	0	F-box family protein;(source:Araport11)
AT3G10270	1000-1500	chr3	-	-1062	366.6	2.81	2.41	4.06391	2.61776	0.634536	5e-05	DNA GYRASE B1 (GYRB1)	Protein targeting to mitochondria is influenced by UTR sequences.
AT3G10815	genebody	chr3	-	+599	330.14	2.75	2.54	3.06149	1.71305	0.837667	0.00695	BCA2A ZINC FINGER ATL 3 (BTL03)	RING/U-box superfamily protein;(source:Araport11)
AT3G11580	500-1000	chr3	-	-522	227.01	3.25	4.51	14.845	9.70608	0.613016	0.0244	SUPPRESSOR OF DA1-1 (SOD7);NGATHA-LIKE PROTEIN2 (NGAL2)	SOD7 encodes nuclear localized B3 DNA binding domain and a transcriptional repression motif. Belongs to the RAV gene family. Functions in regulation of seed size and binds to and represses KLU. Transcription repressor involved in regulation of inflorescence architecture.
AT3G13433	1500-2000	chr3	+	-1546	1164.56	2.78	0.98	25.8076	11.6433	1.1483	5e-05	0	transmembrane protein;(source:Araport11)
AT3G13790	genebody	chr3	-	+971	173.73	3.61	7.11	5.24792	3.21241	0.70809	5e-05	ARABIDOPSIS THALIANA CELL WALL INVERTASE 1 (ATCWINV1); (ATCWI1); (CWI1); (ATBFRUCT1)	Encodes a protein with invertase activity.
AT3G13950	genebody	chr3	+	+676	1026.23	3.22	1.09	89.1067	48.4249	0.879785	5e-05	0	ankyrin;(source:Araport11)
AT3G13960	genebody	chr3	+	+627	2478.55	4.14	1.45	1.2642	0.636203	0.990666	0.001	GROWTH-REGULATING FACTOR 5 (GRF5);GROWTH-REGULATING FACTOR 5 (AtGRF5)	Growth regulating factor encoding transcription activator. One of the nine members of a GRF gene family, containing nuclear targeting domain. Involved in leaf development and expressed in root, shoot and flower.
AT3G14580	1000-1500	chr3	+	-1478	234.51	2.38	4.31	0.943952	0.403887	1.22476	0.00445	0	Pentatricopeptide repeat (PPR) superfamily protein;(source:Araport11)
AT3G14830	1000-1500	chr3	+	-1420	89.73	2.7	20.92	4.78072	2.5996	0.878938	5e-05	0	epstein-barr nuclear antigen;(source:Araport11)
AT3G15500	genebody	chr3	+	+893	417.43	3.24	1.9	31.7564	15.8918	0.998765	5e-05	NAC DOMAIN CONTAINING PROTEIN 3 (ATNAC3);NAC DOMAIN CONTAINING PROTEIN 55 (ANAC055); (ANAC55);NAC DOMAIN CONTAINING PROTEIN 3 (NAC3);NAC DOMAIN CONTAINING PROTEIN 55 (NAC055)	Encodes an ATAF-like NAC-domain transcription factor that doesn't contain C-terminal sequences shared by CUC1, CUC2 and NAM. Note: this protein (AtNAC3) is not to be confused with the protein encoded by locus AT3G29035, which, on occasion, has also been referred to as AtNAC3. The mRNA is cell-to-cell mobile.
AT3G16290	500-1000	chr3	-	-901	61.54	2.37	36.26	3.82767	2.11631	0.854915	5e-05	FTSH (FILAMENTATION-TEMPERATURE-SENSITIVE PROTEIN H) INACTIVE 2 (FTSHI2);EMBRYO DEFECTIVE 2083 (EMB2083)	Strong interaction with TIC inner envelope protein translocon which consists of Tic20/Tic56/Tic100/Tic214(Ycf1)(DOI:10.1105/tpc.18.00357).
AT3G18270	1000-1500	chr3	+	-1103	958.54	4.21	1.02	7.47319	4.89601	0.610118	0.00025	CYTOCHROME P450, FAMILY 77, SUBFAMILY A, POLYPEPTIDE 5 PSEUDOGENE (CYP77A5P)	a cytochrome P450 pseudogene. the second half of the gene overlaps perfectly with the other gene model.
AT3G21520	0-500	chr3	+	-488	916.84	3.12	1.03	19.7525	3.56576	2.46975	5e-05	ARABIDOPSIS THALIANA DUF679 DOMAIN MEMBRANE PROTEIN 1 (AtDMP1);DUF679 DOMAIN MEMBRANE PROTEIN 1 (DMP1)	Encodes a protein is directly or indirectly involved in membrane fission during breakdown of the ER and the tonoplast during leaf senescence and in membrane fusion during vacuole biogenesis in roots. The mRNA is cell-to-cell mobile.
AT3G22150	500-1000	chr3	+	-807	105.23	2.81	16.41	2.55158	1.51002	0.756823	5e-05	ATPF EDITING FACTOR 1 (AEF1)	Involved in RNA editing of plastid atpF and mitochondrial nad5.
AT3G22910	genebody	chr3	-	+627	415.75	3.39	1.97	0.979217	0.372899	1.39284	5e-05	0	ATPase E1-E2 type family protein / haloacid dehalogenase-like hydrolase family protein;(source:Araport11)
AT3G23090	genebody	chr3	-	+492	655.29	3.01	1.16	5.13621	3.13644	0.711576	5e-05	WAVE-DAMPENED 2-LIKE 3 (WDL3)	Member of the microtubule regulatory protein WVD2/WDL family WDL3 stabilizes cortical microtubules and is involved in light induced hypocotyl elongation. WDL3 is ubiquinated by COP1, leading to its degadation in the dark,
AT3G23120	genebody	chr3	-	+1855	796.97	2.61	1.08	4.9987	2.78457	0.844098	5e-05	RECEPTOR LIKE PROTEIN 38 (RLP38);RECEPTOR LIKE PROTEIN 38 (AtRLP38)	receptor like protein 38;(source:Araport11)
AT3G23230	1500-2000	chr3	-	-1756	355.26	2.97	2.4	7.92568	5.1397	0.624851	0.02815	TRANSCRIPTIONAL REGULATOR OF DEFENSE RESPONSE 1 (TDR1); (ATERF98);ETHYLENE RESPONSE FACTOR 98 (ERF98); (ATTDR1)	encodes a member of the ERF (ethylene response factor) subfamily B-3 of ERF/AP2 transcription factor family. The protein contains one AP2 domain. There are 18 members in this subfamily including ATERF-1, ATERF-2, AND ATERF-5.
AT3G25430	1500-2000	chr3	+	-1901	456.27	3.12	1.66	1.16649	0.733507	0.669291	0.03645	0	Polynucleotidyl transferase, ribonuclease H-like superfamily protein;(source:Araport11)
AT3G26020	1000-1500	chr3	+	-1180	1370.44	3.53	0.97	8.99434	3.5452	1.34315	5e-05	(PP2AB'ETA)	Encodes protein phosphatase 2A (PP2A) B'eta subunit. Targeted to nucleus and cytosol.
AT3G26170	genebody	chr3	-	+1328	88.53	2.43	21.42	4.13778	1.97062	1.07021	5e-05	CYTOCHROME P450, FAMILY 71, SUBFAMILY B, POLYPEPTIDE 19 (CYP71B19)	putative cytochrome P450
AT3G26200	genebody	chr3	+	+1046	1176.76	3.79	1	5.96729	2.85338	1.0644	5e-05	CYTOCHROME P450, FAMILY 71, SUBFAMILY B, POLYPEPTIDE 22 (CYP71B22)	putative cytochrome P450 The mRNA is cell-to-cell mobile.
AT3G26290	genebody	chr3	-	+847	180.3	3.11	6.58	31.9852	17.8705	0.839825	5e-05	CYTOCHROME P450, FAMILY 71, SUBFAMILY B, POLYPEPTIDE 26 (CYP71B26)	putative cytochrome P450
AT3G26320	genebody	chr3	-	+899	700	4.59	1.07	5.40042	3.22454	0.743978	5e-05	CYTOCHROME P450, FAMILY 71, SUBFAMILY B, POLYPEPTIDE 36 (CYP71B36)	putative cytochrome P450
AT3G26830	genebody	chr3	+	+859	153.65	2.39	8.93	10.8092	5.68593	0.926792	5e-05	PHYTOALEXIN DEFICIENT 3 (PAD3); (CYP71B15)	Mutations in pad3 are defective in biosynthesis of the indole derived phytoalexin camalexin. Encodes a cytochrome P450 enzyme that catalyzes the conversion of dihydrocamalexic acid to camalexin. The mRNA is cell-to-cell mobile.
AT3G27400	genebody	chr3	+	+1713	285.37	3	3.2	6.62027	4.27689	0.630328	0.00485	(PLL18)	Encodes a pectate lyase involved in response to nematodes.
AT3G27670	1000-1500	chr3	+	-1136	1700.66	4.24	1.02	0.747403	0.433424	0.786107	5e-05	RESURRECTION1 (RST1)	A novel protein, did not show high similarity to any protein of known function; reveals a novel genetic connection between lipid synthesis and embryo development. Expressed in all tissues examined including leaves, flowers, roots, stems, and siliques, but accumulation levels were not correlated with the degree to which different organs appeared affected by the mutation. Mutant plants showed alter…
AT3G28345	genebody	chr3	-	+3448	538.28	2.94	1.21	0.523793	0.280531	0.900837	0.0002	MULTI-DRUG RESISTANCE 13 (MDR13);ATP-BINDING CASSETTE B15 (ABCB15)	Encodes an ATP-binding cassette (ABC) transporter. Expressed in the vascular tissue of primary stem.
AT3G28580	genebody	chr3	+	+657	124.55	2.63	12.92	1.27972	0.296208	2.11115	5e-05	0	P-loop containing nucleoside triphosphate hydrolases superfamily protein;(source:Araport11)
AT3G28890	genebody	chr3	-	+946	833.02	3.52	1	2.44829	1.43155	0.774196	5e-05	RECEPTOR LIKE PROTEIN 43 (AtRLP43);RECEPTOR LIKE PROTEIN 43 (RLP43)	receptor like protein 43;(source:Araport11)
AT3G29250	genebody	chr3	-	+786	106.95	2.88	15.95	12.786	3.38852	1.91584	5e-05	(ATSDR4);SHORT-CHAIN DEHYDROGENASE REDUCTASE 4 (SDR4)	NAD(P)-binding Rossmann-fold superfamily protein;(source:Araport11)
AT3G43955	1000-1500	chr3	-	-1233	220.41	2.82	4.94	2.6515	1.34877	0.975164	5e-05	0	transposable_element_gene;(source:Araport11);copia-like retrotransposon family, has a 0. P-value blast match to GB:CAA72989 open reading frame 1 (Ty1_Copia-element) (Brassica oleracea);(source:TAIR10)
AT3G44300	genebody	chr3	+	+727	1695.02	4.37	1.01	97.2779	53.4447	0.864065	5e-05	NITRILASE 2 (AtNIT2);NITRILASE 2 (NIT2)	Encodes an enzyme that catalyzes the hydrolysis of indole-3-acetonitrile (IAN) to indole-3-acetic acid (IAA) (nitrile aminohydrolase, EC 3.5.5.1) and IAN to indole-3-acetamide (IAM) at lower levels. Mutants have reduced sensitivity to IAN and are sensitive to IAA. This enzyme likely participates in other non-auxin-related metabolic pathways. The mRNA is cell-to-cell mobile.
AT3G44350	genebody	chr3	-	+689	959.14	4.34	1.02	3.50505	1.4916	1.23257	0.0001	NAC DOMAIN CONTAINING PROTEIN 61 (anac061);NAC DOMAIN CONTAINING PROTEIN 61 (NAC061)	NAC domain containing protein 61;(source:Araport11)
AT3G44550	genebody	chr3	+	+1854	103.95	3.59	16.65	0.498576	0.301244	0.726881	0.00335	FATTY ACID REDUCTASE 5 (FAR5)	Encodes a member of the eight-member gene family encoding alcohol-forming fatty acyl-CoA reductases (FARs) identified in Arabidopsis thaliana. Three of the FARs, FAR1 (At5g22500), FAR4 (At3g44540) and FAR5 (At3g44550), are shown to generate the fatty alcohols found in root, seed coat, and wound-induced leaf tissue. The mRNA is cell-to-cell mobile.
AT3G45860	genebody	chr3	-	+1291	2077.39	4.93	1.48	16.201	8.1029	0.999573	5e-05	CYSTEINE-RICH RLK (RECEPTOR-LIKE PROTEIN KINASE) 4 (CRK4)	Encodes a cysteine-rich receptor-like protein kinase. Involved in programmed cell death and defense response to pathogen.
AT3G46080	0-500	chr3	-	-314	3100	4.44	2.07	38.2458	13.1327	1.54214	5e-05	0	C2H2-type zinc finger family protein;(source:Araport11)
AT3G48650	genebody	chr3	+	+756	225.54	2.83	4.6	10.4254	2.60166	2.0026	5e-05	0	pseudogene of pectinesterase;(source:Araport11)
AT3G48850	genebody	chr3	-	+1625	397.14	3.6	2.09	6.03834	3.29091	0.875665	5e-05	PHOSPHATE TRANSPORTER 3;2 (PHT3;2);MITOCHONDRIAL PHOSPHATE TRANSPORTER 2 (MPT2)	Encodes a mitochondrial phosphate transporter. Modulates plant responses to salt stress.
AT3G49120	genebody	chr3	+	+1806	383.24	3.19	2.23	134.473	40.8319	1.71955	5e-05	PEROXIDASE 34 (PRX34);ARABIDOPSIS THALIANA PEROXIDASE CB (ATPCB);PEROXIDASE CB (PRXCB);PEROXIDASE 34 (PERX34); (ATPERX34)	Class III peroxidase Perx34. Expressed in roots, leaves and stems. Located in the cell wall. Involved in cell elongation. Expression activated by light. May play a role in generating H2O2 during defense response. The mRNA is cell-to-cell mobile.
AT3G49160	1000-1500	chr3	-	-1113	153.49	3.53	8.93	2.09163	1.08885	0.941822	5e-05	0	Expression of the gene is downregulated in the presence of paraquat, an inducer of photoxidative stress.
AT3G49210	genebody	chr3	-	+1973	159.3	2.8	8.26	1.1548	0.658449	0.810499	0.0003	WS /DGAT 6 (WSD6)	WSD6 can function in vitro as wax ester synthase but does not appear to be essential for cuticular wax biosynthesis.
AT3G50310	genebody	chr3	-	+408	54.62	2.78	40.81	0.645521	0.0792109	3.02669	0.01815	MAPKK KINASE 20 (MKKK20);ABA-INSENSITIVE PROTEIN KINASE 1 (AIK1);MITOGEN-ACTIVATED PROTEIN KINASE KINASE KINASE 20 (MAPKKK20)	Encodes a member of MEKK subfamily. Target promoter of the male germline-specific transcription factor DUO1. Involved in osmotic stress response via regulation of MPK6 activity. It also plays an important role in regulating cell division and cell elongation in the primary root meristematic and elongation areas. Mutants show defects in root microtubule organization.It phosphorylates MPK18 and MKK3…
AT3G50470	1000-1500	chr3	+	-1068	75.85	3.37	26.78	21.1608	10.739	0.978535	5e-05	INTRACELLULAR MILDEW A 10 (MLA10);HOMOLOG OF RPW8 3 (HR3)	Homolog of RPW8
AT3G50480	genebody	chr3	+	+290	202.71	3.66	5.6	191.417	119.326	0.681811	5e-05	HOMOLOG OF RPW8 4 (HR4)	Homolog of RPW8
AT3G51890	1000-1500	chr3	-	-1352	241.66	2.77	4.05	26.1418	15.0788	0.793837	5e-05	CLATHRIN LIGHT CHAIN 3 (CLC3)	Clathrin light chain protein;(source:Araport11)
AT3G52450	genebody	chr3	-	+1313	155.87	2.93	8.67	2.00464	0.790952	1.34168	5e-05	PLANT U-BOX 22 (PUB22); (ATPUB22)	Encodes a cytoplasmically localized U-box domain E3 ubiquitin ligase protein that is involved in the response to water stress and acts as a negative regulator of PAMP-triggered immunity.
AT3G53800	1500-2000	chr3	+	-1675	1537.02	4.08	1	4.58674	1.46005	1.65145	5e-05	FES1B (Fes1B)	Encodes one of the Arabidopsis orthologs of the human Hsp70-binding protein 1 (HspBP-1) and yeast Fes1p: Fes1A (AT3G09350), Fes1B (AT3G53800), Fes1C (AT5G02150).
AT3G54150	genebody	chr3	-	+1342	648.44	4.09	1.19	3.90718	1.21119	1.6897	5e-05	EXINE FORMATION DEFECTIVE (EFD)	Encodes a DNA methyltransferase required for pollen exine formation and male fertility via the regulation of callose wall and primexine formation.
AT3G55890	genebody	chr3	+	+988	1019.7	3.26	1.08	3.33418	0.870714	1.93706	0.00515	0	Yippee family putative zinc-binding protein;(source:Araport11)
AT3G57240	1500-2000	chr3	-	-1673	2066.48	4.75	1.46	26.9273	10.2111	1.39893	5e-05	BETA-1,3-GLUCANASE 3 (BG3);&#946;-1,3-GLUCANASE 3 (GNS3); (ATBG3)	encodes a member of glycosyl hydrolase family 17
AT3G57260	genebody	chr3	-	+237	214.86	3.2	5.21	201.648	112.659	0.839877	5e-05	BETA-1,3-GLUCANASE 2 (BGL2);PATHOGENESIS-RELATED PROTEIN 2 (PR2);BETA-1,3-GLUCANASE 2 (BG2);&#946;-1,3-GLUCANASE (GNS2); (AtPR2); (ATBG2);PATHOGENESIS-RELATED PROTEIN 2 (PR-2)	beta 1,3-glucanase
AT3G57460	genebody	chr3	-	+606	215.31	3.05	5.15	1.45032	0.648842	1.16043	0.0047	0	catalytic/ metal ion binding / metalloendopeptidase/ zinc ion binding protein;(source:Araport11)
AT3G57510	genebody	chr3	-	+931	2055.26	4.54	1.44	0.82667	0.02424	5.09185	0.0387	(ADPG1)	Encodes ADPG1, a polygalacturonase protein involved in silique and anther dihiscence. Loss of function mutations have reduced seed set, indehiscent fruit and reduced pollen shedding.
AT3G58010	500-1000	chr3	-	-827	83.56	2.93	23.19	14.4964	9.05125	0.679506	5e-05	PLASTOGLOBULIN 34KD (PGL34)	plastoglobulin 34kD;(source:Araport11)
AT3G60120	genebody	chr3	+	+1352	712.17	3.92	1.03	0.953919	0.324218	1.5569	0.0009	BETA GLUCOSIDASE 27 (BGLU27)	beta glucosidase 27;(source:Araport11)
AT3G60140	genebody	chr3	+	+2139	1416.79	4.01	1.01	7.67254	0.971983	2.9807	5e-05	DARK INDUCIBLE 2 (DIN2);BETA GLUCOSIDASE 30 (BGLU30);SENESCENCE-RELATED GENE 2 (SRG2)	Encodes a protein similar to beta-glucosidase and is a member of glycoside hydrolase family 1. Expression is induced after 24 hours of dark treatment, in senescing leaves and treatment with exogenous photosynthesis inhibitor. Induction of gene expression was suppressed in excised leaves supplied with sugar. The authors suggest that the gene's expression pattern is responding to the level of sugar…
AT3G60470	genebody	chr3	+	+983	722.25	3.14	1.04	0.728062	0.193056	1.91504	0.0028	0	transmembrane protein, putative (DUF247);(source:Araport11)
AT3G61280	genebody	chr3	+	+772	78.94	2.38	25.12	7.55728	4.82727	0.64666	5e-05	0	O-glucosyltransferase rumi-like protein (DUF821);(source:Araport11)
AT3G61930	genebody	chr3	+	+369	311.8	3.84	2.9	8.2735	2.83884	1.5432	5e-05	0	hypothetical protein;(source:Araport11)
AT4G00290	1500-2000	chr4	-	-1658	257.7	2.63	3.82	9.47436	6.01479	0.655514	5e-05	(MSL1)	Encodes a non-selective mechanosensitive ion channel localized to the inner mitochondrial membrane.
AT4G01920	genebody	chr4	-	+816	61.04	1.96	36.45	1.18384	0.495547	1.25638	5e-05	0	Cysteine/Histidine-rich C1 domain family protein;(source:Araport11)
AT4G02330	genebody	chr4	+	+1258	74.39	3.02	27.33	5.32225	2.73384	0.961107	5e-05	(ATPMEPCRB); (AtPME41);PECTIN METHYLESTERASE 41 (PME41)	Encodes a pectin methylesterase that is sensitive to chilling stress and brassinosteroid regulation.
AT4G03450	genebody	chr4	-	+491	51.01	2.51	43.19	5.63903	2.43562	1.21116	5e-05	0	Ankyrin repeat family protein;(source:Araport11)
AT4G08040	genebody	chr4	+	+817	96.93	2.29	18.7	1.11504	0.666164	0.743146	0.00975	1-AMINOCYCLOPROPANE-1-CARBOXYLATE SYNTHASE 11 (ACS11)	encodes an aminotransferase that belongs to ACC synthase gene family structurally
AT4G08770	genebody	chr4	-	+1025	111.87	2.61	15.11	9.58624	5.37955	0.83348	5e-05	PEROXIDASE 37 (Prx37)	Encodes a putative apoplastic peroxidase Prx37. Primarily expressed in the vascular bundles. Overexpression renders a dwarf phenotype with smaller plants and delayed development. Plants overexpressing Prx37 also shows an increase in the amount of esterified phenolic material associated with their walls.
AT4G10500	1500-2000	chr4	+	-1760	57.53	2.9	38.93	19.0382	8.23444	1.20915	5e-05	DMR6-LIKE OXYGENASE 1 (DLO1)	2-oxoglutarate (2OG) and Fe(II)-dependent oxygenase superfamily protein;(source:Araport11)
AT4G11650	genebody	chr4	-	+1107	738.76	4.28	1.06	25.6086	7.30829	1.80902	5e-05	OSMOTIN 34 (OSM34);OSMOTIN 34 (ATOSM34)	osmotin-like protein
AT4G11655	0-500	chr4	+	-93	334.7	4.37	2.45	2.50546	0.892359	1.48938	0.0003	CASP-LIKE PROTEIN 4A4 (CASPL4A4)	Uncharacterized protein family (UPF0497);(source:Araport11)
AT4G12120	1500-2000	chr4	-	-1647	186.98	3.15	6.19	1.109	0.432141	1.35969	5e-05	(ATSEC1B); (SEC1B)	member of KEULE Gene Family
AT4G12900	1500-2000	chr4	+	-1900	142.7	2.53	10.38	9.46412	4.11919	1.20011	5e-05	0	Gamma interferon responsive lysosomal thiol (GILT) reductase family protein;(source:Araport11)
AT4G13120	1500-2000	chr4	-	-1710	235.06	2.98	4.26	1.01245	0.467521	1.11475	0.00735	0	transposable_element_gene;(source:Araport11);hAT-like transposase family (hobo/Ac/Tam3), has a 2.6e-50 P-value blast match to GB:AAD24567 transposase Tag2 (hAT-element) (Arabidopsis thaliana);(source:TAIR10)
AT4G13210	genebody	chr4	+	+1504	451.77	4.02	1.68	1.16609	0.719568	0.696476	0.04925	0	Pectin lyase-like superfamily protein;(source:Araport11)
AT4G13660	genebody	chr4	+	+783	324.89	3.99	2.64	1.48009	0.35287	2.06848	5e-05	PSEUDO-RESPONSE REGULATOR 2 (PRR2);PINORESINOL REDUCTASE 2 (PRR2); (ATPRR2)	Encodes a pinoresinol reductase involved in lignan biosynthesis. Expressed strongly in roots and less strongly in stems. Shows preference for pinoresinol and not lariciresinol. The mRNA is cell-to-cell mobile.
AT4G13980	1500-2000	chr4	-	-1709	942.68	3.65	0.99	3.5492	2.11293	0.748249	5e-05	HEAT SHOCK TRANSCRIPTION FACTOR A5 (HSFA5); (AT-HSFA5)	member of Heat Stress Transcription Factor (Hsf) family
AT4G14370	genebody	chr4	-	+36	76.96	3.33	26.13	0.641269	0.0598089	3.4225	0.00055	0	Disease resistance protein (TIR-NBS-LRR class) family;(source:Araport11)
AT4G14610	genebody	chr4	-	+784	80.12	2.06	24.49	2.68607	0.703398	1.93308	5e-05	0	Probably not a pseudogene based on evidence for transcription (RNA-seq) and translation (Ribo-seq) described in PMID:27791167
AT4G15417	genebody	chr4	+	+698	218.75	3.26	5.05	1.46726	0.702664	1.06222	0.0243	RNASE II-LIKE 1 (ATRTL1);RNASE II-LIKE 1 (RTL1)	RNAse II-like 1;(source:Araport11)
AT4G15420	1000-1500	chr4	+	-1310	218.75	3.26	5.05	5.17383	2.72234	0.926385	5e-05	0	Ubiquitin fusion degradation UFD1 family protein;(source:Araport11)
AT4G15610	genebody	chr4	+	+1146	283.36	3.17	3.23	58.2816	31.8418	0.872119	5e-05	CASP-LIKE PROTEIN 1D1 (CASPL1D1)	Uncharacterized protein family (UPF0497);(source:Araport11)
AT4G15990	0-500	chr4	-	-355	513.16	2.87	1.29	6.62849	3.96224	0.742364	0.0194	0	hypothetical protein;(source:Araport11)
AT4G17240	1000-1500	chr4	-	-1178	90.04	2.78	20.82	3.58976	1.80333	0.993224	5e-05	0	structural maintenance of chromosomes protein;(source:Araport11)
AT4G17250	1000-1500	chr4	+	-1346	90.04	2.78	20.82	0.811001	0.503417	0.68795	5e-05	0	transmembrane protein;(source:Araport11)
AT4G17490	1000-1500	chr4	-	-1041	316.98	3.06	2.76	14.1036	3.07493	2.19744	5e-05	ETHYLENE RESPONSIVE ELEMENT BINDING FACTOR 6 (ATERF6);ETHYLENE RESPONSIVE ELEMENT BINDING FACTOR 6 (ERF6); (ERF-6-6)	Encodes a member of the ERF (ethylene response factor) subfamily B-3 of ERF/AP2 transcription factor family (ATERF-6). The protein contains one AP2 domain. There are 18 members in this subfamily including ATERF-1, ATERF-2, AND ATERF-5. It is involved in the response to reactive oxygen species and light stress.
AT4G17695	genebody	chr4	-	+1010	908.78	4.1	1.02	2.15977	1.28827	0.745443	0.0016	KANADI 3 (KAN3)	Homeodomain-like superfamily protein;(source:Araport11)
AT4G18250	genebody	chr4	-	+302	450.8	4.23	1.68	9.34859	3.89016	1.26492	5e-05	0	receptor Serine/Threonine kinase-like protein;(source:Araport11)
AT4G18990	genebody	chr4	-	+1486	650.36	4.11	1.2	1.46899	0.687225	1.09597	0.0014	XYLOGLUCAN ENDOTRANSGLUCOSYLASE/HYDROLASE 29 (XTH29)	xyloglucan endotransglucosylase/hydrolase 29;(source:Araport11)
AT4G19810	1500-2000	chr4	-	-1878	251.05	2.87	3.85	6.92754	4.0841	0.762325	5e-05	CLASS V CHITINASE (ChiC)	ChiC encodes a Class V chitinase that is a part of glycoside hydrolase family 18 based on CAZy groupings. It appears to primarily act as an exochitinase in vitro where it predominantly cleaves a chitobiose (GlcNAc)2 residue from the non-reducing end of a chitin oligosaccharide. However, it shows some minor endochitinase activity in vitro, as well. A putative 24 amino-acid signal peptide may direc…
AT4G19970	genebody	chr4	+	+1211	1554.62	4.66	1.02	1.75243	0.469511	1.90013	5e-05	0	nucleotide-diphospho-sugar transferase family protein;(source:Araport11)
AT4G21060	1500-2000	chr4	+	-1979	148.44	2.61	9.36	1.62564	1.04388	0.639052	0.00075	(ATGALT2);AGP GALACTOSYLTRANSFERASE 2 (GALT2)	Encodes an endomembrane system-localized, hydroxyproline-O-galactosyltransferase specific for arabinogalactan-protein biosynthesis.
AT4G21380	genebody	chr4	-	+3830	51.31	2.66	43	3.78133	1.64111	1.20422	5e-05	RECEPTOR KINASE 3 (RK3);RECEPTOR KINASE 3 (ARK3)	encodes a putative receptor-like serine/threonine protein kinases that is similar to Brassica self-incompatibility (S) locus. Expressed in root. Shoot expression limited to limited to the root-hypocotyl transition zone and at the base of lateral roots as well as in axillary buds, and pedicels.
AT4G23700	genebody	chr4	-	+1904	208.29	2.56	5.39	2.13545	0.442634	2.27035	5e-05	CATION/H+ EXCHANGER 17 (CHX17);CATION/H+ EXCHANGER 17 (ATCHX17)	member of Putative Na+/H+ antiporter family
AT4G25434	genebody	chr4	-	+922	856.45	3.39	1.03	2.10821	1.34126	0.65243	0.02195	NUDIX HYDROLASE HOMOLOG 10 (ATNUDT10);NUDIX HYDROLASE HOMOLOG 10 (NUDT10)	nudix hydrolase homolog 10;(source:Araport11)
AT4G26260	genebody	chr4	+	+1104	2443.45	4.01	1.4	0.914421	0.0986299	3.21276	0.0007	MYO-INOSITOL OXYGENASE 4 (MIOX4)	Encodes a myo-inositol oxygenase, which is the first enzyme in the inositol route to ascorbate (L&#8208;ascorbic acid, AsA, vitamin C). Overexpression results in enhanced biomass and abiotic stress tolerance.
AT4G26270	1000-1500	chr4	-	-1180	323.16	3.44	2.7	1.86969	1.01578	0.880211	5e-05	PHOSPHOFRUCTOKINASE 3 (PFK3)	phosphofructokinase 3;(source:Araport11)
AT4G28350	1500-2000	chr4	+	-1686	194.86	3.77	5.85	1.16307	0.594209	0.968896	5e-05	L-TYPE LECTIN RECEPTOR KINASE VII.2 (LECRK-VII.2)	Concanavalin A-like lectin protein kinase family protein;(source:Araport11)
AT4G28940	genebody	chr4	+	+1091	312.9	3.5	2.84	1.04536	0.230299	2.18242	0.00235	0	Phosphorylase superfamily protein;(source:Araport11)
AT4G29740	genebody	chr4	+	+669	102.21	3.32	17.17	11.9789	6.49667	0.882723	5e-05	(ATCKX4);CYTOKININ OXIDASE 4 (CKX4)	It encodes a protein whose sequence is similar to cytokinin oxidase/dehydrogenase, which catalyzes the degradation of cytokinins.
AT4G30060	1500-2000	chr4	-	-1837	486.18	3.26	1.45	6.08802	3.93279	0.63042	5e-05	0	Core-2/I-branching beta-1,6-N-acetylglucosaminyltransferase family protein;(source:Araport11)
AT4G30230	genebody	chr4	+	+64	135.37	3.91	11.38	1.79119	0.854717	1.0674	5e-05	0	hypothetical protein;(source:Araport11)
AT4G31480	500-1000	chr4	+	-922	157.04	3.54	8.59	17.2438	9.26201	0.896681	5e-05	0	Coatomer, beta subunit;(source:Araport11)
AT4G31970	genebody	chr4	+	+184	3100	4.77	2.07	5.13237	0.913213	2.4906	5e-05	CYTOCHROME P450, FAMILY 82, SUBFAMILY C, POLYPEPTIDE 2 (CYP82C2)	Functions in the biosynthesis of 4-hydroxy indole-3-carbonyl nitrile (4-OH-ICN), a cyanogenic phytoalexin in Arabidopsis. CYP82C2 acts as a hydroxylase on indole-3-carbonyl nitrile to generate 4-OH-ICN.
AT4G32280	genebody	chr4	+	+612	341.35	3.21	2.45	8.23671	4.83616	0.768206	5e-05	INDOLE-3-ACETIC ACID INDUCIBLE 29 (IAA29)	indole-3-acetic acid inducible 29;(source:Araport11)
AT4G32810	500-1000	chr4	+	-696	322.8	3.23	2.73	0.9069	0.460055	0.979137	0.0013	CAROTENOID CLEAVAGE DIOXYGENASE 8 (CCD8); (ATCCD8);MORE AXILLARY BRANCHING 4 (MAX4)	Encodes a protein with similarity to carotenoid cleaving deoxygenases, the enzymes that cleave beta-carotene. Involved in the production of a graft transmissable signal to suppress axillary branching. Protein is localized to chloroplast stroma and expressed primarily in root tip. Mutants in the gene exhibit increased shoot branching, and light-dependent defects in hook opening and hypocotyl/root …
AT4G34390	1500-2000	chr4	+	-1567	210.99	2.24	5.28	1.34088	0.827517	0.696319	5e-05	EXTRA-LARGE GTP-BINDING PROTEIN 2 (XLG2)	extra-large GTP-binding protein 2;(source:Araport11)
AT4G36280	genebody	chr4	-	+1863	1644.27	3.72	1.1	0.683441	0.302072	1.17792	5e-05	CRT1 HOMOLOGUE 1 (CRH1); (ATMORC2);MICRORCHIDIA 2 (MORC2)	Member of the microrchidia protein family which have been described as epigenetic regulators and plant immune mediators, contains a hallmark GHKL-type ATPase domain in N-terminus.
AT4G36820	genebody	chr4	+	+571	137.12	2.77	11.13	0.874648	0.567314	0.624555	0.03725	(MCU4)	Mitochondrial calcium channel.
AT4G37390	1000-1500	chr4	+	-1391	3100	5.31	2.07	0.587692	0.185748	1.66171	0.0001	YADOKARI 1 (YDK1); (GH3.2);AUXIN UPREGULATED 3 (AUR3); (GH3-2); (BRU6)	Encodes an IAA-amido synthase that conjugates Asp and other amino acids to auxin in vitro. Lines carrying insertions in this gene are hypersensitive to auxin. May function as a negative component in auxin signaling by regulating auxin activity.
AT4G37530	genebody	chr4	+	+754	167.25	2.7	7.55	13.5767	6.69666	1.01962	5e-05	0	Peroxidase superfamily protein;(source:Araport11)
AT4G37990	genebody	chr4	+	+1515	1544.85	3.5	1.02	20.1786	12.4101	0.701311	5e-05	ELICITOR-ACTIVATED GENE 3-2 (ELI3-2);CINNAMYL-ALCOHOL DEHYDROGENASE B2 (CAD-B2);ARABIDOPSIS THALIANA CINNAMYL-ALCOHOL DEHYDROGENASE 8 (ATCAD8);ELICITOR-ACTIVATED GENE 3 (ELI3)	Encodes an aromatic alcohol:NADP+ oxidoreductase whose mRNA levels are increased in response to treatment with a variety of phytopathogenic bacteria. Though similar to mannitol dehydrogenases, this enzyme does not have mannitol dehydrogenase activity.
AT4G39410	genebody	chr4	-	+458	628.95	3.67	1.17	0.735595	0.0668744	3.45939	0.03945	WRKY DNA-BINDING PROTEIN 13 (WRKY13);ARABIDOPSIS THALIANA WRKY DNA-BINDING PROTEIN 13 (ATWRKY13)	Encodes a member of the Group II-c WRKY Transcription Factor family that is involved in stem development and has been shown to directly bind to the promoter of NST2. Mutants show a weak stem phenotype and show decreased expression of lignin-synthesis-related genes.
AT4G39580	500-1000	chr4	-	-592	101.43	2.97	17.45	3.38145	1.56084	1.11532	5e-05	0	Galactose oxidase/kelch repeat superfamily protein;(source:Araport11)
AT5G01310	500-1000	chr5	+	-701	164.32	3.8	7.74	0.434994	0.108982	1.99691	0.00025	APRATAXIN-LIKE (APTX)	Encodes a protein that has adenylylsulfate sulfohydrolase activity (E.C. 3.6.2.1) in vitro.
AT5G02100	1000-1500	chr5	+	-1083	132.5	4.15	11.7	1.50828	0.666085	1.17913	0.0001	OSBP(OXYSTEROL BINDING PROTEIN)-RELATED PROTEIN 3A (ORP3A);UNFERTILIZED EMBRYO SAC 18 (UNE18)	Encodes a protein that binds to beta-sitosterol and localizes to the ER. The WFDE motif in ORP3a appears to be important for a direct interaction with PVA12 [Plant VAMP-Associated protein 12]. Mutation of this motif causes ORP3a to relocalize to the Golgi and cytosol. The interaction between PVA12 and ORP3a does not appear to be sterol-dependent.
AT5G03150	genebody	chr5	+	+1716	2323.79	3.77	1.51	1.35828	0.756807	0.843784	0.0043	JACKDAW (JKD)	JKD is a nuclear-localized putative transcription factor of the BIRDS/IDD C2H2 zinc finger family. JKD and its homologue BIB, restrict SHR movement to a single layer, the endodermis, and delimit tissue boundaries in the root meristem through a process that involves nuclear retention through protein complex formation. JKD mutation leads to periclinal divisions in the cortex, increased cell numbers…
AT5G04040	500-1000	chr5	+	-919	166.67	3.53	7.61	2.11805	1.15975	0.868923	5e-05	SUGAR-DEPENDENT1 (SDP1)	Encodes a triacylglycerol lipase that is involved in storage lipid breakdown during seed germination. The mutant plant exhibits a much slower rate of postgerminative growth than the wild type.
AT5G06230	genebody	chr5	-	+428	163.05	3.91	7.92	1.30811	0.627812	1.05908	0.01265	TRICHOME BIREFRINGENCE-LIKE 9 (TBL9)	Encodes a member of the TBL (TRICHOME BIREFRINGENCE-LIKE) gene family containing a plant-specific DUF231 (domain of unknown function) domain. TBL gene family has 46 members, two of which (TBR/AT5G06700 and TBL3/AT5G01360) have been shown to be involved in the synthesis and deposition of secondary wall cellulose, presumably by influencing the esterification state of pectic polymers. A nomenclature…
AT5G07610	500-1000	chr5	+	-863	716.2	4.43	1.03	1.64676	0.950695	0.792576	0.00105	0	F-box family protein;(source:Araport11)
AT5G10760	genebody	chr5	-	+913	103.11	2.18	16.91	83.0527	34.2095	1.27963	5e-05	APOPLASTIC, EDS1-DEPENDENT 1 (AED1)	Eukaryotic aspartyl protease family protein;(source:Araport11)
AT5G11600	1000-1500	chr5	-	-1110	221.33	3.84	4.87	7.83697	4.68121	0.743414	5e-05	0	hypothetical protein;(source:Araport11)
AT5G12030	genebody	chr5	-	+244	77.37	3.73	25.94	3.28501	1.88954	0.797863	0.00225	HEAT SHOCK PROTEIN 17.6A (AT-HSP17.6A);HEAT SHOCK PROTEIN 17.6A (HSP17.6A);HEAT SHOCK PROTEIN 17.6 (HSP17.6)	Encodes a cytosolic small heat shock protein with chaperone activity that is induced by heat and osmotic stress and is also expressed late in seed development.
AT5G12870	500-1000	chr5	-	-863	3100	5.76	2.07	0.778084	0.318433	1.28894	0.02175	MYB DOMAIN PROTEIN 46 (MYB46);MYB DOMAIN PROTEIN 46 (ATMYB46)	Encodes MYB46, member of the R2R3 factor gene family. Modulates Disease Susceptibility to Botrytis cinerea.
AT5G13080	genebody	chr5	-	+317	360.98	3.77	2.42	50.9966	21.8824	1.22063	5e-05	ARABIDOPSIS THALIANA WRKY DNA-BINDING PROTEIN 75 (ATWRKY75);WRKY DNA-BINDING PROTEIN 75 (WRKY75)	WRKY75 is one of several transcription factors induced during Pi deprivation. It is nuclear localized and regulated differentially during Pi starvation. RNAi mediated suppression of WRKY75 made the plants more susceptible to Pi stress as indicated by the higher accumulation of anthocyanin during Pi starvation.
AT5G13170	genebody	chr5	-	+851	1538.93	3.64	1.01	7.78266	3.03567	1.35825	5e-05	SENESCENCE-ASSOCIATED GENE 29 (SAG29); (AtSWEET15); (SWEET15)	Encodes a member of the SWEET sucrose efflux transporter family proteins.
AT5G14940	genebody	chr5	-	+1285	1543.21	4.61	1.01	3.47111	1.66656	1.05852	5e-05	0	Major facilitator superfamily protein;(source:Araport11)
AT5G19530	genebody	chr5	-	+1064	572.17	3.57	1.22	15.1239	8.77532	0.785307	5e-05	ACAULIS 5 (ACL5)	Encodes a spermine synthase. Required for internode elongation and vascular development, specifically in the mechanism that defines the boundaries between veins and nonvein regions. This mechanism may be mediated by polar auxin transport. Though ACL5 has been shown to function as a spermine synthase in E. coli, an ACL5 knockout has no effect on the endogenous levels of free and conjugated polyami…
AT5G20300	1000-1500	chr5	-	-1046	226.18	2.86	4.56	1.7166	1.12246	0.61289	5e-05	TRANSLOCON AT THE OUTER ENVELOPE MEMBRANE OF CHLOROPLASTS 90 (Toc90)	Encodes Toc90, part of the TOC (translocon at the outer chloroplast membrane) machinery involved in the import of nucleus-encoded proteins into the chloroplast.
AT5G20960	genebody	chr5	+	+129	68.06	3.31	31.11	0.938472	0.429162	1.12879	5e-05	ALDEHYDE OXIDASE 1 (AAO1);ALDEHYDE OXIDASE 1 (AO1);ARABIDOPSIS THALIANA ALDEHYDE OXIDASE 1 (AtAO1);ARABIDOPSIS THALIANA ALDEHYDE OXIDASE 1 (AT-AO1);ALDEHYDE OXIDASE ALPHA (AOalpha); (ATAO)	Encodes aldehyde oxidase AA01.
AT5G22300	genebody	chr5	+	+1255	177.35	2.88	6.89	8.29209	4.94328	0.746267	5e-05	NITRILASE 4 (AtNIT4);NITRILASE 4 (NIT4)	encodes a nitrilase isomer. The purified enzyme shows a strong substrate specificity for beta-cyano-L-alanine, a intermediate product of the cyanide detoxification pathway. The mRNA is cell-to-cell mobile.
AT5G22380	genebody	chr5	-	+506	192.28	2.87	6.03	9.26598	5.58823	0.729552	5e-05	NAC DOMAIN CONTAINING PROTEIN 90 (NAC090);NAC DOMAIN CONTAINING PROTEIN 90 (anac090)	NAC domain containing protein 90;(source:Araport11)
AT5G22500	genebody	chr5	+	+1426	2199.59	3.64	1.61	9.15309	5.45819	0.745836	0.00045	FATTY ACID REDUCTASE 1 (FAR1)	Encodes a member of the eight-member gene family encoding alcohol-forming fatty acyl-CoA reductases (FARs) identified in Arabidopsis thaliana. Three of the FARs, FAR1 (At5g22500), FAR4 (At3g44540) and FAR5 (At3g44550), are shown to generate the fatty alcohols found in root, seed coat, and wound-induced leaf tissue.
AT5G22860	genebody	chr5	-	+463	142.23	3.08	10.53	5.10252	3.30557	0.626311	5e-05	0	Serine carboxypeptidase S28 family protein;(source:Araport11)
AT5G23910	1500-2000	chr5	+	-1594	597	4.39	1.26	0.562319	0.292692	0.942005	5e-05	0	ATP binding microtubule motor family protein;(source:Araport11)
AT5G23950	genebody	chr5	+	+431	96.54	2.96	18.81	2.24943	1.16226	0.952627	0.0163	0	Calcium-dependent lipid-binding (CaLB domain) family protein;(source:Araport11)
AT5G24210	genebody	chr5	+	+1675	1209.49	3.77	1.03	72.8628	37.5642	0.955824	5e-05	0	alpha/beta-Hydrolases superfamily protein;(source:Araport11)
AT5G24540	genebody	chr5	-	+1372	3161.46	4.25	7.69	0.674832	0.424977	0.667144	0.0312	BETA GLUCOSIDASE 31 (BGLU31)	beta glucosidase 31;(source:Araport11)
AT5G25250	genebody	chr5	+	+609	291.36	3.57	3.12	9.71407	3.32382	1.54723	5e-05	FLOTILLIN 1 (FLOT1)	Encodes a protein that is involved in a membrane microdomain-dependent, but clathrin-independent, endocytic pathway required for optimal seedling development. The mRNA is cell-to-cell mobile.
AT5G25820	genebody	chr5	-	+1814	178.03	2.82	6.8	0.744491	0.431119	0.788168	0.04745	0	Exostosin family protein;(source:Araport11)
AT5G26340	genebody	chr5	-	+586	181.2	3.59	6.51	33.0915	15.5749	1.08724	5e-05	(MSS1);SUGAR TRANSPORT PROTEIN 13 (ATSTP13);SUGAR TRANSPORT PROTEIN 13 (STP13)	Encodes a protein with high affinity, hexose-specific/H+ symporter activity. The activity of the transporter appears to be negatively regulated by phosphorylation. Importantly, microarray analysis, as well as the study of the expression of this gene in mutants involved in programmed cell death (PCD) demonstrated a tight correlation between this gene's expression and PCD.
AT5G26920	genebody	chr5	+	+1203	62.33	2.55	35.34	9.40657	3.16864	1.5698	5e-05	CAM-BINDING PROTEIN 60-LIKE G (CBP60G)	Encodes a calmodulin-binding protein CBP60g (calmodulin binding protein 60-like.g). The calmodulin-binding domain is located near the N-terminus; calmodulin binding is dependent on Ca(2+). Inducible by both bacterial pathogen and MAMP (microbe-associated molecular pattern) treatments. Bacterial growth is enhanced in cbp60g mutants. cbp60g mutants also show defects in salicylic acid (SA) accumulat…
AT5G35935	1500-2000	chr5	-	-1965	115.95	3.01	14.14	1.53735	0.846008	0.861702	5e-05	0	transposable_element_gene;(source:Araport11);copia-like retrotransposon family, has a 2.0e-232 P-value blast match to GB:CAA72989 open reading frame 1 (Ty1_Copia-element) (Brassica oleracea);(source:TAIR10)
AT5G37690	0-500	chr5	-	-230	1071.45	3.55	1.14	0.55957	0.25486	1.13461	0.0111	0	SGNH hydrolase-type esterase superfamily protein;(source:Araport11)
AT5G37840	genebody	chr5	-	+417	376.79	3.29	2.35	0.625055	0.02424	4.68852	0.00525	0	plastid movement impaired protein;(source:Araport11)
AT5G38150	1500-2000	chr5	-	-1782	1339.67	5.09	0.95	0.959436	0.439334	1.12687	5e-05	PLASTID MOVEMENT IMPAIRED 15 (PMI15)	Involved in chloroplast avoidance movement under high-light intensities
AT5G38710	genebody	chr5	+	+386	129.27	3.76	12.02	1.9826	1.12559	0.816712	5e-05	(PDH2)	Methylenetetrahydrofolate reductase family protein;(source:Araport11)
AT5G39030	genebody	chr5	+	+1149	139.58	2.09	10.87	1.9493	1.01289	0.944479	5e-05	MEDOS 4 (MDS4)	Involved in growth adaptation upon exposure to metal ions. Contributes together with the other MDS genes to the complex network of CrRLK1Ls that positively and negatively affect growth.
AT5G39610	genebody	chr5	-	+89	220.99	3.41	4.89	22.7752	8.38614	1.44138	5e-05	ARABIDOPSIS NAC DOMAIN CONTAINING PROTEIN 92 (ANAC092);NAC DOMAIN CONTAINING PROTEIN 6 (ATNAC6);NAC DOMAIN CONTAINING PROTEIN 2 (NAC2);NAC DOMAIN CONTAINING PROTEIN 6 (NAC6);NAC DOMAIN CONTAINING PROTEIN 2 (ATNAC2);ORESARA 1 (ORE1)	Encodes a NAC-domain transcription factor. Positively regulates aging-induced cell death and senescence in leaves. This gene is upregulated in response to salt stress in wildtype as well as NTHK1 transgenic lines although in the latter case the induction was drastically reduced. It was also upregulated by ABA, ACC and NAA treatment, although in the latter two cases, the induction occurred relativ…
AT5G39710	1500-2000	chr5	+	-1528	667.36	3.09	1.13	3.0881	1.87101	0.722902	5e-05	EMBRYO DEFECTIVE 2745 (EMB2745)	Tetratricopeptide repeat (TPR)-like superfamily protein;(source:Araport11)
AT5G39720	0-500	chr5	+	-10	608.15	3.57	1.23	4.05388	2.03244	0.996091	0.04515	AVIRULENCE INDUCED GENE 2 LIKE PROTEIN (AIG2L)	avirulence induced protein 2 like protein;(source:Araport11)
AT5G40060	1500-2000	chr5	+	-1928	1391.96	4.01	0.99	0.738377	0.442127	0.739897	5e-05	0	Disease resistance protein (NBS-LRR class) family;(source:Araport11)
AT5G40760	1500-2000	chr5	+	-1822	900.67	3.67	1.01	10.6091	6.26169	0.760678	5e-05	GLUCOSE-6-PHOSPHATE DEHYDROGENASE 6 (G6PD6)	Encodes a cytosolic glucose-6-phosphate dehydrogenase that is insensitive to reduction by DTT and whose mRNA is expressed ubiquitously. The mRNA is cell-to-cell mobile.
AT5G41240	1000-1500	chr5	-	-1174	72.05	1.97	28.67	1.54808	0.674746	1.19806	5e-05	GLUTATHIONE S-TRANSFERASE THETA 2 (ATGSTT2);GLUTATHIONE S-TRANSFERASE THETA 2 (GSTT2); (GST10B)	Encodes glutathione transferase belonging to the theta class of GSTs. Naming convention according to Wagner et al. (2002).
AT5G43580	500-1000	chr5	-	-539	3100	5.13	2.07	87.3944	31.1197	1.48971	5e-05	UNUSUAL SERINE PROTEASE INHIBITOR (UPI)	Predicted to encode a PR (pathogenesis-related) peptide that belongs to the PR-6 proteinase inhibitor family. Functions in resistance to necrotrophic fungi and insect herbivory. Six putative PR-6-type protein encoding genes are found in Arabidopsis: At2g38900, At2g38870, At5g43570, At5g43580, At3g50020 and At3g46860.
AT5G45830	1000-1500	chr5	-	-1053	1122.84	4.01	0.94	1.18992	0.436815	1.44577	0.00105	DELAY OF GERMINATION 1 (DOG1);GLUCOSE SENSING QTL 5 (GSQ5); (ATDOG1);GERMINATION ABILITY AFTER STORAGE 5 (GAAS5)	Encodes DOG1 (DELAY OF GERMINATION 1). A quantitative trait locus involved in the control of seed dormancy. Belongs to a novel plant-specific gene family whose members include: DOG1-like 1-4 (DOGL1-4, At4g18660, At4g18680, At4g18690, At4g18650 respectively) and DOG1. DOG1 expression is seed-specific.
AT5G45890	genebody	chr5	+	+319	501.59	4.06	1.36	19.5686	4.42629	2.14437	5e-05	(ATSAG12);SENESCENCE-ASSOCIATED GENE 12 (SAG12)	Senescence-associated gene 12 (SAG12) encoding a cysteine protease influenced by cytokinin, auxin, and sugars.Localized to special vacuole found during senescence called senescence associated vacuoles which are different from central vacuole in the tonoplast composition and pH.
AT5G45900	1500-2000	chr5	+	-1644	501.59	4.06	1.36	1.6385	0.927354	0.821184	5e-05	AUTOPHAGY-RELATED 7 (ATG7); (ATAPG7);AUTOPHAGY 7 (APG7); (ATATG7);PEROXISOME UNUSUAL POSITIONING 4 (PEUP4)	Component of autophagy conjugation pathway. Required for proper senescence. Contributes to plant basal immunity towards fungal infection.
AT5G46050	genebody	chr5	-	+987	53.34	2.74	41.84	5.33528	3.29189	0.696648	5e-05	ARABIDOPSIS THALIANA PEPTIDE TRANSPORTER 3 (ATPTR3); (ATNPF5.2);PEPTIDE TRANSPORTER 3 (PTR3);NRT1/ PTR FAMILY 5.2 (NPF5.2)	Encodes a di- and tri-peptide transporter involved in responses to wounding, virulent bacterial pathogens, and high NaCl concentrations. The protein is predicted to have 12 transmembrane helicies.
AT5G46390	1500-2000	chr5	+	-1827	168.49	2.67	7.45	4.5797	3.01589	0.602669	5e-05	0	Peptidase S41 family protein;(source:Araport11)
AT5G46830	genebody	chr5	+	+323	335.73	3.2	2.46	0.753655	0.454382	0.729999	0.0294	NACL-INDUCIBLE GENE 1 (ATNIG1); (MYC5); (BHLH28);NACL-INDUCIBLE GENE 1 (NIG1)	Calcium-binding transcription factor involved in salt stress signaling.
AT5G46960	genebody	chr5	-	+272	158.53	3.58	8.38	14.8669	0.621314	4.58064	5e-05	INVERTASE INHIBITOR 1 (INVINH1); (ATPMEI12)	Pectin methylesterase inhibitor that is involved in resistance to Botrytis cinerea. Affects PME activity during infection to prevent disease. Closely related paralog of AT5G46950 (InvINH2).
AT5G50000	1000-1500	chr5	-	-1152	254.02	3.43	3.85	26.9856	17.8445	0.59671	0.0003	0	Protein kinase superfamily protein;(source:Araport11)
AT5G50160	genebody	chr5	+	+815	67.95	1.91	31.25	19.51	12.6344	0.626857	5e-05	FERRIC REDUCTION OXIDASE 8 (ATFRO8);FERRIC REDUCTION OXIDASE 8 (FRO8)	Encodes a ferric chelate reductase that is expressed in shoots and flowers.
AT5G50840	1500-2000	chr5	+	-1909	567.74	3.49	1.26	6.72629	4.04632	0.733201	0.00545	0	alpha-taxilin-like protein;(source:Araport11)
AT5G50890	1000-1500	chr5	+	-1014	116.98	2.77	13.9	1.59777	0.863367	0.888014	0.01775	0	alpha/beta-Hydrolases superfamily protein;(source:Araport11)
AT5G51350	1000-1500	chr5	-	-1126	284.81	3.93	3.23	0.851958	0.425181	1.00271	5e-05	MORE LATERAL GROWTH1 (MOL1)	Encodes a receptor-like kinase that represses secondary growth, the production of secondary vascular tissues.
AT5G52010	1500-2000	chr5	-	-1571	89.99	2.8	20.86	6.48499	4.11041	0.657822	5e-05	0	C2H2-like zinc finger protein;(source:Araport11)
AT5G52720	genebody	chr5	+	+464	2611.14	4.98	1.33	6.98256	4.43603	0.654487	0.0007	0	Copper transport protein family;(source:Araport11)
AT5G54610	genebody	chr5	-	+628	215.81	2.82	5.16	74.1492	37.7493	0.973981	5e-05	BIAN DA 2 (BECOMING BIG IN CHINESE) (BDA1);ANKYRIN (ANK)	Induced in response to Salicylic acid. Belongs to the ankyrin repeat protein family.
AT5G55760	1500-2000	chr5	+	-1546	1480.2	5.11	0.96	2.225	1.23188	0.852944	0.00275	SIRTUIN 1 (SRT1)	Encodes SRT1, a member of the SIR2 (sirtuin) family HDAC (histone deacetylase) (SRT1/AT5g55760, SRT2/AT5G09230).
AT5G57190	1000-1500	chr5	-	-1443	108.52	2.78	15.66	1.01142	0.374936	1.43167	5e-05	PHOSPHATIDYLSERINE DECARBOXYLASE 2 (PSD2)	Encodes the minor form of the two non-mitochondrail phosphatidylserine decarboxylase. The gene expression level is very low. Located at the tonoplast.
AT5G57220	genebody	chr5	+	+1001	544.59	3.32	1.22	3.90625	0.950753	2.03864	5e-05	CYTOCHROME P450, FAMILY 81, SUBFAMILY F, POLYPEPTIDE 2 (CYP81F2)	member of CYP81F, involved in glucosinolate metabolism. Mutants had impaired resistance to fungi. The mRNA is cell-to-cell mobile.
AT5G57510	genebody	chr5	-	+202	59.97	2.78	37.18	7.54959	1.17127	2.68832	0.0047	0	cotton fiber protein;(source:Araport11)
AT5G62280	genebody	chr5	+	+720	199.75	3.32	5.7	19.0274	9.87337	0.946464	5e-05	0	DUF1442 family protein (DUF1442);(source:Araport11)
AT5G64100	1500-2000	chr5	-	-1924	3023.52	4.31	1.94	1.04627	0.671133	0.640585	0.03305	0	Peroxidase superfamily protein;(source:Araport11)
AT5G64760	1000-1500	chr5	-	-1061	793.52	4.1	1.08	5.32734	3.47423	0.616722	0.0009	REGULATORY PARTICLE NON-ATPASE SUBUNIT 5B (RPN5B)	Encodes one of two isoforms for the 26S proteasome regulatory protein (RN) subunit RPN5. For many functions it acts redundantly with the paralogous genes RPN5a.
AT5G64810	genebody	chr5	+	+742	541.64	3.72	1.21	45.5916	25.0762	0.862449	5e-05	WRKY DNA-BINDING PROTEIN 51 (WRKY51);ARABIDOPSIS THALIANA WRKY DNA-BINDING PROTEIN 51 (ATWRKY51)	member of WRKY Transcription Factor; Group II-c. Involved in jasmonic acid inducible defense responses.
AT5G64860	1500-2000	chr5	-	-1731	781.65	3.56	1.06	3.5466	1.89755	0.902299	5e-05	(ATDPE1);DISPROPORTIONATING ENZYME (DPE1)	Encodes a maltotriose-metabolizing enzyme with chloroplastic &#945;-1,4-glucanotransferase activity. Mutant has altered starch degradation.
AT5G65080	genebody	chr5	+	+1787	2290.22	4.45	1.48	6.29635	1.68633	1.90063	5e-05	AGAMOUS-LIKE 68 (AGL68);MADS AFFECTING FLOWERING 5 (MAF5)	Is upregulated during vernalization and regulates flowering time. Encodes MADS-domain protein. Two variants encoding proteins of 198 and 184 amino acids have been reported.
AT5G66210	1500-2000	chr5	-	-1902	1146.03	4.16	0.96	2.58427	1.62925	0.665549	5e-05	CALCIUM-DEPENDENT PROTEIN KINASE 28 (CPK28)	Calcium Dependent Protein Kinase. Functions in the BIK1 innate immune response pathway.
